# Supplementary material for: N6-methyladenosine dynamics in neurodevelopment and aging, and its potential role in Alzheimer’s disease
Source: Genome Biol. 2021 Jan 5;22:17. doi: 10.1186/s13059-020-02249-z (PMC7786910; doi:10.1186/s13059-020-02249-z)
Supplement: Supplementary file 2 — Additional file 2: Table S1. Number of uniquely mapped reads for each time point and brain region for both m6A IP and inputs. [file 13059_2020_2249_MOESM2_ESM.xlsx]

## Sheet: Sheet1
Experiment	Sample/replicates	Uniquely Mapped reads			Experiment	Sample/replicates	Uniquely Mapped reads
m6A profiling of 2-week-old WT B6 male mice	Cerebellum-rep1-Input	21269154			m6A profiling of 5xFAD mice	FAD IP_rep1	47935515
	Cerebellum-rep1-IP	18807510				FAD IP_rep2	29911742
	Cerebellum-rep2-Input	14038648				FAD IN_rep1	19127985
	Cerebellum-rep2-IP	18799541				FAD IN_rep2	13604214
	Cortex-rep1-Input	16007118				WT IP_rep1	13126459
	Cortex-rep1-IP	19662902				WT IP_rep2	5604430
	Cortex-rep2-Input	16494387				WT IN_rep1	15952322
	Cortex-rep2-IP	14143467				WT IN_rep2	22907931
	Hippocampus-rep1-Input	26301333
	Hippocampus-rep1-IP	20388958
	Hippocampus-rep2-Input	16145885
	Hippocampus-rep2-IP	21027404
	Hypothalamus-rep1-Input	23868410
	Hypothalamus-rep1-IP	16961806
	Hypothalamus-rep2-Input	13968966
	Hypothalamus-rep2-IP	19796541
m6A profiling of 4-week-old WT B6 male mice	Cerebellum-rep1-Input	17248460
	Cerebellum-rep1-IP	13498396
	Cerebellum-rep2-Input	13840812
	Cerebellum-rep2-IP	10543127
	Cerebellum-rep3-Input	26623482
	Cerebellum-rep3-IP	13608868
	Cortex-rep1-Input	53015335
	Cortex-rep1-IP	27899702
	Cortex-rep2-Input	55000496
	Cortex-rep2-IP	16680815
	Cortex-rep3-Input	53814759
	Cortex-rep3-IP	21105740
	Hippocampus-rep1-Input	13257317
	Hippocampus-rep1-IP	14982720
	Hippocampus-rep2-Input	15551055
	Hippocampus-rep2-IP	18858616
	Hippocampus-rep3-Input	12487669
	Hippocampus-rep3-IP	14476433
	Hypothalamus-rep1-Input	12309818
	Hypothalamus-rep1-IP	15698033
	Hypothalamus-rep2-Input	8173418
	Hypothalamus-rep2-IP	16327937
	Hypothalamus-rep3-Input	12879941
	Hypothalamus-rep3-IP	16309703
m6A profiling of 6-week-old WT B6 male mice	Cerebellum-rep1-Input	13104127
	Cerebellum-rep1-IP	13554815
	Cerebellum-rep2-Input	7829361
	Cerebellum-rep2-IP	13818797
	Cortex-rep1-Input	13587393
	Cortex-rep1-IP	12368097
	Cortex-rep2-Input	10688386
	Cortex-rep2-IP	15037027
	Hippocampus-rep1-Input	10715263
	Hippocampus-rep1-IP	11509467
	Hippocampus-rep2-Input	9780508
	Hippocampus-rep2-IP	14299099
	Hypothalamus-rep1-Input	11333102
	Hypothalamus-rep1-IP	10859993
	Hypothalamus-rep2-Input	8075059
	Hypothalamus-rep2-IP	13328578
m6A profiling of 26-week-old WT B6 male mice	Cerebellum-rep1-Input	17859046
	Cerebellum-rep1-IP	14114683
	Cerebellum-rep2-Input	29016506
	Cerebellum-rep2-IP	13738077
	Cerebellum-rep3-Input	17799075
	Cerebellum-rep3-IP	14948226
	Cortex-rep1-Input	50789374
	Cortex-rep1-IP	11601458
	Cortex-rep2-Input	47519618
	Cortex-rep2-IP	12531405
	Cortex-rep3-Input	46651217
	Cortex-rep3-IP	16040785
	Hippocampus-rep1-Input	27202384
	Hippocampus-rep1-IP	18087762
	Hippocampus-rep2-Input	15053215
	Hippocampus-rep2-IP	15589342
	Hippocampus-rep3-Input	14430112
	Hippocampus-rep3-IP	27381431
	Hypothalamus-rep1-Input	15015496
	Hypothalamus-rep1-IP	21035282
	Hypothalamus-rep2-Input	16308827
	Hypothalamus-rep2-IP	20155445
	Hypothalamus-rep3-Input	13242931
	Hypothalamus-rep3-IP	14892732
m6A profiling of 1-year-old WT B6 male mice	Cerebellum-rep1-IP	19975133
	Cerebellum-rep2-Input	11143094
	Cerebellum-rep2-IP	14923130
	Cortex-rep1-IP	17849668
	Cortex-rep2-Input	14577663
	Cortex-rep2-IP	26200214
m6A profiling of yound and old human BA9 tissue	old IP_rep1	11903910
	old IN_rep1	9318532
	old IP_rep2	5064682
	old IN_rep2	6079259
	young IP_rep1	1737372
	young IN_rep1	1794101
	young IP_rep2	12416418
	young IN_rep2	11085712
