# Supplementary material for: N6-methyladenosine dynamics in neurodevelopment and aging, and its potential role in Alzheimer’s disease
Source: Genome Biol. 2021 Jan 5;22:17. doi: 10.1186/s13059-020-02249-z (PMC7786910; doi:10.1186/s13059-020-02249-z)
Supplement: Supplementary file 3 — Additional file 3: Table S2. List of called peaks at each time point and brain region. [file 13059_2020_2249_MOESM3_ESM.xlsx]

## Sheet: 2wk_cb
chr	chromStart	chromEnd	name	score	strand	thickStart	thickEnd	itemRgb	blockCount	blockSizes	blockStarts	lg.p	lg.fdr	fold_enrchment
chr1	6230209	6230360	Rb1cc1	1.4e-06	+	6230209	6230360	0	1	151,	0	-5.85	-4.8	7.25
chr1	6238437	6238638	Rb1cc1	5.5e-07	+	6238437	6238638	0	1	201,	0	-6.26	-5.11	5.17
chr1	6238787	6239088	Rb1cc1	5.5e-07	+	6238787	6239088	0	1	301,	0	-6.26	-5.11	6.33
chr1	6239237	6239388	Rb1cc1	5.5e-07	+	6239237	6239388	0	1	151,	0	-6.26	-5.11	4.42
chr1	6239636	6240137	Rb1cc1	5.5e-07	+	6239636	6240137	0	1	501,	0	-6.26	-5.11	7.73
chr1	6792483	6793180	St18	3.5e-08	+	6792483	6793180	0	1	697,	0	-7.45	-6.04	6.42
chr1	6848635	6848786	St18	5.8e-05	+	6848635	6848786	0	1	151,	0	-4.24	-3.5	4.07
chr1	7110425	7110526	Pcmtd1	0.00066	+	7110425	7110526	0	1	101,	0	-3.18	-2.57	5.35
chr1	7159673	7160022	Pcmtd1	1.4e-06	+	7159673	7160022	0	1	349,	0	-5.86	-4.8	8
chr1	9536337	9536987	Rrs1	1.2e-07	+	9536337	9536987	0	1	650,	0	-6.93	-5.63	14.9
chr1	9591546	9591647	3110035E14Rik	0.00054	+	9591546	9591647	0	1	101,	0	-3.27	-2.65	5.29
chr1	9614882	9615082	3110035E14Rik	0.0054	+	9614882	9615082	0	1	200,	0	-2.27	-1.73	4.1
chr1	9737778	9737928	1700034P13Rik	7.9e-11	+	9737778	9737928	0	1	150,	0	-10.1	-8.08	5.62
chr1	10055473	10056626	Cspp1	0.00017	+	10055473	10056626	0	2	29,120,	0,1033	-3.78	-3.12	3.67
chr1	10102606	10103039	Cspp1	0.0033	+	10102606	10103039	0	2	17,83,	0,350	-2.48	-1.92	3.4
chr1	12657943	12658144	Gm17644	1.7e-08	+	12657943	12658144	0	1	201,	0	-7.76	-6.27	4.1
chr1	15700226	15700574	Kcnb2	1.8e-05	+	15700226	15700574	0	1	348,	0	-4.74	-3.92	6.5
chr1	15700970	15701071	Kcnb2	1.8e-05	+	15700970	15701071	0	1	101,	0	-4.74	-3.41	2.8
chr1	15701169	15701269	Kcnb2	1.8e-05	+	15701169	15701269	0	1	100,	0	-4.74	-3.41	4
chr1	15701367	15701616	Kcnb2	1.8e-05	+	15701367	15701616	0	1	249,	0	-4.74	-3.92	6.5
chr1	15701714	15701815	Kcnb2	1.8e-05	+	15701714	15701815	0	1	101,	0	-4.74	-3.41	8
chr1	19224260	19224857	Tfap2b	1.4e-07	+	19224260	19224857	0	1	597,	0	-6.84	-5.56	11
chr1	20925559	20925858	Paqr8	1.1e-05	+	20925559	20925858	0	1	299,	0	-4.96	-4.1	9.76
chr1	20926304	20927496	Paqr8	8.5e-06	+	20926304	20927496	0	1	1192,	0	-5.07	-4.19	9.2
chr1	20927744	20927894	Paqr8	5.4e-05	+	20927744	20927894	0	1	150,	0	-4.27	-3.53	8.28
chr1	20928290	20928440	Paqr8	0.00071	+	20928290	20928440	0	1	150,	0	-3.15	-2.55	7.38
chr1	33796168	33796668	Rab23	1.7e-07	+	33796168	33796668	0	1	500,	0	-6.76	-5.5	8.92
chr1	34643532	34643632	Amer3	0.0098	+	34643532	34643632	0	1	100,	0	-2.01	-1.48	5.82
chr1	34643730	34643978	Amer3	0.0098	+	34643730	34643978	0	1	248,	0	-2.01	-1.48	8.88
chr1	34644274	34645067	Amer3	0.0018	+	34644274	34645067	0	1	793,	0	-2.74	-2.17	12.3
chr1	34645215	34645562	Amer3	0.0018	+	34645215	34645562	0	1	347,	0	-2.74	-2.17	5.53
chr1	34645957	34646601	Amer3	5.1e-05	+	34645957	34646601	0	1	644,	0	-4.29	-3.55	10.8
chr1	34646798	34647096	Amer3	0.00085	+	34646798	34647096	0	1	298,	0	-3.07	-2.47	12.8
chr1	34647194	34647443	Amer3	0.00085	+	34647194	34647443	0	1	249,	0	-3.07	-2.47	4.39
chr1	34868710	34868908	Arhgef4	6e-06	+	34868710	34868908	0	1	198,	0	-5.22	-4.31	8.85
chr1	34869401	34869500	Arhgef4	0.00013	+	34869401	34869500	0	1	99,	0	-3.87	-3.19	5.12
chr1	36160464	36161358	Hs6st1	1.1e-08	+	36160464	36161358	0	1	894,	0	-7.97	-6.44	14.2
chr1	36162893	36163142	Hs6st1	3.3e-07	+	36162893	36163142	0	1	249,	0	-6.48	-5.28	10.4
chr1	36376079	36376230	Arid5a	2.1e-08	+	36376079	36376230	0	1	151,	0	-7.67	-6.21	9.75
chr1	36376928	36377079	Arid5a	2.1e-08	+	36376928	36377079	0	1	151,	0	-7.67	-6.21	7.14
chr1	36377277	36377528	Arid5a	2.1e-08	+	36377277	36377528	0	1	251,	0	-7.67	-6.21	4.62
chr1	36377727	36377828	Arid5a	2.1e-08	+	36377727	36377828	0	1	101,	0	-7.67	-5.73	5.33
chr1	36529088	36529189	Cnnm4	0.00087	+	36529088	36529189	0	1	101,	0	-3.06	-2.47	3.17
chr1	36529487	36529836	Cnnm4	2.3e-05	+	36529487	36529836	0	1	349,	0	-4.63	-3.83	6.5
chr1	36568820	36568920	Cnnm3	4.6e-05	+	36568820	36568920	0	1	100,	0	-4.34	-3.59	5.69
chr1	36569667	36569967	Cnnm3	1e-07	+	36569667	36569967	0	1	300,	0	-6.99	-5.68	9.08
chr1	36582041	36582142	Cnnm3	2.6e-05	+	36582041	36582142	0	1	101,	0	-4.58	-3.79	8.07
chr1	36583736	36583936	Cnnm3	1.3e-05	+	36583736	36583936	0	1	200,	0	-4.9	-4.05	12.6
chr1	37932414	37932852	Lipt1	4e-14	+	37932414	37932852	0	1	438,	0	-13.4	-10.7	7.67
chr1	38075733	38075984	Eif5b	2.6e-07	+	38075733	38075984	0	1	251,	0	-6.59	-5.36	7.8
chr1	38076133	38089156	Eif5b	2.6e-07	+	38076133	38089156	0	4	246,218,151,35,	0,2305,2875,12988	-6.59	-5.36	7.86
chr1	38090918	38093108	Eif5b	2.6e-07	+	38090918	38093108	0	2	30,271,	0,1919	-6.59	-5.36	4.74
chr1	38108675	38108776	Eif5b	0.00079	+	38108675	38108776	0	1	101,	0	-3.1	-2.5	4
chr1	40047137	40054008	Map4k4	4.9e-08	+	40047137	40054008	0	2	7,143,	0,6728	-7.31	-5.94	3.75
chr1	40068599	40070964	Map4k4	0.0026	+	40068599	40070964	0	2	87,14,	0,2351	-2.59	-2.03	3.37
chr1	40081810	40081911	Map4k4	4.9e-09	+	40081810	40081911	0	1	101,	0	-8.31	-6.71	4.57
chr1	40370080	40370530	Il1r1	0.00015	+	40370080	40370530	0	1	450,	0	-3.82	-2.67	7
chr1	42754830	42754979	Pou3f3	7.4e-05	+	42754830	42754979	0	1	149,	0	-4.13	-3.42	4.05
chr1	42755077	42755177	Pou3f3	7.4e-05	+	42755077	42755177	0	1	100,	0	-4.13	-3.42	2.59
chr1	42755670	42756362	Pou3f3	3.2e-07	+	42755670	42756362	0	1	692,	0	-6.5	-5.3	15.6
chr1	42756460	42756906	Pou3f3	3.2e-07	+	42756460	42756906	0	1	446,	0	-6.5	-5.3	11.1
chr1	43611063	43611312	Nck2	0.00011	+	43611063	43611312	0	1	249,	0	-3.95	-3.26	9.73
chr1	43626421	43626570	Nck2	0.002	+	43626421	43626570	0	1	149,	0	-2.7	-2.13	7.54
chr1	44199731	44200129	Bivm	3.2e-06	+	44199731	44200129	0	1	398,	0	-5.5	-4.52	17.6
chr1	44223790	44223940	Ercc5	3.7e-05	+	44223790	44223940	0	1	150,	0	-4.43	-3.67	5.93
chr1	44224038	44224435	Ercc5	3.7e-05	+	44224038	44224435	0	1	397,	0	-4.43	-3.67	9.29
chr1	44237411	44237610	Ercc5	1.4e-06	+	44237411	44237610	0	1	199,	0	-5.86	-4.8	5.29
chr1	44237758	44237907	Ercc5	1.4e-06	+	44237758	44237907	0	1	149,	0	-5.86	-4.8	9.72
chr1	51358128	51358474	Sdpr	4.2e-05	+	51358128	51358474	0	1	346,	0	-4.38	-3.62	7
chr1	51358769	51358868	Sdpr	0.00033	+	51358769	51358868	0	1	99,	0	-3.48	-2.85	8
chr1	52706716	52706867	Tmem194b	0.0013	+	52706716	52706867	0	1	151,	0	-2.89	-2.31	8.75
chr1	55295063	55295909	Mars2	9.5e-06	+	55295063	55295909	0	1	846,	0	-5.02	-4.14	18.5
chr1	57439752	57440196	1700066M21Rik	3e-06	+	57439752	57440196	0	1	444,	0	-5.52	-4.54	10
chr1	57440294	57440443	1700066M21Rik	3e-06	+	57440294	57440443	0	1	149,	0	-5.52	-4.54	10.5
chr1	58504623	58504722	Nif3l1	0.0032	+	58504623	58504722	0	1	99,	0	-2.49	-1.93	4.55
chr1	58518189	58518484	Nif3l1	2.9e-05	+	58518189	58518484	0	1	295,	0	-4.54	-3.75	6.67
chr1	59539188	59539388	Fzd7	0.00026	+	59539188	59539388	0	1	200,	0	-3.58	-2.94	3.2
chr1	59540378	59540825	Fzd7	5.1e-06	+	59540378	59540825	0	1	447,	0	-5.29	-4.36	6.25
chr1	59541221	59541866	Fzd7	5.1e-06	+	59541221	59541866	0	1	645,	0	-5.29	-4.36	12
chr1	59924616	59925016	Bmpr2	9.1e-05	+	59924616	59925016	0	1	400,	0	-4.04	-3.34	7.33
chr1	60038502	60038952	Fam117b	9.5e-07	+	60038502	60038952	0	1	450,	0	-6.02	-4.93	13.8
chr1	60039051	60039201	Fam117b	9.5e-07	+	60039051	60039201	0	1	150,	0	-6.02	-4.93	4.83
chr1	60533626	60534125	Abi2	2.3e-09	+	60533626	60534125	0	1	499,	0	-8.63	-6.94	11
chr1	62862276	62862476	Nrp2	0.00062	+	62862276	62862476	0	1	200,	0	-3.21	-2.6	9.67
chr1	63639251	63639900	Adam23	8.1e-09	+	63639251	63639900	0	1	649,	0	-8.09	-6.53	5.9
chr1	64622893	64644147	Creb1	4.7e-08	+	64622893	64644147	0	2	10,340,	0,20914	-7.33	-5.95	16.3
chr1	64770134	64770432	Ccnyl1	2.9e-06	+	64770134	64770432	0	1	298,	0	-5.54	-4.55	10.5
chr1	65293540	65293641	Pikfyve	0.00023	+	65293540	65293641	0	1	101,	0	-3.63	-2.99	4.33
chr1	72347741	72348187	Tmem169	1.5e-05	+	72347741	72348187	0	1	446,	0	-4.81	-3.98	11.7
chr1	72632719	72632919	Smarcal1	0.00041	+	72632719	72632919	0	1	200,	0	-3.39	-2.77	5.67
chr1	74682469	74682620	Stk36	0.00063	+	74682469	74682620	0	1	151,	0	-3.2	-2.6	6.2
chr1	74726305	74726405	Ttll4	0.0055	+	74726305	74726405	0	1	100,	0	-2.26	-1.72	7
chr1	74831055	74831155	Wnt6	0.00028	+	74831055	74831155	0	1	100,	0	-3.55	-2.45	4
chr1	74902683	74902832	Cdk5r2	1.5e-06	+	74902683	74902832	0	1	149,	0	-5.81	-4.76	14
chr1	74903175	74903372	Cdk5r2	1.5e-06	+	74903175	74903372	0	1	197,	0	-5.81	-4.76	3.98
chr1	75143351	75143549	Fam134a	1.5e-07	+	75143351	75143549	0	1	198,	0	-6.81	-5.54	3.53
chr1	75210605	75210754	Stk16	0.00014	+	75210605	75210754	0	1	149,	0	-3.85	-3.18	5.06
chr1	75211589	75211738	Stk16	4e-07	+	75211589	75211738	0	1	149,	0	-6.4	-5.22	4.95
chr1	75211835	75212033	Stk16	4e-07	+	75211835	75212033	0	1	198,	0	-6.4	-5.22	4.57
chr1	75356965	75357164	Des	0.00032	+	75356965	75357164	0	1	199,	0	-3.49	-2.86	4.33
chr1	75385233	75385633	Speg	6.9e-08	+	75385233	75385633	0	1	400,	0	-7.16	-5.82	10.1
chr1	75418338	75418489	Speg	0.0063	+	75418338	75418489	0	1	151,	0	-2.2	-1.66	13.8
chr1	75419037	75419237	Speg	1.3e-05	+	75419037	75419237	0	1	200,	0	-4.88	-4.03	7
chr1	75428082	75428432	Speg	2.8e-07	+	75428082	75428432	0	1	350,	0	-6.56	-5.34	7.36
chr1	78414062	78414613	Sgpp2	6e-07	+	78414062	78414613	0	1	551,	0	-6.22	-5.08	10.4
chr1	78414712	78414962	Sgpp2	6e-07	+	78414712	78414962	0	1	250,	0	-6.22	-5.08	4.61
chr1	78660991	78661141	Utp14b	7.9e-12	+	78660991	78661141	0	1	150,	0	-11.1	-8.39	3.4
chr1	78661787	78662087	Utp14b	7.9e-12	+	78661787	78662087	0	1	300,	0	-11.1	-8.87	5.5
chr1	78662782	78662883	Utp14b	7.9e-12	+	78662782	78662883	0	1	101,	0	-11.1	-8.87	7
chr1	78662981	78663181	Utp14b	7.9e-12	+	78662981	78663181	0	1	200,	0	-11.1	-8.39	5.5
chr1	79774531	79774630	Mrpl44	0.00015	+	79774531	79774630	0	1	99,	0	-3.82	-3.15	6.06
chr1	81237782	81238031	Nyap2	3.2e-11	+	81237782	81238031	0	1	249,	0	-10.5	-8.4	3.75
chr1	87745952	87746302	Cab39	1.8e-08	+	87745952	87746302	0	1	350,	0	-7.75	-6.27	12
chr1	88426041	88426369	Ptma	0.00052	+	88426041	88426369	0	2	86,64,	0,264	-3.28	-2.67	2.39
chr1	89134623	89134724	Eif4e2	5e-05	+	89134623	89134724	0	1	101,	0	-4.3	-3.56	5.18
chr1	89135022	89135122	Eif4e2	5e-05	+	89135022	89135122	0	1	100,	0	-4.3	-3.56	2.77
chr1	89135221	89135371	Eif4e2	5e-05	+	89135221	89135371	0	1	150,	0	-4.3	-3.56	4.56
chr1	89321673	89330317	Gigyf2	2e-06	+	89321673	89330317	0	3	128,159,63,	0,3471,8581	-5.7	-4.68	4.04
chr1	89687959	89688059	Atg16l1	1.1e-05	+	89687959	89688059	0	1	100,	0	-4.95	-4.08	3.95
chr1	91041947	91042096	Sh3bp4	0.0054	+	91041947	91042096	0	1	149,	0	-2.27	-1.73	4.07
chr1	91042294	91042444	Sh3bp4	0.0054	+	91042294	91042444	0	1	150,	0	-2.27	-1.73	5.25
chr1	91049821	91050170	Sh3bp4	9.3e-05	+	91049821	91050170	0	1	349,	0	-4.03	-3.33	17.5
chr1	92111359	92111557	Ackr3	5.4e-05	+	92111359	92111557	0	1	198,	0	-4.27	-3.53	5.17
chr1	92509019	92509169	Cops8	1.2e-06	+	92509019	92509169	0	1	150,	0	-5.91	-4.84	5.37
chr1	92509268	92509568	Cops8	1.2e-06	+	92509268	92509568	0	1	300,	0	-5.91	-4.84	3.15
chr1	93011615	93011866	Lrrfip1	8.5e-05	+	93011615	93011866	0	1	251,	0	-4.07	-2.88	3.75
chr1	93012164	93012315	Lrrfip1	8.5e-05	+	93012164	93012315	0	1	151,	0	-4.07	-3.36	3
chr1	93025021	93025122	Lrrfip1	9.3e-06	+	93025021	93025122	0	1	101,	0	-5.03	-4.16	4.96
chr1	93182163	93182407	Ube2f	3.2e-07	+	93182163	93182407	0	1	244,	0	-6.5	-5.3	9.88
chr1	93397591	93397792	Traf3ip1	3.5e-05	+	93397591	93397792	0	1	201,	0	-4.45	-3.68	7.22
chr1	93424333	93424434	Traf3ip1	0.0013	+	93424333	93424434	0	1	101,	0	-2.87	-2.29	5.6
chr1	94816265	94816963	Rnpepl1	1e-12	+	94816265	94816963	0	1	698,	0	-12	-9.56	11.8
chr1	95261628	95261727	Ppp1r7	0.0015	+	95261628	95261727	0	1	99,	0	-2.81	-2.23	3.07
chr1	95262615	95263011	Ppp1r7	9.3e-05	+	95262615	95263011	0	1	396,	0	-4.03	-3.33	7.67
chr1	95517859	95518008	Farp2	0.0021	+	95517859	95518008	0	1	149,	0	-2.68	-2.11	4
chr1	95684426	95684624	Atg4b	2.6e-09	+	95684426	95684624	0	1	198,	0	-8.59	-6.93	7.74
chr1	95747271	95747518	D2hgdh	3.8e-06	+	95747271	95747518	0	1	247,	0	-5.42	-4.46	7.33
chr1	95747961	95748159	D2hgdh	3.8e-06	+	95747961	95748159	0	1	198,	0	-5.42	-4.46	4
chr1	95748306	95748554	D2hgdh	3.8e-06	+	95748306	95748554	0	1	248,	0	-5.42	-4.46	5.33
chr1	106890817	106891165	Cdh20	3.9e-06	+	106890817	106891165	0	1	348,	0	-5.41	-4.45	11.1
chr1	107887926	107888076	Zcchc2	0.005	+	107887926	107888076	0	1	150,	0	-2.3	-1.76	4.29
chr1	107926727	107926827	Zcchc2	1.3e-05	+	107926727	107926827	0	1	100,	0	-4.89	-4.04	4.8
chr1	107926925	107927125	Zcchc2	1.3e-05	+	107926925	107927125	0	1	200,	0	-4.89	-4.04	3.56
chr1	107927273	107927821	Zcchc2	1.3e-05	+	107927273	107927821	0	1	548,	0	-4.89	-4.04	12.8
chr1	108289084	108289234	Phlpp1	2.6e-06	+	108289084	108289234	0	1	150,	0	-5.59	-4.59	6.92
chr1	108289779	108290028	Phlpp1	2.6e-06	+	108289779	108290028	0	1	249,	0	-5.59	-4.59	22.9
chr1	111890604	111890704	Cdh7	0.00089	+	111890604	111890704	0	1	100,	0	-3.05	-2.46	11.5
chr1	112034542	112035036	Cdh7	4.7e-06	+	112034542	112035036	0	1	494,	0	-5.33	-4.39	14.7
chr1	120505338	120505539	Clasp1	8.9e-09	+	120505338	120505539	0	1	201,	0	-8.05	-6.51	18.3
chr1	120505688	120505839	Clasp1	8.9e-09	+	120505688	120505839	0	1	151,	0	-8.05	-6.51	8.96
chr1	121423723	121423873	Tmem185b	9.3e-06	+	121423723	121423873	0	1	150,	0	-5.03	-4.15	5.25
chr1	121424070	121424418	Tmem185b	9.3e-06	+	121424070	121424418	0	1	348,	0	-5.03	-4.15	9
chr1	122503634	122503733	En1	0.0005	+	122503634	122503733	0	1	99,	0	-3.3	-2.69	5.57
chr1	122503831	122504028	En1	0.0005	+	122503831	122504028	0	1	197,	0	-3.3	-2.69	12.5
chr1	123397868	123398118	Ccdc93	0.0001	+	123397868	123398118	0	1	250,	0	-3.98	-3.28	7.17
chr1	127769043	127769194	Gpr39	2.5e-12	+	127769043	127769194	0	1	151,	0	-11.6	-9.26	6.63
chr1	129379203	129379450	Mgat5	3.2e-11	+	129379203	129379450	0	1	247,	0	-10.5	-8.42	10.7
chr1	129698939	129699435	Ccnt2	2.6e-08	+	129698939	129699435	0	1	496,	0	-7.59	-6.15	11.8
chr1	129699879	129700325	Ccnt2	5.1e-10	+	129699879	129700325	0	1	446,	0	-9.29	-7.45	18.8
chr1	130156073	130159474	Ubxn4	1.3e-05	+	130156073	130159474	0	3	41,55,105,	0,1337,3296	-4.9	-4.05	3.65
chr1	130173558	130173658	Ubxn4	3.2e-07	+	130173558	130173658	0	1	100,	0	-6.5	-5.3	3
chr1	132615801	132616050	Yod1	2.3e-05	+	132615801	132616050	0	1	249,	0	-4.63	-3.83	7.33
chr1	132748425	132748526	Pigr	3.3e-07	+	132748425	132748526	0	1	101,	0	-6.48	-5.28	4.88
chr1	133608507	133608805	5430435G22Rik	0.00014	+	133608507	133608805	0	1	298,	0	-3.85	-2.7	6.5
chr1	133608903	133609299	5430435G22Rik	0.00014	+	133608903	133609299	0	1	396,	0	-3.85	-3.18	17
chr1	133874183	133874433	Slc45a3	0.00083	+	133874183	133874433	0	1	250,	0	-3.08	-2.49	5
chr1	133914708	133914957	Elk4	0.00048	+	133914708	133914957	0	1	249,	0	-3.32	-2.7	11.7
chr1	134228871	134228972	Nuak2	0.00089	+	134228871	134228972	0	1	101,	0	-3.05	-2	4
chr1	134346078	134346279	Dstyk	0.00018	+	134346078	134346279	0	1	201,	0	-3.75	-3.09	12.4
chr1	134834284	134834835	Lrrn2	0.00014	+	134834284	134834835	0	1	551,	0	-3.85	-3.18	7.2
chr1	134835183	134835633	Lrrn2	8.7e-05	+	134835183	134835633	0	1	450,	0	-4.06	-3.35	12.7
chr1	134835932	134836233	Lrrn2	0.0014	+	134835932	134836233	0	1	301,	0	-2.84	-2.27	5.2
chr1	134836381	134836482	Lrrn2	0.0081	+	134836381	134836482	0	1	101,	0	-2.09	-1.55	7.29
chr1	134963174	134963574	Pik3c2b	0.00012	+	134963174	134963574	0	1	400,	0	-3.91	-3.22	6.33
chr1	135028690	135029040	Ppp1r15b	4.4e-05	+	135028690	135029040	0	1	350,	0	-4.36	-3.6	6.17
chr1	135029488	135029988	Ppp1r15b	3.6e-07	+	135029488	135029988	0	1	500,	0	-6.44	-5.25	10.3
chr1	135033333	135033484	Ppp1r15b	3e-06	+	135033333	135033484	0	1	151,	0	-5.52	-4.54	8.29
chr1	135196532	135196731	Plekha6	2.1e-05	+	135196532	135196731	0	1	199,	0	-4.67	-3.86	5.11
chr1	135197575	135197974	Plekha6	2.1e-05	+	135197575	135197974	0	1	399,	0	-4.67	-3.86	7.41
chr1	135936970	135937119	Fmod	6.6e-05	+	135936970	135937119	0	1	149,	0	-4.18	-3.46	9
chr1	136402747	136403090	Rabif	3.2e-06	+	136402747	136403090	0	1	343,	0	-5.49	-4.51	23.6
chr1	136490018	136492455	Kdm5b	0.003	+	136490018	136492455	0	2	22,79,	0,2358	-2.52	-1.97	2.18
chr1	136527071	136528205	Kdm5b	3.9e-08	+	136527071	136528205	0	2	259,392,	0,742	-7.41	-6.01	19.5
chr1	136644301	136645198	Syt2	6.3e-09	+	136644301	136645198	0	1	897,	0	-8.2	-6.61	11.2
chr1	136645346	136645496	Syt2	6.3e-09	+	136645346	136645496	0	1	150,	0	-8.2	-6.61	5.56
chr1	137665172	137665418	Phlda3	0.0001	+	137665172	137665418	0	1	246,	0	-4	-3.31	12.7
chr1	138072448	138072548	Kif21b	1.1e-05	+	138072448	138072548	0	1	100,	0	-4.95	-4.08	6.94
chr1	138073494	138073694	Kif21b	0.0046	+	138073494	138073694	0	1	200,	0	-2.34	-1.8	7.41
chr1	138313747	138313897	Ddx59	0.0013	+	138313747	138313897	0	1	150,	0	-2.88	-2.3	4.2
chr1	138522439	138522590	Zfp281	1.4e-06	+	138522439	138522590	0	1	151,	0	-5.86	-4.8	2.55
chr1	138522738	138523286	Zfp281	1.4e-06	+	138522738	138523286	0	1	548,	0	-5.86	-4.8	14.1
chr1	138523584	138523983	Zfp281	1.4e-06	+	138523584	138523983	0	1	399,	0	-5.86	-4.8	5.43
chr1	138524081	138524530	Zfp281	1.4e-06	+	138524081	138524530	0	1	449,	0	-5.86	-4.8	19.2
chr1	141320564	141320665	Zbtb41	4.3e-05	+	141320564	141320665	0	1	101,	0	-4.37	-3.62	3.17
chr1	141343661	141343960	Zbtb41	6.6e-05	+	141343661	141343960	0	1	299,	0	-4.18	-3.46	6.4
chr1	145488174	145488374	B3galt2	8.7e-07	+	145488174	145488374	0	1	200,	0	-6.06	-4.96	7.83
chr1	145493335	145494181	B3galt2	8.7e-07	+	145493335	145494181	0	1	846,	0	-6.06	-4.96	15.8
chr1	148748263	148748413	Brinp3	1e-06	+	148748263	148748413	0	1	150,	0	-6	-4.91	10.1
chr1	148748660	148749156	Brinp3	1e-06	+	148748660	148749156	0	1	496,	0	-6	-4.91	19.6
chr1	152286356	152287297	Tpr	6.5e-06	+	152286356	152287297	0	2	50,101,	0,840	-5.19	-4.28	4.2
chr1	153665535	153666281	Edem3	1.7e-08	+	153665535	153666281	0	1	746,	0	-7.77	-6.28	16.6
chr1	154962862	154962962	Nmnat2	8.3e-06	+	154962862	154962962	0	1	100,	0	-5.08	-4.19	3.53
chr1	155539933	155540083	Rgs8	0.0011	+	155539933	155540083	0	1	150,	0	-2.97	-2.38	5.57
chr1	155542711	155542910	Rgs8	2.1e-06	+	155542711	155542910	0	1	199,	0	-5.68	-4.66	3.62
chr1	155543058	155543208	Rgs8	2.1e-06	+	155543058	155543208	0	1	150,	0	-5.68	-4.66	4.16
chr1	155543504	155543654	Rgs8	2.1e-06	+	155543504	155543654	0	1	150,	0	-5.68	-4.66	3.35
chr1	155590809	155590910	Rgs16	4.9e-05	+	155590809	155590910	0	1	101,	0	-4.31	-3.56	5.5
chr1	155591058	155591307	Rgs16	4.9e-05	+	155591058	155591307	0	1	249,	0	-4.31	-3.56	12
chr1	155601984	155602184	Rnasel	0.00091	+	155601984	155602184	0	1	200,	0	-3.04	-2.45	7.8
chr1	155755227	155755376	Glul	3.2e-11	+	155755227	155755376	0	1	149,	0	-10.5	-8.37	4.14
chr1	157049270	157049516	Stx6	1e-06	+	157049270	157049516	0	1	246,	0	-5.98	-4.9	10.7
chr1	157898572	157898971	Tor1aip2	2.2e-05	+	157898572	157898971	0	1	399,	0	-4.65	-3.84	19.1
chr1	157912108	157912258	Tor1aip2	2.5e-05	+	157912108	157912258	0	1	150,	0	-4.6	-3.8	5.75
chr1	157912406	157912556	Tor1aip2	2.5e-05	+	157912406	157912556	0	1	150,	0	-4.6	-3.8	11.5
chr1	157912904	157913004	Tor1aip2	2.5e-05	+	157912904	157913004	0	1	100,	0	-4.6	-3.8	11
chr1	158571577	158571927	Abl2	1.9e-06	+	158571577	158571927	0	1	350,	0	-5.72	-4.69	11.3
chr1	158572125	158572924	Abl2	1.9e-06	+	158572125	158572924	0	1	799,	0	-5.72	-4.69	12.4
chr1	160618678	160618978	Astn1	3.6e-10	+	160618678	160618978	0	1	300,	0	-9.44	-7.56	13.9
chr1	160619425	160619576	Astn1	0.00095	+	160619425	160619576	0	1	151,	0	-3.02	-2.43	5.5
chr1	160620073	160620174	Astn1	1.1e-06	+	160620073	160620174	0	1	101,	0	-5.94	-4.86	5.5
chr1	161780517	161780618	Tnr	0.00015	+	161780517	161780618	0	1	101,	0	-3.83	-3.16	2.71
chr1	161782228	161782478	Tnr	0.00015	+	161782228	161782478	0	1	250,	0	-3.83	-3.16	11
chr1	163900807	163900956	Pigc	2.8e-05	+	163900807	163900956	0	1	149,	0	-4.56	-3.77	9
chr1	163901447	163901596	Pigc	2.8e-05	+	163901447	163901596	0	1	149,	0	-4.56	-3.77	9.85
chr1	164578884	164579231	Myoc	5.4e-10	+	164578884	164579231	0	1	347,	0	-9.27	-7.43	10
chr1	165882346	165882447	Scyl3	6.2e-06	+	165882346	165882447	0	1	101,	0	-5.21	-4.3	4.75
chr1	165882546	165882697	Scyl3	6.2e-06	+	165882546	165882697	0	1	151,	0	-5.21	-4.3	3.25
chr1	165926208	165926306	Mettl18	0.0014	+	165926208	165926306	0	1	98,	0	-2.85	-1.82	3.25
chr1	165926694	165926792	Mettl18	0.0014	+	165926694	165926792	0	1	98,	0	-2.85	-1.82	3
chr1	165927227	165927325	Mettl18	0.0014	+	165927227	165927325	0	1	98,	0	-2.85	-1.82	2.75
chr1	166210290	166210591	Ccdc181	0.0025	+	166210290	166210591	0	1	301,	0	-2.6	-2.04	8.22
chr1	166212565	166216418	Ccdc181	0.0033	+	166212565	166216418	0	2	103,47,	0,3806	-2.48	-1.92	3.27
chr1	167240917	167241118	Gpr161	0.0025	+	167240917	167241118	0	1	201,	0	-2.6	-2.04	6.33
chr1	167251632	167251982	Gpr161	8.1e-06	+	167251632	167251982	0	1	350,	0	-5.09	-4.2	8.75
chr1	169008704	169009602	Fam78b	1.1e-07	+	169008704	169009602	0	1	898,	0	-6.95	-5.64	13.7
chr1	171864088	171864238	1700084C01Rik	0.0016	+	171864088	171864238	0	1	150,	0	-2.79	-2.21	6.5
chr1	171864386	171864486	1700084C01Rik	0.0016	+	171864386	171864486	0	1	100,	0	-2.79	-1.77	6
chr1	172612320	172612421	Olfml2b	0.00069	+	172612320	172612421	0	1	101,	0	-3.16	-2.56	7.67
chr1	173189060	173189408	Adamts4	1.5e-07	+	173189060	173189408	0	1	348,	0	-6.83	-5.55	5.79
chr1	173206476	173206577	B4galt3	2.1e-06	+	173206476	173206577	0	1	101,	0	-5.67	-4.65	3.95
chr1	173271141	173271341	Dedd	6.5e-06	+	173271141	173271341	0	1	200,	0	-5.19	-4.29	13.3
chr1	173272432	173272632	Dedd	7.9e-06	+	173272432	173272632	0	1	200,	0	-5.1	-4.21	5
chr1	173348183	173348725	Usf1	5.1e-09	+	173348183	173348725	0	1	542,	0	-8.29	-6.69	9.95
chr1	173393731	173393880	F11r	0.0058	+	173393731	173393880	0	1	149,	0	-2.24	-1.7	17.2
chr1	173433999	173434147	Alyref2	5.2e-06	+	173433999	173434147	0	1	148,	0	-5.28	-4.35	5.1
chr1	173434244	173434441	Alyref2	5.2e-06	+	173434244	173434441	0	1	197,	0	-5.28	-4.35	5.2
chr1	173434733	173434832	Alyref2	0.00011	+	173434733	173434832	0	1	99,	0	-3.95	-2.78	6.5
chr1	174102560	174102761	Dcaf8	1.6e-11	+	174102560	174102761	0	1	201,	0	-10.8	-8.58	7.27
chr1	174124827	174125027	Dcaf8	1.9e-09	+	174124827	174125027	0	1	200,	0	-8.73	-7.02	6.31
chr1	174299156	174299405	Kcnj10	0.0027	+	174299156	174299405	0	1	249,	0	-2.57	-2.01	11.2
chr1	174300346	174300893	Kcnj10	3.5e-07	+	174300346	174300893	0	1	547,	0	-6.45	-5.26	15.3
chr1	174301884	174302133	Kcnj10	1.5e-09	+	174301884	174302133	0	1	249,	0	-8.83	-7.1	13
chr1	176432754	176433005	Fmn2	0.0035	+	176432754	176433005	0	1	251,	0	-2.45	-1.9	7.2
chr1	176538571	176538822	Fmn2	2.5e-05	+	176538571	176538822	0	1	251,	0	-4.61	-3.81	9.18
chr1	176538920	176539121	Fmn2	2.5e-05	+	176538920	176539121	0	1	201,	0	-4.61	-3.81	5.86
chr1	179377326	179377575	Zbtb18	4.1e-08	+	179377326	179377575	0	1	249,	0	-7.39	-6	9.56
chr1	179377673	179378765	Zbtb18	4.1e-08	+	179377673	179378765	0	1	1092,	0	-7.39	-6	15.8
chr1	179380053	179380203	Zbtb18	0.00012	+	179380053	179380203	0	1	150,	0	-3.92	-3.23	5.16
chr1	180845114	180845314	Kif26b	0.0041	+	180845114	180845314	0	1	200,	0	-2.39	-1.84	5.5
chr1	180845909	180846060	Kif26b	0.0041	+	180845909	180846060	0	1	151,	0	-2.39	-1.84	5
chr1	180862440	180862789	Kif26b	2e-05	+	180862440	180862789	0	1	349,	0	-4.7	-3.89	10.8
chr1	181536660	181540612	Cnst	4.2e-06	+	181536660	181540612	0	2	4,696,	0,3256	-5.38	-4.43	13.9
chr1	181555156	181555557	Cnst	2.8e-08	+	181555156	181555557	0	1	401,	0	-7.56	-6.13	12
chr1	181555905	181556006	Cnst	5.6e-05	+	181555905	181556006	0	1	101,	0	-4.25	-3.51	4.6
chr1	182074674	182074774	Cdc42bpa	1.1e-05	+	182074674	182074774	0	1	100,	0	-4.96	-4.1	2.73
chr1	182092250	182092400	Cdc42bpa	0.0011	+	182092250	182092400	0	1	150,	0	-2.95	-2.36	4.59
chr1	182263077	182264068	Itpkb	1.5e-05	+	182263077	182264068	0	1	991,	0	-4.81	-3.97	8.25
chr1	182664624	182666948	Acbd3	0.00021	+	182664624	182666948	0	2	24,126,	0,2198	-3.68	-3.03	3.53
chr1	182676974	182682402	Acbd3	0.0001	+	182676974	182682402	0	2	235,113,	0,5315	-3.99	-3.3	9.07
chr1	182682599	182682749	Acbd3	0.0001	+	182682599	182682749	0	1	150,	0	-3.99	-3.3	3.8
chr1	182792722	182796401	Sde2	1.5e-07	+	182792722	182796401	0	2	250,199,	0,3480	-6.81	-5.54	8.04
chr1	183389631	183389979	Cnih3	4.4e-05	+	183389631	183389979	0	1	348,	0	-4.36	-3.6	13.2
chr1	183390127	183390227	Cnih3	4.4e-05	+	183390127	183390227	0	1	100,	0	-4.36	-3.6	4.5
chr1	184061604	184061704	Srp9	2.5e-07	+	184061604	184061704	0	1	100,	0	-6.61	-5.38	4.02
chr1	184378662	184378912	Trp53bp2	1.7e-05	+	184378662	184378912	0	1	250,	0	-4.77	-3.94	7.75
chr1	184379060	184379160	Trp53bp2	1.7e-05	+	184379060	184379160	0	1	100,	0	-4.77	-3.94	5.11
chr1	184391921	184392269	Trp53bp2	1.3e-05	+	184391921	184392269	0	1	348,	0	-4.88	-4.03	8.5
chr1	184825387	184825785	Susd4	0	+	184825387	184825785	0	1	398,	0	#NAME?	#NAME?	8.54
chr1	185861063	185861458	Dusp10	2.5e-06	+	185861063	185861458	0	1	395,	0	-5.6	-4.6	5.67
chr1	185898282	185898431	Dusp10	2.5e-06	+	185898282	185898431	0	1	149,	0	-5.6	-4.6	6.35
chr1	185898824	185899022	Dusp10	1.4e-05	+	185898824	185899022	0	1	198,	0	-4.85	-4.01	9
chr1	187225352	187225503	Eprs	1.8e-05	+	187225352	187225503	0	1	151,	0	-4.75	-3.92	5.22
chr1	187231490	187231591	Eprs	1.8e-05	+	187231490	187231591	0	1	101,	0	-4.75	-3.92	4.36
chr1	187288101	187288202	Slc30a10	1.2e-05	+	187288101	187288202	0	1	101,	0	-4.92	-4.07	3.14
chr1	187288301	187288501	Slc30a10	1.2e-05	+	187288301	187288501	0	1	200,	0	-4.92	-4.07	10.3
chr1	187288600	187288850	Slc30a10	1.2e-05	+	187288600	187288850	0	1	250,	0	-4.92	-4.07	11.6
chr1	189172308	189172559	Gpatch2	0.00059	+	189172308	189172559	0	1	251,	0	-3.23	-2.62	6.2
chr1	189173908	189174208	Gpatch2	0.0045	+	189173908	189174208	0	1	300,	0	-2.35	-1.8	14
chr1	190034926	190035177	Esrrg	2.6e-05	+	190034926	190035177	0	1	251,	0	-4.59	-3.8	8.83
chr1	190035425	190035774	Esrrg	5.2e-05	+	190035425	190035774	0	1	349,	0	-4.28	-3.54	20.7
chr1	190035923	190036123	Esrrg	5.2e-05	+	190035923	190036123	0	1	200,	0	-4.28	-3.54	9.71
chr1	190036421	190036771	Esrrg	5.2e-05	+	190036421	190036771	0	1	350,	0	-4.28	-3.54	10.7
chr1	193175221	193175321	Tmem206	0.0035	+	193175221	193175321	0	1	100,	0	-2.45	-1.9	3.07
chr1	193445126	193445274	Ints7	2.5e-09	+	193445126	193445274	0	1	148,	0	-8.61	-6.94	5.62
chr1	193602537	193602688	Lpgat1	6.6e-05	+	193602537	193602688	0	1	151,	0	-4.18	-3.46	4.21
chr1	193732842	193733242	Slc30a1	5.8e-08	+	193732842	193733242	0	1	400,	0	-7.24	-5.88	9.4
chr1	193733440	193733789	Slc30a1	5.8e-08	+	193733440	193733789	0	1	349,	0	-7.24	-5.88	10.8
chr1	194329294	194329395	Kcnh1	4.2e-05	+	194329294	194329395	0	1	101,	0	-4.38	-3.62	5.75
chr1	194329594	194329745	Kcnh1	4.2e-05	+	194329594	194329745	0	1	151,	0	-4.38	-3.62	4.11
chr1	194329944	194330094	Kcnh1	4.2e-05	+	194329944	194330094	0	1	150,	0	-4.38	-3.62	6.25
chr1	194330293	194330644	Kcnh1	4.2e-05	+	194330293	194330644	0	1	351,	0	-4.38	-3.62	11.9
chr1	194333490	194333740	Kcnh1	0.00032	+	194333490	194333740	0	1	250,	0	-3.49	-2.86	6.25
chr1	195000740	195001039	A130010J15Rik	0.00015	+	195000740	195001039	0	1	299,	0	-3.81	-3.14	7.5
chr1	196446421	196469960	Plxna2	3.9e-05	+	196446421	196469960	0	2	170,81,	0,23458	-4.41	-3.64	7.43
chr1	196470059	196470210	Plxna2	3.9e-05	+	196470059	196470210	0	1	151,	0	-4.41	-3.64	4.27
chr1	196638318	196638768	Plxna2	7.1e-07	+	196638318	196638768	0	1	450,	0	-6.15	-5.03	20.1
chr1	196638867	196639018	Plxna2	7.1e-07	+	196638867	196639018	0	1	151,	0	-6.15	-5.03	7.25
chr1	196639217	196639367	Plxna2	7.1e-07	+	196639217	196639367	0	1	150,	0	-6.15	-5.03	6
chr1	196640415	196640516	Plxna2	0.01	+	196640415	196640516	0	1	101,	0	-2	-1.47	6.54
chr1	3204811	3205011	Xkr4	0.0014	-	3204811	3205011	0	1	200,	0	-2.84	-1.82	9.5
chr1	3205309	3205558	Xkr4	0.0014	-	3205309	3205558	0	1	249,	0	-2.84	-2.27	5.5
chr1	9714570	9714919	Vcpip1	4.3e-08	-	9714570	9714919	0	1	349,	0	-7.37	-5.99	14.8
chr1	9715068	9715168	Vcpip1	0.00071	-	9715068	9715168	0	1	100,	0	-3.15	-2.55	3.86
chr1	9735975	9736225	Vcpip1	1e-06	-	9735975	9736225	0	1	250,	0	-6	-4.91	17.4
chr1	9736671	9737070	Vcpip1	0.0002	-	9736671	9737070	0	1	399,	0	-3.7	-3.04	7.43
chr1	9737417	9737518	Vcpip1	0.0023	-	9737417	9737518	0	1	101,	0	-2.63	-2.07	3.8
chr1	9737716	9737916	Vcpip1	0.0023	-	9737716	9737916	0	1	200,	0	-2.63	-2.07	6.33
chr1	13164186	13164934	Ncoa2	7.4e-07	-	13164186	13164934	0	1	748,	0	-6.13	-5.01	12.2
chr1	14160586	14160886	Eya1	0.00025	-	14160586	14160886	0	1	300,	0	-3.61	-2.97	10
chr1	16219637	16219837	Stau2	0.0033	-	16219637	16219837	0	1	200,	0	-2.48	-1.92	4.4
chr1	16986903	16987102	Jph1	5.9e-05	-	16986903	16987102	0	1	199,	0	-4.23	-3.5	3.5
chr1	16987299	16987399	Jph1	5.9e-05	-	16987299	16987399	0	1	100,	0	-4.23	-3.5	4.62
chr1	16994225	16994473	Jph1	5.9e-05	-	16994225	16994473	0	1	248,	0	-4.23	-3.5	4.33
chr1	17081414	17081613	Jph1	5.9e-05	-	17081414	17081613	0	1	199,	0	-4.23	-3.5	6.38
chr1	21389580	21389680	Kcnq5	6.6e-05	-	21389580	21389680	0	1	100,	0	-4.18	-3.45	5
chr1	21392272	21392522	Kcnq5	0.00018	-	21392272	21392522	0	1	250,	0	-3.75	-3.09	6.5
chr1	21392770	21392971	Kcnq5	0.00018	-	21392770	21392971	0	1	201,	0	-3.75	-3.09	4.43
chr1	23376407	23376508	Ogfrl1	0.0036	-	23376407	23376508	0	1	101,	0	-2.44	-1.89	7.22
chr1	23376607	23377157	Ogfrl1	1e-10	-	23376607	23377157	0	1	550,	0	-9.98	-7.99	14.4
chr1	24035853	24036152	Fam135a	5.5e-05	-	24035853	24036152	0	1	299,	0	-4.26	-3.53	10.2
chr1	24036450	24036650	Fam135a	5.5e-05	-	24036450	24036650	0	1	200,	0	-4.26	-3.53	5.2
chr1	24269866	24270217	Col19a1	0.00095	-	24269866	24270217	0	1	351,	0	-3.02	-2.43	10
chr1	24270566	24270667	Col19a1	0.00095	-	24270566	24270667	0	1	101,	0	-3.02	-1.98	3.5
chr1	25124867	25125117	Bai3	7.2e-10	-	25124867	25125117	0	1	250,	0	-9.14	-7.34	11.3
chr1	25150681	25151130	Bai3	7.2e-10	-	25150681	25151130	0	1	449,	0	-9.14	-7.34	14.6
chr1	30860579	30861425	Phf3	3.5e-07	-	30860579	30861425	0	1	846,	0	-6.46	-5.26	10.9
chr1	30861822	30862669	Phf3	2.3e-05	-	30861822	30862669	0	1	847,	0	-4.64	-3.84	17.5
chr1	30887293	30887394	Phf3	0.00069	-	30887293	30887394	0	1	101,	0	-3.16	-2.56	8.14
chr1	30887641	30888040	Phf3	0.0011	-	30887641	30888040	0	1	399,	0	-2.95	-2.36	5.33
chr1	30999783	31000082	Ptp4a1	8.7e-08	-	30999783	31000082	0	1	299,	0	-7.06	-5.73	4.29
chr1	31003193	31003442	Ptp4a1	6.8e-08	-	31003193	31003442	0	1	249,	0	-7.17	-5.83	5.58
chr1	30999778	31000127	Gm13363	5.8e-08	-	30999778	31000127	0	1	349,	0	-7.24	-5.88	4.26
chr1	31003198	31003447	Gm13363	1.1e-06	-	31003198	31003447	0	1	249,	0	-5.94	-4.86	5.44
chr1	32601189	32601440	Gm5415	2.5e-05	-	32601189	32601440	0	1	251,	0	-4.61	-3.31	7
chr1	32601739	32601940	Gm5415	2.5e-05	-	32601739	32601940	0	1	201,	0	-4.61	-3.31	5.5
chr1	33833564	33833814	Zfp451	0.00013	-	33833564	33833814	0	1	250,	0	-3.88	-3.2	6.8
chr1	33834063	33834163	Zfp451	0.00013	-	33834063	33834163	0	1	100,	0	-3.88	-3.2	3.86
chr1	33858886	33859685	Zfp451	1.8e-05	-	33858886	33859685	0	1	799,	0	-4.74	-3.91	14.7
chr1	33910041	33910192	Bend6	9.8e-09	-	33910041	33910192	0	1	151,	0	-8.01	-6.47	3.93
chr1	36200862	36201063	Uggt1	0.0054	-	36200862	36201063	0	1	201,	0	-2.27	-1.72	10.9
chr1	36392822	36393021	Kansl3	9.3e-09	-	36392822	36393021	0	1	199,	0	-8.03	-6.48	7.48
chr1	36480277	36480377	Lman2l	0.00081	-	36480277	36480377	0	1	100,	0	-3.09	-2.49	4.18
chr1	36480821	36481069	Lman2l	2.8e-06	-	36480821	36481069	0	1	248,	0	-5.55	-4.56	10.8
chr1	36606127	36606375	Sema4c	5e-13	-	36606127	36606375	0	1	248,	0	-12.3	-9.73	18.7
chr1	36606621	36606770	Sema4c	5e-13	-	36606621	36606770	0	1	149,	0	-12.3	-9.73	6.44
chr1	36606967	36607067	Sema4c	5e-13	-	36606967	36607067	0	1	100,	0	-12.3	-9.73	5
chr1	36849533	36849634	Tmem131	1.9e-05	-	36849533	36849634	0	1	101,	0	-4.71	-3.89	3.12
chr1	36864743	36865194	Tmem131	1.3e-06	-	36864743	36865194	0	1	451,	0	-5.87	-4.81	4.86
chr1	37680889	37681137	2010300C02Rik	0.0014	-	37680889	37681137	0	1	248,	0	-2.86	-2.28	6.5
chr1	38144894	38148927	Rev1	2.8e-09	-	38144894	38148927	0	2	625,20,	0,4013	-8.56	-6.9	15.1
chr1	38854389	38854838	Lonrf2	5e-13	-	38854389	38854838	0	1	449,	0	-12.3	-9.76	26.7
chr1	38920865	38921064	Chst10	1.8e-10	-	38920865	38921064	0	1	199,	0	-9.74	-7.79	7.87
chr1	38921410	38921856	Chst10	5.4e-10	-	38921410	38921856	0	1	446,	0	-9.27	-7.43	7.03
chr1	38922053	38922203	Chst10	5.4e-10	-	38922053	38922203	0	1	150,	0	-9.27	-7.43	5.96
chr1	38922301	38922797	Chst10	5.4e-10	-	38922301	38922797	0	1	496,	0	-9.27	-7.43	8.37
chr1	39428989	39429489	Tbc1d8	7.6e-09	-	39428989	39429489	0	1	500,	0	-8.12	-6.55	9.87
chr1	43106308	43106409	Tgfbrap1	6.8e-06	-	43106308	43106409	0	1	101,	0	-5.17	-4.27	5.2
chr1	43132449	43132749	Tgfbrap1	0.0003	-	43132449	43132749	0	1	300,	0	-3.53	-2.9	8.65
chr1	45967974	45968124	Slc40a1	0.00079	-	45967974	45968124	0	1	150,	0	-3.1	-2.51	9
chr1	46892042	46892440	Slc39a10	5.5e-07	-	46892042	46892440	0	1	398,	0	-6.26	-5.11	4.94
chr1	46892588	46892837	Slc39a10	5.5e-07	-	46892588	46892837	0	1	249,	0	-6.26	-5.11	9
chr1	52515834	52516034	Nab1	1.6e-05	-	52515834	52516034	0	1	200,	0	-4.8	-3.96	11.7
chr1	52546889	52547040	Nab1	5e-05	-	52546889	52547040	0	1	151,	0	-4.3	-3.56	8.08
chr1	52714844	52714945	Mfsd6	1e-05	-	52714844	52714945	0	1	101,	0	-5	-4.13	2.64
chr1	52765846	52766047	Mfsd6	3e-05	-	52765846	52766047	0	1	201,	0	-4.52	-3.74	7
chr1	52766195	52766346	Mfsd6	3e-05	-	52766195	52766346	0	1	151,	0	-4.52	-3.74	5.67
chr1	52846460	52846953	Inpp1	3.3e-10	-	52846460	52846953	0	1	493,	0	-9.48	-7.59	26
chr1	52982313	52982510	1700019D03Rik	4e-07	-	52982313	52982510	0	1	197,	0	-6.4	-5.22	4.75
chr1	53253907	53254107	Pms1	0.00066	-	53253907	53254107	0	1	200,	0	-3.18	-2.58	4.2
chr1	53263564	53263664	Pms1	0.00066	-	53263564	53263664	0	1	100,	0	-3.18	-2.58	4.5
chr1	58520455	58520653	Orc2	6.5e-06	-	58520455	58520653	0	1	198,	0	-5.19	-4.29	6.93
chr1	58520949	58521098	Orc2	6.5e-06	-	58520949	58521098	0	1	149,	0	-5.19	-4.29	2.75
chr1	58959689	58959889	Trak2	3.5e-09	-	58959689	58959889	0	1	200,	0	-8.45	-6.82	7.94
chr1	58960038	58960987	Trak2	3.5e-09	-	58960038	58960987	0	1	949,	0	-8.45	-6.82	11.9
chr1	59219734	59219984	Mpp4	4e-16	-	59219734	59219984	0	1	250,	0	-15.4	-12.5	8.1
chr1	59220083	59220233	Mpp4	4e-16	-	59220083	59220233	0	1	150,	0	-15.4	-12.5	10.2
chr1	59219748	59219949	Als2	1.4e-07	-	59219748	59219949	0	1	201,	0	-6.85	-5.57	8.46
chr1	59220097	59220248	Als2	1.4e-07	-	59220097	59220248	0	1	151,	0	-6.85	-5.57	10.4
chr1	59220794	59220945	Als2	1.4e-07	-	59220794	59220945	0	1	151,	0	-6.85	-5.57	7.83
chr1	59272125	59272226	Als2	8.7e-05	-	59272125	59272226	0	1	101,	0	-4.06	-3.36	4.47
chr1	59272573	59272674	Als2	8.7e-05	-	59272573	59272674	0	1	101,	0	-4.06	-3.36	2.45
chr1	59696568	59696764	Sumo1	2.1e-06	-	59696568	59696764	0	1	196,	0	-5.67	-4.65	12.9
chr1	60047161	60047262	Ica1l	0.00043	-	60047161	60047262	0	1	101,	0	-3.37	-2.76	7.2
chr1	60047711	60047861	Ica1l	0.00043	-	60047711	60047861	0	1	150,	0	-3.37	-2.76	4.67
chr1	60545059	60545509	Raph1	3.4e-05	-	60545059	60545509	0	1	450,	0	-4.47	-3.7	15.2
chr1	60546205	60546355	Raph1	3.4e-05	-	60546205	60546355	0	1	150,	0	-4.47	-3.7	3.73
chr1	60546554	60546654	Raph1	3.4e-05	-	60546554	60546654	0	1	100,	0	-4.47	-3.7	4.56
chr1	64125459	64125806	Klf7	0.00076	-	64125459	64125806	0	1	347,	0	-3.12	-2.53	9.22
chr1	64654386	64654485	Mettl21a	3.2e-05	-	64654386	64654485	0	1	99,	0	-4.5	-3.72	5.4
chr1	64840821	64841369	Plekhm3	0.00014	-	64840821	64841369	0	1	548,	0	-3.86	-3.19	20
chr1	64968585	64968735	Plekhm3	0.00012	-	64968585	64968735	0	1	150,	0	-3.91	-3.23	3.75
chr1	64984595	64984695	Plekhm3	0.00012	-	64984595	64984695	0	1	100,	0	-3.91	-2.75	3
chr1	66847872	66847973	Kansl1l	7.9e-05	-	66847872	66847973	0	1	101,	0	-4.1	-2.9	2.8
chr1	66848071	66848468	Kansl1l	7.9e-05	-	66848071	66848468	0	1	397,	0	-4.1	-3.39	15.3
chr1	68086687	68086837	Erbb4	0.00091	-	68086687	68086837	0	1	150,	0	-3.04	-2.45	6
chr1	72475379	72475580	2020-03-04	0.00022	-	72475379	72475580	0	1	201,	0	-3.65	-3	20.8
chr1	72499167	72581294	2020-03-04	0.0052	-	72499167	72581294	0	2	4,96,	0,82031	-2.28	-1.74	4.89
chr1	72581592	72581842	2020-03-04	0.00023	-	72581592	72581842	0	1	250,	0	-3.63	-2.99	7.07
chr1	72582639	72582789	2020-03-04	0.00056	-	72582639	72582789	0	1	150,	0	-3.25	-2.64	11.8
chr1	72905432	72905532	Igfbp5	1.2e-06	-	72905432	72905532	0	1	100,	0	-5.91	-4.84	3.77
chr1	72905630	72905829	Igfbp5	1.2e-06	-	72905630	72905829	0	1	199,	0	-5.91	-4.84	7.04
chr1	72906076	72906177	Igfbp5	1.2e-06	-	72906076	72906177	0	1	101,	0	-5.91	-4.84	3.47
chr1	72906374	72907020	Igfbp5	1.2e-06	-	72906374	72907020	0	1	646,	0	-5.91	-4.84	9.48
chr1	72908606	72908756	Igfbp5	6.2e-05	-	72908606	72908756	0	1	150,	0	-4.21	-3.48	5.07
chr1	73960641	73961041	Tns1	0.00031	-	73960641	73961041	0	1	400,	0	-3.51	-2.88	7.33
chr1	73971484	73971585	Tns1	0.0033	-	73971484	73971585	0	1	101,	0	-2.48	-1.93	5.25
chr1	74613145	74613694	Zfp142	7.8e-06	-	74613145	74613694	0	1	549,	0	-5.11	-4.22	26.2
chr1	74616317	74616467	Zfp142	0.0012	-	74616317	74616467	0	1	150,	0	-2.93	-2.35	8.75
chr1	74617562	74617662	Zfp142	0.0012	-	74617562	74617662	0	1	100,	0	-2.93	-2.35	3
chr1	74618558	74618758	Zfp142	0.00012	-	74618558	74618758	0	1	200,	0	-3.92	-3.24	6.43
chr1	74618857	74618957	Zfp142	0.00012	-	74618857	74618957	0	1	100,	0	-3.92	-3.24	3.6
chr1	74640472	74640719	Rnf25	3e-07	-	74640472	74640719	0	1	247,	0	-6.53	-5.32	6.22
chr1	75138841	75138942	Cnppd1	1.8e-05	-	75138841	75138942	0	1	101,	0	-4.74	-3.92	4.62
chr1	75178226	75178375	Atg9a	4.2e-07	-	75178226	75178375	0	1	149,	0	-6.38	-5.2	2.76
chr1	75195943	75196042	Glb1l	5.1e-06	-	75195943	75196042	0	1	99,	0	-5.29	-4.36	4
chr1	75211597	75211989	Tuba4a	0.0031	-	75211597	75211989	0	1	392,	0	-2.51	-1.96	4.68
chr1	75212281	75212428	Tuba4a	0.00044	-	75212281	75212428	0	1	147,	0	-3.36	-2.75	4.35
chr1	75212769	75213064	Tuba4a	0.00044	-	75212769	75213064	0	1	295,	0	-3.36	-2.75	11
chr1	75471342	75471642	Chpf	1.8e-06	-	75471342	75471642	0	1	300,	0	-5.75	-4.71	6.95
chr1	75471939	75472487	Chpf	4.6e-06	-	75471939	75472487	0	1	548,	0	-5.34	-4.4	5.27
chr1	75474021	75474271	Chpf	8.9e-09	-	75474021	75474271	0	1	250,	0	-8.05	-6.5	7.74
chr1	75502330	75502530	Obsl1	4.9e-05	-	75502330	75502530	0	1	200,	0	-4.31	-3.56	3.67
chr1	75502827	75503027	Obsl1	4.9e-05	-	75502827	75503027	0	1	200,	0	-4.31	-3.56	8
chr1	77365802	77365902	Epha4	0.00012	-	77365802	77365902	0	1	100,	0	-3.93	-3.25	4.25
chr1	77369687	77369838	Epha4	0.00012	-	77369687	77369838	0	1	151,	0	-3.93	-3.25	7.8
chr1	77370185	77370336	Epha4	0.00012	-	77370185	77370336	0	1	151,	0	-3.93	-3.25	5.67
chr1	77503453	77503653	Epha4	0.0048	-	77503453	77503653	0	1	200,	0	-2.32	-1.77	4.33
chr1	78414731	78421354	Farsb	5.1e-06	-	78414731	78421354	0	2	66,35,	0,6588	-5.29	-4.36	3.53
chr1	79431740	79431940	Scg2	1.4e-06	-	79431740	79431940	0	1	200,	0	-5.84	-4.79	5.47
chr1	79432684	79432883	Scg2	0.00023	-	79432684	79432883	0	1	199,	0	-3.63	-2.99	5.79
chr1	79433081	79433182	Scg2	0.00023	-	79433081	79433182	0	1	101,	0	-3.63	-2.99	3.5
chr1	80263639	80263837	Cul3	2.1e-05	-	80263639	80263837	0	1	198,	0	-4.67	-3.86	14.3
chr1	82233862	82283582	Irs1	3.9e-06	-	82233862	82283582	0	2	317,231,	0,49489	-5.41	-4.45	15.3
chr1	82283681	82284080	Irs1	3.9e-06	-	82283681	82284080	0	1	399,	0	-5.41	-4.45	5.33
chr1	82284179	82284329	Irs1	3.9e-06	-	82284179	82284329	0	1	150,	0	-5.41	-4.45	5.33
chr1	82286121	82286271	Irs1	0.0013	-	82286121	82286271	0	1	150,	0	-2.87	-2.29	5
chr1	82287366	82287466	Irs1	0.0071	-	82287366	82287466	0	1	100,	0	-2.15	-1.61	5.2
chr1	83272266	83272416	Sphkap	6.9e-05	-	83272266	83272416	0	1	150,	0	-4.16	-3.44	6.69
chr1	83272515	83272615	Sphkap	6.9e-05	-	83272515	83272615	0	1	100,	0	-4.16	-3.44	2.72
chr1	83273310	83273460	Sphkap	0.00035	-	83273310	83273460	0	1	150,	0	-3.46	-2.83	4.82
chr1	83274155	83274255	Sphkap	3.3e-05	-	83274155	83274255	0	1	100,	0	-4.48	-3.7	3.25
chr1	83275447	83275597	Sphkap	0.00068	-	83275447	83275597	0	1	150,	0	-3.17	-2.56	6.44
chr1	84033509	84033658	Pid1	4.2e-05	-	84033509	84033658	0	1	149,	0	-4.38	-3.62	5.71
chr1	84033756	84034349	Pid1	4.2e-05	-	84033756	84034349	0	1	593,	0	-4.38	-3.62	13.6
chr1	84034447	84034744	Pid1	4.2e-05	-	84034447	84034744	0	1	297,	0	-4.38	-3.62	15
chr1	84908794	84908895	Slc16a14	0.00074	-	84908794	84908895	0	1	101,	0	-3.13	-2.08	5
chr1	84909244	84909495	Slc16a14	0.00074	-	84909244	84909495	0	1	251,	0	-3.13	-2.53	5.2
chr1	88247013	88247212	Ncl	1.2e-05	-	88247013	88247212	0	1	199,	0	-4.91	-4.06	11
chr1	88253134	88253234	Ncl	1.2e-05	-	88253134	88253234	0	1	100,	0	-4.91	-4.06	3.14
chr1	88253597	88253747	Ncl	1.2e-05	-	88253597	88253747	0	1	150,	0	-4.91	-4.06	2.92
chr1	88439837	88439987	Pde6d	3.5e-05	-	88439837	88439987	0	1	150,	0	-4.45	-3.68	4.44
chr1	90161821	90162171	Hjurp	8.5e-06	-	90161821	90162171	0	1	350,	0	-5.07	-4.19	10.5
chr1	90162620	90163070	Hjurp	8.5e-06	-	90162620	90163070	0	1	450,	0	-5.07	-4.19	14.9
chr1	90161780	90162179	6430706D22Rik	4.9e-05	-	90161780	90162179	0	1	399,	0	-4.31	-3.57	9.76
chr1	90162577	90163077	6430706D22Rik	1.3e-07	-	90162577	90163077	0	2	276,173,	0,327	-6.88	-5.59	14.1
chr1	90161796	90162142	A730008H23Rik	5.1e-05	-	90161796	90162142	0	1	346,	0	-4.29	-3.55	11.6
chr1	90162584	90163077	A730008H23Rik	7.8e-06	-	90162584	90163077	0	1	493,	0	-5.11	-4.22	14.2
chr1	90597179	90597378	Arl4c	7.6e-05	-	90597179	90597378	0	1	199,	0	-4.12	-3.4	6.36
chr1	90597476	90597725	Arl4c	7.6e-05	-	90597476	90597725	0	1	249,	0	-4.12	-3.4	20.6
chr1	93313506	93313656	Per2	1.5e-05	-	93313506	93313656	0	1	150,	0	-4.81	-3.97	6.67
chr1	93314154	93314405	Per2	1.5e-05	-	93314154	93314405	0	1	251,	0	-4.81	-3.97	13.5
chr1	93320539	93320640	Per2	0.00021	-	93320539	93320640	0	1	101,	0	-3.68	-3.03	2.8
chr1	93829481	93829681	Hdac4	0.00036	-	93829481	93829681	0	1	200,	0	-3.44	-2.82	10.5
chr1	95196034	95196382	Mterfd2	9.1e-05	-	95196034	95196382	0	1	348,	0	-4.04	-3.34	6.67
chr1	95198161	95198360	Mterfd2	0.0017	-	95198161	95198360	0	1	199,	0	-2.78	-2.21	5
chr1	95647354	95647453	Thap4	0.0023	-	95647354	95647453	0	1	99,	0	-2.63	-2.07	5.6
chr1	97488092	97488292	St8sia4	2.1e-05	-	97488092	97488292	0	1	200,	0	-4.67	-3.86	11.5
chr1	99542220	99542818	D1Ertd622e	1.4e-08	-	99542220	99542818	0	1	598,	0	-7.86	-6.35	12.4
chr1	107174391	107174591	Rnf152	5.4e-05	-	107174391	107174591	0	1	200,	0	-4.27	-3.53	5.56
chr1	107180674	107180775	Rnf152	0.00025	-	107180674	107180775	0	1	101,	0	-3.61	-2.96	10.4
chr1	107181073	107181374	Rnf152	0.00025	-	107181073	107181374	0	1	301,	0	-3.61	-2.96	9.75
chr1	108621271	108621522	Kdsr	7.1e-07	-	108621271	108621522	0	1	251,	0	-6.15	-5.02	9.06
chr1	113756371	113756670	Dsel	0.00023	-	113756371	113756670	0	1	299,	0	-3.63	-2.51	5.67
chr1	120730935	120731085	Gli2	0.00042	-	120730935	120731085	0	1	150,	0	-3.38	-2.76	5
chr1	120731183	120731383	Gli2	0.00042	-	120731183	120731383	0	1	200,	0	-3.38	-2.76	10
chr1	120731631	120731781	Gli2	0.00042	-	120731631	120731781	0	1	150,	0	-3.38	-2.29	7.5
chr1	120731929	120732079	Gli2	0.00042	-	120731929	120732079	0	1	150,	0	-3.38	-2.29	4.5
chr1	120732525	120732923	Gli2	0.00042	-	120732525	120732923	0	1	398,	0	-3.38	-2.76	8.33
chr1	120733767	120733917	Gli2	0.00042	-	120733767	120733917	0	1	150,	0	-3.38	-2.76	8
chr1	121313525	121313823	Inhbb	2.2e-05	-	121313525	121313823	0	1	298,	0	-4.66	-3.85	8
chr1	121313921	121314565	Inhbb	2.2e-05	-	121313921	121314565	0	1	644,	0	-4.66	-3.85	20
chr1	121368068	121368218	Ralb	3.1e-06	-	121368068	121368218	0	1	150,	0	-5.51	-4.53	6.39
chr1	121555858	121555958	Ptpn4	9.5e-08	-	121555858	121555958	0	1	100,	0	-7.02	-5.71	6.43
chr1	121556056	121556453	Ptpn4	9.5e-08	-	121556056	121556453	0	1	397,	0	-7.02	-5.71	14.8
chr1	123462584	123462685	Ddx18	0.00095	-	123462584	123462685	0	1	101,	0	-3.02	-2.43	4.33
chr1	125230655	125230905	Dpp10	0	-	125230655	125230905	0	1	250,	0	#NAME?	#NAME?	8.12
chr1	127769066	127769217	Lypd1	0.00026	-	127769066	127769217	0	1	151,	0	-3.59	-2.95	8.45
chr1	130486000	130486295	Cxcr4	2e-12	-	130486000	130486295	0	1	295,	0	-11.7	-9.29	5
chr1	132587264	132587664	Pfkfb2	3.7e-06	-	132587264	132587664	0	1	400,	0	-5.43	-4.47	7.05
chr1	133025411	133025856	Dyrk3	7.1e-05	-	133025411	133025856	0	1	445,	0	-4.15	-3.43	10
chr1	133183225	133183376	Srgap2	1.8e-07	-	133183225	133183376	0	1	151,	0	-6.74	-5.49	5.02
chr1	133185921	133186222	Srgap2	4.7e-07	-	133185921	133186222	0	1	301,	0	-6.33	-5.16	5.65
chr1	133923742	133923891	Mfsd4	0.0052	-	133923742	133923891	0	1	149,	0	-2.28	-1.74	3.5
chr1	134255606	134257189	Tmcc2	5.9e-07	-	134255606	134257189	0	2	9,338,	0,1245	-6.23	-5.09	9.38
chr1	134257435	134257535	Tmcc2	0.0006	-	134257435	134257535	0	1	100,	0	-3.22	-2.62	3.32
chr1	134406650	134406900	Cntn2	5.5e-05	-	134406650	134406900	0	1	250,	0	-4.26	-3.52	6.12
chr1	134410793	134411543	Cntn2	2e-08	-	134410793	134411543	0	1	750,	0	-7.69	-6.23	4.63
chr1	134411741	134412092	Cntn2	2e-08	-	134411741	134412092	0	1	351,	0	-7.69	-6.23	8.27
chr1	134466056	134466456	Nfasc	8.3e-07	-	134466056	134466456	0	1	400,	0	-6.08	-4.97	11.7
chr1	134466954	134467204	Nfasc	6.3e-11	-	134466954	134467204	0	1	250,	0	-10.2	-8.12	5.06
chr1	134888415	134888715	Mdm4	2.2e-08	-	134888415	134888715	0	1	300,	0	-7.65	-6.19	8.76
chr1	135280119	135280219	Sox13	0.0019	-	135280119	135280219	0	1	100,	0	-2.73	-2.16	3.83
chr1	135516695	135517044	Zc3h11a	6.8e-06	-	135516695	135517044	0	1	349,	0	-5.17	-4.27	9.47
chr1	135517837	135518036	Zc3h11a	3.4e-07	-	135517837	135518036	0	1	199,	0	-6.47	-5.27	13.7
chr1	135523496	135523695	Zc3h11a	0.00013	-	135523496	135523695	0	1	199,	0	-3.88	-3.2	3.7
chr1	135554537	135554786	Zbed6	0.0012	-	135554537	135554786	0	1	249,	0	-2.91	-2.33	4.71
chr1	135555974	135556173	Zbed6	0.0019	-	135555974	135556173	0	1	199,	0	-2.72	-2.15	5.57
chr1	135603046	135603446	Atp2b4	1.7e-05	-	135603046	135603446	0	1	400,	0	-4.76	-3.93	4.5
chr1	135649923	135650124	Atp2b4	0.0015	-	135649923	135650124	0	1	201,	0	-2.82	-2.25	4.2
chr1	135811059	135811257	Prelp	7.9e-05	-	135811059	135811257	0	1	198,	0	-4.1	-3.39	5.6
chr1	135811700	135811849	Prelp	7.9e-05	-	135811700	135811849	0	1	149,	0	-4.1	-2.9	3
chr1	136098476	136098626	Adora1	2.3e-05	-	136098476	136098626	0	1	150,	0	-4.63	-3.83	5.13
chr1	136098725	136099074	Adora1	2.3e-05	-	136098725	136099074	0	1	349,	0	-4.63	-3.83	5.86
chr1	136099322	136099422	Adora1	2.3e-05	-	136099322	136099422	0	1	100,	0	-4.63	-3.83	5.37
chr1	136099520	136099820	Adora1	2.3e-05	-	136099520	136099820	0	1	300,	0	-4.63	-3.83	8.07
chr1	136883673	136883773	Lgr6	0.0019	-	136883673	136883773	0	1	100,	0	-2.72	-1.7	6.33
chr1	137057511	137057610	Gpr37l1	2.4e-07	-	137057511	137057610	0	1	99,	0	-6.62	-5.39	3.4
chr1	137058001	137058100	Gpr37l1	2.4e-07	-	137058001	137058100	0	1	99,	0	-6.62	-5.39	6.41
chr1	137198256	137198498	Timm17a	2.1e-05	-	137198256	137198498	0	1	242,	0	-4.67	-3.86	5.3
chr1	137279789	137279939	Ipo9	4.9e-05	-	137279789	137279939	0	1	150,	0	-4.31	-3.57	4.57
chr1	137281684	137281935	Ipo9	2e-11	-	137281684	137281935	0	1	251,	0	-10.7	-8.55	8.55
chr1	137331804	137331905	Nav1	2e-07	-	137331804	137331905	0	1	101,	0	-6.7	-5.46	2.57
chr1	137335096	137335396	Nav1	5.4e-06	-	137335096	137335396	0	1	300,	0	-5.27	-4.34	9.5
chr1	137335794	137335944	Nav1	5.4e-06	-	137335794	137335944	0	1	150,	0	-5.27	-4.34	4.54
chr1	137337489	137338238	Nav1	1.1e-10	-	137337489	137338238	0	1	749,	0	-9.94	-7.97	10.1
chr1	137367059	137367310	Nav1	0.00011	-	137367059	137367310	0	1	251,	0	-3.95	-3.26	7.52
chr1	137481283	137481383	Nav1	0.0058	-	137481283	137481383	0	1	100,	0	-2.24	-1.7	2.64
chr1	137481482	137481583	Nav1	0.0058	-	137481482	137481583	0	1	101,	0	-2.24	-1.7	3.8
chr1	138167090	138167689	Camsap2	2.8e-08	-	138167090	138167689	0	1	599,	0	-7.56	-6.12	14.8
chr1	138173269	138173904	Camsap2	1.4e-06	-	138173269	138173904	0	2	66,134,	0,501	-5.85	-4.79	3.84
chr1	138177027	138177327	Camsap2	1.4e-06	-	138177027	138177327	0	1	300,	0	-5.85	-4.79	13.6
chr1	138177775	138177925	Camsap2	7.9e-05	-	138177775	138177925	0	1	150,	0	-4.1	-3.39	3.86
chr1	138178721	138178872	Camsap2	0.0044	-	138178721	138178872	0	1	151,	0	-2.36	-1.81	3.65
chr1	145848637	145848934	Rgs2	4.2e-05	-	145848637	145848934	0	1	297,	0	-4.38	-3.62	7.89
chr1	154365207	154365308	Rgl1	0.0002	-	154365207	154365308	0	1	101,	0	-3.7	-3.04	4.88
chr1	154366054	154368452	Rgl1	0.0002	-	154366054	154368452	0	2	272,28,	0,2370	-3.7	-3.04	19
chr1	154685069	154685269	Smg7	5e-12	-	154685069	154685269	0	1	200,	0	-11.3	-9.01	14.6
chr1	154695755	154695905	Smg7	0.00048	-	154695755	154695905	0	1	150,	0	-3.32	-2.71	6.13
chr1	156244996	156245197	Cacna1e	6.9e-08	-	156244996	156245197	0	1	201,	0	-7.16	-5.82	3.63
chr1	156245296	156245897	Cacna1e	6.9e-08	-	156245296	156245897	0	1	601,	0	-7.16	-5.82	12.9
chr1	156319244	156319545	Cacna1e	6.3e-07	-	156319244	156319545	0	1	301,	0	-6.2	-5.06	6
chr1	156944833	156945132	Ier5	9.5e-06	-	156944833	156945132	0	1	299,	0	-5.02	-4.15	6.5
chr1	156945230	156945874	Ier5	9.5e-06	-	156945230	156945874	0	1	644,	0	-5.02	-4.15	7.26
chr1	157626519	157626767	Qsox1	1.3e-07	-	157626519	157626767	0	1	248,	0	-6.88	-5.59	5.1
chr1	157626865	157627014	Qsox1	1.3e-07	-	157626865	157627014	0	1	149,	0	-6.88	-5.59	3.36
chr1	157694037	157694287	Cep350	9.3e-05	-	157694037	157694287	0	1	250,	0	-4.03	-3.33	11.8
chr1	157694435	157694586	Cep350	9.3e-05	-	157694435	157694586	0	1	151,	0	-4.03	-3.33	13.9
chr1	157695233	157695333	Cep350	9.3e-05	-	157695233	157695333	0	1	100,	0	-4.03	-3.33	11.5
chr1	157695482	157695732	Cep350	9.3e-05	-	157695482	157695732	0	1	250,	0	-4.03	-3.33	6.25
chr1	157709621	157709721	Cep350	0.01	-	157709621	157709721	0	1	100,	0	-2	-1.47	6.14
chr1	157800459	157800560	Cep350	0.0028	-	157800459	157800560	0	1	101,	0	-2.56	-1.56	5.33
chr1	157853972	157854571	Tor1aip1	9.8e-07	-	157853972	157854571	0	1	599,	0	-6.01	-4.92	20.3
chr1	157854670	157854821	Tor1aip1	9.8e-07	-	157854670	157854821	0	1	151,	0	-6.01	-4.92	4.63
chr1	158611293	158611394	Fam20b	7.1e-06	-	158611293	158611394	0	1	101,	0	-5.15	-4.25	5.33
chr1	158611492	158616341	Fam20b	7.1e-06	-	158611492	158616341	0	2	281,20,	0,4829	-5.15	-4.25	11.8
chr1	158635893	158636094	Fam20b	0.00011	-	158635893	158636094	0	1	201,	0	-3.95	-3.27	9.14
chr1	158739034	158739185	Ralgps2	0.00019	-	158739034	158739185	0	1	151,	0	-3.73	-3.07	9.86
chr1	159076324	159077777	Rasal2	0.00015	-	159076324	159077777	0	2	84,17,	0,1436	-3.82	-3.15	3.64
chr1	159087214	159087315	Rasal2	0.00015	-	159087214	159087315	0	1	101,	0	-3.82	-3.15	7
chr1	160175942	160176339	Brinp2	1.9e-08	-	160175942	160176339	0	1	397,	0	-7.71	-6.24	13.4
chr1	160176535	160176931	Brinp2	1.9e-08	-	160176535	160176931	0	1	396,	0	-7.71	-6.24	12.5
chr1	160285649	160285848	Brinp2	6.6e-06	-	160285649	160285848	0	1	199,	0	-5.18	-4.27	5.72
chr1	162154248	162156764	Rabgap1l	1.4e-05	-	162154248	162156764	0	2	251,149,	0,2367	-4.85	-4.01	12.6
chr1	163000414	163000514	Dars2	0.00032	-	163000414	163000514	0	1	100,	0	-3.49	-2.86	5.5
chr1	163039558	163039659	Klhl20	0.0045	-	163039558	163039659	0	1	101,	0	-2.35	-1.8	6.5
chr1	163748526	163748825	Suco	3.4e-06	-	163748526	163748825	0	1	299,	0	-5.47	-4.5	9.5
chr1	163764846	163765095	Suco	0.0021	-	163764846	163765095	0	1	249,	0	-2.67	-2.1	12.3
chr1	164464300	164464500	Mettl13	0.00045	-	164464300	164464500	0	1	200,	0	-3.35	-2.73	5.29
chr1	164603514	164603665	Prrc2c	0.00015	-	164603514	164603665	0	1	151,	0	-3.82	-3.15	8.72
chr1	164627683	164628034	Prrc2c	1.1e-05	-	164627683	164628034	0	1	351,	0	-4.97	-4.1	5.18
chr1	164635363	164635714	Prrc2c	0.00031	-	164635363	164635714	0	1	351,	0	-3.51	-2.88	5.27
chr1	164640547	164640748	Prrc2c	0.00019	-	164640547	164640748	0	1	201,	0	-3.73	-3.07	4.29
chr1	165316367	165316614	Gorab	0.00089	-	165316367	165316614	0	1	247,	0	-3.05	-2.46	8
chr1	167281154	167281254	Dcaf6	0.00083	-	167281154	167281254	0	1	100,	0	-3.08	-2.48	5
chr1	167523587	167523735	Mpzl1	0.00023	-	167523587	167523735	0	1	148,	0	-3.64	-2.99	5.76
chr1	167585602	167585801	Rcsd1	0.00063	-	167585602	167585801	0	1	199,	0	-3.2	-2.59	5
chr1	168328771	168329419	Pogk	2.3e-06	-	168328771	168329419	0	1	648,	0	-5.64	-4.63	9.33
chr1	168329517	168329817	Pogk	2.3e-06	-	168329517	168329817	0	1	300,	0	-5.64	-4.63	4.71
chr1	168330115	168330216	Pogk	2.3e-06	-	168330115	168330216	0	1	101,	0	-5.64	-4.63	4.8
chr1	169156265	169156513	Uck2	4.2e-10	-	169156265	169156513	0	1	248,	0	-9.38	-7.52	12.7
chr1	171903386	171903487	Ddr2	7.1e-05	-	171903386	171903487	0	1	101,	0	-4.15	-3.43	8.2
chr1	171907780	171907981	Ddr2	0.0018	-	171907780	171907981	0	1	201,	0	-2.74	-1.73	4.5
chr1	172072381	172072531	Uap1	0.0033	-	172072381	172072531	0	1	150,	0	-2.48	-1.92	3.5
chr1	172096878	172096978	Uap1	2e-06	-	172096878	172096978	0	1	100,	0	-5.69	-4.67	5.36
chr1	172231259	172231658	Gm7694	0.00012	-	172231259	172231658	0	1	399,	0	-3.93	-3.24	8.12
chr1	172248820	172248971	Nos1ap	0.00095	-	172248820	172248971	0	1	151,	0	-3.02	-2.43	4.64
chr1	173148081	173148330	Tomm40l	8.5e-07	-	173148081	173148330	0	1	249,	0	-6.07	-4.97	11.9
chr1	173272465	173272662	Nit1	1.7e-07	-	173272465	173272662	0	1	197,	0	-6.77	-5.51	4.81
chr1	173934747	173934944	Vangl2	1.2e-05	-	173934747	173934944	0	1	197,	0	-4.91	-4.06	4.89
chr1	173983665	173983765	Nhlh1	0.0002	-	173983665	173983765	0	1	100,	0	-3.69	-3.03	6.59
chr1	173983963	173984113	Nhlh1	1.5e-05	-	173983963	173984113	0	1	150,	0	-4.83	-3.99	8.18
chr1	173984212	173984412	Nhlh1	1.5e-05	-	173984212	173984412	0	1	200,	0	-4.83	-3.99	6.78
chr1	173996537	173996833	Ncstn	6.3e-15	-	173996537	173996833	0	1	296,	0	-14.2	-11.4	7.94
chr1	174204130	174204231	Atp1a2	2.8e-07	-	174204130	174204231	0	1	101,	0	-6.55	-5.33	3.09
chr1	174251213	174251313	Kcnj9	0.0043	-	174251213	174251313	0	1	100,	0	-2.37	-1.82	4.41
chr1	174251460	174251659	Kcnj9	0.0043	-	174251460	174251659	0	1	199,	0	-2.37	-1.82	4.13
chr1	174252897	174252997	Kcnj9	0.0014	-	174252897	174252997	0	1	100,	0	-2.86	-2.28	3.23
chr1	175262450	175262644	Ackr1	8.9e-06	-	175262450	175262644	0	1	194,	0	-5.05	-4.17	4.81
chr1	175850633	175850733	Ifi203	0.0049	-	175850633	175850733	0	1	100,	0	-2.31	-1.77	4.75
chr1	177893883	177894184	Pld5	8.3e-07	-	177893883	177894184	0	1	301,	0	-6.08	-4.97	11.4
chr1	178685318	178685569	Cep170	2.5e-06	-	178685318	178685569	0	1	251,	0	-5.61	-4.61	10.8
chr1	178685667	178685868	Cep170	2.5e-06	-	178685667	178685868	0	1	201,	0	-5.61	-4.61	4.48
chr1	178686216	178686516	Cep170	8.3e-07	-	178686216	178686516	0	1	300,	0	-6.08	-4.97	4.53
chr1	178686615	178686765	Cep170	8.3e-07	-	178686615	178686765	0	1	150,	0	-6.08	-4.97	7.35
chr1	178704687	178704888	Cep170	0.0051	-	178704687	178704888	0	1	201,	0	-2.29	-1.75	4.82
chr1	181459185	181459435	Tfb2m	0.0001	-	181459185	181459435	0	1	250,	0	-3.98	-3.29	6.71
chr1	181682501	181682601	Ahctf1	2.3e-06	-	181682501	181682601	0	1	100,	0	-5.63	-4.63	4.4
chr1	181683000	181683200	Ahctf1	2.3e-06	-	181683000	181683200	0	1	200,	0	-5.63	-4.63	12.6
chr1	181683498	181683899	Ahctf1	2.3e-06	-	181683498	181683899	0	1	401,	0	-5.63	-4.63	6.11
chr1	181683997	181684148	Ahctf1	2.3e-06	-	181683997	181684148	0	1	151,	0	-5.63	-4.63	7.7
chr1	182157680	182157829	Psen2	0.00011	-	182157680	182157829	0	1	149,	0	-3.95	-3.26	4.1
chr1	183107654	183107904	Wdr26	3.2e-15	-	183107654	183107904	0	1	250,	0	-14.5	-11.6	15.7
chr1	183833263	183833414	Enah	1.8e-05	-	183833263	183833414	0	1	151,	0	-4.74	-3.92	3.74
chr1	183835763	183836014	Enah	8.3e-05	-	183835763	183836014	0	1	251,	0	-4.08	-3.37	7.14
chr1	183852160	183852411	Enah	8.3e-05	-	183852160	183852411	0	1	251,	0	-4.08	-3.37	9
chr1	184246705	184247351	Fbxo28	3.7e-08	-	184246705	184247351	0	1	646,	0	-7.43	-6.02	14.5
chr1	186696001	186696100	C130074G19Rik	0.00062	-	186696001	186696100	0	1	99,	0	-3.21	-2.15	2.67
chr1	186697918	186698165	C130074G19Rik	0.00032	-	186697918	186698165	0	1	247,	0	-3.5	-2.87	9.67
chr1	186722386	186722684	Mark1	9.5e-05	-	186722386	186722684	0	1	298,	0	-4.02	-3.32	11.5
chr1	188448606	188448805	Tgfb2	0.00045	-	188448606	188448805	0	1	199,	0	-3.35	-2.74	12.6
chr1	188449153	188449352	Tgfb2	0.00045	-	188449153	188449352	0	1	199,	0	-3.35	-2.74	7
chr1	188545109	188545207	Rrp15	0.00047	-	188545109	188545207	0	1	98,	0	-3.33	-2.26	3.67
chr1	188561533	188563598	Rrp15	8.5e-05	-	188561533	188563598	0	2	31,116,	0,1949	-4.07	-3.36	4.44
chr1	190796210	190796557	Kctd3	2.5e-11	-	190796210	190796557	0	1	347,	0	-10.6	-8.43	8.94
chr1	191032652	191032802	Kcnk2	0.0063	-	191032652	191032802	0	1	150,	0	-2.2	-1.65	4.11
chr1	191033596	191033796	Kcnk2	0.00036	-	191033596	191033796	0	1	200,	0	-3.44	-2.82	5.89
chr1	191167004	191167154	Kcnk2	0.013	-	191167004	191167154	0	1	150,	0	-1.9	-1.37	4.86
chr1	191466337	191466438	Cenpf	5.9e-05	-	191466337	191466438	0	1	101,	0	-4.23	-3.5	5.67
chr1	191476821	191476922	Cenpf	5.9e-05	-	191476821	191476922	0	1	101,	0	-4.23	-3.5	4.4
chr1	191477170	191477271	Cenpf	5.9e-05	-	191477170	191477271	0	1	101,	0	-4.23	-3.01	2.75
chr1	191985060	191985260	Prox1	0.0014	-	191985060	191985260	0	1	200,	0	-2.84	-2.27	4.89
chr1	192596957	192597457	Rps6kc1	2e-06	-	192596957	192597457	0	1	500,	0	-5.7	-4.68	13.4
chr1	192623395	192623845	Rps6kc1	0.00014	-	192623395	192623845	0	1	450,	0	-3.85	-3.18	11.7
chr1	192623994	192624194	Rps6kc1	0.00014	-	192623994	192624194	0	1	200,	0	-3.85	-3.18	6.71
chr1	192772073	192772223	Vash2	0.0012	-	192772073	192772223	0	1	150,	0	-2.92	-2.33	6.12
chr1	192772521	192772722	Vash2	0.0012	-	192772521	192772722	0	1	201,	0	-2.92	-2.33	3
chr1	192773718	192774018	Vash2	8.5e-06	-	192773718	192774018	0	1	300,	0	-5.07	-4.19	13.6
chr1	192784141	192784242	Vash2	0.00012	-	192784141	192784242	0	1	101,	0	-3.93	-3.24	13.5
chr1	193924562	193924910	Rcor3	1.1e-06	-	193924562	193924910	0	1	348,	0	-5.97	-4.89	7.33
chr1	194672652	194672949	Sertad4	0.00093	-	194672652	194672949	0	1	297,	0	-3.03	-2.44	10.6
chr2	3142233	3142584	Fam171a1	3e-06	+	3142233	3142584	0	1	351,	0	-5.52	-4.54	4.94
chr2	3142783	3142934	Fam171a1	3e-06	+	3142783	3142934	0	1	151,	0	-5.52	-4.54	3.11
chr2	3143082	3143383	Fam171a1	3e-06	+	3143082	3143383	0	1	301,	0	-5.52	-4.54	9.27
chr2	3143532	3144182	Fam171a1	3e-06	+	3143532	3144182	0	1	650,	0	-5.52	-4.54	8.59
chr2	3370269	3370369	Dclre1c	2.2e-05	+	3370269	3370369	0	1	100,	0	-4.65	-3.85	10.5
chr2	3370468	3370667	Dclre1c	2.2e-05	+	3370468	3370667	0	1	199,	0	-4.65	-3.85	9.5
chr2	3370766	3371016	Dclre1c	2.2e-05	+	3370766	3371016	0	1	250,	0	-4.65	-3.85	8.83
chr2	3371512	3371612	Dclre1c	2.2e-05	+	3371512	3371612	0	1	100,	0	-4.65	-3.85	2.77
chr2	3696907	3697208	Fam107b	1.4e-06	+	3696907	3697208	0	1	301,	0	-5.85	-4.79	9.92
chr2	4524510	4524710	Frmd4a	0.0003	+	4524510	4524710	0	1	200,	0	-3.53	-2.89	3.92
chr2	4532101	4532998	Frmd4a	1.5e-07	+	4532101	4532998	0	1	897,	0	-6.81	-5.54	12.8
chr2	4533644	4533795	Frmd4a	0.00078	+	4533644	4533795	0	1	151,	0	-3.11	-2.51	6.37
chr2	4827725	4827975	Sephs1	4e-06	+	4827725	4827975	0	1	250,	0	-5.4	-4.44	11.8
chr2	4829216	4829465	Sephs1	1.8e-07	+	4829216	4829465	0	1	249,	0	-6.75	-5.49	8.21
chr2	5878580	5878880	Upf2	8.5e-05	+	5878580	5878880	0	1	300,	0	-4.07	-3.37	5.58
chr2	5882110	5882509	Upf2	8.5e-05	+	5882110	5882509	0	1	399,	0	-4.07	-3.37	8.8
chr2	5976753	5977252	Upf2	6.5e-07	+	5976753	5977252	0	1	499,	0	-6.19	-5.05	9.57
chr2	6361745	6361845	Usp6nl	1e-06	+	6361745	6361845	0	1	100,	0	-5.98	-4.89	4
chr2	6361943	6362142	Usp6nl	1e-06	+	6361943	6362142	0	1	199,	0	-5.98	-4.89	7.46
chr2	6362240	6362836	Usp6nl	1e-06	+	6362240	6362836	0	1	596,	0	-5.98	-4.89	11.7
chr2	10013736	10014180	Kin	1.3e-05	+	10013736	10014180	0	1	444,	0	-4.88	-4.03	14.8
chr2	10172970	10173170	Itih5	0.0018	+	10172970	10173170	0	1	200,	0	-2.75	-2.18	11.5
chr2	11221814	11222013	Prkcq	9.3e-05	+	11221814	11222013	0	1	199,	0	-4.03	-3.33	7
chr2	11711459	11711607	Ankrd16	1.2e-05	+	11711459	11711607	0	1	148,	0	-4.92	-4.06	3.05
chr2	11711704	11711803	Ankrd16	1.2e-05	+	11711704	11711803	0	1	99,	0	-4.92	-4.06	6.94
chr2	14068016	14068365	Stam	7.2e-08	+	14068016	14068365	0	1	349,	0	-7.14	-5.8	20.7
chr2	14907334	14907635	Cacnb2	5.8e-07	+	14907334	14907635	0	1	301,	0	-6.24	-5.1	11.7
chr2	16672868	16673268	Plxdc2	7.4e-05	+	16672868	16673268	0	1	400,	0	-4.13	-3.41	11.9
chr2	17949024	17949174	Gm17762	4.9e-07	+	17949024	17949174	0	1	150,	0	-6.31	-4.64	4.33
chr2	17949421	17949621	Gm17762	4.9e-07	+	17949421	17949621	0	1	200,	0	-6.31	-5.15	5
chr2	18605959	18606060	Bmi1	2e-06	+	18605959	18606060	0	1	101,	0	-5.7	-4.67	2.92
chr2	18606159	18606310	Bmi1	2e-06	+	18606159	18606310	0	1	151,	0	-5.7	-4.67	9
chr2	19316299	19316498	Msrb2	7.2e-05	+	19316299	19316498	0	1	199,	0	-4.14	-3.42	5.5
chr2	19580531	19581126	Otud1	1.9e-06	+	19580531	19581126	0	1	595,	0	-5.72	-4.69	15
chr2	20891677	20891777	Gm13375	0.001	+	20891677	20891777	0	1	100,	0	-2.99	-2.4	2.85
chr2	21133537	21133688	Thnsl1	0.00095	+	21133537	21133688	0	1	151,	0	-3.02	-2.43	5.67
chr2	21134686	21134887	Thnsl1	2.6e-05	+	21134686	21134887	0	1	201,	0	-4.59	-3.79	8.4
chr2	21135086	21135187	Thnsl1	2.6e-05	+	21135086	21135187	0	1	101,	0	-4.59	-3.79	4.5
chr2	21135386	21135487	Thnsl1	2.6e-05	+	21135386	21135487	0	1	101,	0	-4.59	-3.29	4.5
chr2	21289842	21290243	Gpr158	0.00025	+	21289842	21290243	0	1	401,	0	-3.6	-2.96	4.32
chr2	21747924	21748075	Gpr158	2.9e-05	+	21747924	21748075	0	1	151,	0	-4.54	-3.75	4.44
chr2	21748423	21748724	Gpr158	2.9e-05	+	21748423	21748724	0	1	301,	0	-4.54	-3.75	6.56
chr2	21748972	21749772	Gpr158	5.4e-08	+	21748972	21749772	0	1	800,	0	-7.27	-5.9	14.2
chr2	24814588	24814785	Zmynd19	3.3e-08	+	24814588	24814785	0	1	197,	0	-7.48	-6.07	9
chr2	24827269	24827466	Dph7	3.4e-05	+	24827269	24827466	0	1	197,	0	-4.47	-3.7	23
chr2	25036722	25036971	Nrarp	0.0003	+	25036722	25036971	0	1	249,	0	-3.52	-2.89	4.38
chr2	25099385	25099534	Rnf208	0.00043	+	25099385	25099534	0	1	149,	0	-3.37	-2.75	9.56
chr2	25111390	25111584	Tmem203	4.3e-05	+	25111390	25111584	0	1	194,	0	-4.37	-3.61	3.67
chr2	25111775	25111872	Tmem203	4.3e-05	+	25111775	25111872	0	1	97,	0	-4.37	-3.61	6
chr2	25118905	25119004	Tprn	1.7e-08	+	25118905	25119004	0	1	99,	0	-7.78	-6.29	2.84
chr2	25119151	25119398	Tprn	1.7e-08	+	25119151	25119398	0	1	247,	0	-7.78	-6.29	3.45
chr2	25119594	25119940	Tprn	1.7e-08	+	25119594	25119940	0	1	346,	0	-7.78	-6.29	5.16
chr2	25145575	25145720	Lrrc26	0.0038	+	25145575	25145720	0	1	145,	0	-2.42	-1.87	5.25
chr2	25231906	25232153	Sapcd2	0.00013	+	25231906	25232153	0	1	247,	0	-3.89	-3.21	11.3
chr2	25359181	25359329	Fbxw5	1.4e-09	+	25359181	25359329	0	1	148,	0	-8.84	-7.11	3.65
chr2	25562793	25563041	Bmyc	8.7e-05	+	25562793	25563041	0	1	248,	0	-4.06	-3.36	11.9
chr2	26202516	26202616	Gpsm1	7.4e-08	+	26202516	26202616	0	1	100,	0	-7.13	-5.79	3.53
chr2	26491525	26491919	Fam69b	1.9e-10	+	26491525	26491919	0	1	394,	0	-9.73	-7.79	8.54
chr2	26873969	26875666	Cacfd1	1.5e-05	+	26873969	26875666	0	3	31,92,126,	0,438,1571	-4.83	-3.99	4.35
chr2	27618242	27618392	Rxra	0.00017	+	27618242	27618392	0	1	150,	0	-3.76	-3.1	10
chr2	27892593	27892743	Col5a1	0.00072	+	27892593	27892743	0	1	150,	0	-3.14	-2.54	6.27
chr2	28084715	28084865	Olfm1	4.8e-07	+	28084715	28084865	0	1	150,	0	-6.32	-5.15	5.93
chr2	28085063	28085710	Olfm1	4.8e-07	+	28085063	28085710	0	1	647,	0	-6.32	-5.15	11.8
chr2	28306407	28306706	Ppp1r26	0.0012	+	28306407	28306706	0	1	299,	0	-2.91	-2.33	5.43
chr2	28307649	28308395	Ppp1r26	9.3e-05	+	28307649	28308395	0	1	746,	0	-4.03	-3.33	8.73
chr2	28308543	28308892	Ppp1r26	9.3e-05	+	28308543	28308892	0	1	349,	0	-4.03	-3.33	8.5
chr2	28309139	28309289	Ppp1r26	0.00022	+	28309139	28309289	0	1	150,	0	-3.65	-3	11.5
chr2	28325063	28325411	Mrps2	2.3e-06	+	28325063	28325411	0	1	348,	0	-5.64	-4.63	14.9
chr2	28406081	28408205	Ralgds	0	+	28406081	28408205	0	2	2,594,	0,1530	#NAME?	#NAME?	14
chr2	28541556	28542263	Tsc1	7.4e-06	+	28541556	28542263	0	2	110,90,	0,617	-5.13	-4.23	5.36
chr2	28542511	28542760	Tsc1	7.4e-06	+	28542511	28542760	0	1	249,	0	-5.13	-4.23	17.8
chr2	28920690	28920889	Ttf1	0.0041	+	28920690	28920889	0	1	199,	0	-2.39	-1.84	5.75
chr2	28921086	28921383	Ttf1	5.5e-05	+	28921086	28921383	0	1	297,	0	-4.26	-3.52	5.88
chr2	29002031	29002181	Setx	0.0038	+	29002031	29002181	0	1	150,	0	-2.42	-1.87	9.2
chr2	29034998	29035249	Setx	4.4e-07	+	29034998	29035249	0	1	251,	0	-6.36	-5.19	19.2
chr2	29035447	29035697	Setx	4.4e-07	+	29035447	29035697	0	1	250,	0	-6.36	-5.19	11.3
chr2	29594233	29594384	Rapgef1	7.1e-06	+	29594233	29594384	0	1	151,	0	-5.15	-4.25	4.27
chr2	29652269	29652419	Coq4	0.001	+	29652269	29652419	0	1	150,	0	-3	-2.41	6.4
chr2	30110838	30110987	Lrrc8a	0.0019	+	30110838	30110987	0	1	149,	0	-2.72	-2.15	5.54
chr2	30111283	30111482	Lrrc8a	1.7e-05	+	30111283	30111482	0	1	199,	0	-4.76	-3.93	4.95
chr2	30112618	30117975	Lrrc8a	5.6e-07	+	30112618	30117975	0	2	234,608,	0,4749	-6.25	-5.1	10.8
chr2	30254721	30254968	Dolpp1	2e-09	+	30254721	30254968	0	1	247,	0	-8.7	-7	6.1
chr2	30678095	30678388	Ntmt1	2.9e-07	+	30678095	30678388	0	1	293,	0	-6.54	-5.33	7.39
chr2	30812637	30812787	Tor1b	2e-05	+	30812637	30812787	0	1	150,	0	-4.69	-3.88	10.8
chr2	31069950	31070100	Gpr107	3.8e-08	+	31069950	31070100	0	1	150,	0	-7.42	-6.02	9.93
chr2	31070645	31070795	Gpr107	4.7e-05	+	31070645	31070795	0	1	150,	0	-4.33	-3.59	5
chr2	31147902	31148252	Ncs1	2.4e-10	+	31147902	31148252	0	1	350,	0	-9.62	-7.7	8.57
chr2	31544654	31544804	Abl1	5.9e-05	+	31544654	31544804	0	1	150,	0	-4.23	-3.5	3.17
chr2	31544903	31545402	Abl1	5.9e-05	+	31544903	31545402	0	1	499,	0	-4.23	-3.5	5.83
chr2	31655896	31655997	Abl1	2.2e-05	+	31655896	31655997	0	1	101,	0	-4.66	-3.85	2.5
chr2	31656195	31656345	Abl1	5.4e-07	+	31656195	31656345	0	1	150,	0	-6.27	-5.12	4.29
chr2	31656743	31657292	Abl1	5.4e-07	+	31656743	31657292	0	1	549,	0	-6.27	-5.12	11.1
chr2	31657440	31657591	Abl1	5.4e-07	+	31657440	31657591	0	1	151,	0	-6.27	-5.12	4.57
chr2	31657689	31657840	Abl1	5.4e-07	+	31657689	31657840	0	1	151,	0	-6.27	-5.12	4.37
chr2	31965551	31965749	Ppapdc3	0.0028	+	31965551	31965749	0	1	198,	0	-2.56	-2	8.82
chr2	31965994	31966094	Ppapdc3	0.0028	+	31965994	31966094	0	1	100,	0	-2.56	-2	2.86
chr2	32068880	32069180	Prrc2b	1.2e-05	+	32068880	32069180	0	1	300,	0	-4.92	-4.07	3.4
chr2	32069479	32069929	Prrc2b	1.2e-05	+	32069479	32069929	0	1	450,	0	-4.92	-4.07	10
chr2	32086260	32086511	Prrc2b	0	+	32086260	32086511	0	1	251,	0	#NAME?	#NAME?	12.8
chr2	32109929	32110129	Pomt1	3e-06	+	32109929	32110129	0	1	200,	0	-5.52	-4.54	7.88
chr2	32310747	32310996	Naif1	4.5e-08	+	32310747	32310996	0	1	249,	0	-7.35	-5.97	15.3
chr2	32428947	32429043	Dpm2	0.00017	+	32428947	32429043	0	1	96,	0	-3.76	-3.1	5.11
chr2	32452719	32453220	St6galnac4	1.3e-09	+	32452719	32453220	0	1	501,	0	-8.87	-7.13	14.4
chr2	32453368	32453619	St6galnac4	1.3e-09	+	32453368	32453619	0	1	251,	0	-8.87	-7.13	5.1
chr2	32537097	32537495	Eng	5.6e-08	+	32537097	32537495	0	1	398,	0	-7.25	-5.89	7.2
chr2	32604782	32605032	Sh2d3c	1.2e-05	+	32604782	32605032	0	1	250,	0	-4.93	-4.07	5
chr2	32610078	32610229	Sh2d3c	5.1e-07	+	32610078	32610229	0	1	151,	0	-6.29	-5.14	7.36
chr2	32617515	32617714	Tor2a	0.0014	+	32617515	32617714	0	1	199,	0	-2.85	-2.27	6.63
chr2	32779225	32779526	Fam129b	2.3e-08	+	32779225	32779526	0	1	301,	0	-7.64	-6.19	13.5
chr2	34479284	34479385	Mapkap1	0.00087	+	34479284	34479385	0	1	101,	0	-3.06	-2.47	4.71
chr2	34631209	34631802	Hspa5	1.9e-09	+	34631209	34631802	0	1	593,	0	-8.73	-7.02	9.47
chr2	35565392	35565542	Dab2ip	3.4e-09	+	35565392	35565542	0	1	150,	0	-8.47	-6.83	3.74
chr2	35575803	35576053	Dab2ip	5e-05	+	35575803	35576053	0	1	250,	0	-4.3	-3.56	7.13
chr2	35583729	35583928	Dab2ip	5e-05	+	35583729	35583928	0	1	199,	0	-4.3	-3.56	7.81
chr2	36044852	36045103	Mrrf	0.00039	+	36044852	36045103	0	1	251,	0	-3.41	-2.79	7.67
chr2	38440977	38441176	Nek6	2e-06	+	38440977	38441176	0	1	199,	0	-5.7	-4.67	4.58
chr2	38441770	38441969	Nek6	5.8e-05	+	38441770	38441969	0	1	199,	0	-4.24	-3.5	2.81
chr2	38870609	38870708	Arpc5l	3.6e-06	+	38870609	38870708	0	1	99,	0	-5.44	-4.48	4.02
chr2	48755146	48755645	Acvr2a	8.7e-08	+	48755146	48755645	0	1	499,	0	-7.06	-5.74	18
chr2	49112376	49112675	Mbd5	1.8e-05	+	49112376	49112675	0	1	299,	0	-4.74	-3.92	4.6
chr2	49112773	49113370	Mbd5	1.8e-05	+	49112773	49113370	0	1	597,	0	-4.74	-3.92	8
chr2	49113469	49113718	Mbd5	1.8e-05	+	49113469	49113718	0	1	249,	0	-4.74	-3.92	12.3
chr2	49134495	49134645	Mbd5	1.8e-05	+	49134495	49134645	0	1	150,	0	-4.74	-3.92	5.32
chr2	49134743	49134943	Mbd5	1.8e-05	+	49134743	49134943	0	1	200,	0	-4.74	-3.92	15.6
chr2	49135041	49135291	Mbd5	1.8e-05	+	49135041	49135291	0	1	250,	0	-4.74	-3.92	19
chr2	49171942	49172092	Mbd5	1.8e-05	+	49171942	49172092	0	1	150,	0	-4.74	-3.92	5.45
chr2	49392378	49392527	Epc2	0.00046	+	49392378	49392527	0	1	149,	0	-3.34	-2.72	5
chr2	49404036	49405594	Epc2	2.3e-08	+	49404036	49405594	0	2	248,149,	0,1409	-7.63	-6.18	13.1
chr2	51965442	51965543	Rif1	2.3e-06	+	51965442	51965543	0	1	101,	0	-5.63	-4.62	3
chr2	51965691	51965791	Rif1	2.3e-06	+	51965691	51965791	0	1	100,	0	-5.63	-4.62	5.13
chr2	51966387	51966487	Rif1	2.3e-06	+	51966387	51966487	0	1	100,	0	-5.63	-4.62	2.55
chr2	51967480	51967730	Rif1	2.3e-06	+	51967480	51967730	0	1	250,	0	-5.63	-4.62	10.3
chr2	51967828	51968227	Rif1	2.3e-06	+	51967828	51968227	0	1	399,	0	-5.63	-4.62	11.2
chr2	55289615	55290061	Kcnj3	0.0015	+	55289615	55290061	0	1	446,	0	-2.82	-2.24	8.53
chr2	55447343	55447739	Kcnj3	1.3e-05	+	55447343	55447739	0	1	396,	0	-4.9	-4.05	13.5
chr2	59146271	59146570	Pkp4	7.6e-07	+	59146271	59146570	0	1	299,	0	-6.12	-5	5.61
chr2	59192269	59192518	Pkp4	1.5e-07	+	59192269	59192518	0	1	249,	0	-6.81	-5.54	4.88
chr2	59680874	59681175	Tanc1	8.7e-06	+	59680874	59681175	0	1	301,	0	-5.06	-4.18	6
chr2	59681423	59682123	Tanc1	8.7e-06	+	59681423	59682123	0	1	700,	0	-5.06	-4.18	12.7
chr2	59682272	59682473	Tanc1	8.7e-06	+	59682272	59682473	0	1	201,	0	-5.06	-4.18	7
chr2	61487994	61488243	Tank	1.8e-05	+	61487994	61488243	0	1	249,	0	-4.74	-3.92	8.3
chr2	65539849	65539950	Scn2a1	6.8e-05	+	65539849	65539950	0	1	101,	0	-4.17	-3.45	2.56
chr2	65555617	65555918	Scn2a1	8.7e-09	+	65555617	65555918	0	1	301,	0	-8.06	-6.51	15.4
chr2	65601908	65602108	Scn2a1	1.4e-09	+	65601908	65602108	0	1	200,	0	-8.84	-7.11	10.2
chr2	65602307	65602408	Scn2a1	2.5e-09	+	65602307	65602408	0	1	101,	0	-8.61	-6.93	6.71
chr2	65602607	65603207	Scn2a1	2.5e-09	+	65602607	65603207	0	1	600,	0	-8.61	-6.93	17.1
chr2	65860106	65860207	Csrnp3	0.00025	+	65860106	65860207	0	1	101,	0	-3.61	-2.5	3.33
chr2	65860306	65860407	Csrnp3	0.00025	+	65860306	65860407	0	1	101,	0	-3.61	-2.97	4.75
chr2	65860606	65860757	Csrnp3	0.00025	+	65860606	65860757	0	1	151,	0	-3.61	-2.97	5.5
chr2	65861156	65861307	Csrnp3	0.00025	+	65861156	65861307	0	1	151,	0	-3.61	-2.5	4.33
chr2	66383709	66385180	Gm13629	8.1e-06	+	66383709	66385180	0	2	317,33,	0,1438	-5.09	-4.2	6.8
chr2	67955866	67956265	B3galt1	7.6e-06	+	67955866	67956265	0	1	399,	0	-5.12	-4.22	9.8
chr2	67956363	67956762	B3galt1	7.6e-06	+	67956363	67956762	0	1	399,	0	-5.12	-4.22	9.67
chr2	67956861	67957110	B3galt1	7.6e-06	+	67956861	67957110	0	1	249,	0	-5.12	-4.22	9.25
chr2	67960093	67960193	B3galt1	0.0019	+	67960093	67960193	0	1	100,	0	-2.71	-1.69	5.33
chr2	69587144	69588368	Ppig	1.1e-09	+	69587144	69588368	0	2	10,1040,	0,184	-8.97	-7.2	7.56
chr2	69633610	69633905	Phospho2	0.0001	+	69633610	69633905	0	1	295,	0	-4	-3.31	10.2
chr2	69635077	69635176	Phospho2	0.0004	+	69635077	69635176	0	1	99,	0	-3.4	-2.78	4.9
chr2	69811365	69811466	Ubr3	1.1e-06	+	69811365	69811466	0	1	101,	0	-5.95	-4.87	3.2
chr2	70315033	70315533	Sp5	0.00011	+	70315033	70315533	0	1	500,	0	-3.94	-3.26	16.4
chr2	71694096	71694545	Itga6	3.9e-06	+	71694096	71694545	0	1	449,	0	-5.41	-4.45	8
chr2	71694991	71695191	Itga6	3.9e-06	+	71694991	71695191	0	1	200,	0	-5.41	-4.45	4.93
chr2	71738873	71738974	Pdk1	3.1e-05	+	71738873	71738974	0	1	101,	0	-4.51	-3.73	3.71
chr2	71979961	71980162	Rapgef4	0.0034	+	71979961	71980162	0	1	201,	0	-2.47	-1.92	7
chr2	72094331	72094582	Rapgef4	3.5e-07	+	72094331	72094582	0	1	251,	0	-6.45	-5.26	7.97
chr2	72094731	72094831	Rapgef4	3.5e-07	+	72094731	72094831	0	1	100,	0	-6.45	-5.26	4.8
chr2	75503533	75503634	Hnrnpa3	5.8e-06	+	75503533	75503634	0	1	101,	0	-5.24	-4.32	3.12
chr2	75505623	75505773	Hnrnpa3	2e-15	+	75505623	75505773	0	1	150,	0	-14.7	-11.8	6.65
chr2	76433972	76434122	Osbpl6	0.00014	+	76433972	76434122	0	1	150,	0	-3.85	-3.18	4.1
chr2	76434271	76434471	Osbpl6	0.00014	+	76434271	76434471	0	1	200,	0	-3.85	-3.18	5.64
chr2	77318713	77318901	Gm13944	8.3e-05	+	77318713	77318901	0	1	188,	0	-4.08	-3.37	11.5
chr2	79484689	79484839	Ssfa2	9.5e-06	+	79484689	79484839	0	1	150,	0	-5.02	-4.15	13.5
chr2	79485138	79485239	Ssfa2	9.5e-06	+	79485138	79485239	0	1	101,	0	-5.02	-4.15	2.74
chr2	79497713	79497863	Ssfa2	5e-06	+	79497713	79497863	0	1	150,	0	-5.3	-4.37	7.36
chr2	79498062	79498363	Ssfa2	5e-06	+	79498062	79498363	0	1	301,	0	-5.3	-4.37	8
chr2	82097346	82097546	Zfp804a	1.2e-05	+	82097346	82097546	0	1	200,	0	-4.93	-4.07	5.75
chr2	82097644	82097795	Zfp804a	1.2e-05	+	82097644	82097795	0	1	151,	0	-4.93	-4.07	3.75
chr2	82097993	82098093	Zfp804a	1.2e-05	+	82097993	82098093	0	1	100,	0	-4.93	-3.56	4
chr2	82098441	82098940	Zfp804a	1.2e-05	+	82098441	82098940	0	1	499,	0	-4.93	-4.07	9
chr2	82099536	82099686	Zfp804a	1.2e-05	+	82099536	82099686	0	1	150,	0	-4.93	-3.56	8
chr2	83504086	83504283	Zc3h15	1.8e-05	+	83504086	83504283	0	1	197,	0	-4.74	-3.92	10.8
chr2	83719368	83719519	Fam171b	1.7e-07	+	83719368	83719519	0	1	151,	0	-6.78	-5.52	2.95
chr2	83719618	83720018	Fam171b	1.7e-07	+	83719618	83720018	0	1	400,	0	-6.78	-5.52	17.1
chr2	83720117	83720767	Fam171b	1.7e-07	+	83720117	83720767	0	1	650,	0	-6.78	-5.52	24.8
chr2	84526419	84527147	Med19	0.003	+	84526419	84527147	0	2	23,125,	0,603	-2.53	-1.97	5.35
chr2	84898866	84898967	Tnks1bp1	0.0091	+	84898866	84898967	0	1	101,	0	-2.04	-1.5	9.25
chr2	84902465	84902716	Tnks1bp1	0.00093	+	84902465	84902716	0	1	251,	0	-3.03	-2.44	4.64
chr2	84903065	84903765	Tnks1bp1	1.3e-06	+	84903065	84903765	0	1	700,	0	-5.9	-4.83	8.87
chr2	84976912	84977061	Aplnr	0.00023	+	84976912	84977061	0	1	149,	0	-3.64	-2.99	4.88
chr2	84977555	84977655	Aplnr	0.00023	+	84977555	84977655	0	1	100,	0	-3.64	-2.99	9
chr2	84979881	84979981	Aplnr	9.3e-05	+	84979881	84979981	0	1	100,	0	-4.03	-3.33	5.17
chr2	91050988	91051632	Acp2	2.2e-09	+	91050988	91051632	0	1	644,	0	-8.66	-6.97	11.3
chr2	91351917	91352416	Lrp4	0.0016	+	91351917	91352416	0	1	499,	0	-2.79	-2.21	8
chr2	91460223	91460623	Ckap5	1.3e-13	+	91460223	91460623	0	1	400,	0	-12.9	-10.3	8.03
chr2	91552374	91552473	Harbi1	0.00018	+	91552374	91552473	0	1	99,	0	-3.75	-2.62	5
chr2	91552766	91552865	Harbi1	0.00018	+	91552766	91552865	0	1	99,	0	-3.75	-3.09	4.33
chr2	91560792	91560891	Harbi1	0.00018	+	91560792	91560891	0	1	99,	0	-3.75	-3.09	8.67
chr2	91612765	91612866	Ambra1	0.00074	+	91612765	91612866	0	1	101,	0	-3.13	-2.53	2.57
chr2	91613065	91613165	Ambra1	0.00074	+	91613065	91613165	0	1	100,	0	-3.13	-2.53	5.17
chr2	91613713	91613864	Ambra1	0.00074	+	91613713	91613864	0	1	151,	0	-3.13	-2.53	3.78
chr2	91757758	91758058	Ambra1	1.1e-06	+	91757758	91758058	0	1	300,	0	-5.95	-4.87	6.15
chr2	91758306	91758407	Ambra1	1.1e-06	+	91758306	91758407	0	1	101,	0	-5.95	-4.87	5.23
chr2	91768256	91768355	Chrm4	6.3e-10	+	91768256	91768355	0	1	99,	0	-9.2	-6.93	5
chr2	91768997	91769146	Chrm4	6.3e-10	+	91768997	91769146	0	1	149,	0	-9.2	-6.93	4.67
chr2	92200397	92200796	Phf21a	6.6e-08	+	92200397	92200796	0	1	399,	0	-7.18	-5.83	13.2
chr2	92453869	92454416	Chst1	4.1e-06	+	92453869	92454416	0	1	547,	0	-5.39	-4.44	12.3
chr2	92793888	92794086	Syt13	3.9e-05	+	92793888	92794086	0	1	198,	0	-4.41	-3.64	7.54
chr2	97469533	97469683	Lrrc4c	1.1e-05	+	97469533	97469683	0	1	150,	0	-4.94	-4.08	4
chr2	97470030	97470678	Lrrc4c	1.1e-05	+	97470030	97470678	0	1	648,	0	-4.94	-4.08	8.37
chr2	97470776	97471274	Lrrc4c	1.1e-05	+	97470776	97471274	0	1	498,	0	-4.94	-4.08	14
chr2	101536851	101537748	Traf6	1.5e-07	+	101536851	101537748	0	1	897,	0	-6.81	-5.54	11
chr2	102629644	102629844	Slc1a2	2.2e-09	+	102629644	102629844	0	1	200,	0	-8.65	-6.96	7.28
chr2	102630092	102630343	Slc1a2	2.2e-09	+	102630092	102630343	0	1	251,	0	-8.65	-6.96	5.08
chr2	102630591	102630692	Slc1a2	2.2e-09	+	102630591	102630692	0	1	101,	0	-8.65	-6.96	3.6
chr2	105536525	105536825	Pax6	1.1e-05	+	105536525	105536825	0	1	300,	0	-4.97	-4.1	10.5
chr2	107137811	107137912	Kcna4	0.00034	+	107137811	107137912	0	1	101,	0	-3.47	-2.38	6
chr2	109563619	109564266	Bdnf	2.2e-05	+	109563619	109564266	0	1	647,	0	-4.65	-3.85	9
chr2	109851883	109852182	Lgr4	1.4e-08	+	109851883	109852182	0	1	299,	0	-7.85	-6.34	8.31
chr2	109852280	109852827	Lgr4	1.4e-08	+	109852280	109852827	0	1	547,	0	-7.85	-6.34	16
chr2	109872501	109881461	Ccdc34	1.3e-06	+	109872501	109881461	0	3	95,159,44,	0,8229,8916	-5.9	-4.83	4.55
chr2	112252803	112252953	Katnbl1	1.4e-05	+	112252803	112252953	0	1	150,	0	-4.86	-4.02	11.7
chr2	117003124	117003524	Spred1	7.2e-09	+	117003124	117003524	0	1	400,	0	-8.14	-6.57	13.9
chr2	117003922	117004072	Spred1	8.9e-05	+	117003922	117004072	0	1	150,	0	-4.05	-3.35	4.83
chr2	118572246	118572546	5430417L22Rik	0.0016	+	118572246	118572546	0	1	300,	0	-2.8	-2.23	6.77
chr2	118615628	118615878	Disp2	1.9e-09	+	118615628	118615878	0	1	250,	0	-8.71	-7.01	8.42
chr2	118616624	118616775	Disp2	1.1e-05	+	118616624	118616775	0	1	151,	0	-4.94	-4.08	2.95
chr2	118617422	118617572	Disp2	1e-10	+	118617422	118617572	0	1	150,	0	-10	-8.03	8.77
chr2	118617770	118617871	Disp2	1e-10	+	118617770	118617871	0	1	101,	0	-10	-8.03	5.5
chr2	118617970	118618170	Disp2	1e-10	+	118617970	118618170	0	1	200,	0	-10	-8.03	7.3
chr2	118618667	118619067	Disp2	6.5e-09	+	118618667	118619067	0	1	400,	0	-8.19	-6.61	8.26
chr2	118619216	118619366	Disp2	6.5e-09	+	118619216	118619366	0	1	150,	0	-8.19	-6.61	5.21
chr2	118864095	118864594	Rpusd2	2.4e-05	+	118864095	118864594	0	1	499,	0	-4.62	-3.82	11.3
chr2	119119366	119119515	Vps18	0.002	+	119119366	119119515	0	1	149,	0	-2.7	-2.14	7.91
chr2	119119909	119120059	Vps18	0.0079	+	119119909	119120059	0	1	150,	0	-2.1	-1.56	5
chr2	119122903	119123299	Vps18	1.1e-05	+	119122903	119123299	0	1	396,	0	-4.97	-4.11	11.5
chr2	119123595	119123942	Vps18	5.1e-06	+	119123595	119123942	0	1	347,	0	-5.29	-4.36	10.6
chr2	119158299	119158497	Dll4	4.8e-05	+	119158299	119158497	0	1	198,	0	-4.32	-3.57	7.88
chr2	119160415	119160761	Dll4	1.5e-05	+	119160415	119160761	0	1	346,	0	-4.83	-3.99	9.17
chr2	119425480	119425631	1700020I14Rik	0.0011	+	119425480	119425631	0	1	151,	0	-2.94	-2.35	9.59
chr2	119531347	119537747	Rtf1	0.00068	+	119531347	119537747	0	3	32,115,3,	0,5353,6397	-3.17	-2.57	3.23
chr2	119558662	119558811	Rtf1	8.1e-06	+	119558662	119558811	0	1	149,	0	-5.09	-4.2	4.21
chr2	119576646	119576745	Itpka	6.3e-10	+	119576646	119576745	0	1	99,	0	-9.2	-7.38	3.88
chr2	119742766	119742917	Mga	0.0029	+	119742766	119742917	0	1	151,	0	-2.54	-1.98	5.5
chr2	119767253	119767404	Mga	0.0014	+	119767253	119767404	0	1	151,	0	-2.84	-2.26	11
chr2	119773189	119773939	Mga	4.2e-05	+	119773189	119773939	0	1	750,	0	-4.38	-3.62	10
chr2	119789574	119790524	Mga	1.5e-06	+	119789574	119790524	0	1	950,	0	-5.83	-4.78	14.3
chr2	119849565	119849666	Mapkbp1	1.4e-06	+	119849565	119849666	0	1	101,	0	-5.85	-4.79	3.82
chr2	119850992	119851293	Mapkbp1	2.2e-06	+	119850992	119851293	0	1	301,	0	-5.66	-4.64	7.15
chr2	119867381	119867679	Jmjd7-pla2g4b	1.5e-07	+	119867381	119867679	0	1	298,	0	-6.82	-5.55	15.1
chr2	119867382	119867680	Pla2g4b	2.6e-08	+	119867382	119867680	0	1	298,	0	-7.59	-6.15	15.6
chr2	120832688	120832886	Tmem62	4.8e-09	+	120832688	120832886	0	1	198,	0	-8.32	-6.71	9.42
chr2	120832984	120833479	Tmem62	4.8e-09	+	120832984	120833479	0	1	495,	0	-8.32	-6.71	5.82
chr2	121126262	121126462	Map1a	0.0017	+	121126262	121126462	0	1	200,	0	-2.76	-2.19	3.54
chr2	121126710	121126911	Map1a	4.6e-05	+	121126710	121126911	0	1	201,	0	-4.34	-3.59	13.4
chr2	121127009	121127160	Map1a	4.6e-05	+	121127009	121127160	0	1	151,	0	-4.34	-3.59	3.64
chr2	121127308	121127658	Map1a	4.6e-05	+	121127308	121127658	0	1	350,	0	-4.34	-3.59	6.82
chr2	121128305	121128605	Map1a	5e-06	+	121128305	121128605	0	1	300,	0	-5.3	-4.37	7.08
chr2	121129252	121129851	Map1a	6.3e-06	+	121129252	121129851	0	1	599,	0	-5.2	-4.29	5.95
chr2	121130348	121130648	Map1a	6.3e-06	+	121130348	121130648	0	1	300,	0	-5.2	-4.29	7.93
chr2	121131395	121131645	Map1a	0.0019	+	121131395	121131645	0	1	250,	0	-2.73	-2.16	4.63
chr2	121132641	121132741	Map1a	0.00012	+	121132641	121132741	0	1	100,	0	-3.91	-3.23	5.52
chr2	121263375	121263575	Pdia3	3.7e-07	+	121263375	121263575	0	1	200,	0	-6.43	-5.25	4.95
chr2	124489996	124490195	Sema6d	3.1e-09	+	124489996	124490195	0	1	199,	0	-8.51	-6.86	5.56
chr2	124490493	124491438	Sema6d	3.1e-09	+	124490493	124491438	0	1	945,	0	-8.51	-6.86	17.2
chr2	124913925	124914023	Slc24a5	1.3e-05	+	124913925	124914023	0	1	98,	0	-4.88	-4.03	2.88
chr2	125499433	125499833	Eid1	2.5e-06	+	125499433	125499833	0	1	400,	0	-5.61	-4.61	8.21
chr2	125861333	125861730	Fgf7	4.2e-05	+	125861333	125861730	0	1	397,	0	-4.38	-3.62	9.9
chr2	125915337	125915536	Fgf7	4.2e-05	+	125915337	125915536	0	1	199,	0	-4.38	-3.62	5.5
chr2	126568016	126568314	Usp8	1.9e-06	+	126568016	126568314	0	1	298,	0	-5.72	-4.69	6.83
chr2	127084521	127084720	Tmem127	3.2e-06	+	127084521	127084720	0	1	199,	0	-5.49	-4.51	10.5
chr2	127084818	127084967	Tmem127	3.2e-06	+	127084818	127084967	0	1	149,	0	-5.49	-4.51	7.38
chr2	127085164	127085363	Tmem127	3.2e-06	+	127085164	127085363	0	1	199,	0	-5.49	-4.51	3.65
chr2	127085708	127085857	Tmem127	0.0063	+	127085708	127085857	0	1	149,	0	-2.2	-1.66	6.47
chr2	127122987	127123235	Stard7	2.5e-08	+	127122987	127123235	0	1	248,	0	-7.6	-6.16	7
chr2	127190665	127190965	Adra2b	3.6e-05	+	127190665	127190965	0	1	300,	0	-4.44	-3.67	6.67
chr2	128627034	128627480	Mertk	1.1e-05	+	128627034	128627480	0	1	446,	0	-4.96	-4.1	9
chr2	128677213	128677562	Tmem87b	1.3e-05	+	128677213	128677562	0	1	349,	0	-4.87	-4.02	8.25
chr2	128677760	128677960	Tmem87b	2e-06	+	128677760	128677960	0	1	200,	0	-5.69	-4.67	6.87
chr2	128793236	128793386	Zc3h6	0.00028	+	128793236	128793386	0	1	150,	0	-3.56	-2.92	7.4
chr2	128841865	128842065	Zc3h6	0.00014	+	128841865	128842065	0	1	200,	0	-3.85	-3.18	3.67
chr2	128842312	128842412	Zc3h6	0.00014	+	128842312	128842412	0	1	100,	0	-3.85	-3.18	4.6
chr2	128842610	128842810	Zc3h6	0.00014	+	128842610	128842810	0	1	200,	0	-3.85	-2.7	4.25
chr2	128843007	128843207	Zc3h6	0.00014	+	128843007	128843207	0	1	200,	0	-3.85	-3.18	6.2
chr2	128918746	128919292	Ttl	3e-10	+	128918746	128919292	0	1	546,	0	-9.52	-7.61	15.9
chr2	128951081	128951282	Polr1b	3e-06	+	128951081	128951282	0	1	201,	0	-5.53	-4.54	4
chr2	128951680	128951931	Polr1b	3e-06	+	128951680	128951931	0	1	251,	0	-5.53	-4.54	7.29
chr2	129030505	129030704	Slc20a1	1.4e-05	+	129030505	129030704	0	1	199,	0	-4.84	-4	5.28
chr2	129033935	129034085	Slc20a1	8.1e-09	+	129033935	129034085	0	1	150,	0	-8.09	-6.53	3.42
chr2	129434719	129434869	Sirpa	3.6e-06	+	129434719	129434869	0	1	150,	0	-5.44	-4.48	3.38
chr2	129456276	129456625	Sirpa	7.4e-05	+	129456276	129456625	0	1	349,	0	-4.13	-3.42	9.43
chr2	129636391	129636891	Stk35	6.8e-08	+	129636391	129636891	0	1	500,	0	-7.17	-5.82	13.3
chr2	130104898	130104999	Nop56	3.8e-09	+	130104898	130104999	0	1	101,	0	-8.42	-6.79	3.2
chr2	130390745	130391082	Mrps26	1.6e-07	+	130390745	130391082	0	1	337,	0	-6.8	-5.53	4.75
chr2	130970920	130971170	Hspa12b	4.4e-06	+	130970920	130971170	0	1	250,	0	-5.36	-4.41	7.75
chr2	131038667	131038814	Ap5s1	4.6e-05	+	131038667	131038814	0	1	147,	0	-4.34	-3.59	9.89
chr2	131072115	131072216	Mavs	0.00072	+	131072115	131072216	0	1	101,	0	-3.14	-2.54	4.2
chr2	131099776	131099877	Pank2	1e-06	+	131099776	131099877	0	1	101,	0	-5.99	-4.91	4.83
chr2	131122096	131122196	Pank2	1.7e-05	+	131122096	131122196	0	1	100,	0	-4.77	-3.94	4.31
chr2	131122295	131122395	Pank2	1.7e-05	+	131122295	131122395	0	1	100,	0	-4.77	-3.94	2.54
chr2	132576251	132576399	1110034G24Rik	0.0029	+	132576251	132576399	0	1	148,	0	-2.54	-1.98	6.2
chr2	132618263	132618364	Chgb	6.3e-05	+	132618263	132618364	0	1	101,	0	-4.2	-3.47	3.43
chr2	132618462	132618711	Chgb	6.3e-05	+	132618462	132618711	0	1	249,	0	-4.2	-3.47	3.37
chr2	132618909	132619109	Chgb	4.6e-05	+	132618909	132619109	0	1	200,	0	-4.34	-3.59	4.15
chr2	132619257	132619655	Chgb	4.6e-05	+	132619257	132619655	0	1	398,	0	-4.34	-3.59	4.95
chr2	132691672	132691771	Crls1	4.3e-05	+	132691672	132691771	0	1	99,	0	-4.37	-3.61	6.43
chr2	135211832	135212907	Plcb1	5.6e-06	+	135211832	135212907	0	3	74,90,36,	0,176,1039	-5.25	-4.33	3.54
chr2	135297908	135298407	Plcb1	7.4e-09	+	135297908	135298407	0	1	499,	0	-8.13	-6.56	8.44
chr2	135299998	135300148	Plcb1	0.0093	+	135299998	135300148	0	1	150,	0	-2.03	-1.49	4.76
chr2	136893637	136893737	Slx4ip	0.00011	+	136893637	136893737	0	1	100,	0	-3.97	-3.28	5
chr2	136893884	136894181	Slx4ip	0.00011	+	136893884	136894181	0	1	297,	0	-3.97	-3.28	8.67
chr2	136894674	136894774	Slx4ip	0.00011	+	136894674	136894774	0	1	100,	0	-3.97	-3.28	8
chr2	138104603	138104802	Btbd3	1.7e-08	+	138104603	138104802	0	1	199,	0	-7.77	-6.28	6.33
chr2	138109287	138109784	Btbd3	0	+	138109287	138109784	0	1	497,	0	#NAME?	#NAME?	12.3
chr2	138109883	138110281	Btbd3	0	+	138109883	138110281	0	1	398,	0	#NAME?	#NAME?	13.9
chr2	140245832	140245982	Macrod2	2.7e-05	+	140245832	140245982	0	1	150,	0	-4.57	-3.78	3.8
chr2	143639272	143639472	Pcsk2	0.0027	+	143639272	143639472	0	1	200,	0	-2.57	-2.01	6.5
chr2	144105384	144105632	Mgme1	0.00014	+	144105384	144105632	0	1	248,	0	-3.85	-3.18	4.6
chr2	144198997	144199245	Csrp2bp	3.6e-05	+	144198997	144199245	0	1	248,	0	-4.44	-3.67	12
chr2	144199343	144199492	Csrp2bp	3.6e-05	+	144199343	144199492	0	1	149,	0	-4.44	-3.67	3.89
chr2	144219696	144219796	Csrp2bp	5.1e-05	+	144219696	144219796	0	1	100,	0	-4.29	-3.55	4.11
chr2	144219894	144219993	Csrp2bp	5.1e-05	+	144219894	144219993	0	1	99,	0	-4.29	-3.55	3.89
chr2	144232670	144233263	Csrp2bp	4.7e-06	+	144232670	144233263	0	1	593,	0	-5.33	-4.39	16.4
chr2	144364395	144364742	Polr3f	7.8e-05	+	144364395	144364742	0	1	347,	0	-4.11	-3.4	8.8
chr2	144420917	144421055	Gm561	2.6e-06	+	144420917	144421055	0	1	138,	0	-5.59	-4.59	4.6
chr2	145432408	145432558	Slc24a3	3.5e-05	+	145432408	145432558	0	1	150,	0	-4.45	-3.68	3.07
chr2	145466286	145466535	Slc24a3	2.1e-08	+	145466286	145466535	0	1	249,	0	-7.67	-6.21	11.4
chr2	145467079	145467576	Slc24a3	2.3e-06	+	145467079	145467576	0	1	497,	0	-5.64	-4.63	8.29
chr2	146049267	146049714	Insm1	3.7e-06	+	146049267	146049714	0	1	447,	0	-5.43	-4.47	5.22
chr2	148501235	148501666	Nxt1	5.8e-06	+	148501235	148501666	0	1	431,	0	-5.24	-4.32	14.7
chr2	148509831	148509981	Gzf1	7.1e-05	+	148509831	148509981	0	1	150,	0	-4.15	-3.43	6.07
chr2	148510080	148510230	Gzf1	7.1e-05	+	148510080	148510230	0	1	150,	0	-4.15	-3.43	8.06
chr2	149725303	149725500	Syndig1	3.3e-05	+	149725303	149725500	0	1	197,	0	-4.48	-3.7	3.57
chr2	149829296	149829541	Syndig1	5.5e-06	+	149829296	149829541	0	1	245,	0	-5.26	-4.33	13
chr2	149829687	149829835	Syndig1	1.6e-05	+	149829687	149829835	0	1	148,	0	-4.8	-3.97	4.23
chr2	150064437	150064637	Zfp937	9.1e-06	+	150064437	150064637	0	1	200,	0	-5.04	-4.16	5
chr2	150065034	150065135	Zfp937	9.1e-06	+	150065034	150065135	0	1	101,	0	-5.04	-4.16	6
chr2	150065830	150066031	Zfp937	9.1e-06	+	150065830	150066031	0	1	201,	0	-5.04	-3.65	7.5
chr2	150656187	150656338	Pygb	4.9e-07	+	150656187	150656338	0	1	151,	0	-6.31	-5.15	3.67
chr2	151532452	151532552	Tmem74b	0.00074	+	151532452	151532552	0	1	100,	0	-3.13	-2.53	3
chr2	151919141	151919292	Scrt2	0.0098	+	151919141	151919292	0	1	151,	0	-2.01	-1.47	6.71
chr2	151919640	151919791	Scrt2	0.00026	+	151919640	151919791	0	1	151,	0	-3.58	-2.94	3.62
chr2	151934842	151934942	Srxn1	5e-05	+	151934842	151934942	0	1	100,	0	-4.3	-3.56	3.29
chr2	151935138	151935435	Srxn1	8.3e-06	+	151935138	151935435	0	1	297,	0	-5.08	-4.19	15.6
chr2	151936914	151937013	Srxn1	0.0045	+	151936914	151937013	0	1	99,	0	-2.35	-1.8	2.71
chr2	151974537	151974734	Tcf15	6.8e-07	+	151974537	151974734	0	1	197,	0	-6.17	-5.04	12.1
chr2	152137482	152137631	Tbc1d20	5.1e-06	+	152137482	152137631	0	1	149,	0	-5.29	-4.36	8
chr2	152530709	152530959	H13	7.6e-05	+	152530709	152530959	0	1	250,	0	-4.12	-3.4	4.31
chr2	152531208	152531359	H13	7.6e-05	+	152531208	152531359	0	1	151,	0	-4.12	-3.4	4.14
chr2	152533055	152533356	H13	1.5e-06	+	152533055	152533356	0	1	301,	0	-5.82	-4.77	9.79
chr2	152513082	152513231	Mcts2	8.3e-05	+	152513082	152513231	0	1	149,	0	-4.08	-3.37	8.83
chr2	152832830	152833029	Ttll9	0.00033	+	152832830	152833029	0	1	199,	0	-3.48	-2.85	6
chr2	152879785	152880673	Xkr7	2.2e-08	+	152879785	152880673	0	1	888,	0	-7.66	-6.2	15
chr2	153034451	153034601	Tm9sf4	4.8e-08	+	153034451	153034601	0	1	150,	0	-7.32	-5.94	7.15
chr2	153035100	153035250	Tm9sf4	2.8e-07	+	153035100	153035250	0	1	150,	0	-6.56	-5.34	4.83
chr2	153095290	153095440	Pofut1	2.3e-05	+	153095290	153095440	0	1	150,	0	-4.63	-3.83	6.21
chr2	153095538	153095886	Pofut1	2.3e-05	+	153095538	153095886	0	1	348,	0	-4.63	-3.83	5.86
chr2	153142212	153142362	Kif3b	6.3e-05	+	153142212	153142362	0	1	150,	0	-4.2	-3.48	14
chr2	153142710	153143060	Kif3b	4.1e-06	+	153142710	153143060	0	1	350,	0	-5.39	-4.44	7.81
chr2	153156234	153156335	Kif3b	0.0029	+	153156234	153156335	0	1	101,	0	-2.54	-1.98	5.14
chr2	153158377	153158577	Kif3b	0.00043	+	153158377	153158577	0	1	200,	0	-3.37	-2.75	6.93
chr2	153223275	153223575	Asxl1	9.3e-06	+	153223275	153223575	0	1	300,	0	-5.03	-4.16	6.08
chr2	153225011	153225261	Asxl1	9.3e-06	+	153225011	153225261	0	1	250,	0	-5.03	-4.16	11.5
chr2	153225559	153225709	Asxl1	9.3e-06	+	153225559	153225709	0	1	150,	0	-5.03	-4.16	11.2
chr2	153225808	153225909	Asxl1	9.3e-06	+	153225808	153225909	0	1	101,	0	-5.03	-4.16	7.62
chr2	153226057	153226456	Asxl1	9.3e-06	+	153226057	153226456	0	1	399,	0	-5.03	-4.16	10.6
chr2	153227003	153227402	Asxl1	2.6e-05	+	153227003	153227402	0	1	399,	0	-4.58	-3.79	9.91
chr2	154357135	154361056	Cbfa2t2	2.5e-06	+	154357135	154361056	0	2	13,437,	0,3484	-5.61	-4.61	7.43
chr2	154361155	154361604	Cbfa2t2	2.5e-06	+	154361155	154361604	0	1	449,	0	-5.61	-4.61	10
chr2	155062316	155062413	Dynlrb1	6.6e-05	+	155062316	155062413	0	1	97,	0	-4.18	-3.46	9.75
chr2	155212794	155212895	Trp53inp2	3.5e-07	+	155212794	155212895	0	1	101,	0	-6.46	-5.27	2.99
chr2	155641529	155641728	Mmp24	4.8e-10	+	155641529	155641728	0	1	199,	0	-9.32	-7.47	4.84
chr2	155816126	155816377	Cep250	1.5e-06	+	155816126	155816377	0	1	251,	0	-5.83	-4.78	3.96
chr2	155816476	155816726	Cep250	1.5e-06	+	155816476	155816726	0	1	250,	0	-5.83	-4.78	5.27
chr2	155817124	155817774	Cep250	1.5e-06	+	155817124	155817774	0	1	650,	0	-5.83	-4.78	8.29
chr2	155817972	155818472	Cep250	1.5e-06	+	155817972	155818472	0	1	500,	0	-5.83	-4.78	6.16
chr2	156133146	156133446	Phf20	0.00014	+	156133146	156133446	0	1	300,	0	-3.86	-3.18	19.5
chr2	156133794	156133944	Phf20	0.00014	+	156133794	156133944	0	1	150,	0	-3.86	-3.18	6.79
chr2	156365617	156366066	Epb4.1l1	5.9e-09	+	156365617	156366066	0	1	449,	0	-8.23	-6.64	8.63
chr2	156366413	156366712	Epb4.1l1	1.3e-06	+	156366413	156366712	0	1	299,	0	-5.87	-4.81	4.94
chr2	156376481	156376582	Aar2	0.0015	+	156376481	156376582	0	1	101,	0	-2.81	-2.23	3.5
chr2	156392863	156393312	Aar2	6.6e-07	+	156392863	156393312	0	1	449,	0	-6.18	-5.05	6.5
chr2	156526443	156526544	Dlgap4	1.6e-05	+	156526443	156526544	0	1	101,	0	-4.8	-3.97	4.45
chr2	156526942	156527242	Dlgap4	4.6e-10	+	156526942	156527242	0	1	300,	0	-9.34	-7.49	5.53
chr2	156588502	156588902	Dlgap4	7.6e-06	+	156588502	156588902	0	1	400,	0	-5.12	-4.23	10.6
chr2	156679405	156679656	Tgif2	0.00033	+	156679405	156679656	0	1	251,	0	-3.48	-2.85	8.73
chr2	157221825	157221922	Manbal	0.00045	+	157221825	157221922	0	1	97,	0	-3.35	-2.73	6.73
chr2	157295630	157296030	Src	2.1e-06	+	157295630	157296030	0	1	400,	0	-5.68	-4.66	10.4
chr2	158321254	158321654	Ralgapb	1.3e-11	+	158321254	158321654	0	1	400,	0	-10.9	-8.69	11.9
chr2	158441334	158441434	Slc32a1	0.0002	+	158441334	158441434	0	1	100,	0	-3.69	-3.04	2.84
chr2	158464599	158464848	Actr5	3.4e-05	+	158464599	158464848	0	1	249,	0	-4.47	-3.7	12.7
chr2	158611193	158611342	Fam83d	5.2e-05	+	158611193	158611342	0	1	149,	0	-4.28	-3.54	5.5
chr2	160731289	160731389	Lpin3	0.00021	+	160731289	160731389	0	1	100,	0	-3.68	-3.03	3.71
chr2	163279720	163279919	Gdap1l1	0.00019	+	163279720	163279919	0	1	199,	0	-3.72	-3.06	4.33
chr2	163441468	163441767	Ttpal	0.00022	+	163441468	163441767	0	1	299,	0	-3.65	-3	13.5
chr2	163977565	163977665	Stk4	0.0023	+	163977565	163977665	0	1	100,	0	-2.63	-2.06	4.25
chr2	164290668	164290767	Sys1	0.002	+	164290668	164290767	0	1	99,	0	-2.69	-2.12	4.5
chr2	164315796	164315896	Dbndd2	3.3e-06	+	164315796	164315896	0	1	100,	0	-5.48	-4.51	4.46
chr2	164617289	164617535	Snx21	1.2e-05	+	164617289	164617535	0	1	246,	0	-4.93	-4.07	7.82
chr2	164617877	164617976	Snx21	0.0012	+	164617877	164617976	0	1	99,	0	-2.92	-2.33	3.6
chr2	164645386	164645487	Zswim3	0.00018	+	164645386	164645487	0	1	101,	0	-3.74	-3.08	4
chr2	164645635	164645735	Zswim3	0.00018	+	164645635	164645735	0	1	100,	0	-3.74	-3.08	3.8
chr2	164646232	164646432	Zswim3	0.00018	+	164646232	164646432	0	1	200,	0	-3.74	-3.08	9.5
chr2	164646929	164647030	Zswim3	0.00018	+	164646929	164647030	0	1	101,	0	-3.74	-2.61	5
chr2	164647178	164647279	Zswim3	0.00018	+	164647178	164647279	0	1	101,	0	-3.74	-3.08	7
chr2	164650304	164650502	Zswim1	0.00019	+	164650304	164650502	0	1	198,	0	-3.73	-3.07	5.29
chr2	164651041	164651189	Zswim1	0.00019	+	164651041	164651189	0	1	148,	0	-3.73	-3.07	7.62
chr2	164651679	164651778	Zswim1	0.00019	+	164651679	164651778	0	1	99,	0	-3.73	-3.07	2.67
chr2	164716543	164716790	Pcif1	1.3e-08	+	164716543	164716790	0	1	247,	0	-7.87	-6.36	4.97
chr2	165880465	165880616	Ncoa3	0.00068	+	165880465	165880616	0	1	151,	0	-3.17	-2.56	5.38
chr2	165880964	165881064	Ncoa3	0.00068	+	165880964	165881064	0	1	100,	0	-3.17	-2.56	3.83
chr2	166771345	166771445	Cse1l	0.00021	+	166771345	166771445	0	1	100,	0	-3.68	-3.03	7.11
chr2	166857088	166859097	Ddx27	2.2e-06	+	166857088	166859097	0	2	65,35,	0,1974	-5.66	-4.65	2.67
chr2	167515540	167515638	Cebpb	0.014	+	167515540	167515638	0	1	98,	0	-1.85	-1.32	9
chr2	167802109	167802259	Ptpn1	5.1e-05	+	167802109	167802259	0	1	150,	0	-4.29	-3.55	6.85
chr2	167803001	167803151	Ptpn1	3.1e-06	+	167803001	167803151	0	1	150,	0	-5.51	-4.53	9
chr2	167924303	167925004	Pard6b	4.2e-05	+	167924303	167925004	0	1	701,	0	-4.38	-3.62	14.5
chr2	168057209	168057556	Mocs3	3.4e-05	+	168057209	168057556	0	1	347,	0	-4.47	-3.7	13.7
chr2	172201353	172201638	Cstf1	0.00019	+	172201353	172201638	0	2	62,87,	0,198	-3.71	-3.06	4.42
chr2	172203396	172206144	Cstf1	2.1e-05	+	172203396	172206144	0	2	110,285,	0,2463	-4.67	-3.86	7.57
chr2	172206241	172206340	Cstf1	2.1e-05	+	172206241	172206340	0	1	99,	0	-4.67	-3.86	7.4
chr2	173526704	173526851	Rab22a	1.2e-06	+	173526704	173526851	0	1	147,	0	-5.92	-4.85	7.62
chr2	174607954	174608055	Edn3	0.0013	+	174607954	174608055	0	1	101,	0	-2.89	-2.31	7
chr2	177262658	177262907	Gm14420	0.00014	+	177262658	177262907	0	1	249,	0	-3.85	-3.18	10.5
chr2	177263303	177263651	Gm14420	5.8e-07	+	177263303	177263651	0	1	348,	0	-6.24	-5.1	20.7
chr2	177263749	177263849	Gm14420	5.8e-07	+	177263749	177263849	0	1	100,	0	-6.24	-5.1	5.43
chr2	177296075	177296175	Gm14403	0.0032	+	177296075	177296175	0	1	100,	0	-2.49	-1.49	3
chr2	177770068	177770366	Etohi1	0.00043	+	177770068	177770366	0	1	298,	0	-3.37	-2.75	9.5
chr2	178037516	178067632	Phactr3	2.1e-05	+	178037516	178067632	0	4	27,56,62,106,	0,25326,28768,30010	-4.68	-3.87	3.75
chr2	178070346	178070497	Phactr3	2.1e-05	+	178070346	178070497	0	1	151,	0	-4.68	-3.87	4.29
chr2	178155242	178155587	Fam217b	7.9e-06	+	178155242	178155587	0	1	345,	0	-5.1	-4.21	9
chr2	178155881	178156177	Fam217b	7.9e-06	+	178155881	178156177	0	1	296,	0	-5.1	-4.21	16.1
chr2	179630484	179630984	Cdh4	2.3e-08	+	179630484	179630984	0	1	500,	0	-7.63	-6.18	10.4
chr2	179820157	179820307	Mtg2	8.7e-05	+	179820157	179820307	0	1	150,	0	-4.06	-3.35	9
chr2	180199270	180199371	Slco4a1	0.0014	+	180199270	180199371	0	1	101,	0	-2.86	-2.28	12
chr2	180208959	180209109	Slco4a1	0.00013	+	180208959	180209109	0	1	150,	0	-3.9	-3.22	6.5
chr2	180452609	180452859	Gid8	1.9e-05	+	180452609	180452859	0	1	250,	0	-4.72	-3.9	11.2
chr2	180715832	180716331	Arfgap1	9.1e-09	+	180715832	180716331	0	1	499,	0	-8.04	-6.49	9.57
chr2	180716530	180716780	Arfgap1	1.8e-10	+	180716530	180716780	0	1	250,	0	-9.74	-7.8	9.19
chr2	180923109	180923209	Ppdpf	1.3e-11	+	180923109	180923209	0	1	100,	0	-10.9	-8.66	4.48
chr2	181115300	181115498	Zgpat	6.8e-08	+	181115300	181115498	0	1	198,	0	-7.17	-5.83	15
chr2	181249936	181250135	Tpd52l2	9.8e-07	+	181249936	181250135	0	1	199,	0	-6.01	-4.92	4.92
chr2	181453662	181453762	Oprl1	1.6e-05	+	181453662	181453762	0	1	100,	0	-4.79	-3.96	4.25
chr2	181453958	181454355	Oprl1	1.6e-05	+	181453958	181454355	0	1	397,	0	-4.79	-3.96	7.58
chr2	181454552	181455393	Oprl1	2e-07	+	181454552	181455393	0	1	841,	0	-6.7	-5.45	14.3
chr2	181589833	181589983	Pcmtd2	0.00048	+	181589833	181589983	0	1	150,	0	-3.32	-2.7	4.88
chr2	3246367	3247003	Rpp38	5.4e-08	-	3246367	3247003	0	1	636,	0	-7.27	-5.9	7.57
chr2	3381781	3382031	Suv39h2	2e-05	-	3381781	3382031	0	1	250,	0	-4.7	-3.88	5.4
chr2	3424329	3424579	Hspa14	0.002	-	3424329	3424579	0	1	250,	0	-2.69	-2.12	10.3
chr2	6021233	6021482	Proser2	7.1e-05	-	6021233	6021482	0	1	249,	0	-4.15	-3.43	13.4
chr2	9837763	9838011	Taf3	0.006	-	9837763	9838011	0	1	248,	0	-2.22	-1.67	16.2
chr2	9872762	9872961	Taf3	2.6e-05	-	9872762	9872961	0	1	199,	0	-4.59	-3.8	6.75
chr2	9873109	9873358	Taf3	2.6e-05	-	9873109	9873358	0	1	249,	0	-4.59	-3.8	6.1
chr2	9873951	9874051	Taf3	0.012	-	9873951	9874051	0	1	100,	0	-1.93	-1.4	3.83
chr2	12030279	12030430	Itga8	0.00013	-	12030279	12030430	0	1	151,	0	-3.88	-3.2	6
chr2	12925786	12925935	C1ql3	0.00032	-	12925786	12925935	0	1	149,	0	-3.49	-2.86	10
chr2	14917951	14918151	Nsun6	0.0025	-	14917951	14918151	0	1	200,	0	-2.61	-2.05	9.33
chr2	17948661	17948911	A930004D18Rik	0.0002	-	17948661	17948911	0	1	250,	0	-3.7	-3.05	6.75
chr2	17949110	17949211	A930004D18Rik	0.0002	-	17949110	17949211	0	1	101,	0	-3.7	-2.57	4
chr2	17949509	17949610	A930004D18Rik	0.0002	-	17949509	17949610	0	1	101,	0	-3.7	-2.57	4.5
chr2	17967448	17967994	Skida1	7.4e-06	-	17967448	17967994	0	1	546,	0	-5.13	-4.24	18
chr2	17968142	17968391	Skida1	0.0014	-	17968142	17968391	0	1	249,	0	-2.85	-2.27	11.3
chr2	18129556	18129706	Dnajc1	3.2e-05	-	18129556	18129706	0	1	150,	0	-4.49	-3.71	6
chr2	18138726	18138876	Dnajc1	8.3e-05	-	18138726	18138876	0	1	150,	0	-4.08	-3.37	2.5
chr2	18141150	18141450	Dnajc1	8.3e-05	-	18141150	18141450	0	1	300,	0	-4.08	-3.37	11.6
chr2	18765766	18767528	Pip4k2a	0.00014	-	18765766	18767528	0	2	321,27,	0,1735	-3.84	-3.17	10.8
chr2	19384561	19384757	4921504E06Rik	6.8e-06	-	19384561	19384757	0	1	196,	0	-5.17	-4.26	9.5
chr2	20770242	20771189	Arhgap21	7.2e-09	-	20770242	20771189	0	1	947,	0	-8.14	-6.56	9.44
chr2	20771338	20771886	Arhgap21	7.2e-09	-	20771338	20771886	0	1	548,	0	-8.14	-6.56	5.71
chr2	20801841	20801942	Arhgap21	0.00074	-	20801841	20801942	0	1	101,	0	-3.13	-2.54	4.33
chr2	20802289	20802539	Arhgap21	6e-07	-	20802289	20802539	0	1	250,	0	-6.22	-5.08	4.04
chr2	20802688	20802938	Arhgap21	6e-07	-	20802688	20802938	0	1	250,	0	-6.22	-5.08	19.8
chr2	20803086	20803187	Arhgap21	7.2e-05	-	20803086	20803187	0	1	101,	0	-4.14	-3.43	5.5
chr2	24462151	24462252	Cacna1b	2e-05	-	24462151	24462252	0	1	101,	0	-4.7	-3.88	4.29
chr2	24534691	24535091	Cacna1b	1.3e-07	-	24534691	24535091	0	1	400,	0	-6.9	-5.61	6.12
chr2	24646982	24647082	Ehmt1	1.2e-06	-	24646982	24647082	0	1	100,	0	-5.93	-4.86	4
chr2	24647279	24647528	Ehmt1	1.2e-06	-	24647279	24647528	0	1	249,	0	-5.93	-4.86	7.42
chr2	24739799	24740048	Ehmt1	4e-05	-	24739799	24740048	0	1	249,	0	-4.4	-3.64	12.5
chr2	24829818	24830066	Mrpl41	4.8e-05	-	24829818	24830066	0	1	248,	0	-4.32	-3.58	13.7
chr2	25049332	25049631	Tor4a	2.7e-05	-	25049332	25049631	0	1	299,	0	-4.57	-3.28	4
chr2	25050027	25050227	Tor4a	2.7e-05	-	25050027	25050227	0	1	200,	0	-4.57	-3.78	4.2
chr2	25050375	25050674	Tor4a	2.7e-05	-	25050375	25050674	0	1	299,	0	-4.57	-3.28	4.67
chr2	25051219	25051369	Tor4a	2.7e-05	-	25051219	25051369	0	1	150,	0	-4.57	-3.28	9.5
chr2	25100481	25100582	Ndor1	1.2e-05	-	25100481	25100582	0	1	101,	0	-4.92	-4.06	4.4
chr2	25100829	25101278	Ndor1	1.2e-05	-	25100829	25101278	0	1	449,	0	-4.92	-4.06	12.9
chr2	25101575	25101675	Ndor1	1.2e-05	-	25101575	25101675	0	1	100,	0	-4.92	-4.06	2.74
chr2	25374687	25374985	Traf2	1.9e-05	-	25374687	25374985	0	1	298,	0	-4.71	-3.89	6.67
chr2	25430985	25431335	Gm996	0.00059	-	25430985	25431335	0	1	350,	0	-3.23	-2.62	5.18
chr2	25431433	25431633	Gm996	0.00059	-	25431433	25431633	0	1	200,	0	-3.23	-2.62	5.15
chr2	25432280	25432530	Gm996	0.00039	-	25432280	25432530	0	1	250,	0	-3.41	-2.79	5.35
chr2	25433276	25433427	Gm996	0.011	-	25433276	25433427	0	1	151,	0	-1.94	-1.4	6.14
chr2	25434572	25434922	Gm996	0.00011	-	25434572	25434922	0	1	350,	0	-3.95	-3.26	12.3
chr2	25435170	25435370	Gm996	0.00058	-	25435170	25435370	0	1	200,	0	-3.24	-2.63	4.76
chr2	25439375	25439638	Rabl6	5.8e-05	-	25439375	25439638	0	2	133,16,	0,247	-4.24	-3.51	4.04
chr2	25784998	25785497	Camsap1	2e-12	-	25784998	25785497	0	1	499,	0	-11.7	-9.33	13.1
chr2	25793630	25793780	Camsap1	9.5e-07	-	25793630	25793780	0	1	150,	0	-6.02	-4.93	9.12
chr2	25794028	25794129	Camsap1	9.5e-07	-	25794028	25794129	0	1	101,	0	-6.02	-4.93	2.71
chr2	25794327	25794478	Camsap1	9.5e-07	-	25794327	25794478	0	1	151,	0	-6.02	-4.93	5.13
chr2	25794975	25795076	Camsap1	9.5e-07	-	25794975	25795076	0	1	101,	0	-6.02	-4.93	4.5
chr2	25795224	25795624	Camsap1	9.5e-07	-	25795224	25795624	0	1	400,	0	-6.02	-4.93	4.08
chr2	25915682	25915782	Nacc2	0.0002	-	25915682	25915782	0	1	100,	0	-3.69	-3.04	4.41
chr2	25945228	25945328	Nacc2	1.6e-05	-	25945228	25945328	0	1	100,	0	-4.8	-3.96	2.76
chr2	25993866	25994016	C330006A16Rik	0.0038	-	25993866	25994016	0	1	150,	0	-2.42	-1.86	4.69
chr2	26220351	26220451	Snapc4	0.0045	-	26220351	26220451	0	1	100,	0	-2.35	-1.8	5.19
chr2	26220650	26220801	Snapc4	0.0045	-	26220650	26220801	0	1	151,	0	-2.35	-1.8	5.11
chr2	26224823	26224973	Snapc4	0.013	-	26224823	26224973	0	1	150,	0	-1.9	-1.37	4.2
chr2	26238718	26238968	Sdccag3	3.9e-05	-	26238718	26238968	0	1	250,	0	-4.41	-3.64	4.58
chr2	26242585	26242736	Sdccag3	3.9e-05	-	26242585	26242736	0	1	151,	0	-4.41	-3.64	2.69
chr2	26263354	26263701	Inpp5e	1.9e-05	-	26263354	26263701	0	1	347,	0	-4.71	-3.89	7.19
chr2	26279034	26279135	Sec16a	0.00014	-	26279034	26279135	0	1	101,	0	-3.86	-3.19	3.61
chr2	26294236	26294536	Sec16a	0.0001	-	26294236	26294536	0	1	300,	0	-4	-3.3	5.33
chr2	26295334	26295435	Sec16a	0.0066	-	26295334	26295435	0	1	101,	0	-2.18	-1.64	7.5
chr2	26316018	26316218	Notch1	0.00016	-	26316018	26316218	0	1	200,	0	-3.8	-3.13	6.9
chr2	26747525	26747674	Surf6	0.00011	-	26747525	26747674	0	1	149,	0	-3.96	-3.27	5.33
chr2	26747821	26748119	Surf6	0.00011	-	26747821	26748119	0	1	298,	0	-3.96	-3.27	6.82
chr2	26763409	26763559	Med22	2.4e-05	-	26763409	26763559	0	1	150,	0	-4.62	-3.82	8.25
chr2	26809825	26809975	Rexo4	3.1e-05	-	26809825	26809975	0	1	150,	0	-4.51	-3.73	7.79
chr2	26876934	26877382	Slc2a6	1.2e-07	-	26876934	26877382	0	1	448,	0	-6.91	-5.62	6.67
chr2	27303882	27304032	Brd3	1.6e-05	-	27303882	27304032	0	1	150,	0	-4.79	-3.96	8.33
chr2	27308410	27308561	Brd3	1.6e-05	-	27308410	27308561	0	1	151,	0	-4.79	-3.96	2.89
chr2	27317064	27317165	Brd3	0.0016	-	27317064	27317165	0	1	101,	0	-2.8	-2.23	2.39
chr2	28680011	28680212	Gtf3c4	0.0005	-	28680011	28680212	0	1	201,	0	-3.3	-2.69	4.38
chr2	28680360	28680461	Gtf3c4	0.0005	-	28680360	28680461	0	1	101,	0	-3.3	-2.69	3.14
chr2	28681107	28681258	Gtf3c4	0.014	-	28681107	28681258	0	1	151,	0	-1.86	-1.33	8.83
chr2	28682054	28682155	Gtf3c4	0.0083	-	28682054	28682155	0	1	101,	0	-2.08	-1.54	6.67
chr2	28689234	28689434	Gtf3c4	1.4e-05	-	28689234	28689434	0	1	200,	0	-4.85	-4.01	10.9
chr2	28690529	28690779	Gtf3c4	0.00046	-	28690529	28690779	0	1	250,	0	-3.34	-2.73	11.2
chr2	28770861	28771162	Barhl1	0.00065	-	28770861	28771162	0	1	301,	0	-3.19	-2.59	5.06
chr2	29083265	29083463	Ntng2	1.1e-07	-	29083265	29083463	0	1	198,	0	-6.96	-5.65	12.8
chr2	29633019	29633366	Trub2	6.8e-06	-	29633019	29633366	0	1	347,	0	-5.17	-4.27	6.55
chr2	30029065	30029265	D2Wsu81e	5.6e-05	-	30029065	30029265	0	1	200,	0	-4.25	-3.51	3.44
chr2	30033207	30033929	D2Wsu81e	0.00036	-	30033207	30033929	0	3	34,46,20,	0,232,702	-3.44	-2.81	3.19
chr2	30139847	30140342	Dolk	0.0003	-	30139847	30140342	0	1	495,	0	-3.52	-2.89	5.3
chr2	30257592	30257793	Crat	2.1e-06	-	30257592	30257793	0	1	201,	0	-5.67	-4.65	2.76
chr2	30258041	30258242	Crat	2.1e-06	-	30258041	30258242	0	1	201,	0	-5.67	-4.65	5.13
chr2	30328257	30328550	Ier5l	9.3e-05	-	30328257	30328550	0	1	293,	0	-4.03	-3.33	5.2
chr2	30328744	30328843	Ier5l	9.3e-05	-	30328744	30328843	0	1	99,	0	-4.03	-3.33	4.67
chr2	30679305	30679453	Asb6	3.4e-05	-	30679305	30679453	0	1	148,	0	-4.47	-3.7	8.48
chr2	30679550	30679649	Asb6	3.4e-05	-	30679550	30679649	0	1	99,	0	-4.47	-3.7	4.59
chr2	30816322	30816565	Tor1a	5.1e-06	-	30816322	30816565	0	1	243,	0	-5.29	-4.36	7.55
chr2	30822635	30823196	Tor1a	0.001	-	30822635	30823196	0	2	240,3,	0,558	-2.98	-2.39	4.22
chr2	32563045	32563544	Cdk9	1.2e-07	-	32563045	32563544	0	1	499,	0	-6.92	-5.62	7.08
chr2	32990974	32991074	Ralgps1	6.3e-05	-	32990974	32991074	0	1	100,	0	-4.2	-3.47	4.33
chr2	32991570	32991720	Ralgps1	6.3e-05	-	32991570	32991720	0	1	150,	0	-4.2	-3.47	5.42
chr2	32993010	32993210	Ralgps1	0.0017	-	32993010	32993210	0	1	200,	0	-2.76	-2.19	3.31
chr2	33266491	33266690	Zbtb34	0.0012	-	33266491	33266690	0	1	199,	0	-2.92	-2.34	14.4
chr2	33266888	33266988	Zbtb34	0.0012	-	33266888	33266988	0	1	100,	0	-2.92	-2.34	6.2
chr2	33309099	33309350	Zbtb43	7.9e-07	-	33309099	33309350	0	1	251,	0	-6.1	-4.99	6.5
chr2	33309548	33310198	Zbtb43	7.9e-07	-	33309548	33310198	0	1	650,	0	-6.1	-4.99	12.8
chr2	33310346	33310497	Zbtb43	7.9e-07	-	33310346	33310497	0	1	151,	0	-6.1	-4.99	7.75
chr2	33585575	33585676	Mvb12b	5e-07	-	33585575	33585676	0	1	101,	0	-6.3	-5.14	6.4
chr2	33586873	33587124	Mvb12b	2.5e-06	-	33586873	33587124	0	1	251,	0	-5.6	-4.6	9
chr2	33587273	33587524	Mvb12b	2.5e-06	-	33587273	33587524	0	1	251,	0	-5.6	-4.6	10.5
chr2	33588272	33588872	Mvb12b	2.5e-06	-	33588272	33588872	0	1	600,	0	-5.6	-4.6	8.98
chr2	34532997	34533097	Gapvd1	7.9e-06	-	34532997	34533097	0	1	100,	0	-5.1	-4.21	4
chr2	34533394	34533593	Gapvd1	1.9e-06	-	34533394	34533593	0	1	199,	0	-5.71	-4.68	4.71
chr2	34584320	34584469	Gapvd1	0.00017	-	34584320	34584469	0	1	149,	0	-3.77	-3.11	5.5
chr2	34661182	34661483	Fbxw2	2.1e-06	-	34661182	34661483	0	1	301,	0	-5.68	-4.66	7.32
chr2	34678173	34678524	Fbxw2	4.5e-05	-	34678173	34678524	0	1	351,	0	-4.35	-3.6	10.6
chr2	34708106	34708256	Psmd5	1.2e-06	-	34708106	34708256	0	1	150,	0	-5.92	-4.84	7.67
chr2	35758301	35758452	Ttll11	0.00089	-	35758301	35758452	0	1	151,	0	-3.05	-2.46	8
chr2	35834944	35835044	Ttll11	0.0065	-	35834944	35835044	0	1	100,	0	-2.19	-1.65	6.6
chr2	35973046	35973147	Rbm18	0.00026	-	35973046	35973147	0	1	101,	0	-3.58	-2.94	5.12
chr2	37207317	37207417	Pdcl	3.5e-06	-	37207317	37207417	0	1	100,	0	-5.45	-4.48	3.83
chr2	37207662	37211162	Pdcl	3.5e-06	-	37207662	37211162	0	2	240,7,	0,3493	-5.45	-4.48	7
chr2	37284158	37284458	Zbtb6	3.9e-05	-	37284158	37284458	0	1	300,	0	-4.41	-3.64	11.7
chr2	37284855	37285006	Zbtb6	3.9e-05	-	37284855	37285006	0	1	151,	0	-4.41	-3.64	4.33
chr2	37291165	37291414	Zbtb26	3e-06	-	37291165	37291414	0	1	249,	0	-5.52	-4.54	9.5
chr2	37291562	37291762	Zbtb26	3e-06	-	37291562	37291762	0	1	200,	0	-5.52	-4.54	7.25
chr2	37291860	37292258	Zbtb26	3e-06	-	37291860	37292258	0	1	398,	0	-5.52	-4.54	10.5
chr2	37655399	37655499	Dennd1a	3e-05	-	37655399	37655499	0	1	100,	0	-4.53	-3.75	2.93
chr2	37656091	37656241	Dennd1a	3e-05	-	37656091	37656241	0	1	150,	0	-4.53	-3.75	3.24
chr2	39052366	39052464	Ppp6c	0.00029	-	39052366	39052464	0	1	98,	0	-3.54	-2.91	4.75
chr2	44844106	44844406	Zeb2	1.8e-05	-	44844106	44844406	0	1	300,	0	-4.75	-3.93	5.9
chr2	44851792	44851893	Zeb2	1.8e-05	-	44851792	44851893	0	1	101,	0	-4.75	-3.93	4.86
chr2	44852091	44852490	Zeb2	1.8e-05	-	44852091	44852490	0	1	399,	0	-4.75	-3.93	10.2
chr2	50987148	50987248	Rnd3	0.001	-	50987148	50987248	0	1	100,	0	-2.98	-2.39	4.44
chr2	50987445	50987645	Rnd3	8.3e-07	-	50987445	50987645	0	1	200,	0	-6.08	-4.97	7.19
chr2	50987743	50988041	Rnd3	8.3e-07	-	50987743	50988041	0	1	298,	0	-6.08	-4.97	12.7
chr2	52257540	52257938	Arl5a	8.1e-10	-	52257540	52257938	0	1	398,	0	-9.09	-7.3	17.5
chr2	52289926	52290126	Cacnb4	3.5e-08	-	52289926	52290126	0	1	200,	0	-7.45	-6.05	5
chr2	53936941	53937282	Rprm	1.3e-06	-	53936941	53937282	0	1	341,	0	-5.9	-4.83	18
chr2	56960335	56960786	Nr4a2	1.3e-06	-	56960335	56960786	0	1	451,	0	-5.87	-4.81	8.67
chr2	56964570	56964721	Nr4a2	0.00022	-	56964570	56964721	0	1	151,	0	-3.66	-3.01	4.33
chr2	57900053	57900550	Ermn	1.2e-05	-	57900053	57900550	0	1	497,	0	-4.91	-4.06	10.7
chr2	58299397	58300048	Acvr1	4e-11	-	58299397	58300048	0	1	651,	0	-10.4	-8.33	19.6
chr2	59756546	59758439	Baz2b	0.0018	-	59756546	59758439	0	2	12,88,	0,1805	-2.75	-2.18	3.08
chr2	59774770	59781044	Baz2b	0.00029	-	59774770	59781044	0	3	38,62,50,	0,6048,6224	-3.54	-2.91	4.62
chr2	59798151	59800266	Baz2b	0.004	-	59798151	59800266	0	2	11,189,	0,1926	-2.4	-1.85	7.2
chr2	59800464	59800565	Baz2b	0.004	-	59800464	59800565	0	1	101,	0	-2.4	-1.85	3.43
chr2	64935941	64936292	Cobll1	2.1e-05	-	64935941	64936292	0	1	351,	0	-4.68	-3.86	10.4
chr2	64936490	64936591	Cobll1	2.1e-05	-	64936490	64936591	0	1	101,	0	-4.68	-3.86	4.5
chr2	65298609	65298760	Scn3a	1.5e-05	-	65298609	65298760	0	1	151,	0	-4.82	-3.98	6
chr2	65299356	65299506	Scn3a	1.5e-05	-	65299356	65299506	0	1	150,	0	-4.82	-3.47	4.5
chr2	66110685	66111235	Scn1a	1.1e-07	-	66110685	66111235	0	1	550,	0	-6.96	-5.65	12.4
chr2	66111384	66111534	Scn1a	1.1e-07	-	66111384	66111534	0	1	150,	0	-6.96	-5.65	8.67
chr2	66111683	66111834	Scn1a	1.7e-07	-	66111683	66111834	0	1	151,	0	-6.76	-5.5	8.31
chr2	66141757	66156099	Scn1a	6.6e-06	-	66141757	66156099	0	2	12,239,	0,14103	-5.18	-4.28	7.17
chr2	70551509	70552107	Tlk1	8.9e-08	-	70551509	70552107	0	1	598,	0	-7.05	-5.73	15.1
chr2	70803457	70803606	Mettl8	0.00013	-	70803457	70803606	0	1	149,	0	-3.89	-3.21	6.2
chr2	72776230	72776330	Sp3	0.0068	-	72776230	72776330	0	1	100,	0	-2.17	-1.63	3.19
chr2	72808308	72808607	Sp3	7.8e-07	-	72808308	72808607	0	1	299,	0	-6.11	-5	12
chr2	72808855	72809055	Sp3	0.0001	-	72808855	72809055	0	1	200,	0	-3.99	-3.3	7.67
chr2	72809153	72809254	Sp3	0.0001	-	72809153	72809254	0	1	101,	0	-3.99	-3.3	3.75
chr2	73122726	73122876	Cir1	4.5e-05	-	73122726	73122876	0	1	150,	0	-4.35	-3.6	5.94
chr2	73123025	73124427	Cir1	4.5e-05	-	73123025	73124427	0	2	67,33,	0,1369	-4.35	-3.6	3.63
chr2	75514217	75514366	Nfe2l2	0.00045	-	75514217	75514366	0	1	149,	0	-3.35	-2.73	26.3
chr2	75514710	75515007	Nfe2l2	0.00045	-	75514710	75515007	0	1	297,	0	-3.35	-2.73	8.14
chr2	75774497	75774794	Ttc30b	0.00021	-	75774497	75774794	0	1	297,	0	-3.68	-3.03	14.6
chr2	75775138	75775336	Ttc30b	0.00021	-	75775138	75775336	0	1	198,	0	-3.68	-3.03	7.6
chr2	77249726	77249974	Zfp385b	2.2e-05	-	77249726	77249974	0	1	248,	0	-4.65	-3.84	5.18
chr2	77734054	77734598	Cwc22	2.8e-07	-	77734054	77734598	0	1	544,	0	-6.56	-5.34	5.39
chr2	79293994	79294094	Neurod1	0	-	79293994	79294094	0	1	100,	0	#NAME?	#NAME?	2.18
chr2	79294243	79296743	Neurod1	0	-	79294243	79296743	0	2	962,36,	0,2464	#NAME?	#NAME?	13.9
chr2	80253412	80253611	Frzb	0.00011	-	80253412	80253611	0	1	199,	0	-3.94	-3.25	4.25
chr2	84173424	84173625	Calcrl	1.7e-05	-	84173424	84173625	0	1	201,	0	-4.76	-3.42	5
chr2	84442380	84442481	Ctnnd1	1.9e-08	-	84442380	84442481	0	1	101,	0	-7.73	-6.25	5.91
chr2	84442579	84442929	Ctnnd1	1.9e-08	-	84442579	84442929	0	1	350,	0	-7.73	-6.25	10.9
chr2	84529273	84529374	Zdhhc5	1.1e-05	-	84529273	84529374	0	1	101,	0	-4.95	-4.08	7
chr2	84551112	84551412	Zdhhc5	1e-05	-	84551112	84551412	0	1	300,	0	-4.99	-4.12	12.9
chr2	84551511	84551611	Zdhhc5	1e-05	-	84551511	84551611	0	1	100,	0	-4.99	-4.12	4
chr2	84563772	84563872	Clp1	5.4e-05	-	84563772	84563872	0	1	100,	0	-4.27	-3.04	6.33
chr2	84564069	84564218	Clp1	5.4e-05	-	84564069	84564218	0	1	149,	0	-4.27	-3.53	6.56
chr2	84565973	84566122	Clp1	0.00038	-	84565973	84566122	0	1	149,	0	-3.42	-2.79	7
chr2	84613401	84613550	Serping1	0.00029	-	84613401	84613550	0	1	149,	0	-3.54	-2.9	4.91
chr2	85029327	85029528	Lrrc55	1.5e-07	-	85029327	85029528	0	1	201,	0	-6.83	-5.56	4
chr2	85029726	85029827	Lrrc55	1.5e-07	-	85029726	85029827	0	1	101,	0	-6.83	-5.06	3.5
chr2	85030026	85032073	Lrrc55	1.5e-07	-	85030026	85032073	0	2	139,12,	0,2035	-6.83	-5.56	3.8
chr2	85036205	85036406	Lrrc55	1.5e-07	-	85036205	85036406	0	1	201,	0	-6.83	-5.56	6
chr2	85036505	85036656	Lrrc55	1.5e-07	-	85036505	85036656	0	1	151,	0	-6.83	-5.56	3.08
chr2	86594644	86594843	Olfr1090	3.2e-16	-	86594644	86594843	0	1	199,	0	-15.5	-12.5	5.5
chr2	90273529	90274027	Ptprj	2.5e-11	-	90273529	90274027	0	1	498,	0	-10.6	-8.49	9.84
chr2	90276561	90276711	Ptprj	3.9e-07	-	90276561	90276711	0	1	150,	0	-6.41	-5.23	7.59
chr2	90751162	90751359	Ptpmt1	1.7e-05	-	90751162	90751359	0	1	197,	0	-4.78	-3.95	9.41
chr2	91484991	91485141	Zfp408	0.00013	-	91484991	91485141	0	1	150,	0	-3.89	-3.21	4.67
chr2	91485240	91485390	Zfp408	0.00013	-	91485240	91485390	0	1	150,	0	-3.89	-3.21	10.4
chr2	91485539	91485839	Zfp408	0.00013	-	91485539	91485839	0	1	300,	0	-3.89	-3.21	20.4
chr2	91485938	91486039	Zfp408	0.00013	-	91485938	91486039	0	1	101,	0	-3.89	-3.21	7.6
chr2	91486387	91486487	Zfp408	0.00013	-	91486387	91486487	0	1	100,	0	-3.89	-3.21	3.4
chr2	91515959	91516505	Atg13	2.2e-08	-	91515959	91516505	0	1	546,	0	-7.65	-6.19	11.5
chr2	91773326	91773526	Dgkz	1.7e-07	-	91773326	91773526	0	1	200,	0	-6.76	-5.5	6.75
chr2	92815603	92815801	Prdm11	0.00093	-	92815603	92815801	0	1	198,	0	-3.03	-2.44	7.29
chr2	93043840	93043989	Tspan18	0.00025	-	93043840	93043989	0	1	149,	0	-3.61	-2.49	3.75
chr2	93044136	93044433	Tspan18	0.00025	-	93044136	93044433	0	1	297,	0	-3.61	-2.49	4
chr2	93535886	93535986	Ext2	6.9e-09	-	93535886	93535986	0	1	100,	0	-8.16	-6.58	6.33
chr2	93536084	93536184	Ext2	6.9e-09	-	93536084	93536184	0	1	100,	0	-8.16	-6.58	4.83
chr2	93675659	93675908	Accs	0.0004	-	93675659	93675908	0	1	249,	0	-3.4	-2.32	6.33
chr2	93796264	93796414	Gm13889	3.1e-06	-	93796264	93796414	0	1	150,	0	-5.51	-4.53	5.31
chr2	93796512	93796612	Gm13889	3.1e-06	-	93796512	93796612	0	1	100,	0	-5.51	-4.53	6.22
chr2	94252130	94252279	Api5	1.3e-06	-	94252130	94252279	0	1	149,	0	-5.9	-4.83	6.59
chr2	101556938	101557089	Prr5l	5.5e-05	-	101556938	101557089	0	1	151,	0	-4.26	-3.03	4.25
chr2	101557188	101557539	Prr5l	5.5e-05	-	101557188	101557539	0	1	351,	0	-4.26	-3.52	11
chr2	102240361	102240560	Trim44	3.5e-09	-	102240361	102240560	0	1	199,	0	-8.46	-6.83	5.6
chr2	102289770	102289919	Fjx1	4.7e-05	-	102289770	102289919	0	1	149,	0	-4.33	-3.58	5.47
chr2	102290364	102291058	Fjx1	2.2e-09	-	102290364	102291058	0	1	694,	0	-8.65	-6.96	10.6
chr2	102862103	102862302	Pdhx	1.2e-07	-	102862103	102862302	0	1	199,	0	-6.92	-5.63	4.52
chr2	103561860	103564371	Nat10	1.2e-06	-	103561860	103564371	0	2	225,23,	0,2488	-5.91	-4.84	11.8
chr2	103986821	103987121	D430041D05Rik	3.2e-08	-	103986821	103987121	0	1	300,	0	-7.49	-6.07	7.94
chr2	103987618	103987919	D430041D05Rik	7.4e-08	-	103987618	103987919	0	1	301,	0	-7.13	-5.79	7.21
chr2	103988017	103989065	D430041D05Rik	7.4e-08	-	103988017	103989065	0	1	1048,	0	-7.13	-5.79	8.58
chr2	104098322	104098523	D430041D05Rik	0.0022	-	104098322	104098523	0	1	201,	0	-2.66	-2.09	9.65
chr2	104270086	104270337	Hipk3	1.3e-06	-	104270086	104270337	0	1	251,	0	-5.89	-4.83	5.8
chr2	104311196	104311297	Hipk3	6.8e-06	-	104311196	104311297	0	1	101,	0	-5.17	-4.27	2.83
chr2	104620160	104620311	Qser1	7.9e-05	-	104620160	104620311	0	1	151,	0	-4.1	-3.39	6
chr2	104626768	104626919	Qser1	7.9e-05	-	104626768	104626919	0	1	151,	0	-4.1	-3.39	7
chr2	104627267	104627367	Qser1	7.9e-05	-	104627267	104627367	0	1	100,	0	-4.1	-3.39	3.25
chr2	104630058	104630209	Qser1	0.00066	-	104630058	104630209	0	1	151,	0	-3.18	-2.12	4.33
chr2	105228030	105228130	Rcn1	8.9e-05	-	105228030	105228130	0	1	100,	0	-4.05	-3.35	2.91
chr2	106804778	106805579	Arl14ep	7.1e-06	-	106804778	106805579	0	2	249,1,	0,800	-5.15	-4.25	3.37
chr2	106809423	106809623	Arl14ep	7.1e-06	-	106809423	106809623	0	1	200,	0	-5.15	-4.25	5.62
chr2	108933053	108933203	Mettl15	0.00021	-	108933053	108933203	0	1	150,	0	-3.68	-2.55	4.5
chr2	112203224	112203371	Emc4	2.5e-05	-	112203224	112203371	0	1	147,	0	-4.61	-3.82	5.17
chr2	113673387	113673487	Arhgap11a	0.00041	-	113673387	113673487	0	1	100,	0	-3.39	-2.76	5.67
chr2	113674082	113674282	Arhgap11a	0.00041	-	113674082	113674282	0	1	200,	0	-3.39	-2.76	6.25
chr2	113836725	113836875	Gjd2	4.5e-05	-	113836725	113836875	0	1	150,	0	-4.35	-3.6	4.46
chr2	113837222	113837471	Gjd2	4.5e-05	-	113837222	113837471	0	1	249,	0	-4.35	-3.6	9.75
chr2	114021773	114021972	Zfp770	4.9e-05	-	114021773	114021972	0	1	199,	0	-4.31	-3.56	5
chr2	114022070	114022418	Zfp770	4.9e-05	-	114022070	114022418	0	1	348,	0	-4.31	-3.56	14.2
chr2	114022516	114022864	Zfp770	4.9e-05	-	114022516	114022864	0	1	348,	0	-4.31	-3.56	6.67
chr2	114023062	114023162	Zfp770	4.9e-05	-	114023062	114023162	0	1	100,	0	-4.31	-3.07	3.67
chr2	117108206	117108355	Rasgrp1	9.3e-05	-	117108206	117108355	0	1	149,	0	-4.03	-3.33	7.75
chr2	118356982	118357083	Bmf	4.2e-05	-	118356982	118357083	0	1	101,	0	-4.38	-3.62	5.33
chr2	118357480	118357581	Bmf	4.2e-05	-	118357480	118357581	0	1	101,	0	-4.38	-3.62	7.25
chr2	118844203	118844794	Ccdc32	8.9e-07	-	118844203	118844794	0	1	591,	0	-6.05	-4.95	7.86
chr2	118962978	118963077	Rmdn3	0.005	-	118962978	118963077	0	1	99,	0	-2.3	-1.75	2.87
chr2	119095667	119095814	Rhov	0.00012	-	119095667	119095814	0	1	147,	0	-3.92	-3.24	7
chr2	119096008	119096106	Rhov	0.00012	-	119096008	119096106	0	1	98,	0	-3.92	-3.24	4.2
chr2	119485859	119486198	Ndufaf1	2.3e-10	-	119485859	119486198	0	1	339,	0	-9.64	-7.71	8.75
chr2	119577361	119577462	Ltk	0.0017	-	119577361	119577462	0	1	101,	0	-2.77	-1.75	4.33
chr2	119589893	119589993	Rpap1	4.3e-06	-	119589893	119589993	0	1	100,	0	-5.37	-4.43	6.92
chr2	119593448	119593549	Rpap1	0.0025	-	119593448	119593549	0	1	101,	0	-2.61	-2.04	5.69
chr2	120143296	120143697	Vps39	1.7e-08	-	120143296	120143697	0	1	401,	0	-7.76	-6.28	12.5
chr2	120349769	120349920	Zfp106	5.2e-06	-	120349769	120349920	0	1	151,	0	-5.28	-4.35	4.16
chr2	120359455	120359655	Zfp106	4.6e-05	-	120359455	120359655	0	1	200,	0	-4.34	-3.59	7.11
chr2	120360504	120360605	Zfp106	0.0012	-	120360504	120360605	0	1	101,	0	-2.91	-2.33	3.78
chr2	120361154	120361355	Zfp106	0.0012	-	120361154	120361355	0	1	201,	0	-2.91	-2.33	7.75
chr2	120544033	120544234	Cdan1	1.3e-05	-	120544033	120544234	0	1	201,	0	-4.87	-4.03	12.8
chr2	120565481	120565582	Ttbk2	9.1e-05	-	120565481	120565582	0	1	101,	0	-4.04	-3.34	4.5
chr2	120565780	120570755	Ttbk2	9.1e-05	-	120565780	120570755	0	2	150,1,	0,4974	-4.04	-3.34	6.75
chr2	120571452	120571902	Ttbk2	4.4e-05	-	120571452	120571902	0	1	450,	0	-4.36	-3.61	6
chr2	120574395	120574595	Ttbk2	4.4e-05	-	120574395	120574595	0	1	200,	0	-4.36	-3.61	6
chr2	120964607	120964904	Lcmt2	1.1e-05	-	120964607	120964904	0	1	297,	0	-4.97	-4.11	11.5
chr2	120965001	120965200	Lcmt2	1.1e-05	-	120965001	120965200	0	1	199,	0	-4.97	-4.11	6.43
chr2	120965446	120965545	Lcmt2	1.1e-05	-	120965446	120965545	0	1	99,	0	-4.97	-4.11	2.83
chr2	120986393	120986643	Zscan29	0.00016	-	120986393	120986643	0	1	250,	0	-3.79	-3.12	12.7
chr2	120986940	120987190	Zscan29	0.00016	-	120986940	120987190	0	1	250,	0	-3.79	-3.12	5
chr2	120992109	120992259	Zscan29	0.00078	-	120992109	120992259	0	1	150,	0	-3.11	-2.51	7
chr2	120995591	120995692	Zscan29	0.00078	-	120995591	120995692	0	1	101,	0	-3.11	-2.51	4.33
chr2	121136894	121137443	Ppip5k1	8.3e-08	-	121136894	121137443	0	1	549,	0	-7.08	-5.76	6.61
chr2	121137541	121137692	Ppip5k1	8.3e-08	-	121137541	121137692	0	1	151,	0	-7.08	-5.76	2.92
chr2	121890864	121891015	Spg11	0.00025	-	121890864	121891015	0	1	151,	0	-3.6	-2.96	8.75
chr2	122175016	122175163	Shf	7.1e-05	-	122175016	122175163	0	1	147,	0	-4.15	-3.43	3.6
chr2	122292658	122292805	Bambi-ps1	0.0019	-	122292658	122292805	0	1	147,	0	-2.73	-1.71	3.5
chr2	122510605	122511005	Slc30a4	2.3e-06	-	122510605	122511005	0	1	400,	0	-5.64	-4.63	6.07
chr2	122527900	122528000	Slc30a4	6.2e-05	-	122527900	122528000	0	1	100,	0	-4.21	-3.48	5
chr2	125126579	125126680	Fbn1	4.1e-06	-	125126579	125126680	0	1	101,	0	-5.39	-4.44	4
chr2	125127329	125127530	Fbn1	4.1e-06	-	125127329	125127530	0	1	201,	0	-5.39	-4.44	8.8
chr2	125389221	125389321	Cep152	5e-05	-	125389221	125389321	0	1	100,	0	-4.3	-3.56	8.25
chr2	125389420	125389669	Cep152	5e-05	-	125389420	125389669	0	1	249,	0	-4.3	-3.56	6
chr2	125405208	125405607	Cep152	4.2e-05	-	125405208	125405607	0	1	399,	0	-4.38	-3.62	5.33
chr2	125455269	125455369	Shc4	0.0011	-	125455269	125455369	0	1	100,	0	-2.96	-2.37	10.2
chr2	125565419	125566520	Secisbp2l	4e-12	-	125565419	125566520	0	1	1101,	0	-11.4	-9.15	18
chr2	125657768	125658066	Cops2	1.5e-06	-	125657768	125658066	0	1	298,	0	-5.81	-4.76	11.8
chr2	126455890	126455991	Gabpb1	3.7e-05	-	126455890	126455991	0	1	101,	0	-4.43	-3.66	12.7
chr2	126965986	126966333	Itpripl1	0.00028	-	126965986	126966333	0	1	347,	0	-3.55	-2.44	5
chr2	127068359	127068508	Ciao1	9.5e-07	-	127068359	127068508	0	1	149,	0	-6.02	-4.92	6.9
chr2	127402413	127402514	Zfp661	3e-05	-	127402413	127402514	0	1	101,	0	-4.53	-3.75	4.6
chr2	127402613	127402763	Zfp661	3e-05	-	127402613	127402763	0	1	150,	0	-4.53	-3.75	7.33
chr2	127402911	127403012	Zfp661	3e-05	-	127402911	127403012	0	1	101,	0	-4.53	-3.75	4.5
chr2	127403111	127403211	Zfp661	3e-05	-	127403111	127403211	0	1	100,	0	-4.53	-3.25	3.5
chr2	127617256	127617447	1500011K16Rik	0.00069	-	127617256	127617447	0	1	191,	0	-3.16	-2.56	13.8
chr2	128436715	128436865	Anapc1	2.5e-09	-	128436715	128436865	0	1	150,	0	-8.6	-6.93	5.29
chr2	128436964	128437463	Anapc1	2.5e-09	-	128436964	128437463	0	1	499,	0	-8.6	-6.93	16.6
chr2	128437661	128438260	Anapc1	2.5e-09	-	128437661	128438260	0	1	599,	0	-8.6	-6.93	4.86
chr2	128438358	128438459	Anapc1	2.5e-09	-	128438358	128438459	0	1	101,	0	-8.6	-6.93	7.88
chr2	129107812	129110868	Ckap2l	0.00014	-	129107812	129110868	0	2	23,276,	0,2780	-3.84	-3.17	5
chr2	129111066	129111167	Ckap2l	0.00014	-	129111066	129111167	0	1	101,	0	-3.84	-3.17	4
chr2	129111564	129111715	Ckap2l	0.00014	-	129111564	129111715	0	1	151,	0	-3.84	-3.17	6
chr2	129626646	129626796	4932416H05Rik	3.1e-07	-	129626646	129626796	0	1	150,	0	-6.51	-5.3	5.25
chr2	130417075	130417275	Ubox5	2.2e-05	-	130417075	130417275	0	1	200,	0	-4.66	-3.85	5.67
chr2	130425709	130425860	Ubox5	2.2e-05	-	130425709	130425860	0	1	151,	0	-4.66	-3.85	6.5
chr2	130426157	130426258	Ubox5	2.2e-05	-	130426157	130426258	0	1	101,	0	-4.66	-3.85	5
chr2	130440265	130440513	Fastkd5	0.00032	-	130440265	130440513	0	1	248,	0	-3.49	-2.86	11.3
chr2	130460882	130461082	Lzts3	4.2e-07	-	130460882	130461082	0	1	200,	0	-6.38	-5.21	8.27
chr2	130462133	130462283	Lzts3	0.00087	-	130462133	130462283	0	1	150,	0	-3.06	-2.47	5.8
chr2	130629439	130629589	Gm14057	0.00052	-	130629439	130629589	0	1	150,	0	-3.28	-2.67	3
chr2	130699958	130701332	A730017L22Rik	4.5e-05	-	130699958	130701332	0	2	220,127,	0,1247	-4.35	-3.6	11.4
chr2	131003668	131003916	Cenpb	5.9e-06	-	131003668	131003916	0	1	248,	0	-5.23	-4.32	10.7
chr2	131004014	131004114	Cenpb	5.9e-06	-	131004014	131004114	0	1	100,	0	-5.23	-4.32	2.81
chr2	131004361	131004560	Cenpb	5.9e-06	-	131004361	131004560	0	1	199,	0	-5.23	-4.32	2.85
chr2	131004707	131004857	Cenpb	5.9e-06	-	131004707	131004857	0	1	150,	0	-5.23	-4.32	6.32
chr2	131128247	131128347	Rnf24	1.2e-05	-	131128247	131128347	0	1	100,	0	-4.93	-4.07	4.75
chr2	131128744	131129192	Rnf24	1.2e-05	-	131128744	131129192	0	1	448,	0	-4.93	-4.07	9.5
chr2	131371192	131371292	Adra1d	0.0025	-	131371192	131371292	0	1	100,	0	-2.6	-2.04	6
chr2	131371591	131371891	Adra1d	0.0025	-	131371591	131371891	0	1	300,	0	-2.6	-2.04	9.67
chr2	131820578	131820978	Rassf2	8.5e-05	-	131820578	131820978	0	1	400,	0	-4.07	-3.36	8.94
chr2	131821675	131822074	Rassf2	0.0004	-	131821675	131822074	0	1	399,	0	-3.4	-2.78	4.86
chr2	134424285	134424535	Tmx4	1.6e-11	-	134424285	134424535	0	1	250,	0	-10.8	-8.58	7.95
chr2	135908811	135909011	Pak7	0.0063	-	135908811	135909011	0	1	200,	0	-2.2	-1.66	10.8
chr2	135926594	135926794	Pak7	5.1e-05	-	135926594	135926794	0	1	200,	0	-4.29	-3.55	4.2
chr2	135941939	135942288	Pak7	5.1e-05	-	135941939	135942288	0	1	349,	0	-4.29	-3.55	5.71
chr2	135942437	135942537	Pak7	5.1e-05	-	135942437	135942537	0	1	100,	0	-4.29	-3.55	2.78
chr2	136706968	136707318	Mkks	5.2e-05	-	136706968	136707318	0	1	350,	0	-4.28	-3.54	6
chr2	136908784	136909084	Jag1	1.4e-05	-	136908784	136909084	0	1	300,	0	-4.85	-4.01	4.71
chr2	139990086	139990186	Esf1	7.9e-05	-	139990086	139990186	0	1	100,	0	-4.1	-3.39	2.4
chr2	139993674	139993974	Esf1	7.9e-05	-	139993674	139993974	0	1	300,	0	-4.1	-3.39	5
chr2	140485329	140486526	Flrt3	3.2e-05	-	140485329	140486526	0	1	1197,	0	-4.5	-3.72	13.7
chr2	140487073	140487274	Flrt3	3.2e-05	-	140487073	140487274	0	1	201,	0	-4.5	-3.22	6.33
chr2	142445279	142445430	Kif16b	7.2e-05	-	142445279	142445430	0	1	151,	0	-4.14	-3.42	6.4
chr2	143773180	143773281	Rrbp1	0.00054	-	143773180	143773281	0	1	101,	0	-3.27	-2.66	3.79
chr2	143815518	143815619	Rrbp1	0.011	-	143815518	143815619	0	1	101,	0	-1.97	-1.44	3.57
chr2	147009687	147009837	Nkx2-2	3.2e-06	-	147009687	147009837	0	1	150,	0	-5.5	-4.52	8
chr2	148231891	148232041	Thbd	0.00087	-	148231891	148232041	0	1	150,	0	-3.06	-2.46	4.6
chr2	148232734	148233032	Thbd	0.0002	-	148232734	148233032	0	1	298,	0	-3.69	-3.03	10.3
chr2	148266827	148266928	Cd93	0.0031	-	148266827	148266928	0	1	101,	0	-2.51	-1.96	6.67
chr2	148268372	148268473	Cd93	0.0031	-	148268372	148268473	0	1	101,	0	-2.51	-1.96	2.71
chr2	149943488	149943689	Zfp120	0.00017	-	149943488	149943689	0	1	201,	0	-3.78	-3.11	8.67
chr2	150856107	150856599	Nanp	9.8e-06	-	150856107	150856599	0	1	492,	0	-5.01	-4.13	10.6
chr2	151417484	151417685	Snph	0.0004	-	151417484	151417685	0	1	201,	0	-3.4	-2.78	5.19
chr2	151419433	151419884	Snph	8.1e-06	-	151419433	151419884	0	1	451,	0	-5.09	-4.2	9.05
chr2	151420083	151420234	Snph	8.5e-06	-	151420083	151420234	0	1	151,	0	-5.07	-4.18	7.12
chr2	151543842	151544042	Psmf1	0.0017	-	151543842	151544042	0	1	200,	0	-2.78	-2.2	9.8
chr2	151795477	151795725	Fam110a	1.2e-05	-	151795477	151795725	0	1	248,	0	-4.91	-4.06	27.8
chr2	151795872	151796021	Fam110a	1.2e-05	-	151795872	151796021	0	1	149,	0	-4.91	-4.06	5
chr2	152195084	152195233	Nrsn2	6e-05	-	152195084	152195233	0	1	149,	0	-4.22	-3.49	5.88
chr2	152222187	152222337	Sox12	6.5e-06	-	152222187	152222337	0	1	150,	0	-5.19	-4.28	5.06
chr2	152222486	152222736	Sox12	6.5e-06	-	152222486	152222736	0	1	250,	0	-5.19	-4.28	8.79
chr2	152222934	152223184	Sox12	1.1e-05	-	152222934	152223184	0	1	250,	0	-4.94	-4.08	4.17
chr2	152239434	152239535	Zcchc3	0.00072	-	152239434	152239535	0	1	101,	0	-3.14	-2.54	4.45
chr2	152655297	152655697	Bcl2l1	2.3e-07	-	152655297	152655697	0	1	400,	0	-6.63	-5.4	6.03
chr2	152757730	152757877	Foxs1	6e-06	-	152757730	152757877	0	1	147,	0	-5.22	-3.79	4.33
chr2	152758409	152758556	Foxs1	9.8e-06	-	152758409	152758556	0	1	147,	0	-5.01	-3.63	7
chr2	152768378	152768578	Dusp15	8.1e-05	-	152768378	152768578	0	1	200,	0	-4.09	-3.38	3.89
chr2	153049492	153050087	Tspyl3	0.00014	-	153049492	153050087	0	1	595,	0	-3.85	-3.18	9.11
chr2	153056133	153056431	Plagl2	1.3e-07	-	153056133	153056431	0	1	298,	0	-6.87	-5.58	9.5
chr2	153168240	153168341	2500004C02Rik	9.8e-05	-	153168240	153168341	0	1	101,	0	-4.01	-2.83	4.33
chr2	153168440	153168540	2500004C02Rik	9.8e-05	-	153168440	153168540	0	1	100,	0	-4.01	-3.31	4.5
chr2	153237129	153237429	8430427H17Rik	0.00014	-	153237129	153237429	0	1	300,	0	-3.85	-3.18	6.88
chr2	154386384	154386535	E2f1	0.00048	-	154386384	154386535	0	1	151,	0	-3.32	-2.7	5.75
chr2	154413512	154413611	Pxmp4	0.0013	-	154413512	154413611	0	1	99,	0	-2.9	-2.31	3.33
chr2	155231383	155231633	Ncoa6	4.1e-05	-	155231383	155231633	0	1	250,	0	-4.39	-3.63	15.9
chr2	155231731	155232031	Ncoa6	4.1e-05	-	155231731	155232031	0	1	300,	0	-4.39	-3.63	4.32
chr2	155232229	155232429	Ncoa6	4.1e-05	-	155232229	155232429	0	1	200,	0	-4.39	-3.63	5.37
chr2	155233275	155233575	Ncoa6	0.00019	-	155233275	155233575	0	1	300,	0	-3.71	-3.05	9.13
chr2	155240958	155241457	Ncoa6	4.5e-05	-	155240958	155241457	0	1	499,	0	-4.35	-3.6	10.6
chr2	155246944	155247194	Ncoa6	0.0013	-	155246944	155247194	0	1	250,	0	-2.88	-2.3	12.5
chr2	155674005	155674155	Uqcc1	0.00023	-	155674005	155674155	0	1	150,	0	-3.64	-2.99	6.15
chr2	155922295	155922790	Rbm12	1.7e-06	-	155922295	155922790	0	1	495,	0	-5.76	-4.72	11.5
chr2	155922887	155922987	Rbm12	1.7e-06	-	155922887	155922987	0	1	100,	0	-5.76	-4.72	4.86
chr2	155923282	155923925	Rbm12	1.7e-06	-	155923282	155923925	0	1	643,	0	-5.76	-4.72	17
chr2	155949567	155949764	Nfs1	2e-10	-	155949567	155949764	0	1	197,	0	-9.69	-7.76	9.24
chr2	155998631	156003093	Rbm39	4e-16	-	155998631	156003093	0	2	127,22,	0,4440	-15.4	-12.5	3.95
chr2	156217820	156218318	2900097C17Rik	7.9e-14	-	156217820	156218318	0	1	498,	0	-13.1	-10.4	14.3
chr2	156679413	156679609	5430405H02Rik	0.00025	-	156679413	156679609	0	1	196,	0	-3.61	-2.97	7.8
chr2	156698903	156699002	Sla2	7.9e-06	-	156698903	156699002	0	1	99,	0	-5.1	-4.21	2.65
chr2	156754269	156754469	Ndrg3	8.3e-05	-	156754269	156754469	0	1	200,	0	-4.08	-3.37	2.82
chr2	156842268	156842769	Soga1	2.5e-10	-	156842268	156842769	0	1	501,	0	-9.61	-7.7	11.8
chr2	156843117	156843318	Soga1	1.5e-06	-	156843117	156843318	0	1	201,	0	-5.83	-4.78	6.61
chr2	156843417	156843567	Soga1	1.5e-06	-	156843417	156843567	0	1	150,	0	-5.83	-4.78	4.2
chr2	156843666	156843917	Soga1	1.5e-06	-	156843666	156843917	0	1	251,	0	-5.83	-4.78	4.82
chr2	156846205	156846456	Soga1	6.2e-08	-	156846205	156846456	0	1	251,	0	-7.21	-5.86	11.4
chr2	156846555	156846805	Soga1	6.2e-08	-	156846555	156846805	0	1	250,	0	-7.21	-5.86	4.72
chr2	156847004	156847205	Soga1	1.1e-06	-	156847004	156847205	0	1	201,	0	-5.94	-4.87	3.7
chr2	156865775	156866574	Soga1	7.9e-07	-	156865775	156866574	0	1	799,	0	-6.1	-4.99	9.45
chr2	157382344	157382543	Blcap	1e-09	-	157382344	157382543	0	1	199,	0	-8.99	-7.22	5.5
chr2	157834053	157834252	Tti1	0.00093	-	157834053	157834252	0	1	199,	0	-3.03	-2.44	5.71
chr2	157834549	157834649	Tti1	0.00093	-	157834549	157834649	0	1	100,	0	-3.03	-1.98	4.25
chr2	158421656	158421857	Gm14204	3e-05	-	158421656	158421857	0	1	201,	0	-4.53	-3.75	13
chr2	158428588	158428739	Gm14204	0.0037	-	158428588	158428739	0	1	151,	0	-2.43	-1.88	7.33
chr2	160190857	160190958	Mafb	0.0015	-	160190857	160190958	0	1	101,	0	-2.81	-2.23	3.8
chr2	160191056	160191157	Mafb	0.0015	-	160191056	160191157	0	1	101,	0	-2.81	-2.23	4.75
chr2	160596630	160597228	Zhx3	4.8e-07	-	160596630	160597228	0	1	598,	0	-6.32	-5.16	12.5
chr2	160605450	160605650	Zhx3	0.0032	-	160605450	160605650	0	1	200,	0	-2.5	-1.95	9.81
chr2	160607590	160607740	Zhx3	6e-05	-	160607590	160607740	0	1	150,	0	-4.22	-3.49	9.5
chr2	160733112	160733211	Emilin3	0.00014	-	160733112	160733211	0	1	99,	0	-3.85	-2.7	3.33
chr2	160733309	160733607	Emilin3	0.00014	-	160733309	160733607	0	1	298,	0	-3.85	-3.18	5.75
chr2	160734297	160734496	Emilin3	0.00014	-	160734297	160734496	0	1	199,	0	-3.85	-3.18	6.83
chr2	160774963	160775264	Chd6	3.2e-09	-	160774963	160775264	0	1	301,	0	-8.5	-6.85	13.5
chr2	160775362	160775863	Chd6	3.2e-09	-	160775362	160775863	0	1	501,	0	-8.5	-6.85	13.8
chr2	160785839	160785940	Chd6	0.00028	-	160785839	160785940	0	1	101,	0	-3.55	-2.91	2.62
chr2	160791019	160791320	Chd6	2.2e-07	-	160791019	160791320	0	1	301,	0	-6.66	-5.42	14.1
chr2	160792069	160792470	Chd6	6.8e-05	-	160792069	160792470	0	1	401,	0	-4.17	-3.45	7.88
chr2	160878164	160878365	Chd6	0.00039	-	160878164	160878365	0	1	201,	0	-3.41	-2.79	5.73
chr2	163231752	163231997	Oser1	0.0023	-	163231752	163231997	0	1	245,	0	-2.64	-2.08	15
chr2	163232142	163232387	Oser1	0.0023	-	163232142	163232387	0	1	245,	0	-2.64	-2.08	4.41
chr2	163295135	163295583	Fitm2	0.00085	-	163295135	163295583	0	1	448,	0	-3.07	-2.48	6.71
chr2	164826404	164826704	Ncoa5	4.8e-09	-	164826404	164826704	0	1	300,	0	-8.32	-6.71	17.7
chr2	164826853	164827003	Ncoa5	4.8e-09	-	164826853	164827003	0	1	150,	0	-8.32	-6.71	7.22
chr2	164827251	164827502	Ncoa5	4.8e-09	-	164827251	164827502	0	1	251,	0	-8.32	-6.71	6
chr2	164838376	164838527	Ncoa5	7.8e-07	-	164838376	164838527	0	1	151,	0	-6.11	-5	5.33
chr2	164937803	164938102	Cdh22	2.2e-07	-	164937803	164938102	0	1	299,	0	-6.66	-5.42	5.89
chr2	165102266	165102561	Slc35c2	1.1e-08	-	165102266	165102561	0	1	295,	0	-7.95	-6.42	7.93
chr2	165115420	165115919	Elmo2	2.5e-12	-	165115420	165115919	0	1	499,	0	-11.6	-9.25	7.49
chr2	165203334	165203634	Zfp334	7.8e-06	-	165203334	165203634	0	1	300,	0	-5.11	-4.22	12.8
chr2	165205326	165205776	Zfp334	0.00011	-	165205326	165205776	0	1	450,	0	-3.94	-3.25	11.1
chr2	165205874	165205975	Zfp334	0.00011	-	165205874	165205975	0	1	101,	0	-3.94	-3.25	4.75
chr2	165316102	165316349	2810408M09Rik	6.9e-05	-	165316102	165316349	0	1	247,	0	-4.16	-3.44	9.58
chr2	165610447	165610548	Zmynd8	1.2e-06	-	165610447	165610548	0	1	101,	0	-5.91	-4.84	3.5
chr2	165610845	165611095	Zmynd8	1.2e-06	-	165610845	165611095	0	1	250,	0	-5.91	-4.84	8.43
chr2	165637880	165638279	Zmynd8	1.2e-06	-	165637880	165638279	0	1	399,	0	-5.91	-4.84	12.7
chr2	165899796	165900196	Sulf2	1.4e-08	-	165899796	165900196	0	1	400,	0	-7.85	-6.34	8.28
chr2	166392741	166392941	Prex1	6e-08	-	166392741	166392941	0	1	200,	0	-7.22	-5.86	9.71
chr2	166774380	166775214	Stau1	3.2e-08	-	166774380	166775214	0	2	479,15,	0,819	-7.5	-6.08	12.2
chr2	166862195	166862396	Znfx1	6.9e-05	-	166862195	166862396	0	1	201,	0	-4.16	-3.44	5.43
chr2	166862545	166862646	Znfx1	6.9e-05	-	166862545	166862646	0	1	101,	0	-4.16	-3.44	3.27
chr2	166862745	166862846	Znfx1	6.9e-05	-	166862745	166862846	0	1	101,	0	-4.16	-3.44	4
chr2	166863694	166863845	Znfx1	0.0005	-	166863694	166863845	0	1	151,	0	-3.3	-2.68	8.29
chr2	166864294	166864395	Znfx1	0.0035	-	166864294	166864395	0	1	101,	0	-2.46	-1.9	4.67
chr2	166880858	166881009	Znfx1	0.0052	-	166880858	166881009	0	1	151,	0	-2.28	-1.74	5.43
chr2	166882057	166882158	Znfx1	0.001	-	166882057	166882158	0	1	101,	0	-2.98	-2.39	12.3
chr2	166929035	166929236	Kcnb1	0.00044	-	166929035	166929236	0	1	201,	0	-3.36	-2.74	8.8
chr2	166929683	166929783	Kcnb1	0.00044	-	166929683	166929783	0	1	100,	0	-3.36	-2.74	4.75
chr2	166929882	166930132	Kcnb1	0.00044	-	166929882	166930132	0	1	250,	0	-3.36	-2.74	6.83
chr2	167126664	167126912	B4galt5	6.6e-09	-	167126664	167126912	0	1	248,	0	-8.18	-6.59	7.76
chr2	167308233	167308584	Spata2	1.4e-07	-	167308233	167308584	0	1	351,	0	-6.86	-5.58	5.74
chr2	167308682	167308783	Spata2	1.4e-07	-	167308682	167308783	0	1	101,	0	-6.86	-5.58	3.57
chr2	167309032	167309133	Spata2	1.4e-07	-	167309032	167309133	0	1	101,	0	-6.86	-5.58	3.31
chr2	167309232	167309982	Spata2	1.4e-07	-	167309232	167309982	0	1	750,	0	-6.86	-5.58	7.3
chr2	167434187	167434638	Ube2v1	1e-05	-	167434187	167434638	0	1	451,	0	-4.99	-4.12	5.06
chr2	167469474	167469624	Tmem189	6.5e-07	-	167469474	167469624	0	1	150,	0	-6.19	-5.05	8.8
chr2	168007355	168008495	Adnp	4.4e-09	-	168007355	168008495	0	1	1140,	0	-8.36	-6.74	11.2
chr2	168008841	168009040	Adnp	5.5e-07	-	168008841	168009040	0	1	199,	0	-6.26	-5.11	3.13
chr2	168009138	168009287	Adnp	5.5e-07	-	168009138	168009287	0	1	149,	0	-6.26	-5.11	4.26
chr2	168009633	168009783	Adnp	2.8e-05	-	168009633	168009783	0	1	150,	0	-4.56	-3.77	4.22
chr2	168010079	168010228	Adnp	2.8e-05	-	168010079	168010228	0	1	149,	0	-4.56	-3.77	4.1
chr2	168010425	168010575	Adnp	2.8e-05	-	168010425	168010575	0	1	150,	0	-4.56	-3.77	7.95
chr2	168751155	168751402	Zfp64	0.0001	-	168751155	168751402	0	1	247,	0	-4	-3.3	22.2
chr2	168751745	168751942	Zfp64	7.1e-08	-	168751745	168751942	0	1	197,	0	-7.15	-5.81	13.9
chr2	172919703	172919803	Ctcfl	3.4e-05	-	172919703	172919803	0	1	100,	0	-4.47	-3.69	3.13
chr2	173053549	173053749	Pmepa1	1.6e-05	-	173053549	173053749	0	1	200,	0	-4.8	-3.97	4.41
chr2	174253193	174253393	Ctsz	1.7e-05	-	174253193	174253393	0	1	200,	0	-4.77	-3.94	8.17
chr2	178146552	178146651	Ppp1r3d	0.0003	-	178146552	178146651	0	1	99,	0	-3.52	-2.42	7
chr2	178146749	178146849	Ppp1r3d	0.0003	-	178146749	178146849	0	1	100,	0	-3.52	-2.89	6.17
chr2	179647645	179647944	Taf4a	5.8e-06	-	179647645	179647944	0	1	299,	0	-5.24	-4.32	7.42
chr2	179648042	179648192	Taf4a	5.8e-06	-	179648042	179648192	0	1	150,	0	-5.24	-4.32	4.25
chr2	179834912	179835012	Hrh3	0.00066	-	179834912	179835012	0	1	100,	0	-3.18	-2.58	4.62
chr2	179993892	179994192	Cables2	2.7e-06	-	179993892	179994192	0	1	300,	0	-5.57	-4.58	13
chr2	179994590	179994741	Cables2	2.7e-06	-	179994590	179994741	0	1	151,	0	-5.57	-4.58	3.89
chr2	180393915	180394914	Dido1	7.9e-06	-	180393915	180394914	0	1	999,	0	-5.1	-4.21	11.9
chr2	180395063	180395663	Dido1	7.9e-06	-	180395063	180395663	0	1	600,	0	-5.1	-4.21	8.67
chr2	180395812	180396262	Dido1	7.9e-06	-	180395812	180396262	0	1	450,	0	-5.1	-4.21	13.4
chr2	180396860	180397061	Dido1	7.9e-06	-	180396860	180397061	0	1	201,	0	-5.1	-4.21	8.5
chr2	180402308	180402709	Dido1	0.0001	-	180402308	180402709	0	1	401,	0	-3.99	-3.3	9.67
chr2	180422253	180422403	Dido1	0.0029	-	180422253	180422403	0	1	150,	0	-2.54	-1.98	9.43
chr2	180645436	180645735	Ythdf1	4.5e-07	-	180645436	180645735	0	1	299,	0	-6.35	-5.18	5.66
chr2	180645833	180646428	Ythdf1	4.5e-07	-	180645833	180646428	0	1	595,	0	-6.35	-5.18	6
chr2	180646526	180646725	Ythdf1	4.5e-07	-	180646526	180646725	0	1	199,	0	-6.35	-5.18	3.18
chr2	180810432	180810583	Kcnq2	4.9e-07	-	180810432	180810583	0	1	151,	0	-6.31	-5.15	8.42
chr2	180816298	180816398	Kcnq2	4.9e-07	-	180816298	180816398	0	1	100,	0	-6.31	-5.15	3.28
chr2	180988354	180988805	Gmeb2	2.9e-09	-	180988354	180988805	0	1	451,	0	-8.54	-6.88	21.6
chr2	181125789	181126088	Zbtb46	1.1e-05	-	181125789	181126088	0	1	299,	0	-4.96	-4.1	5.22
chr2	181158169	181158369	Zbtb46	1.6e-05	-	181158169	181158369	0	1	200,	0	-4.8	-3.96	7.22
chr2	181158616	181158866	Zbtb46	1.6e-05	-	181158616	181158866	0	1	250,	0	-4.8	-3.96	13.7
chr2	181318995	181319295	Znf512b	6.6e-08	-	181318995	181319295	0	1	300,	0	-7.18	-5.83	8.85
chr2	181319592	181319692	Znf512b	3.6e-06	-	181319592	181319692	0	1	100,	0	-5.44	-4.48	4.65
chr2	181405080	181405277	Sox18	0.0003	-	181405080	181405277	0	1	197,	0	-3.52	-2.88	5.91
chr3	9252065	9264820	Zbtb10	0.00019	+	9252065	9264820	0	2	15,286,	0,12469	-3.71	-3.05	11
chr3	9265069	9265320	Zbtb10	0.00019	+	9265069	9265320	0	1	251,	0	-3.71	-3.05	12.5
chr3	9280783	9281134	Zbtb10	2.6e-06	+	9280783	9281134	0	1	351,	0	-5.59	-4.6	14.4
chr3	16104187	16104387	Ythdf3	1.1e-07	+	16104187	16104387	0	1	200,	0	-6.96	-5.65	11.2
chr3	16104485	16114158	Ythdf3	1.1e-07	+	16104485	16114158	0	2	939,204,	0,9469	-6.96	-5.65	12.1
chr3	17954673	17954873	Bhlhe22	3.8e-05	+	17954673	17954873	0	1	200,	0	-4.42	-3.66	3.16
chr3	17955819	17956517	Bhlhe22	1.3e-08	+	17955819	17956517	0	1	698,	0	-7.88	-6.37	11.1
chr3	19795316	19795416	4632415L05Rik	2.8e-06	+	19795316	19795416	0	1	100,	0	-5.56	-4.57	5.22
chr3	19795564	19795961	4632415L05Rik	2.8e-06	+	19795564	19795961	0	1	397,	0	-5.56	-4.57	14.8
chr3	19796059	19796308	4632415L05Rik	2.8e-06	+	19796059	19796308	0	1	249,	0	-5.56	-4.57	14.1
chr3	22109383	22109534	Tbl1xr1	7.9e-07	+	22109383	22109534	0	1	151,	0	-6.1	-4.99	7
chr3	22109632	22109733	Tbl1xr1	7.9e-07	+	22109632	22109733	0	1	101,	0	-6.1	-4.99	4.8
chr3	27140138	27140388	Nceh1	1.1e-08	+	27140138	27140388	0	1	250,	0	-7.95	-6.42	8.3
chr3	27140587	27141037	Nceh1	1.1e-08	+	27140587	27141037	0	1	450,	0	-7.95	-6.42	24.6
chr3	27143632	27143733	Nceh1	0.0037	+	27143632	27143733	0	1	101,	0	-2.43	-1.87	5.58
chr3	28030698	28030897	Pld1	0.0028	+	28030698	28030897	0	1	199,	0	-2.55	-1.99	8.75
chr3	30506248	30506498	Mynn	0.00013	+	30506248	30506498	0	1	250,	0	-3.88	-3.21	6.33
chr3	30515555	30515805	Mynn	0.00034	+	30515555	30515805	0	1	250,	0	-3.47	-2.85	5.38
chr3	30717508	30717905	Sec62	3.2e-11	+	30717508	30717905	0	1	397,	0	-10.5	-8.36	13
chr3	30718994	30719095	Sec62	0.011	+	30718994	30719095	0	1	101,	0	-1.95	-1.42	3
chr3	30949280	30949430	Prkci	1.2e-05	+	30949280	30949430	0	1	150,	0	-4.91	-4.06	5.38
chr3	30996867	30997266	Skil	0.0033	+	30996867	30997266	0	1	399,	0	-2.48	-1.93	11.6
chr3	31016360	31017516	Skil	1.1e-06	+	31016360	31017516	0	2	159,140,	0,1016	-5.96	-4.88	5.53
chr3	32265110	32265311	4930429B21Rik	0.004	+	32265110	32265311	0	1	201,	0	-2.4	-1.85	8.5
chr3	32361529	32361929	Pik3ca	3e-10	+	32361529	32361929	0	1	400,	0	-9.53	-7.63	22.7
chr3	32418528	32419559	Zfp639	2.3e-09	+	32418528	32419559	0	1	1031,	0	-8.64	-6.96	18
chr3	32832135	32832385	Usp13	5.6e-05	+	32832135	32832385	0	1	250,	0	-4.25	-3.52	6
chr3	33708083	33708434	Ttc14	2.8e-06	+	33708083	33708434	0	1	351,	0	-5.55	-4.56	13.9
chr3	34548975	34549074	Sox2	0.0038	+	34548975	34549074	0	1	99,	0	-2.42	-1.87	5.08
chr3	34549515	34549958	Sox2	3.8e-06	+	34549515	34549958	0	1	443,	0	-5.42	-4.46	6.4
chr3	34550104	34550547	Sox2	3.8e-06	+	34550104	34550547	0	1	443,	0	-5.42	-4.46	15.9
chr3	35990144	35990244	Acad9	4.7e-05	+	35990144	35990244	0	1	100,	0	-4.33	-3.58	5.67
chr3	36064232	36064432	D3Ertd254e	0.0014	+	36064232	36064432	0	1	200,	0	-2.86	-2.28	6.6
chr3	36064630	36065129	D3Ertd254e	0.0014	+	36064630	36065129	0	1	499,	0	-2.86	-2.28	7.33
chr3	36068664	36069064	D3Ertd254e	0.0006	+	36068664	36069064	0	1	400,	0	-3.22	-2.61	5.67
chr3	36886118	36886418	4932438A13Rik	2.3e-05	+	36886118	36886418	0	1	300,	0	-4.63	-3.83	3.6
chr3	36951305	36951456	4932438A13Rik	1.3e-05	+	36951305	36951456	0	1	151,	0	-4.88	-4.03	5.38
chr3	37541579	37541828	Spry1	8.3e-06	+	37541579	37541828	0	1	249,	0	-5.08	-4.19	8.11
chr3	37541927	37542127	Spry1	8.3e-06	+	37541927	37542127	0	1	200,	0	-5.08	-4.19	4.55
chr3	37542325	37542675	Spry1	8.3e-06	+	37542325	37542675	0	1	350,	0	-5.08	-4.19	7.62
chr3	40590785	40593299	Hspa4l	1.9e-06	+	40590785	40593299	0	2	22,177,	0,2337	-5.73	-4.7	4.96
chr3	40609038	40609139	Plk4	0.00021	+	40609038	40609139	0	1	101,	0	-3.67	-3.02	5
chr3	40767959	40768058	Larp1b	0.00011	+	40767959	40768058	0	1	99,	0	-3.94	-3.25	2.36
chr3	41417264	41417860	Jade1	3.2e-06	+	41417264	41417860	0	1	596,	0	-5.5	-4.52	14.8
chr3	45182419	45182520	Pcdh10	0.0026	+	45182419	45182520	0	1	101,	0	-2.59	-2.03	4.12
chr3	45183269	45183420	Pcdh10	4.2e-06	+	45183269	45183420	0	1	151,	0	-5.38	-4.43	5.92
chr3	45183968	45184269	Pcdh10	4.2e-06	+	45183968	45184269	0	1	301,	0	-5.38	-4.43	5.44
chr3	45184968	45185119	Pcdh10	4.2e-06	+	45184968	45185119	0	1	151,	0	-5.38	-4.43	5.7
chr3	45223440	45223641	Pcdh10	0.00044	+	45223440	45223641	0	1	201,	0	-3.36	-2.74	6
chr3	51053695	51054586	Ccrn4l	5.5e-08	+	51053695	51054586	0	1	891,	0	-7.26	-5.9	15.2
chr3	51055278	51055428	Ccrn4l	0.0017	+	51055278	51055428	0	1	150,	0	-2.78	-2.21	4.12
chr3	51265041	51265142	Naa15	0.0019	+	51265041	51265142	0	1	101,	0	-2.72	-2.15	2.8
chr3	51277460	51277661	Naa15	0.00012	+	51277460	51277661	0	1	201,	0	-3.92	-3.24	5.5
chr3	51297406	51297803	Rab33b	1.4e-05	+	51297406	51297803	0	1	397,	0	-4.86	-4.02	31.6
chr3	52149510	52150958	Foxo1	3e-06	+	52149510	52150958	0	2	802,41,	0,1407	-5.53	-4.54	10.7
chr3	52151056	52151206	Foxo1	3e-06	+	52151056	52151206	0	1	150,	0	-5.53	-4.54	9.4
chr3	52151354	52151503	Foxo1	3e-06	+	52151354	52151503	0	1	149,	0	-5.53	-4.54	5.2
chr3	52847110	52847310	Lhfp	2.3e-07	+	52847110	52847310	0	1	200,	0	-6.64	-5.41	8.05
chr3	54121593	54121744	Trpc4	5.2e-06	+	54121593	54121744	0	1	151,	0	-5.28	-3.84	5
chr3	54121843	54122094	Trpc4	5.2e-06	+	54121843	54122094	0	1	251,	0	-5.28	-4.35	11
chr3	54920966	54921066	Spg20	0.0016	+	54920966	54921066	0	1	100,	0	-2.79	-2.22	5
chr3	54939474	54939722	Spg20	3.7e-06	+	54939474	54939722	0	1	248,	0	-5.43	-4.47	6.36
chr3	55586481	55586581	Mab21l1	2.6e-08	+	55586481	55586581	0	1	100,	0	-7.59	-6.15	4.79
chr3	55587125	55587473	Mab21l1	2.6e-08	+	55587125	55587473	0	1	348,	0	-7.59	-6.15	6.26
chr3	55587671	55588515	Mab21l1	2.6e-08	+	55587671	55588515	0	1	844,	0	-7.59	-6.15	13.2
chr3	57637476	57637575	Rnf13	1.7e-07	+	57637476	57637575	0	1	99,	0	-6.77	-5.51	5.47
chr3	58220109	58220359	Tsc22d2	4.2e-07	+	58220109	58220359	0	1	250,	0	-6.38	-5.21	18.2
chr3	58221256	58221407	Tsc22d2	7.9e-05	+	58221256	58221407	0	1	151,	0	-4.1	-3.39	6.43
chr3	58263300	58264175	Tsc22d2	7.9e-05	+	58263300	58264175	0	2	4,246,	0,629	-4.1	-3.39	16.6
chr3	58352414	58352515	Eif2a	2.8e-05	+	58352414	58352515	0	1	101,	0	-4.55	-3.76	4.47
chr3	58356518	58359470	Eif2a	0.002	+	58356518	58359470	0	2	86,14,	0,2938	-2.7	-2.13	4.7
chr3	58456463	58456664	Gm8234	4.9e-07	+	58456463	58456664	0	1	201,	0	-6.31	-4.64	4
chr3	61169077	61169528	Rap2b	6.5e-06	+	61169077	61169528	0	1	451,	0	-5.19	-4.28	7.33
chr3	61169927	61170327	Rap2b	6.5e-06	+	61169927	61170327	0	1	400,	0	-5.19	-4.28	6.5
chr3	62143887	62143988	Arhgef26	0.0028	+	62143887	62143988	0	1	101,	0	-2.55	-1.99	3.9
chr3	62144135	62144384	Arhgef26	0.0028	+	62144135	62144384	0	1	249,	0	-2.55	-1.99	4.09
chr3	62264160	62264309	Arhgef26	6.6e-05	+	62264160	62264309	0	1	149,	0	-4.18	-3.46	8.62
chr3	65335256	65335504	Tiparp	5.1e-06	+	65335256	65335504	0	1	248,	0	-5.29	-4.36	12.2
chr3	65335701	65336048	Tiparp	5.1e-06	+	65335701	65336048	0	1	347,	0	-5.29	-4.36	11.6
chr3	65356710	65357314	Tiparp	4.7e-06	+	65356710	65357314	0	2	23,275,	0,329	-5.33	-4.39	6.2
chr3	66800502	66886548	Rsrc1	1.9e-05	+	66800502	66886548	0	2	10,91,	0,85955	-4.72	-3.9	4.07
chr3	67278689	67278890	Gfm1	1.3e-13	+	67278689	67278890	0	1	201,	0	-12.9	-10.3	6.61
chr3	69357093	69357440	Ppm1l	6.6e-06	+	69357093	69357440	0	1	347,	0	-5.18	-4.27	6.2
chr3	69358181	69358478	Ppm1l	6.6e-06	+	69358181	69358478	0	1	297,	0	-5.18	-4.27	7.43
chr3	69358576	69358725	Ppm1l	6.6e-06	+	69358576	69358725	0	1	149,	0	-5.18	-4.27	8.25
chr3	76511498	76511697	Fstl5	4.4e-05	+	76511498	76511697	0	1	199,	0	-4.36	-3.6	10.6
chr3	81016666	81016865	Pdgfc	4.2e-05	+	81016666	81016865	0	1	199,	0	-4.38	-3.13	7
chr3	81016963	81017063	Pdgfc	4.2e-05	+	81016963	81017063	0	1	100,	0	-4.38	-3.63	6.67
chr3	81758328	81758477	Ctso	1.1e-05	+	81758328	81758477	0	1	149,	0	-4.97	-4.1	10.5
chr3	81758673	81758822	Ctso	1.1e-05	+	81758673	81758822	0	1	149,	0	-4.97	-4.1	6.71
chr3	82187134	82187480	Map9	0.00011	+	82187134	82187480	0	2	157,43,	0,303	-3.94	-3.25	4.35
chr3	82187579	82195062	Map9	0.00011	+	82187579	82195062	0	3	4,133,13,	0,187,7470	-3.94	-3.25	3.35
chr3	82196553	82196852	Map9	8.9e-06	+	82196553	82196852	0	1	299,	0	-5.05	-4.17	7.89
chr3	82196951	82197151	Map9	8.9e-06	+	82196951	82197151	0	1	200,	0	-5.05	-4.17	9.33
chr3	84707553	84707950	Fbxw7	3e-06	+	84707553	84707950	0	1	397,	0	-5.52	-4.54	9.94
chr3	84780301	84781834	Fbxw7	1e-12	+	84780301	84781834	0	2	5,640,	0,893	-12	-9.55	14.8
chr3	84782575	84782675	Fbxw7	4.1e-06	+	84782575	84782675	0	1	100,	0	-5.39	-4.44	2.95
chr3	84782822	84782922	Fbxw7	4.1e-06	+	84782822	84782922	0	1	100,	0	-5.39	-4.44	3.2
chr3	85457704	85457852	Pet112	0.0014	+	85457704	85457852	0	1	148,	0	-2.85	-2.27	6.6
chr3	87339611	87339810	Etv3	0.00012	+	87339611	87339810	0	1	199,	0	-3.93	-3.25	13.4
chr3	87340207	87340456	Etv3	0.00012	+	87340207	87340456	0	1	249,	0	-3.93	-3.25	5.67
chr3	87735502	87736052	Isg20l2	1.5e-07	+	87735502	87736052	0	1	550,	0	-6.81	-5.54	9.6
chr3	87779890	87780090	Nes	6e-05	+	87779890	87780090	0	1	200,	0	-4.22	-3.49	4.6
chr3	87781733	87781983	Nes	6e-05	+	87781733	87781983	0	1	250,	0	-4.22	-3.49	9.55
chr3	87859065	87859566	Gpatch4	1.7e-07	+	87859065	87859566	0	1	501,	0	-6.76	-5.5	9.77
chr3	87971564	87971966	Mef2d	1.3e-09	+	87971564	87971966	0	2	92,7,	0,395	-8.88	-7.14	4.56
chr3	88155080	88155230	Smg5	6.3e-05	+	88155080	88155230	0	1	150,	0	-4.2	-3.48	4.68
chr3	88340486	88341084	Mex3a	1.5e-06	+	88340486	88341084	0	1	598,	0	-5.82	-4.77	15.8
chr3	88372060	88372309	Ubqln4	2e-11	+	88372060	88372309	0	1	249,	0	-10.7	-8.57	4.36
chr3	88372704	88372953	Ubqln4	2e-11	+	88372704	88372953	0	1	249,	0	-10.7	-8.57	6.16
chr3	88450773	88450924	Arhgef2	1.3e-06	+	88450773	88450924	0	1	151,	0	-5.89	-4.83	5.92
chr3	88451723	88451924	Arhgef2	2.6e-08	+	88451723	88451924	0	1	201,	0	-7.58	-6.14	4.07
chr3	88515705	88515856	2810403A07Rik	0.00025	+	88515705	88515856	0	1	151,	0	-3.61	-2.97	10.5
chr3	88516454	88516655	2810403A07Rik	5.8e-09	+	88516454	88516655	0	1	201,	0	-8.24	-6.64	12.8
chr3	88533178	88533527	Rit1	2.8e-06	+	88533178	88533527	0	1	349,	0	-5.56	-4.57	11.2
chr3	88533825	88533925	Rit1	0.011	+	88533825	88533925	0	1	100,	0	-1.96	-1.43	4.67
chr3	88620138	88620289	5830417I10Rik	0.00017	+	88620138	88620289	0	1	151,	0	-3.77	-3.1	4.71
chr3	88621236	88621337	5830417I10Rik	0.0025	+	88621236	88621337	0	1	101,	0	-2.61	-2.04	6.67
chr3	88625152	88625403	5830417I10Rik	3.5e-05	+	88625152	88625403	0	1	251,	0	-4.45	-3.68	9.18
chr3	88699205	88699305	Gon4l	1.7e-06	+	88699205	88699305	0	1	100,	0	-5.76	-4.72	3.32
chr3	88700003	88700203	Gon4l	4e-11	+	88700003	88700203	0	1	200,	0	-10.4	-8.35	7.75
chr3	88712096	88712297	Gon4l	2.1e-06	+	88712096	88712297	0	1	201,	0	-5.67	-4.66	7.07
chr3	88713870	88713971	Gon4l	2.1e-06	+	88713870	88713971	0	1	101,	0	-5.67	-4.66	3.75
chr3	88769982	88770233	Ash1l	0.00039	+	88769982	88770233	0	1	251,	0	-3.41	-2.78	11
chr3	88785435	88785785	Ash1l	0.00028	+	88785435	88785785	0	1	350,	0	-3.56	-2.93	9.57
chr3	88785884	88785984	Ash1l	0.00028	+	88785884	88785984	0	1	100,	0	-3.56	-2.93	4.4
chr3	88789274	88789674	Ash1l	4.8e-05	+	88789274	88789674	0	1	400,	0	-4.32	-3.57	13.9
chr3	88811271	88811522	Ash1l	0.00012	+	88811271	88811522	0	1	251,	0	-3.91	-3.23	11.7
chr3	88879990	88880091	Ash1l	0.00035	+	88879990	88880091	0	1	101,	0	-3.45	-2.82	2.83
chr3	89251280	89251480	Pbxip1	0.00034	+	89251280	89251480	0	1	200,	0	-3.47	-2.84	5.67
chr3	89252932	89253082	Pbxip1	0.01	+	89252932	89253082	0	1	150,	0	-1.98	-1.45	8
chr3	89539361	89539712	Adar	1.4e-06	+	89539361	89539712	0	1	351,	0	-5.85	-4.79	10.5
chr3	89539810	89540011	Adar	1.4e-06	+	89539810	89540011	0	1	201,	0	-5.85	-4.79	8.32
chr3	89554981	89555131	Adar	1e-05	+	89554981	89555131	0	1	150,	0	-5	-4.13	9.43
chr3	89586229	89586528	Ube2q1	1.3e-11	+	89586229	89586528	0	1	299,	0	-10.9	-8.72	16.8
chr3	89586974	89587422	Ube2q1	0.00044	+	89586974	89587422	0	1	448,	0	-3.36	-2.74	4.67
chr3	89587670	89587770	Ube2q1	0.00044	+	89587670	89587770	0	1	100,	0	-3.36	-2.74	3.56
chr3	89869472	89869672	1700094D03Rik	0.00056	+	89869472	89869672	0	1	200,	0	-3.25	-2.64	6.33
chr3	90029495	90029593	Rab13	0.0091	+	90029495	90029593	0	1	98,	0	-2.04	-1.51	6.4
chr3	90039474	90039714	Jtb	3.8e-09	+	90039474	90039714	0	1	240,	0	-8.42	-6.79	8.88
chr3	90056386	90056487	Slc39a1	0.0013	+	90056386	90056487	0	1	101,	0	-2.87	-2.29	3.49
chr3	90064683	90064882	Crtc2	8.9e-06	+	90064683	90064882	0	1	199,	0	-5.05	-4.17	3.42
chr3	94135663	94135861	Them4	1.9e-07	+	94135663	94135861	0	1	198,	0	-6.73	-5.47	8
chr3	94206727	94206827	Lingo4	7.9e-12	+	94206727	94206827	0	1	100,	0	-11.1	-8.86	7.33
chr3	94229824	94230025	Tdrkh	3.3e-05	+	94229824	94230025	0	1	201,	0	-4.48	-3.71	3.5
chr3	94251853	94251951	Mrpl9	4.6e-05	+	94251853	94251951	0	1	98,	0	-4.34	-3.59	3.56
chr3	94252338	94252533	Mrpl9	0.00025	+	94252338	94252533	0	1	195,	0	-3.6	-2.95	5.33
chr3	94682745	94683145	Pogz	7.8e-07	+	94682745	94683145	0	1	400,	0	-6.11	-5	7.38
chr3	94683344	94683894	Pogz	7.8e-07	+	94683344	94683894	0	1	550,	0	-6.11	-5	14
chr3	94683993	94684194	Pogz	7.8e-07	+	94683993	94684194	0	1	201,	0	-6.11	-5	6.87
chr3	94685591	94685941	Pogz	3.2e-05	+	94685591	94685941	0	1	350,	0	-4.49	-3.71	12
chr3	94762690	94763040	Rfx5	5.6e-08	+	94762690	94763040	0	1	350,	0	-7.25	-5.89	7.74
chr3	94788048	94788498	Pi4kb	3e-06	+	94788048	94788498	0	1	450,	0	-5.53	-4.55	7.43
chr3	94938156	94938255	Lysmd1	8.3e-05	+	94938156	94938255	0	1	99,	0	-4.08	-3.37	4.89
chr3	94938450	94938598	Lysmd1	8.3e-05	+	94938450	94938598	0	1	148,	0	-4.08	-3.37	9.5
chr3	94941568	94941716	Lysmd1	1.1e-06	+	94941568	94941716	0	1	148,	0	-5.96	-4.88	8.23
chr3	94977174	94977623	Sema6c	5.8e-06	+	94977174	94977623	0	1	449,	0	-5.24	-4.32	10.2
chr3	95035842	95035993	Cdc42se1	1.5e-05	+	95035842	95035993	0	1	151,	0	-4.83	-3.99	3.66
chr3	95091670	95091969	Fam63a	3.3e-09	+	95091670	95091969	0	1	299,	0	-8.48	-6.84	9.62
chr3	95421125	95421475	Golph3l	1e-06	+	95421125	95421475	0	1	350,	0	-6	-4.91	9.5
chr3	95463763	95463913	Mcl1	1.4e-07	+	95463763	95463913	0	1	150,	0	-6.84	-5.56	7.51
chr3	95464710	95465059	Mcl1	1.4e-07	+	95464710	95465059	0	1	349,	0	-6.84	-5.56	6.09
chr3	95741804	95741904	Anp32e	4.6e-05	+	95741804	95741904	0	1	100,	0	-4.34	-3.59	2.96
chr3	95958790	95959039	Otud7b	3.1e-07	+	95958790	95959039	0	1	249,	0	-6.51	-5.31	10.9
chr3	95959187	95959486	Otud7b	3.1e-07	+	95959187	95959486	0	1	299,	0	-6.51	-5.31	6.42
chr3	95959634	95959884	Otud7b	3.1e-07	+	95959634	95959884	0	1	250,	0	-6.51	-5.31	11.9
chr3	95977775	95977925	Sf3b4	7.2e-05	+	95977775	95977925	0	1	150,	0	-4.14	-3.42	6.86
chr3	96025290	96025390	Hist2h2be	0.00019	+	96025290	96025390	0	1	100,	0	-3.72	-3.06	3.12
chr3	96026821	96027068	Hist2h2be	8.1e-05	+	96026821	96027068	0	1	247,	0	-4.09	-3.38	8.5
chr3	96364649	96364847	Txnip	4.5e-07	+	96364649	96364847	0	1	198,	0	-6.35	-5.18	5.63
chr3	96401761	96401862	Ankrd34a	0.01	+	96401761	96401862	0	1	101,	0	-1.98	-1.45	2.5
chr3	96401960	96402110	Ankrd34a	0.01	+	96401960	96402110	0	1	150,	0	-1.98	-1.45	5.75
chr3	96487673	96487773	Ankrd35	2.6e-05	+	96487673	96487773	0	1	100,	0	-4.59	-3.29	3.75
chr3	96487920	96488267	Ankrd35	2.6e-05	+	96487920	96488267	0	1	347,	0	-4.59	-3.79	7.46
chr3	96488909	96489009	Ankrd35	2.6e-05	+	96488909	96489009	0	1	100,	0	-4.59	-3.79	3
chr3	96593847	96593995	Rnf115	9.8e-05	+	96593847	96593995	0	1	148,	0	-4.01	-3.31	3.72
chr3	96674159	96674406	Pdzk1	1.9e-09	+	96674159	96674406	0	1	247,	0	-8.71	-7.01	4.25
chr3	97950356	97950456	Notch2	8.1e-07	+	97950356	97950456	0	1	100,	0	-6.09	-4.98	2.92
chr3	97950754	97951104	Notch2	8.1e-07	+	97950754	97951104	0	1	350,	0	-6.09	-4.98	7.11
chr3	97951202	97951303	Notch2	8.1e-07	+	97951202	97951303	0	1	101,	0	-6.09	-4.98	2.78
chr3	97951551	97951801	Notch2	8.1e-07	+	97951551	97951801	0	1	250,	0	-6.09	-4.98	15.7
chr3	97952148	97952846	Notch2	8.1e-07	+	97952148	97952846	0	1	698,	0	-6.09	-4.98	16.6
chr3	97953293	97953394	Notch2	0.00013	+	97953293	97953394	0	1	101,	0	-3.88	-3.2	6.88
chr3	97953891	97954041	Notch2	0.00013	+	97953891	97954041	0	1	150,	0	-3.88	-3.2	6.22
chr3	98231105	98231205	Zfp697	0.0011	+	98231105	98231205	0	1	100,	0	-2.95	-2.36	5
chr3	98231353	98231553	Zfp697	0.0011	+	98231353	98231553	0	1	200,	0	-2.95	-2.36	15.7
chr3	100009867	100010117	Gdap2	0.0014	+	100009867	100010117	0	1	250,	0	-2.85	-2.27	6
chr3	101243494	101243594	Igsf3	0.0035	+	101243494	101243594	0	1	100,	0	-2.45	-1.9	5.25
chr3	101261615	101261765	Igsf3	2.8e-05	+	101261615	101261765	0	1	150,	0	-4.55	-3.76	7.03
chr3	101263791	101264041	Igsf3	1.2e-07	+	101263791	101264041	0	1	250,	0	-6.92	-5.63	14.7
chr3	101264589	101264739	Igsf3	5.5e-05	+	101264589	101264739	0	1	150,	0	-4.26	-3.53	5.71
chr3	101266085	101266484	Igsf3	9.3e-08	+	101266085	101266484	0	1	399,	0	-7.03	-5.71	9.25
chr3	101266583	101266883	Igsf3	8.3e-07	+	101266583	101266883	0	1	300,	0	-6.08	-4.97	21
chr3	101814166	101814822	Nhlh2	1.2e-06	+	101814166	101814822	0	2	82,165,	0,491	-5.93	-4.85	6.13
chr3	101816999	101817147	Nhlh2	1.2e-06	+	101816999	101817147	0	1	148,	0	-5.93	-4.85	5
chr3	101817344	101817443	Nhlh2	1.2e-06	+	101817344	101817443	0	1	99,	0	-5.93	-4.85	6.11
chr3	101949202	101949450	Casq2	9.5e-05	+	101949202	101949450	0	1	248,	0	-4.02	-3.32	5.92
chr3	103157709	103158109	Trim33	3.5e-06	+	103157709	103158109	0	1	400,	0	-5.46	-4.49	10.1
chr3	103158955	103159056	Trim33	8.9e-05	+	103158955	103159056	0	1	101,	0	-4.05	-3.34	3.65
chr3	103625503	103625603	Ap4b1	0.00074	+	103625503	103625603	0	1	100,	0	-3.13	-2.53	3.25
chr3	103657245	103657694	Bcl2l15	7.9e-07	+	103657245	103657694	0	1	449,	0	-6.1	-4.99	11.8
chr3	103689586	103689885	Ptpn22	1.4e-05	+	103689586	103689885	0	1	299,	0	-4.86	-4.01	6.31
chr3	103732534	103732735	Rsbn1	0.0002	+	103732534	103732735	0	1	201,	0	-3.7	-3.04	6.5
chr3	103766257	103766557	Rsbn1	5e-07	+	103766257	103766557	0	1	300,	0	-6.3	-5.14	12.4
chr3	104442636	104442736	Slc16a1	5.2e-07	+	104442636	104442736	0	1	100,	0	-6.28	-5.13	5.6
chr3	104457140	104457241	Slc16a1	1e-06	+	104457140	104457241	0	1	101,	0	-6	-4.91	5.16
chr3	104459498	104459598	Slc16a1	1e-06	+	104459498	104459598	0	1	100,	0	-6	-4.91	3.3
chr3	105262115	105262216	Kcnd3	0.00083	+	105262115	105262216	0	1	101,	0	-3.08	-2.49	5.67
chr3	105471206	105472336	Kcnd3	0.00065	+	105471206	105472336	0	2	39,411,	0,719	-3.19	-2.59	13.6
chr3	105472484	105472685	Kcnd3	0.00065	+	105472484	105472685	0	1	201,	0	-3.19	-2.59	7.75
chr3	105472783	105472884	Kcnd3	0.00065	+	105472783	105472884	0	1	101,	0	-3.19	-2.59	4
chr3	105474378	105474628	Kcnd3	7.4e-05	+	105474378	105474628	0	1	250,	0	-4.13	-3.41	4.62
chr3	105474776	105475176	Kcnd3	7.4e-05	+	105474776	105475176	0	1	400,	0	-4.13	-3.41	11.1
chr3	105519527	105519826	Fam212b	1.1e-05	+	105519527	105519826	0	1	299,	0	-4.96	-4.1	7.91
chr3	105519925	105520175	Fam212b	1.1e-05	+	105519925	105520175	0	1	250,	0	-4.96	-4.1	3.47
chr3	105521917	105522117	Fam212b	6.2e-06	+	105521917	105522117	0	1	200,	0	-5.21	-4.3	5
chr3	106376576	106376725	Dram2	0.00012	+	106376576	106376725	0	1	149,	0	-3.93	-3.24	8.09
chr3	106907090	106907340	Kcna2	0.00023	+	106907090	106907340	0	1	250,	0	-3.63	-2.98	19.7
chr3	106907639	106907840	Kcna2	0.00023	+	106907639	106907840	0	1	201,	0	-3.63	-2.98	11.2
chr3	106908338	106908638	Kcna2	0.00012	+	106908338	106908638	0	1	300,	0	-3.93	-3.24	11.7
chr3	106910684	106910785	Kcna2	0.0019	+	106910684	106910785	0	1	101,	0	-2.73	-2.16	4.33
chr3	106916624	106916725	Kcna2	0.00051	+	106916624	106916725	0	1	101,	0	-3.29	-2.68	3.99
chr3	106917423	106917524	Kcna2	0.0001	+	106917423	106917524	0	1	101,	0	-4	-3.3	3.78
chr3	107990266	107991464	Amigo1	1.4e-07	+	107990266	107991464	0	1	1198,	0	-6.84	-5.56	11.7
chr3	108421844	108422043	Wdr47	5.4e-05	+	108421844	108422043	0	1	199,	0	-4.27	-3.53	11.8
chr3	108447394	108447644	Wdr47	5.5e-07	+	108447394	108447644	0	1	250,	0	-6.26	-5.11	9.58
chr3	108479779	108479880	Clcc1	4.5e-05	+	108479779	108479880	0	1	101,	0	-4.35	-3.6	3.82
chr3	114823867	114825794	Olfm3	6.8e-09	+	114823867	114825794	0	2	51,697,	0,1230	-8.17	-6.59	7.91
chr3	115727061	115727259	Extl2	1.6e-12	+	115727061	115727259	0	1	198,	0	-11.8	-9.4	10.2
chr3	115730061	115730998	Extl2	6.6e-09	+	115730061	115730998	0	1	937,	0	-8.18	-6.59	8
chr3	121437377	121437477	F3	1.3e-05	+	121437377	121437477	0	1	100,	0	-4.88	-4.03	3.38
chr3	121717174	121717824	Arhgap29	4.3e-08	+	121717174	121717824	0	1	650,	0	-7.37	-5.99	29.2
chr3	121978736	121978933	Dnttip2	0.00019	+	121978736	121978933	0	1	197,	0	-3.73	-3.07	5.45
chr3	121979226	121979669	Dnttip2	2e-05	+	121979226	121979669	0	1	443,	0	-4.69	-3.87	7.08
chr3	122215435	122215835	Bcar3	2.5e-05	+	122215435	122215835	0	1	400,	0	-4.6	-3.8	6
chr3	124024399	124024647	Tram1l1	7.1e-05	+	124024399	124024647	0	1	248,	0	-4.15	-3.43	9.39
chr3	124024794	124025190	Tram1l1	1.3e-06	+	124024794	124025190	0	1	396,	0	-5.87	-4.81	11.9
chr3	129336012	129336213	Elovl6	2.6e-05	+	129336012	129336213	0	1	201,	0	-4.58	-3.78	7.37
chr3	129336512	129336663	Elovl6	2.6e-05	+	129336512	129336663	0	1	151,	0	-4.58	-3.78	8
chr3	131305991	131306091	Papss1	4.7e-06	+	131305991	131306091	0	1	100,	0	-5.33	-4.39	5.44
chr3	132501123	132501470	Tbck	7.9e-12	+	132501123	132501470	0	1	347,	0	-11.1	-8.88	9.14
chr3	135233373	135233474	Manba	0.00013	+	135233373	135233474	0	1	101,	0	-3.88	-3.2	8.29
chr3	135233621	135233771	Manba	0.00013	+	135233621	135233771	0	1	150,	0	-3.88	-3.2	7.6
chr3	137571407	137571554	Dnajb14	0.0003	+	137571407	137571554	0	1	147,	0	-3.52	-2.42	3
chr3	138218376	138218526	Eif4e	1.9e-05	+	138218376	138218526	0	1	150,	0	-4.73	-3.91	3.04
chr3	138565405	138565654	Tspan5	0	+	138565405	138565654	0	1	249,	0	#NAME?	#NAME?	9.85
chr3	138565950	138566149	Tspan5	0	+	138565950	138566149	0	1	199,	0	#NAME?	#NAME?	8.82
chr3	141491438	141491739	Unc5c	1.5e-07	+	141491438	141491739	0	1	301,	0	-6.83	-5.55	9.9
chr3	145239467	145239813	Znhit6	0.00093	+	145239467	145239813	0	1	346,	0	-3.03	-2.44	7.4
chr3	145606800	145606898	2410004B18Rik	2.1e-05	+	145606800	145606898	0	1	98,	0	-4.68	-3.87	3.25
chr3	152031366	152031567	Usp33	1.3e-11	+	152031366	152031567	0	1	201,	0	-10.9	-8.69	6.86
chr3	152090794	152090895	Zzz3	0.00041	+	152090794	152090895	0	1	101,	0	-3.39	-2.77	3.07
chr3	152091343	152091443	Zzz3	0.00041	+	152091343	152091443	0	1	100,	0	-3.39	-2.77	3
chr3	152091542	152091743	Zzz3	0.00041	+	152091542	152091743	0	1	201,	0	-3.39	-2.77	7.25
chr3	152448502	152448701	Pigk	0.00026	+	152448502	152448701	0	1	199,	0	-3.58	-2.94	6.8
chr3	152449991	152450389	Pigk	3.4e-07	+	152449991	152450389	0	1	398,	0	-6.47	-5.27	11
chr3	152451678	152451778	Pigk	0.00012	+	152451678	152451778	0	1	100,	0	-3.93	-3.24	5.43
chr3	5561227	5561624	Pex2	1.2e-06	-	5561227	5561624	0	1	397,	0	-5.91	-4.84	7.67
chr3	8664436	8664975	Hey1	2.7e-07	-	8664436	8664975	0	1	539,	0	-6.57	-5.35	11.7
chr3	9690513	9690763	Pag1	0.00081	-	9690513	9690763	0	1	250,	0	-3.09	-2.5	5.6
chr3	9690861	9691061	Pag1	0.00081	-	9690861	9691061	0	1	200,	0	-3.09	-2.5	5.17
chr3	9692204	9692702	Pag1	7.6e-05	-	9692204	9692702	0	1	498,	0	-4.12	-3.41	13.4
chr3	9693446	9694044	Pag1	7.1e-05	-	9693446	9694044	0	1	598,	0	-4.15	-3.43	14.2
chr3	9699326	9699626	Pag1	7.1e-05	-	9699326	9699626	0	1	300,	0	-4.15	-3.43	5.67
chr3	10418998	10419146	Snx16	0.00098	-	10418998	10419146	0	1	148,	0	-3.01	-2.42	8.57
chr3	10437908	10438057	Snx16	0.0003	-	10437908	10438057	0	1	149,	0	-3.52	-2.89	5.17
chr3	19033881	19034130	Armc1	1.4e-10	-	19033881	19034130	0	1	249,	0	-9.84	-7.89	7.43
chr3	19126899	19127150	Pde7a	1.4e-07	-	19126899	19127150	0	1	251,	0	-6.84	-5.56	10.2
chr3	19127498	19127798	Pde7a	1.4e-07	-	19127498	19127798	0	1	300,	0	-6.84	-5.56	17.1
chr3	25331956	25332305	Nlgn1	2.8e-05	-	25331956	25332305	0	1	349,	0	-4.55	-3.77	10.7
chr3	25332454	25332654	Nlgn1	2.8e-05	-	25332454	25332654	0	1	200,	0	-4.55	-3.77	12.7
chr3	25332951	25333300	Nlgn1	2.8e-05	-	25332951	25333300	0	1	349,	0	-4.55	-3.77	9
chr3	25335040	25335140	Nlgn1	2.8e-05	-	25335040	25335140	0	1	100,	0	-4.55	-3.77	11.7
chr3	25335239	25335439	Nlgn1	2.8e-05	-	25335239	25335439	0	1	200,	0	-4.55	-3.77	5
chr3	26032407	26032706	Nlgn1	0.001	-	26032407	26032706	0	1	299,	0	-2.99	-2.4	9.5
chr3	30497188	30497339	Actrt3	7.9e-11	-	30497188	30497339	0	1	151,	0	-10.1	-7.61	3.67
chr3	35793822	35794173	Dcun1d1	1.3e-06	-	35793822	35794173	0	1	351,	0	-5.89	-4.82	9.82
chr3	35794322	35794573	Dcun1d1	1.3e-06	-	35794322	35794573	0	1	251,	0	-5.89	-4.82	8.75
chr3	35858875	35858976	Mccc1	2.7e-05	-	35858875	35858976	0	1	101,	0	-4.57	-3.78	3.83
chr3	36569836	36569937	Trpc3	6.5e-06	-	36569836	36569937	0	1	101,	0	-5.19	-4.28	3.82
chr3	37304149	37304248	Nudt6	0.0028	-	37304149	37304248	0	1	99,	0	-2.55	-1.99	3.5
chr3	38350565	38350764	Ankrd50	0.00063	-	38350565	38350764	0	1	199,	0	-3.2	-2.6	13.5
chr3	38351210	38351409	Ankrd50	0.00011	-	38351210	38351409	0	1	199,	0	-3.96	-3.27	10.2
chr3	38382158	38382407	Ankrd50	8.9e-05	-	38382158	38382407	0	1	249,	0	-4.05	-3.35	15.6
chr3	40623224	40623324	Mfsd8	0.0051	-	40623224	40623324	0	1	100,	0	-2.29	-1.75	4.6
chr3	40872465	40874218	Pgrmc2	3.3e-09	-	40872465	40874218	0	2	181,17,	0,1736	-8.48	-6.83	12.2
chr3	45223456	45234791	1700027H10Rik	1.6e-10	-	45223456	45234791	0	2	63,35,	0,11300	-9.8	-7.85	4.6
chr3	51060019	51060665	Elf2	3.5e-05	-	51060019	51060665	0	1	646,	0	-4.46	-3.69	28.6
chr3	51491882	51491982	Maml3	0.00062	-	51491882	51491982	0	1	100,	0	-3.21	-2.61	6.8
chr3	51492130	51492231	Maml3	0.00062	-	51492130	51492231	0	1	101,	0	-3.21	-2.61	5.3
chr3	51492329	51492628	Maml3	0.00062	-	51492329	51492628	0	1	299,	0	-3.21	-2.61	13.8
chr3	51492826	51492927	Maml3	0.00062	-	51492826	51492927	0	1	101,	0	-3.21	-2.61	3
chr3	51493771	51494716	Maml3	1.7e-05	-	51493771	51494716	0	1	945,	0	-4.77	-3.94	10.8
chr3	51659591	51659940	Maml3	0.00046	-	51659591	51659940	0	1	349,	0	-3.34	-2.73	7.25
chr3	53661468	53661618	Ufm1	3.4e-07	-	53661468	53661618	0	1	150,	0	-6.47	-5.27	6.21
chr3	54608215	54608412	Rfxap	3.2e-12	-	54608215	54608412	0	1	197,	0	-11.5	-9.17	8.46
chr3	55808907	55809208	Nbea	7.4e-06	-	55808907	55809208	0	1	301,	0	-5.13	-4.24	4.6
chr3	58479815	58480214	Siah2	4.9e-09	-	58479815	58480214	0	1	399,	0	-8.31	-6.7	16.1
chr3	59122104	59122504	Igsf10	0.00013	-	59122104	59122504	0	1	400,	0	-3.87	-3.2	8.17
chr3	59122852	59123003	Igsf10	0.00013	-	59122852	59123003	0	1	151,	0	-3.87	-3.2	7.11
chr3	59123202	59123752	Igsf10	0.00013	-	59123202	59123752	0	1	550,	0	-3.87	-3.2	13
chr3	59123851	59124201	Igsf10	0.00013	-	59123851	59124201	0	1	350,	0	-3.87	-3.2	7.4
chr3	59129460	59130110	Igsf10	0.00013	-	59129460	59130110	0	1	650,	0	-3.87	-3.2	9
chr3	59131756	59131957	Igsf10	0.00013	-	59131756	59131957	0	1	201,	0	-3.87	-3.2	5.67
chr3	62274503	62274653	Dhx36	6.8e-09	-	62274503	62274653	0	1	150,	0	-8.17	-6.59	5.3
chr3	63500852	63500953	Plch1	0.0045	-	63500852	63500953	0	1	101,	0	-2.35	-1.36	3
chr3	63501450	63501650	Plch1	5.6e-05	-	63501450	63501650	0	1	200,	0	-4.25	-3.51	3.6
chr3	63501848	63502048	Plch1	5.6e-05	-	63501848	63502048	0	1	200,	0	-4.25	-3.51	13.3
chr3	63502794	63502995	Plch1	5.6e-05	-	63502794	63502995	0	1	201,	0	-4.25	-3.51	5.5
chr3	63503093	63503293	Plch1	5.6e-05	-	63503093	63503293	0	1	200,	0	-4.25	-3.51	9.67
chr3	63719263	63719463	E130311K13Rik	7.8e-05	-	63719263	63719463	0	1	200,	0	-4.11	-3.4	5.67
chr3	63767515	63767615	Slc33a1	0.0072	-	63767515	63767615	0	1	100,	0	-2.14	-1.6	4.77
chr3	63767911	63768209	Slc33a1	3e-05	-	63767911	63768209	0	1	298,	0	-4.52	-3.74	5.89
chr3	65750421	65750572	Ccnl1	0.00014	-	65750421	65750572	0	1	151,	0	-3.86	-3.19	7.57
chr3	68840996	68841096	Trim59	1e-06	-	68840996	68841096	0	1	100,	0	-5.98	-4.9	8.33
chr3	68841392	68841541	Trim59	1e-06	-	68841392	68841541	0	1	149,	0	-5.98	-4.9	6.6
chr3	68841689	68841838	Trim59	1e-06	-	68841689	68841838	0	1	149,	0	-5.98	-4.9	3.67
chr3	69378924	69379023	B3galnt1	9.5e-06	-	69378924	69379023	0	1	99,	0	-5.02	-4.15	3.9
chr3	69379269	69379516	B3galnt1	9.5e-06	-	69379269	69379516	0	1	247,	0	-5.02	-4.15	3.17
chr3	69379613	69379713	B3galnt1	9.5e-06	-	69379613	69379713	0	1	100,	0	-5.02	-4.15	10.7
chr3	72852145	72852743	Slitrk3	0.00032	-	72852145	72852743	0	1	598,	0	-3.49	-2.86	17.3
chr3	72853091	72853191	Slitrk3	0.00032	-	72853091	72853191	0	1	100,	0	-3.49	-2.86	4.88
chr3	72853588	72853689	Slitrk3	0.0081	-	72853588	72853689	0	1	101,	0	-2.09	-1.55	4.67
chr3	72854185	72854335	Slitrk3	0.0027	-	72854185	72854335	0	1	150,	0	-2.57	-2.01	6.4
chr3	75681884	75694464	Golim4	2.2e-05	-	75681884	75694464	0	5	215,72,69,168,21,	0,683,8312,8710,12559	-4.65	-3.84	6.7
chr3	75698873	75699023	Golim4	2.2e-05	-	75698873	75699023	0	1	150,	0	-4.65	-3.84	2.38
chr3	78868248	78868349	Rapgef2	0.0033	-	78868248	78868349	0	1	101,	0	-2.48	-1.93	2.5
chr3	78872974	78873225	Rapgef2	2.5e-05	-	78872974	78873225	0	1	251,	0	-4.6	-3.81	12.1
chr3	79261491	79261891	Fnip2	7.1e-06	-	79261491	79261891	0	1	400,	0	-5.15	-4.25	9
chr3	79262590	79262890	Fnip2	0.0001	-	79262590	79262890	0	1	300,	0	-3.99	-3.3	5.14
chr3	79263239	79263390	Fnip2	0.0001	-	79263239	79263390	0	1	151,	0	-3.99	-3.3	12.3
chr3	79284631	79285032	Fnip2	4.2e-05	-	79284631	79285032	0	1	401,	0	-4.38	-3.62	14.3
chr3	79285381	79285532	Fnip2	4.2e-05	-	79285381	79285532	0	1	151,	0	-4.38	-3.62	3.24
chr3	79617672	79617772	Tmem144	0.00028	-	79617672	79617772	0	1	100,	0	-3.56	-2.92	3
chr3	80491906	80492607	Gria2	7.6e-10	-	80491906	80492607	0	1	701,	0	-9.12	-7.32	30.8
chr3	80649009	80649109	Glrb	1.6e-07	-	80649009	80649109	0	1	100,	0	-6.79	-5.52	4.18
chr3	81912574	81912822	Gucy1a3	8.3e-06	-	81912574	81912822	0	1	248,	0	-5.08	-4.19	6.4
chr3	81912920	81913218	Gucy1a3	8.3e-06	-	81912920	81913218	0	1	298,	0	-5.08	-4.19	12
chr3	83702258	83702358	D930015E06Rik	2e-05	-	83702258	83702358	0	1	100,	0	-4.69	-3.87	4.93
chr3	83968601	83969051	Trim2	3.6e-10	-	83968601	83969051	0	1	450,	0	-9.44	-7.56	19.6
chr3	83994758	83995058	Trim2	1.9e-08	-	83994758	83995058	0	1	300,	0	-7.72	-6.24	3.81
chr3	84249501	84249751	Fhdc1	1.6e-05	-	84249501	84249751	0	1	250,	0	-4.8	-3.96	6.5
chr3	86350288	86350584	Mab21l2	0.00013	-	86350288	86350584	0	1	296,	0	-3.87	-3.19	13.8
chr3	86590571	86591072	Dclk2	1.3e-07	-	86590571	86591072	0	1	501,	0	-6.87	-5.58	9
chr3	86709923	86710074	Dclk2	8.1e-06	-	86709923	86710074	0	1	151,	0	-5.09	-4.2	5.82
chr3	87553960	87554061	Pear1	0.00045	-	87553960	87554061	0	1	101,	0	-3.35	-2.73	3.75
chr3	87673927	87676134	Prcc	0.0001	-	87673927	87676134	0	2	144,3,	0,2204	-3.98	-3.29	6.07
chr3	87728969	87729120	Rrnad1	4.2e-06	-	87728969	87729120	0	1	151,	0	-5.38	-4.43	5.5
chr3	87797339	87797538	Bcan	2.5e-12	-	87797339	87797538	0	1	199,	0	-11.6	-9.28	4.61
chr3	88216455	88216705	Slc25a44	2.9e-07	-	88216455	88216705	0	1	250,	0	-6.54	-5.33	7.14
chr3	88224527	88224678	Slc25a44	2.5e-06	-	88224527	88224678	0	1	151,	0	-5.6	-4.6	5.9
chr3	88228664	88228764	Slc25a44	2.8e-05	-	88228664	88228764	0	1	100,	0	-4.56	-3.77	2.74
chr3	88240333	88240434	Sema4a	0.0001	-	88240333	88240434	0	1	101,	0	-4	-3.31	4.38
chr3	88240583	88240684	Sema4a	0.0001	-	88240583	88240684	0	1	101,	0	-4	-3.31	3.83
chr3	88565935	88566383	Syt11	1.6e-11	-	88565935	88566383	0	1	448,	0	-10.8	-8.62	14.4
chr3	88627820	88628019	1500004A13Rik	0.0022	-	88627820	88628019	0	1	199,	0	-2.66	-2.1	5.77
chr3	88628167	88628268	1500004A13Rik	0.0022	-	88628167	88628268	0	1	101,	0	-2.66	-2.1	3.13
chr3	88628515	88628616	1500004A13Rik	0.013	-	88628515	88628616	0	1	101,	0	-1.9	-1.37	3.67
chr3	88629012	88629162	1500004A13Rik	0.0006	-	88629012	88629162	0	1	150,	0	-3.22	-2.61	15
chr3	88895482	88895932	Rusc1	6.3e-15	-	88895482	88895932	0	1	450,	0	-14.2	-11.4	10.9
chr3	89038787	89038887	Trim46	1.6e-07	-	89038787	89038887	0	1	100,	0	-6.8	-5.53	2.98
chr3	89072313	89072411	Slc50a1	5.2e-05	-	89072313	89072411	0	1	98,	0	-4.28	-3.54	4
chr3	89075949	89076149	Efna1	9.5e-05	-	89075949	89076149	0	1	200,	0	-4.02	-3.32	10.1
chr3	89183362	89183861	Zbtb7b	5e-06	-	89183362	89183861	0	1	499,	0	-5.3	-4.37	12
chr3	89205865	89206056	Lenep	0.00052	-	89205865	89206056	0	1	191,	0	-3.28	-2.66	5.75
chr3	89206743	89206893	Flad1	1.2e-05	-	89206743	89206893	0	1	150,	0	-4.92	-4.06	5.62
chr3	89559213	89559314	Chrnb2	0.014	-	89559213	89559314	0	1	101,	0	-1.86	-1.33	3.1
chr3	89560160	89560311	Chrnb2	2.7e-07	-	89560160	89560311	0	1	151,	0	-6.57	-5.35	7.15
chr3	89565106	89565257	Chrnb2	3.6e-06	-	89565106	89565257	0	1	151,	0	-5.44	-4.48	5.34
chr3	89744791	89745189	Atp8b2	3.2e-09	-	89744791	89745189	0	1	398,	0	-8.5	-6.85	15.6
chr3	90195697	90195996	Ints3	2.9e-08	-	90195697	90195996	0	1	299,	0	-7.54	-6.11	4.18
chr3	90303728	90303879	Chtop	8.3e-08	-	90303728	90303879	0	1	151,	0	-7.08	-5.76	4.46
chr3	94814981	94815530	Zfp687	6e-07	-	94814981	94815530	0	1	549,	0	-6.22	-5.08	7.13
chr3	94815828	94816177	Zfp687	2.3e-05	-	94815828	94816177	0	1	349,	0	-4.64	-3.84	6.57
chr3	94992476	94992727	Gabpb2	6e-05	-	94992476	94992727	0	1	251,	0	-4.22	-3.49	5.4
chr3	95024091	95024191	Mllt11	2.5e-05	-	95024091	95024191	0	1	100,	0	-4.6	-3.8	3.45
chr3	95058841	95059290	Prune	1e-07	-	95058841	95059290	0	1	449,	0	-6.99	-5.67	9.27
chr3	95131373	95131573	Setdb1	0.00032	-	95131373	95131573	0	1	200,	0	-3.5	-2.87	5.43
chr3	95142488	95142736	Setdb1	2.6e-05	-	95142488	95142736	0	1	248,	0	-4.58	-3.79	10.2
chr3	95543946	95544097	Tars2	6.9e-06	-	95543946	95544097	0	1	151,	0	-5.16	-4.26	4.29
chr3	95567581	95568030	Rprd2	6.6e-06	-	95567581	95568030	0	1	449,	0	-5.18	-4.27	9.2
chr3	95568627	95569225	Rprd2	6.6e-06	-	95568627	95569225	0	1	598,	0	-5.18	-4.27	10.6
chr3	95569424	95569524	Rprd2	6.6e-06	-	95569424	95569524	0	1	100,	0	-5.18	-4.27	4.4
chr3	95569673	95569823	Rprd2	6.6e-06	-	95569673	95569823	0	1	150,	0	-5.18	-4.27	5.06
chr3	95792859	95793442	Plekho1	7.9e-08	-	95792859	95793442	0	1	583,	0	-7.1	-5.77	11.9
chr3	96000607	96000802	Bola1	2.1e-06	-	96000607	96000802	0	1	195,	0	-5.68	-4.66	6.5
chr3	96088075	96088325	Fcgr1	9.1e-05	-	96088075	96088325	0	1	250,	0	-4.04	-3.34	8
chr3	96382424	96383827	Polr3gl	6.9e-05	-	96382424	96383827	0	2	87,107,	0,1296	-4.16	-3.44	6.2
chr3	96675233	96675332	Gpr89	0.00023	-	96675233	96675332	0	1	99,	0	-3.63	-2.98	4.83
chr3	97008229	97008329	Bcl9	3.5e-05	-	97008229	97008329	0	1	100,	0	-4.46	-3.69	7
chr3	97008675	97009470	Bcl9	3.5e-05	-	97008675	97009470	0	1	795,	0	-4.46	-3.69	10.2
chr3	97012849	97012949	Bcl9	3.5e-05	-	97012849	97012949	0	1	100,	0	-4.46	-3.69	5
chr3	97013940	97014288	Bcl9	2.1e-06	-	97013940	97014288	0	1	348,	0	-5.68	-4.66	9.33
chr3	97014386	97014635	Bcl9	2.1e-06	-	97014386	97014635	0	1	249,	0	-5.68	-4.66	5.14
chr3	97494300	97494600	Pde4dip	2.6e-07	-	97494300	97494600	0	1	300,	0	-6.58	-5.36	5.41
chr3	97519085	97519186	Pde4dip	3.5e-05	-	97519085	97519186	0	1	101,	0	-4.45	-3.68	3.9
chr3	97545066	97545217	Pde4dip	0.0017	-	97545066	97545217	0	1	151,	0	-2.78	-2.21	6.59
chr3	97570621	97570921	Pde4dip	0.00048	-	97570621	97570921	0	1	300,	0	-3.32	-2.7	8.42
chr3	97571120	97571221	Pde4dip	0.0012	-	97571120	97571221	0	1	101,	0	-2.91	-2.33	5.86
chr3	99942549	99942649	Wdr3	0.0026	-	99942549	99942649	0	1	100,	0	-2.58	-2.01	7.77
chr3	100371171	100371572	Man1a2	2.3e-06	-	100371171	100371572	0	1	401,	0	-5.64	-4.63	10.4
chr3	100460010	100460161	Man1a2	4.5e-05	-	100460010	100460161	0	1	151,	0	-4.35	-3.6	4.07
chr3	100488696	100488797	Man1a2	4.5e-05	-	100488696	100488797	0	1	101,	0	-4.35	-3.6	5.67
chr3	100847100	100847351	Ptgfrn	1.1e-05	-	100847100	100847351	0	1	251,	0	-4.97	-4.1	7.89
chr3	100864677	100864877	Ptgfrn	8.5e-06	-	100864677	100864877	0	1	200,	0	-5.07	-4.18	9.38
chr3	101663585	101663786	Slc22a15	0.00011	-	101663585	101663786	0	1	201,	0	-3.94	-3.26	9.09
chr3	101664184	101664285	Slc22a15	0.0039	-	101664184	101664285	0	1	101,	0	-2.41	-1.86	5
chr3	101728076	101728226	Slc22a15	0.0035	-	101728076	101728226	0	1	150,	0	-2.45	-1.9	4.2
chr3	103540208	103540408	Olfml3	1.1e-10	-	103540208	103540408	0	1	200,	0	-9.97	-7.99	8.4
chr3	103606870	103607419	Dclre1b	0.00013	-	103606870	103607419	0	1	549,	0	-3.89	-3.21	11.7
chr3	103771840	103771941	Phtf1os	0.002	-	103771840	103771941	0	1	101,	0	-2.69	-1.68	4
chr3	103818928	103819675	Magi3	2.3e-06	-	103818928	103819675	0	1	747,	0	-5.63	-4.63	6.4
chr3	103819773	103819874	Magi3	2.3e-06	-	103819773	103819874	0	1	101,	0	-5.63	-4.63	4.5
chr3	104261585	104261884	Lrig2	0.0063	-	104261585	104261884	0	1	299,	0	-2.2	-1.66	19.2
chr3	104806682	104807332	Cttnbp2nl	8.1e-06	-	104806682	104807332	0	1	650,	0	-5.09	-4.2	12.7
chr3	104807481	104807832	Cttnbp2nl	8.1e-06	-	104807481	104807832	0	1	351,	0	-5.09	-4.2	7
chr3	104808231	104808482	Cttnbp2nl	8.1e-06	-	104808231	104808482	0	1	251,	0	-5.09	-4.2	5.2
chr3	105481428	105481725	Ddx20	9.3e-06	-	105481428	105481725	0	1	297,	0	-5.03	-4.16	7.33
chr3	105482118	105482267	Ddx20	9.3e-06	-	105482118	105482267	0	1	149,	0	-5.03	-4.16	3.75
chr3	107133234	107133433	Rbm15	9.8e-05	-	107133234	107133433	0	1	199,	0	-4.01	-3.31	9.4
chr3	107134076	107134325	Rbm15	9.8e-05	-	107134076	107134325	0	1	249,	0	-4.01	-3.31	6.5
chr3	107134572	107134969	Rbm15	9.8e-05	-	107134572	107134969	0	1	397,	0	-4.01	-3.31	10.7
chr3	107242109	107242258	Kcnc4	0.00041	-	107242109	107242258	0	1	149,	0	-3.39	-2.77	5.29
chr3	107250524	107250772	Kcnc4	2.4e-06	-	107250524	107250772	0	1	248,	0	-5.62	-4.61	6.33
chr3	107251067	107251167	Kcnc4	2e-05	-	107251067	107251167	0	1	100,	0	-4.69	-3.88	5.75
chr3	107273643	107273942	Slc6a17	6e-10	-	107273643	107273942	0	1	299,	0	-9.22	-7.4	9.82
chr3	107274090	107274290	Slc6a17	6e-10	-	107274090	107274290	0	1	200,	0	-9.22	-7.4	4.48
chr3	107303424	107303525	Slc6a17	5.6e-10	-	107303424	107303525	0	1	101,	0	-9.25	-7.42	4.32
chr3	107415598	107415848	Strip1	5.1e-10	-	107415598	107415848	0	1	250,	0	-9.29	-7.45	3.51
chr3	107415946	107416295	Strip1	5.1e-10	-	107415946	107416295	0	1	349,	0	-9.29	-7.45	8.76
chr3	107545108	107545903	Csf1	2e-05	-	107545108	107545903	0	1	795,	0	-4.7	-3.88	10.8
chr3	107551546	107551646	Csf1	0.001	-	107551546	107551646	0	1	100,	0	-3	-2.41	2.89
chr3	107696131	107696380	4933431E20Rik	1.3e-07	-	107696131	107696380	0	1	249,	0	-6.89	-5.6	8.67
chr3	107911977	107912077	Gnai3	0.0012	-	107911977	107912077	0	1	100,	0	-2.93	-2.34	7.17
[truncated: 8,904 more rows]

## Sheet: 2wk_ctx
chr	chromStart	chromEnd	name	score	strand	thickStart	thickEnd	itemRgb	blockCount	blockSizes	blockStarts	lg.p	lg.fdr	fold_enrchment
chr1	5593043	5593390	Oprk1	0.00037	+	5593043	5593390	0	1	347,	0	-3.43	-2.86	10
chr1	6230209	6230410	Rb1cc1	5.4e-06	+	6230209	6230410	0	1	201,	0	-5.27	-4.39	13.4
chr1	6238387	6238638	Rb1cc1	7.8e-07	+	6238387	6238638	0	1	251,	0	-6.11	-5.04	6.14
chr1	6238837	6238988	Rb1cc1	7.8e-07	+	6238837	6238988	0	1	151,	0	-6.11	-5.04	10
chr1	6239237	6239488	Rb1cc1	7.8e-07	+	6239237	6239488	0	1	251,	0	-6.11	-5.04	6.64
chr1	6239586	6251049	Rb1cc1	7.8e-07	+	6239586	6251049	0	2	662,39,	0,11424	-6.11	-5.04	8.82
chr1	7110376	7110626	Pcmtd1	0.00035	+	7110376	7110626	0	1	250,	0	-3.45	-2.88	11.8
chr1	7159623	7160022	Pcmtd1	2.6e-07	+	7159623	7160022	0	1	399,	0	-6.58	-5.41	9.21
chr1	9536087	9536188	Rrs1	0.013	+	9536087	9536188	0	1	101,	0	-1.9	-1.43	3.42
chr1	9536387	9536987	Rrs1	7.8e-08	+	9536387	9536987	0	1	600,	0	-7.11	-5.83	20.7
chr1	9591397	9591597	3110035E14Rik	8.1e-09	+	9591397	9591597	0	1	200,	0	-8.09	-6.56	7.43
chr1	9614882	9615132	3110035E14Rik	4e-11	+	9614882	9615132	0	1	250,	0	-10.4	-8.38	5.49
chr1	9737778	9737978	1700034P13Rik	2.5e-07	+	9737778	9737978	0	1	200,	0	-6.61	-5.43	4.78
chr1	10056526	10056626	Cspp1	0.0002	+	10056526	10056626	0	1	100,	0	-3.69	-3.09	4.33
chr1	10056773	10056873	Cspp1	0.0002	+	10056773	10056873	0	1	100,	0	-3.69	-3.09	3.5
chr1	12657693	12657794	Gm17644	4.6e-08	+	12657693	12657794	0	1	101,	0	-7.34	-6	2.92
chr1	12657943	12658094	Gm17644	4.6e-08	+	12657943	12658094	0	1	151,	0	-7.34	-6	4.28
chr1	12849013	12849461	Sulf1	0.0016	+	12849013	12849461	0	1	448,	0	-2.8	-2.29	13.1
chr1	15302631	15302781	Kcnb2	0.0013	+	15302631	15302781	0	1	150,	0	-2.9	-1.89	3.5
chr1	15700325	15700525	Kcnb2	7.9e-06	+	15700325	15700525	0	1	200,	0	-5.1	-4.26	8.25
chr1	15700871	15701170	Kcnb2	7.9e-06	+	15700871	15701170	0	1	299,	0	-5.1	-4.26	10
chr1	15701417	15701864	Kcnb2	7.9e-06	+	15701417	15701864	0	1	447,	0	-5.1	-4.26	9
chr1	20925559	20925858	Paqr8	4.2e-05	+	20925559	20925858	0	1	299,	0	-4.38	-3.67	19.6
chr1	20926254	20927496	Paqr8	6e-05	+	20926254	20927496	0	1	1242,	0	-4.22	-3.55	22
chr1	20927744	20927943	Paqr8	0.0001	+	20927744	20927943	0	1	199,	0	-3.98	-3.34	13.2
chr1	20928290	20928440	Paqr8	0.0055	+	20928290	20928440	0	1	150,	0	-2.26	-1.78	9
chr1	24820200	24820450	Lmbrd1	6.3e-05	+	24820200	24820450	0	1	250,	0	-4.2	-3.53	3.63
chr1	33796168	33796717	Rab23	0.00013	+	33796168	33796717	0	1	549,	0	-3.89	-3.26	32.3
chr1	34644324	34644572	Amer3	0.0021	+	34644324	34644572	0	1	248,	0	-2.68	-2.17	11.3
chr1	34644670	34645018	Amer3	0.0021	+	34644670	34645018	0	1	348,	0	-2.68	-2.17	8.57
chr1	34645215	34645414	Amer3	0.0043	+	34645215	34645414	0	1	199,	0	-2.37	-1.88	4.62
chr1	34645957	34646601	Amer3	0.00038	+	34645957	34646601	0	1	644,	0	-3.42	-2.86	10.6
chr1	34646798	34647096	Amer3	0.0021	+	34646798	34647096	0	1	298,	0	-2.67	-2.16	10.3
chr1	34868661	34869007	Arhgef4	6.3e-11	+	34868661	34869007	0	1	346,	0	-10.2	-8.26	9.69
chr1	34869401	34869500	Arhgef4	2.1e-06	+	34869401	34869500	0	1	99,	0	-5.67	-4.7	5.3
chr1	36160464	36161358	Hs6st1	1.6e-09	+	36160464	36161358	0	1	894,	0	-8.8	-7.11	22
chr1	36162893	36163142	Hs6st1	1.3e-06	+	36162893	36163142	0	1	249,	0	-5.88	-4.87	12.2
chr1	36376079	36376329	Arid5a	0.0001	+	36376079	36376329	0	1	250,	0	-3.99	-3.35	7
chr1	36376928	36377079	Arid5a	0.0001	+	36376928	36377079	0	1	151,	0	-3.99	-3.35	6
chr1	36377277	36377428	Arid5a	0.0001	+	36377277	36377428	0	1	151,	0	-3.99	-3.35	6.5
chr1	36529487	36529737	Cnnm4	8.3e-05	+	36529487	36529737	0	1	250,	0	-4.08	-3.42	12.5
chr1	36568820	36568970	Cnnm3	0.0035	+	36568820	36568970	0	1	150,	0	-2.46	-1.97	3.83
chr1	36569667	36569967	Cnnm3	3.6e-06	+	36569667	36569967	0	1	300,	0	-5.44	-4.53	14.8
chr1	36582041	36582142	Cnnm3	0.01	+	36582041	36582142	0	1	101,	0	-1.99	-1.51	5.04
chr1	36583736	36583936	Cnnm3	0.00021	+	36583736	36583936	0	1	200,	0	-3.68	-3.08	3.27
chr1	37465034	37465135	Inpp4a	2.7e-05	+	37465034	37465135	0	1	101,	0	-4.57	-3.83	4.08
chr1	37932462	37932803	Lipt1	0.004	+	37932462	37932803	0	1	341,	0	-2.4	-1.91	8.17
chr1	38074878	38079094	Eif5b	1.7e-07	+	38074878	38079094	0	4	76,670,218,86,	0,831,3560,4130	-6.78	-5.56	6.86
chr1	38090918	38093058	Eif5b	1.7e-07	+	38090918	38093058	0	2	30,221,	0,1919	-6.78	-5.56	3.88
chr1	38108575	38108726	Eif5b	0.00016	+	38108575	38108726	0	1	151,	0	-3.79	-3.18	4.25
chr1	40047137	40056763	Map4k4	9.5e-09	+	40047137	40056763	0	3	7,162,31,	0,6728,9595	-8.02	-6.51	5.42
chr1	40081760	40081960	Map4k4	7.8e-10	+	40081760	40081960	0	1	200,	0	-9.11	-7.35	5.21
chr1	40370080	40370580	Il1r1	8.3e-05	+	40370080	40370580	0	1	500,	0	-4.08	-3.42	7.5
chr1	42754780	42755127	Pou3f3	0.00054	+	42754780	42755127	0	1	347,	0	-3.27	-2.72	3.1
chr1	42755670	42756955	Pou3f3	5.4e-05	+	42755670	42756955	0	1	1285,	0	-4.27	-3.58	21.3
chr1	43089621	43089820	Gpr45	0.00027	+	43089621	43089820	0	1	199,	0	-3.57	-2.98	7.5
chr1	43611063	43611262	Nck2	6.3e-05	+	43611063	43611262	0	1	199,	0	-4.2	-3.53	9.5
chr1	43626421	43626620	Nck2	6.3e-05	+	43626421	43626620	0	1	199,	0	-4.2	-3.53	11
chr1	44198707	44200129	Bivm	1.3e-06	+	44198707	44200129	0	2	12,436,	0,986	-5.88	-4.87	15.8
chr1	44224038	44224484	Ercc5	0.00015	+	44224038	44224484	0	1	446,	0	-3.81	-3.19	9.6
chr1	44237461	44237660	Ercc5	4.9e-05	+	44237461	44237660	0	1	199,	0	-4.31	-3.62	6.5
chr1	44237807	44237957	Ercc5	4.9e-05	+	44237807	44237957	0	1	150,	0	-4.31	-3.62	7.58
chr1	51242319	51242420	Tmeff2	0.0049	+	51242319	51242420	0	1	101,	0	-2.31	-1.83	6
chr1	51358177	51358376	Sdpr	0.00012	+	51358177	51358376	0	1	199,	0	-3.91	-3.28	8.5
chr1	52977362	52977461	Hibch	0.0014	+	52977362	52977461	0	1	99,	0	-2.84	-2.33	6
chr1	55294864	55294965	Mars2	5.5e-06	+	55294864	55294965	0	1	101,	0	-5.26	-3.84	4.25
chr1	55295113	55295909	Mars2	5.5e-06	+	55295113	55295909	0	1	796,	0	-5.26	-4.39	14
chr1	57028362	57028661	9130024F11Rik	3.4e-06	+	57028362	57028661	0	1	299,	0	-5.47	-4.54	7.86
chr1	57029753	57030003	9130024F11Rik	0.00017	+	57029753	57030003	0	1	250,	0	-3.78	-3.17	7
chr1	57030151	57030301	9130024F11Rik	0.00017	+	57030151	57030301	0	1	150,	0	-3.78	-3.17	7.11
chr1	57439703	57440393	1700066M21Rik	1.9e-07	+	57439703	57440393	0	1	690,	0	-6.71	-5.51	13
chr1	58504574	58504722	Nif3l1	8.7e-05	+	58504574	58504722	0	1	148,	0	-4.06	-3.4	5
chr1	58518140	58518679	Nif3l1	3.3e-05	+	58518140	58518679	0	1	539,	0	-4.48	-3.76	7
chr1	59540229	59540329	Fzd7	3.3e-08	+	59540229	59540329	0	1	100,	0	-7.48	-5.6	3.5
chr1	59767389	59768156	Nop58	0.0001	+	59767389	59768156	0	2	107,42,	0,725	-4	-3.36	4.62
chr1	59924366	59925016	Bmpr2	3e-05	+	59924366	59925016	0	1	650,	0	-4.52	-3.79	12.6
chr1	60038452	60038952	Fam117b	3.3e-06	+	60038452	60038952	0	1	500,	0	-5.48	-4.56	9.23
chr1	60533626	60534174	Abi2	6.3e-10	+	60533626	60534174	0	1	548,	0	-9.2	-7.42	16.9
chr1	63349319	63349519	Zdbf2	0.0037	+	63349319	63349519	0	1	200,	0	-2.43	-1.94	4.75
chr1	63354709	63354810	Zdbf2	0.00072	+	63354709	63354810	0	1	101,	0	-3.14	-2.6	6.25
chr1	63356406	63356607	Zdbf2	0.0022	+	63356406	63356607	0	1	201,	0	-2.66	-2.15	11.7
chr1	63639251	63639950	Adam23	8.5e-08	+	63639251	63639950	0	1	699,	0	-7.07	-5.79	7.26
chr1	64643847	64644147	Creb1	0.0048	+	64643847	64644147	0	1	300,	0	-2.32	-1.83	10.9
chr1	64768351	64770432	Ccnyl1	4.8e-08	+	64768351	64770432	0	2	12,336,	0,1745	-7.32	-5.98	9.64
chr1	65292992	65293143	Pikfyve	0.00014	+	65292992	65293143	0	1	151,	0	-3.84	-2.71	4.25
chr1	65293540	65293740	Pikfyve	0.00014	+	65293540	65293740	0	1	200,	0	-3.84	-3.22	6.25
chr1	66742026	66742277	Unc80	6.3e-06	+	66742026	66742277	0	1	251,	0	-5.2	-4.33	9
chr1	72347741	72348187	Tmem169	1.3e-06	+	72347741	72348187	0	1	446,	0	-5.89	-4.87	10.9
chr1	72632719	72632869	Smarcal1	0.00011	+	72632719	72632869	0	1	150,	0	-3.94	-3.3	7.5
chr1	74902683	74902832	Cdk5r2	6e-06	+	74902683	74902832	0	1	149,	0	-5.22	-4.35	14.6
chr1	74903273	74903372	Cdk5r2	6e-06	+	74903273	74903372	0	1	99,	0	-5.22	-4.35	3.24
chr1	75143450	75143549	Fam134a	1.4e-07	+	75143450	75143549	0	1	99,	0	-6.84	-5.61	2.57
chr1	75210605	75210754	Stk16	0.00065	+	75210605	75210754	0	1	149,	0	-3.19	-2.65	3.97
chr1	75211589	75211787	Stk16	3.7e-07	+	75211589	75211787	0	1	198,	0	-6.43	-5.29	4.41
chr1	75211885	75212033	Stk16	3.7e-07	+	75211885	75212033	0	1	148,	0	-6.43	-5.29	6.76
chr1	75385183	75385633	Speg	3e-09	+	75385183	75385633	0	1	450,	0	-8.52	-6.9	12.9
chr1	75418338	75418489	Speg	0.0074	+	75418338	75418489	0	1	151,	0	-2.13	-1.65	26.3
chr1	75418937	75419188	Speg	0.00035	+	75418937	75419188	0	1	251,	0	-3.45	-2.88	7.88
chr1	75419686	75419786	Speg	0.00035	+	75419686	75419786	0	1	100,	0	-3.45	-2.88	3.38
chr1	75428032	75428432	Speg	4e-08	+	75428032	75428432	0	1	400,	0	-7.4	-6.04	6.74
chr1	78414162	78414263	Sgpp2	0.00043	+	78414162	78414263	0	1	101,	0	-3.37	-2.81	3.4
chr1	78414762	78414863	Sgpp2	0.00043	+	78414762	78414863	0	1	101,	0	-3.37	-2.31	5.67
chr1	78661787	78662087	Utp14b	0.0013	+	78661787	78662087	0	1	300,	0	-2.88	-2.36	8.67
chr1	78662782	78662932	Utp14b	0.0013	+	78662782	78662932	0	1	150,	0	-2.88	-2.36	11.3
chr1	79774481	79774679	Mrpl44	1.3e-05	+	79774481	79774679	0	1	198,	0	-4.88	-4.07	9.6
chr1	81074287	81074387	Nyap2	5e-11	+	81074287	81074387	0	1	100,	0	-10.3	-8.29	3.5
chr1	81237683	81237932	Nyap2	5e-11	+	81237683	81237932	0	1	249,	0	-10.3	-8.29	6.6
chr1	87745952	87746302	Cab39	3.2e-07	+	87745952	87746302	0	1	350,	0	-6.5	-5.35	12.2
chr1	87949644	87949794	2810459M11Rik	0.00013	+	87949644	87949794	0	1	150,	0	-3.88	-3.25	7.25
chr1	89110538	89110638	Eif4e2	5.8e-05	+	89110538	89110638	0	1	100,	0	-4.24	-3.56	7.78
chr1	89134623	89134724	Eif4e2	4.1e-05	+	89134623	89134724	0	1	101,	0	-4.39	-3.68	6.83
chr1	89134972	89135321	Eif4e2	0.00028	+	89134972	89135321	0	1	349,	0	-3.56	-2.97	3.54
chr1	89135469	89135620	Eif4e2	0.00028	+	89135469	89135620	0	1	151,	0	-3.56	-2.97	3.64
chr1	89319840	89330267	Gigyf2	5.8e-06	+	89319840	89330267	0	4	16,162,159,13,	0,1799,5304,10414	-5.24	-4.37	5.17
chr1	89346885	89346986	Gigyf2	0.00083	+	89346885	89346986	0	1	101,	0	-3.08	-2.55	2.67
chr1	89493138	89493286	Neu2	8.1e-06	+	89493138	89493286	0	1	148,	0	-5.09	-3.7	7
chr1	89687959	89688109	Atg16l1	3.1e-08	+	89687959	89688109	0	1	150,	0	-7.51	-6.12	4.52
chr1	91041947	91042047	Sh3bp4	0.0029	+	91041947	91042047	0	1	100,	0	-2.54	-2.04	3.25
chr1	91042145	91042245	Sh3bp4	0.0029	+	91042145	91042245	0	1	100,	0	-2.54	-2.04	3.67
chr1	91042344	91048786	Sh3bp4	0.0029	+	91042344	91048786	0	2	137,12,	0,6430	-2.54	-2.04	9.5
chr1	91049821	91050120	Sh3bp4	4.6e-05	+	91049821	91050120	0	1	299,	0	-4.34	-3.64	12.9
chr1	91785569	91785770	Agap1	0.00036	+	91785569	91785770	0	1	201,	0	-3.44	-2.87	7.71
chr1	91786966	91787366	Agap1	0.00071	+	91786966	91787366	0	1	400,	0	-3.15	-2.61	5.33
chr1	92111310	92111557	Ackr3	0.00081	+	92111310	92111557	0	1	247,	0	-3.09	-2.55	6.8
chr1	92509019	92509169	Cops8	8.5e-08	+	92509019	92509169	0	1	150,	0	-7.07	-5.79	6.29
chr1	92509318	92509568	Cops8	8.5e-08	+	92509318	92509568	0	1	250,	0	-7.07	-5.79	3.54
chr1	93011765	93011866	Lrrfip1	4.8e-05	+	93011765	93011866	0	1	101,	0	-4.32	-3.62	4.6
chr1	93024721	93025271	Lrrfip1	7.6e-07	+	93024721	93025271	0	1	550,	0	-6.12	-5.06	6.32
chr1	93182115	93182407	Ube2f	2.4e-06	+	93182115	93182407	0	1	292,	0	-5.62	-4.66	14.9
chr1	93397447	93397842	Traf3ip1	4.2e-07	+	93397447	93397842	0	2	40,261,	0,134	-6.38	-5.26	7.18
chr1	93424233	93424434	Traf3ip1	0.00015	+	93424233	93424434	0	1	201,	0	-3.83	-3.21	8.82
chr1	94816265	94816664	Rnpepl1	4.7e-08	+	94816265	94816664	0	1	399,	0	-7.33	-5.99	7.06
chr1	94816812	94816963	Rnpepl1	4.7e-08	+	94816812	94816963	0	1	151,	0	-7.33	-5.99	4
chr1	95240270	95242814	Ppp1r7	2e-05	+	95240270	95242814	0	2	18,82,	0,2462	-4.7	-3.94	3.85
chr1	95261628	95261727	Ppp1r7	0.00014	+	95261628	95261727	0	1	99,	0	-3.84	-3.22	3.12
chr1	95261874	95262073	Ppp1r7	0.00014	+	95261874	95262073	0	1	199,	0	-3.84	-3.22	9
chr1	95262368	95263011	Ppp1r7	6.5e-06	+	95262368	95263011	0	1	643,	0	-5.19	-4.32	11.3
chr1	95517859	95518008	Farp2	0.0049	+	95517859	95518008	0	1	149,	0	-2.31	-1.83	2.5
chr1	95684475	95684575	Atg4b	2.3e-07	+	95684475	95684575	0	1	100,	0	-6.64	-5.46	9.47
chr1	95747271	95747518	D2hgdh	1.2e-05	+	95747271	95747518	0	1	247,	0	-4.91	-4.1	9.14
chr1	95748060	95748209	D2hgdh	0.00032	+	95748060	95748209	0	1	149,	0	-3.5	-2.92	5.2
chr1	106830651	106830801	Cdh20	0.0033	+	106830651	106830801	0	1	150,	0	-2.48	-1.98	14
chr1	106890817	106891165	Cdh20	2.2e-06	+	106890817	106891165	0	1	348,	0	-5.65	-4.69	16.2
chr1	107926975	107927821	Zcchc2	4.2e-05	+	107926975	107927821	0	1	846,	0	-4.38	-3.68	14.3
chr1	108069834	108069935	Phlpp1	0.0043	+	108069834	108069935	0	1	101,	0	-2.37	-1.88	3.27
chr1	108289084	108289284	Phlpp1	3e-06	+	108289084	108289284	0	1	200,	0	-5.52	-4.58	7.05
chr1	108289481	108289631	Phlpp1	3e-06	+	108289481	108289631	0	1	150,	0	-5.52	-4.58	5.5
chr1	108289779	108290028	Phlpp1	3e-06	+	108289779	108290028	0	1	249,	0	-5.52	-4.58	30.2
chr1	112034542	112034986	Cdh7	1.5e-05	+	112034542	112034986	0	1	444,	0	-4.82	-4.03	8.57
chr1	120229510	120229611	Nifk	0.00039	+	120229510	120229611	0	1	101,	0	-3.41	-2.84	6.33
chr1	120505288	120505539	Clasp1	6.5e-08	+	120505288	120505539	0	1	251,	0	-7.19	-5.88	20.8
chr1	120505688	120505839	Clasp1	6.5e-08	+	120505688	120505839	0	1	151,	0	-7.19	-5.88	8.65
chr1	121423723	121423823	Tmem185b	9.8e-09	+	121423723	121423823	0	1	100,	0	-8.01	-6.5	3.43
chr1	121424070	121424170	Tmem185b	9.8e-09	+	121424070	121424170	0	1	100,	0	-8.01	-6.5	10
chr1	121424269	121424418	Tmem185b	9.8e-09	+	121424269	121424418	0	1	149,	0	-8.01	-6.5	5.83
chr1	123397868	123398068	Ccdc93	0.0022	+	123397868	123398068	0	1	200,	0	-2.66	-2.15	6.33
chr1	127768993	127769194	Gpr39	1.9e-08	+	127768993	127769194	0	1	201,	0	-7.71	-6.29	7.63
chr1	127769441	127769542	Gpr39	1.9e-08	+	127769441	127769542	0	1	101,	0	-7.71	-6.29	4.15
chr1	127769690	127769841	Gpr39	1.9e-08	+	127769690	127769841	0	1	151,	0	-7.71	-6.29	4.43
chr1	129379203	129379500	Mgat5	1e-08	+	129379203	129379500	0	1	297,	0	-7.99	-6.49	13.7
chr1	129698989	129699435	Ccnt2	1.9e-07	+	129698989	129699435	0	1	446,	0	-6.71	-5.51	11.8
chr1	129699879	129700375	Ccnt2	5.2e-09	+	129699879	129700375	0	1	496,	0	-8.28	-6.72	28.2
chr1	130156073	130159474	Ubxn4	1.1e-05	+	130156073	130159474	0	3	41,55,105,	0,1337,3296	-4.95	-4.13	4.37
chr1	130171506	130173708	Ubxn4	3.6e-06	+	130171506	130173708	0	2	75,175,	0,2027	-5.44	-4.52	3.91
chr1	132615801	132616001	Yod1	1.1e-07	+	132615801	132616001	0	1	200,	0	-6.94	-5.69	5.5
chr1	133608507	133609101	5430435G22Rik	0.0013	+	133608507	133609101	0	1	594,	0	-2.88	-2.36	13.2
chr1	133609743	133609843	5430435G22Rik	0.0013	+	133609743	133609843	0	1	100,	0	-2.88	-2.36	8
chr1	133914708	133914957	Elk4	0.00079	+	133914708	133914957	0	1	249,	0	-3.1	-2.56	13.5
chr1	134346078	134346279	Dstyk	0.00083	+	134346078	134346279	0	1	201,	0	-3.08	-2.54	10.8
chr1	134834284	134834885	Lrrn2	6.5e-05	+	134834284	134834885	0	1	601,	0	-4.19	-3.52	7.89
chr1	134835133	134835633	Lrrn2	5.4e-05	+	134835133	134835633	0	1	500,	0	-4.27	-3.59	15.4
chr1	134835932	134836233	Lrrn2	0.00066	+	134835932	134836233	0	1	301,	0	-3.18	-2.64	5.77
chr1	134836381	134836482	Lrrn2	0.013	+	134836381	134836482	0	1	101,	0	-1.89	-1.42	6.48
chr1	134963473	134963574	Pik3c2b	0.00014	+	134963473	134963574	0	1	101,	0	-3.85	-3.23	4.67
chr1	135028690	135029040	Ppp1r15b	9.1e-05	+	135028690	135029040	0	1	350,	0	-4.04	-3.39	9
chr1	135029288	135029988	Ppp1r15b	1.1e-06	+	135029288	135029988	0	1	700,	0	-5.97	-4.94	11.7
chr1	135033283	135033484	Ppp1r15b	4.4e-05	+	135033283	135033484	0	1	201,	0	-4.36	-3.65	7.21
chr1	135168856	135169006	Plekha6	0.015	+	135168856	135169006	0	1	150,	0	-1.83	-1.36	4.25
chr1	135196532	135196781	Plekha6	3.6e-05	+	135196532	135196781	0	1	249,	0	-4.44	-3.72	6
chr1	135197426	135198024	Plekha6	3.6e-05	+	135197426	135198024	0	1	598,	0	-4.44	-3.72	9.3
chr1	135936921	135937119	Fmod	8.5e-05	+	135936921	135937119	0	1	198,	0	-4.07	-3.41	4.22
chr1	135937217	135937415	Fmod	8.5e-05	+	135937217	135937415	0	1	198,	0	-4.07	-3.41	5.4
chr1	136402747	136403041	Rabif	1.3e-06	+	136402747	136403041	0	1	294,	0	-5.87	-4.86	19.9
chr1	136490018	136492455	Kdm5b	0.0028	+	136490018	136492455	0	2	22,79,	0,2358	-2.56	-2.06	2.67
chr1	136527071	136527272	Kdm5b	5.9e-07	+	136527071	136527272	0	1	201,	0	-6.23	-5.14	11
chr1	136527854	136528155	Kdm5b	5.9e-07	+	136527854	136528155	0	1	301,	0	-6.23	-5.14	16.2
chr1	136644549	136644650	Syt2	7.2e-05	+	136644549	136644650	0	1	101,	0	-4.14	-3.48	5.14
chr1	136644749	136645148	Syt2	7.2e-05	+	136644749	136645148	0	1	399,	0	-4.14	-3.48	16.2
chr1	136645346	136645496	Syt2	7.2e-05	+	136645346	136645496	0	1	150,	0	-4.14	-3.48	8.5
chr1	137665124	137665467	Phlda3	7.9e-07	+	137665124	137665467	0	1	343,	0	-6.1	-5.04	15.9
chr1	138049368	138049821	Kif21b	0.00017	+	138049368	138049821	0	2	48,52,	0,401	-3.76	-3.15	2.33
chr1	138072248	138072349	Kif21b	2.8e-06	+	138072248	138072349	0	1	101,	0	-5.56	-4.62	5.15
chr1	138072448	138072698	Kif21b	2.8e-06	+	138072448	138072698	0	1	250,	0	-5.56	-4.62	5.6
chr1	138073494	138073694	Kif21b	0.0011	+	138073494	138073694	0	1	200,	0	-2.94	-2.42	9.57
chr1	138313747	138313946	Ddx59	0.00023	+	138313747	138313946	0	1	199,	0	-3.63	-3.04	5.25
chr1	138522788	138523286	Zfp281	2.1e-06	+	138522788	138523286	0	1	498,	0	-5.68	-4.71	25.7
chr1	138523683	138523933	Zfp281	2.1e-06	+	138523683	138523933	0	1	250,	0	-5.68	-4.71	4.57
chr1	138524131	138524530	Zfp281	2.1e-06	+	138524131	138524530	0	1	399,	0	-5.68	-4.71	11.8
chr1	141320515	141320665	Zbtb41	8.1e-05	+	141320515	141320665	0	1	150,	0	-4.09	-3.43	3.33
chr1	141343561	141344060	Zbtb41	4.1e-05	+	141343561	141344060	0	1	499,	0	-4.39	-3.68	7.67
chr1	141348438	141348539	Zbtb41	0.0017	+	141348438	141348539	0	1	101,	0	-2.76	-1.77	4.5
chr1	145488174	145488424	B3galt2	4e-07	+	145488174	145488424	0	1	250,	0	-6.4	-5.27	19.3
chr1	145493335	145494181	B3galt2	4e-07	+	145493335	145494181	0	1	846,	0	-6.4	-5.27	16
chr1	145494380	145494530	B3galt2	4e-07	+	145494380	145494530	0	1	150,	0	-6.4	-5.27	3.71
chr1	145593724	145593875	Glrx2	0.00022	+	145593724	145593875	0	1	151,	0	-3.65	-3.05	4.8
chr1	148748313	148748462	Brinp3	2.3e-05	+	148748313	148748462	0	1	149,	0	-4.64	-3.89	8.11
chr1	148748660	148749206	Brinp3	1.6e-09	+	148748660	148749206	0	1	546,	0	-8.79	-7.11	19.7
chr1	153665535	153666082	Edem3	2.9e-07	+	153665535	153666082	0	1	547,	0	-6.54	-5.38	17.8
chr1	153666180	153666281	Edem3	2.9e-07	+	153666180	153666281	0	1	101,	0	-6.54	-5.38	4.18
chr1	154962862	154962962	Nmnat2	0.0012	+	154962862	154962962	0	1	100,	0	-2.91	-2.39	4.5
chr1	155539933	155540083	Rgs8	0.0028	+	155539933	155540083	0	1	150,	0	-2.55	-2.05	6
chr1	155542711	155542960	Rgs8	9.3e-06	+	155542711	155542960	0	1	249,	0	-5.03	-4.2	5.89
chr1	155543058	155543208	Rgs8	9.3e-06	+	155543058	155543208	0	1	150,	0	-5.03	-4.2	5.9
chr1	155590859	155591307	Rgs16	5.5e-05	+	155590859	155591307	0	1	448,	0	-4.26	-3.58	7
chr1	155601885	155602184	Rnasel	0.0015	+	155601885	155602184	0	1	299,	0	-2.81	-2.3	8.2
chr1	155755227	155755376	Glul	1.3e-07	+	155755227	155755376	0	1	149,	0	-6.89	-5.64	4.09
chr1	157049270	157049516	Stx6	1.1e-06	+	157049270	157049516	0	1	246,	0	-5.94	-4.92	18.3
chr1	157898522	157898971	Tor1aip2	5e-06	+	157898522	157898971	0	1	449,	0	-5.3	-4.42	17.1
chr1	157912108	157912507	Tor1aip2	0.00041	+	157912108	157912507	0	1	399,	0	-3.39	-2.83	9.5
chr1	157912904	157913004	Tor1aip2	0.00041	+	157912904	157913004	0	1	100,	0	-3.39	-2.33	4.5
chr1	158571627	158571927	Abl2	9.3e-07	+	158571627	158571927	0	1	300,	0	-6.03	-4.98	15
chr1	158572275	158572874	Abl2	9.3e-07	+	158572275	158572874	0	1	599,	0	-6.03	-4.98	14.4
chr1	160618728	160618978	Astn1	6e-09	+	160618728	160618978	0	1	250,	0	-8.22	-6.66	12.7
chr1	160619375	160619576	Astn1	5.4e-05	+	160619375	160619576	0	1	201,	0	-4.27	-3.58	9.33
chr1	160620073	160620174	Astn1	1.9e-05	+	160620073	160620174	0	1	101,	0	-4.71	-3.94	5.02
chr1	161780267	161780368	Tnr	7.9e-06	+	161780267	161780368	0	1	101,	0	-5.1	-4.26	3
chr1	161780517	161782478	Tnr	7.9e-06	+	161780517	161782478	0	2	159,391,	0,1570	-5.1	-4.26	16.1
chr1	163081313	163081414	Ankrd45	0.0001	+	163081313	163081414	0	1	101,	0	-3.99	-3.35	3.13
chr1	163900511	163900660	Pigc	4.1e-05	+	163900511	163900660	0	1	149,	0	-4.39	-3.68	4.2
chr1	163900856	163900956	Pigc	4.1e-05	+	163900856	163900956	0	1	100,	0	-4.39	-3.68	4.86
chr1	163901447	163901645	Pigc	4.1e-05	+	163901447	163901645	0	1	198,	0	-4.39	-3.68	10.5
chr1	164578834	164579132	Myoc	0.00022	+	164578834	164579132	0	1	298,	0	-3.65	-3.06	8
chr1	165882346	165882746	Scyl3	2.8e-06	+	165882346	165882746	0	1	400,	0	-5.56	-4.62	7.5
chr1	165883760	165883861	Scyl3	2.8e-06	+	165883760	165883861	0	1	101,	0	-5.56	-4.62	3.38
chr1	165926694	165926792	Mettl18	3.3e-08	+	165926694	165926792	0	1	98,	0	-7.48	-5.6	4
chr1	166210440	166210641	Ccdc181	0.00013	+	166210440	166210641	0	1	201,	0	-3.9	-3.27	6.36
chr1	167240967	167241068	Gpr161	4e-11	+	167240967	167241068	0	1	101,	0	-10.4	-7.92	5.5
chr1	167251682	167251982	Gpr161	4e-11	+	167251682	167251982	0	1	300,	0	-10.4	-8.38	10
chr1	168241091	168241689	Ildr2	3.5e-08	+	168241091	168241689	0	1	598,	0	-7.46	-6.09	14.5
chr1	168241788	168241888	Ildr2	3.5e-08	+	168241788	168241888	0	1	100,	0	-7.46	-6.09	3.91
chr1	168241987	168242585	Ildr2	3.5e-08	+	168241987	168242585	0	1	598,	0	-7.46	-6.09	15
chr1	169008704	169009652	Fam78b	2.8e-06	+	169008704	169009652	0	1	948,	0	-5.56	-4.62	17.1
chr1	171864088	171864387	1700084C01Rik	1.3e-09	+	171864088	171864387	0	1	299,	0	-8.89	-7.19	7
chr1	172599289	172599389	Olfml2b	0.00022	+	172599289	172599389	0	1	100,	0	-3.66	-3.06	3.17
chr1	172612170	172612421	Olfml2b	1.3e-05	+	172612170	172612421	0	1	251,	0	-4.87	-4.07	8
chr1	173189060	173189309	Adamts4	5.4e-06	+	173189060	173189309	0	1	249,	0	-5.27	-4.39	6
chr1	173206426	173206577	B4galt3	4.7e-06	+	173206426	173206577	0	1	151,	0	-5.33	-4.43	3.9
chr1	173271091	173271390	Dedd	1.2e-06	+	173271091	173271390	0	1	299,	0	-5.92	-4.9	22.8
chr1	173272432	173272632	Dedd	6.5e-07	+	173272432	173272632	0	1	200,	0	-6.19	-5.11	7.5
chr1	173338176	173338277	Arhgap30	7.8e-05	+	173338176	173338277	0	1	101,	0	-4.11	-3.45	6.6
chr1	173338375	173338526	Arhgap30	7.8e-05	+	173338375	173338526	0	1	151,	0	-4.11	-3.45	6
chr1	173348183	173348676	Usf1	1.3e-08	+	173348183	173348676	0	1	493,	0	-7.89	-6.42	11.6
chr1	173393681	173393880	F11r	0.0049	+	173393681	173393880	0	1	199,	0	-2.31	-1.83	15.5
chr1	173433999	173434245	Alyref2	1e-11	+	173433999	173434245	0	1	246,	0	-11	-8.86	4.5
chr1	173434342	173434490	Alyref2	1e-11	+	173434342	173434490	0	1	148,	0	-11	-8.86	4.71
chr1	174102510	174102761	Dcaf8	1.8e-10	+	174102510	174102761	0	1	251,	0	-9.75	-7.86	7.06
chr1	174124877	174125027	Dcaf8	8.1e-10	+	174124877	174125027	0	1	150,	0	-9.09	-7.33	8.16
chr1	174299156	174299356	Kcnj10	0.0013	+	174299156	174299356	0	1	200,	0	-2.89	-2.37	8
chr1	174299702	174299951	Kcnj10	0.011	+	174299702	174299951	0	1	249,	0	-1.94	-1.47	5.08
chr1	174300346	174300843	Kcnj10	6e-07	+	174300346	174300843	0	1	497,	0	-6.22	-5.13	21.3
chr1	174301834	174302183	Kcnj10	2e-06	+	174301834	174302183	0	1	349,	0	-5.69	-4.71	10.7
chr1	175395221	175395421	Aim2	6.5e-06	+	175395221	175395421	0	1	200,	0	-5.19	-3.78	10
chr1	176432754	176433005	Fmn2	0.00076	+	176432754	176433005	0	1	251,	0	-3.12	-2.58	9.43
chr1	176433553	176433704	Fmn2	0.00076	+	176433553	176433704	0	1	151,	0	-3.12	-2.58	2.29
chr1	176538571	176538822	Fmn2	9.5e-06	+	176538571	176538822	0	1	251,	0	-5.02	-4.18	9.53
chr1	176538920	176539121	Fmn2	9.5e-06	+	176538920	176539121	0	1	201,	0	-5.02	-4.18	5
chr1	179377276	179377575	Zbtb18	4.9e-09	+	179377276	179377575	0	1	299,	0	-8.31	-6.74	10.2
chr1	179377673	179378765	Zbtb18	4.9e-09	+	179377673	179378765	0	1	1092,	0	-8.31	-6.74	37.5
chr1	179380053	179380203	Zbtb18	0.00014	+	179380053	179380203	0	1	150,	0	-3.86	-3.23	5.52
chr1	180862440	180862690	Kif26b	0.0003	+	180862440	180862690	0	1	250,	0	-3.52	-2.94	7.33
chr1	181536660	181540012	Cnst	5.5e-05	+	181536660	181540012	0	2	4,96,	0,3256	-4.26	-3.57	4.25
chr1	181540161	181540612	Cnst	5.5e-05	+	181540161	181540612	0	1	451,	0	-4.26	-3.57	14.5
chr1	181555156	181555557	Cnst	1.6e-08	+	181555156	181555557	0	1	401,	0	-7.8	-6.35	14
chr1	182074674	182074774	Cdc42bpa	0.00022	+	182074674	182074774	0	1	100,	0	-3.66	-3.06	2.71
chr1	182092250	182092450	Cdc42bpa	0.0011	+	182092250	182092450	0	1	200,	0	-2.97	-2.44	5.61
chr1	182263176	182263474	Itpkb	6.3e-05	+	182263176	182263474	0	1	298,	0	-4.2	-3.53	4.33
chr1	182263572	182263821	Itpkb	6.3e-05	+	182263572	182263821	0	1	249,	0	-4.2	-3.53	6
chr1	182263919	182264068	Itpkb	6.3e-05	+	182263919	182264068	0	1	149,	0	-4.2	-3.53	7.67
chr1	182664574	182666948	Acbd3	3.8e-05	+	182664574	182666948	0	2	74,126,	0,2248	-4.42	-3.71	4.35
chr1	182676974	182682402	Acbd3	2.8e-05	+	182676974	182682402	0	2	235,113,	0,5315	-4.55	-3.82	7.27
chr1	182792722	182796352	Sde2	1.6e-06	+	182792722	182796352	0	2	250,150,	0,3480	-5.8	-4.81	6.14
chr1	183389631	183390227	Cnih3	6.2e-08	+	183389631	183390227	0	1	596,	0	-7.21	-5.9	20.8
chr1	184378613	184378961	Trp53bp2	3.5e-05	+	184378613	184378961	0	1	348,	0	-4.46	-3.74	7.67
chr1	184391921	184392170	Trp53bp2	6.5e-06	+	184391921	184392170	0	1	249,	0	-5.19	-4.32	8.4
chr1	184825387	184825785	Susd4	0	+	184825387	184825785	0	1	398,	0	#NAME?	#NAME?	10
chr1	185898282	185898381	Dusp10	0.00015	+	185898282	185898381	0	1	99,	0	-3.82	-3.2	3.86
chr1	187225352	187225453	Eprs	0.00035	+	187225352	187225453	0	1	101,	0	-3.45	-2.88	9.33
chr1	187231440	187234072	Eprs	0.00035	+	187231440	187234072	0	2	192,9,	0,2623	-3.45	-2.88	6.94
chr1	187288101	187288202	Slc30a10	5.8e-07	+	187288101	187288202	0	1	101,	0	-6.24	-5.14	7.8
chr1	187288301	187288801	Slc30a10	5.8e-07	+	187288301	187288801	0	1	500,	0	-6.24	-5.14	11.9
chr1	189172258	189172509	Gpatch2	0.00093	+	189172258	189172509	0	1	251,	0	-3.03	-2.5	6.29
chr1	189173958	189174109	Gpatch2	0.0043	+	189173958	189174109	0	1	151,	0	-2.37	-1.88	5.6
chr1	190034976	190035177	Esrrg	0.00027	+	190034976	190035177	0	1	201,	0	-3.57	-2.98	7.2
chr1	190035524	190035724	Esrrg	0.00027	+	190035524	190035724	0	1	200,	0	-3.57	-2.98	9
chr1	190036371	190036472	Esrrg	0.00027	+	190036371	190036472	0	1	101,	0	-3.57	-2.98	3.67
chr1	193445076	193445274	Ints7	2.8e-08	+	193445076	193445274	0	1	198,	0	-7.55	-6.16	8.43
chr1	193602487	193602738	Lpgat1	1.4e-05	+	193602487	193602738	0	1	251,	0	-4.86	-4.06	6.41
chr1	193605385	193605536	Lpgat1	0.0015	+	193605385	193605536	0	1	151,	0	-2.83	-2.32	3.69
chr1	193605935	193606035	Lpgat1	0.0066	+	193605935	193606035	0	1	100,	0	-2.18	-1.7	3.17
chr1	193732892	193733789	Slc30a1	3.7e-08	+	193732892	193733789	0	1	897,	0	-7.43	-6.07	15.5
chr1	194329244	194329395	Kcnh1	9.1e-07	+	194329244	194329395	0	1	151,	0	-6.04	-5	6.23
chr1	194329594	194329795	Kcnh1	9.1e-07	+	194329594	194329795	0	1	201,	0	-6.04	-5	3.96
chr1	194329894	194330694	Kcnh1	9.1e-07	+	194329894	194330694	0	1	800,	0	-6.04	-5	16.2
chr1	194333490	194333790	Kcnh1	0.00022	+	194333490	194333790	0	1	300,	0	-3.65	-3.06	12.3
chr1	194999927	195000691	A130010J15Rik	1.8e-05	+	194999927	195000691	0	2	47,253,	0,511	-4.74	-3.43	5.5
chr1	195000789	195000940	A130010J15Rik	1.8e-05	+	195000789	195000940	0	1	151,	0	-4.74	-3.43	6
chr1	196446272	196446572	Plxna2	7.2e-05	+	196446272	196446572	0	1	300,	0	-4.14	-3.48	10
chr1	196470009	196470160	Plxna2	7.2e-05	+	196470009	196470160	0	1	151,	0	-4.14	-3.48	4.67
chr1	196638418	196639068	Plxna2	2.7e-06	+	196638418	196639068	0	1	650,	0	-5.57	-4.62	31.8
chr1	196639217	196639367	Plxna2	2.7e-06	+	196639217	196639367	0	1	150,	0	-5.57	-4.62	4.57
chr1	196640365	196640566	Plxna2	0.01	+	196640365	196640566	0	1	201,	0	-1.99	-1.51	9.3
chr1	196786249	196786448	Cd34	8.3e-05	+	196786249	196786448	0	1	199,	0	-4.08	-3.42	4.44
chr1	196863402	196863553	A330023F24Rik	0.0029	+	196863402	196863553	0	1	151,	0	-2.54	-2.04	2.67
chr1	3204662	3205061	Xkr4	0.0026	-	3204662	3205061	0	1	399,	0	-2.59	-2.09	9.4
chr1	3205358	3205608	Xkr4	0.0026	-	3205358	3205608	0	1	250,	0	-2.59	-2.09	9.83
chr1	3206155	3206255	Xkr4	0.0026	-	3206155	3206255	0	1	100,	0	-2.59	-2.09	4
chr1	3661031	3661131	Xkr4	0.0062	-	3661031	3661131	0	1	100,	0	-2.21	-1.73	10.5
chr1	3661279	3661430	Xkr4	0.0062	-	3661279	3661430	0	1	151,	0	-2.21	-1.73	5
chr1	4900543	4900691	Rgs20	3.5e-05	-	4900543	4900691	0	1	148,	0	-4.46	-3.74	4.79
chr1	9714570	9714919	Vcpip1	1.6e-08	-	9714570	9714919	0	1	349,	0	-7.8	-6.36	18.6
chr1	9735975	9736324	Vcpip1	1.6e-08	-	9735975	9736324	0	1	349,	0	-7.8	-6.36	16.7
chr1	9736522	9736623	Vcpip1	1.6e-08	-	9736522	9736623	0	1	101,	0	-7.8	-6.36	7.2
chr1	9736721	9737170	Vcpip1	1.6e-08	-	9736721	9737170	0	1	449,	0	-7.8	-6.36	8.1
chr1	9737417	9737518	Vcpip1	1.6e-08	-	9737417	9737518	0	1	101,	0	-7.8	-6.36	4.17
chr1	9737716	9737966	Vcpip1	1.6e-08	-	9737716	9737966	0	1	250,	0	-7.8	-6.36	7.25
chr1	10315097	10315198	Cpa6	2e-05	-	10315097	10315198	0	1	101,	0	-4.69	-3.39	9
chr1	13164186	13164934	Ncoa2	1.3e-06	-	13164186	13164934	0	1	748,	0	-5.88	-4.86	15.1
chr1	14160486	14160936	Eya1	1.1e-05	-	14160486	14160936	0	1	450,	0	-4.94	-4.13	16
chr1	14744212	14744359	Msc	0.0055	-	14744212	14744359	0	1	147,	0	-2.26	-1.78	6.5
chr1	16219687	16219837	Stau2	6.6e-05	-	16219687	16219837	0	1	150,	0	-4.18	-3.51	5.83
chr1	16987101	16987399	Jph1	7.8e-05	-	16987101	16987399	0	1	298,	0	-4.11	-3.45	4.5
chr1	16994225	16994424	Jph1	7.8e-05	-	16994225	16994424	0	1	199,	0	-4.11	-3.45	3.5
chr1	17081414	17081613	Jph1	7.8e-05	-	17081414	17081613	0	1	199,	0	-4.11	-3.45	6.11
chr1	21389530	21389979	Kcnq5	7.2e-07	-	21389530	21389979	0	1	449,	0	-6.14	-5.07	7.5
chr1	21391823	21391973	Kcnq5	1.3e-06	-	21391823	21391973	0	1	150,	0	-5.88	-4.87	5
chr1	21392172	21393120	Kcnq5	1.3e-06	-	21392172	21393120	0	1	948,	0	-5.88	-4.87	16.7
chr1	23376358	23376508	Ogfrl1	0.00032	-	23376358	23376508	0	1	150,	0	-3.49	-2.91	6.37
chr1	23376607	23377207	Ogfrl1	1.3e-11	-	23376607	23377207	0	1	600,	0	-10.9	-8.76	13.1
chr1	24035206	24035356	Fam135a	3.2e-05	-	24035206	24035356	0	1	150,	0	-4.5	-3.77	4.5
chr1	24035853	24036152	Fam135a	3.2e-05	-	24035853	24036152	0	1	299,	0	-4.5	-3.77	13.2
chr1	24036499	24036600	Fam135a	3.2e-05	-	24036499	24036600	0	1	101,	0	-4.5	-3.77	13
chr1	24269866	24270567	Col19a1	1.9e-05	-	24269866	24270567	0	1	701,	0	-4.71	-3.94	11
chr1	24270866	24271016	Col19a1	1.9e-05	-	24270866	24271016	0	1	150,	0	-4.71	-3.4	8
chr1	25124867	25125117	Bai3	4e-12	-	25124867	25125117	0	1	250,	0	-11.4	-9.12	10.8
chr1	25150632	25151130	Bai3	4e-12	-	25150632	25151130	0	1	498,	0	-11.4	-9.12	19.6
chr1	25882970	25883120	Bai3	0.00055	-	25882970	25883120	0	1	150,	0	-3.26	-2.71	3.38
chr1	30860579	30861425	Phf3	2.7e-07	-	30860579	30861425	0	1	846,	0	-6.57	-5.4	11.3
chr1	30861872	30862669	Phf3	2.7e-07	-	30861872	30862669	0	1	797,	0	-6.57	-5.4	12.5
chr1	30881125	30881225	Phf3	0.0011	-	30881125	30881225	0	1	100,	0	-2.97	-2.45	5.33
chr1	30886895	30887095	Phf3	0.0011	-	30886895	30887095	0	1	200,	0	-2.97	-2.45	5
chr1	30887243	30887394	Phf3	0.0011	-	30887243	30887394	0	1	151,	0	-2.97	-2.45	6.43
chr1	30887592	30888040	Phf3	0.0011	-	30887592	30888040	0	1	448,	0	-2.97	-2.45	5
chr1	30999783	31000082	Ptp4a1	3.6e-07	-	30999783	31000082	0	1	299,	0	-6.44	-5.3	6.78
chr1	31003193	31003442	Ptp4a1	5.8e-06	-	31003193	31003442	0	1	249,	0	-5.24	-4.36	9.09
chr1	30999778	31000127	Gm13363	5.6e-07	-	30999778	31000127	0	1	349,	0	-6.25	-5.16	7.35
chr1	31003198	31003447	Gm13363	4.9e-06	-	31003198	31003447	0	1	249,	0	-5.31	-4.42	9
chr1	33803161	33803261	Bag2	0.0093	-	33803161	33803261	0	1	100,	0	-2.03	-1.55	6.83
chr1	33833514	33833814	Zfp451	0.00023	-	33833514	33833814	0	1	300,	0	-3.63	-3.03	7.33
chr1	33834063	33834163	Zfp451	0.00023	-	33834063	33834163	0	1	100,	0	-3.63	-3.03	6
chr1	33858886	33859037	Zfp451	0.0003	-	33858886	33859037	0	1	151,	0	-3.52	-2.94	14.5
chr1	33859235	33859485	Zfp451	0.0003	-	33859235	33859485	0	1	250,	0	-3.52	-2.94	13.8
chr1	33909992	33910192	Bend6	1.1e-08	-	33909992	33910192	0	1	200,	0	-7.95	-6.46	6.3
chr1	36200862	36202943	Uggt1	1.6e-09	-	36200862	36202943	0	2	234,67,	0,2014	-8.79	-7.11	11.6
chr1	36392772	36393021	Kansl3	2.4e-06	-	36392772	36393021	0	1	249,	0	-5.62	-4.66	9
chr1	36480277	36480377	Lman2l	1.7e-05	-	36480277	36480377	0	1	100,	0	-4.78	-4	5.56
chr1	36480821	36481118	Lman2l	1.7e-05	-	36480821	36481118	0	1	297,	0	-4.78	-4	12.6
chr1	36606127	36606325	Sema4c	1.1e-07	-	36606127	36606325	0	1	198,	0	-6.97	-5.71	17.5
chr1	36606423	36606523	Sema4c	1.1e-07	-	36606423	36606523	0	1	100,	0	-6.97	-5.71	4.18
chr1	36606720	36606820	Sema4c	1.1e-07	-	36606720	36606820	0	1	100,	0	-6.97	-5.71	5.56
chr1	36606967	36607067	Sema4c	1.1e-07	-	36606967	36607067	0	1	100,	0	-6.97	-5.71	5.75
chr1	36849533	36849634	Tmem131	2.5e-05	-	36849533	36849634	0	1	101,	0	-4.61	-3.87	4
chr1	36861456	36865194	Tmem131	6.2e-08	-	36861456	36865194	0	2	35,466,	0,3272	-7.21	-5.9	7.76
chr1	37668619	37668719	2010300C02Rik	0.0047	-	37668619	37668719	0	1	100,	0	-2.33	-1.84	4.35
chr1	37668916	37669066	2010300C02Rik	0.00023	-	37668916	37669066	0	1	150,	0	-3.64	-3.04	7.44
chr1	37680839	37681187	2010300C02Rik	5.5e-06	-	37680839	37681187	0	1	348,	0	-5.26	-4.38	6.74
chr1	37682326	37682475	2010300C02Rik	0.00033	-	37682326	37682475	0	1	149,	0	-3.48	-2.9	11.1
chr1	38144894	38148927	Rev1	5.4e-08	-	38144894	38148927	0	2	625,20,	0,4013	-7.27	-5.94	13.4
chr1	38854389	38854838	Lonrf2	3.2e-13	-	38854389	38854838	0	1	449,	0	-12.5	-10	16.1
chr1	38920865	38921015	Chst10	4.3e-07	-	38920865	38921015	0	1	150,	0	-6.37	-5.25	7.8
chr1	38921360	38921856	Chst10	1.7e-08	-	38921360	38921856	0	1	496,	0	-7.76	-6.32	6.38
chr1	38922053	38922203	Chst10	1.7e-08	-	38922053	38922203	0	1	150,	0	-7.76	-6.32	4.19
chr1	38922350	38922797	Chst10	1.7e-08	-	38922350	38922797	0	1	447,	0	-7.76	-6.32	10.8
chr1	39428989	39429489	Tbc1d8	1.3e-08	-	39428989	39429489	0	1	500,	0	-7.89	-6.42	15.2
chr1	39675550	39675901	Creg2	1e-06	-	39675550	39675901	0	1	351,	0	-5.98	-4.95	9.22
chr1	39679648	39679899	Creg2	6.6e-07	-	39679648	39679899	0	1	251,	0	-6.18	-5.1	11.2
chr1	40830558	40830657	Mfsd9	0.00087	-	40830558	40830657	0	1	99,	0	-3.06	-2.04	3.5
chr1	43106308	43106558	Tgfbrap1	0.0025	-	43106308	43106558	0	1	250,	0	-2.6	-2.09	6.2
chr1	43132200	43132400	Tgfbrap1	1.5e-05	-	43132200	43132400	0	1	200,	0	-4.83	-4.04	8.33
chr1	43132549	43132749	Tgfbrap1	1.5e-05	-	43132549	43132749	0	1	200,	0	-4.83	-4.04	12.8
chr1	45967974	45968124	Slc40a1	0.00011	-	45967974	45968124	0	1	150,	0	-3.94	-3.3	6.25
chr1	46891992	46892440	Slc39a10	2.9e-09	-	46891992	46892440	0	1	448,	0	-8.54	-6.91	6.27
chr1	46892588	46892886	Slc39a10	2.9e-09	-	46892588	46892886	0	1	298,	0	-8.54	-6.91	11.1
chr1	52515834	52515985	Nab1	3.5e-05	-	52515834	52515985	0	1	151,	0	-4.46	-3.74	8.54
chr1	52546889	52547140	Nab1	2.2e-05	-	52546889	52547140	0	1	251,	0	-4.66	-3.9	9.75
chr1	52547288	52547389	Nab1	2.2e-05	-	52547288	52547389	0	1	101,	0	-4.66	-3.9	2.91
chr1	52715094	52715294	Mfsd6	0.00032	-	52715094	52715294	0	1	200,	0	-3.49	-2.92	4.29
chr1	52765746	52766096	Mfsd6	7.2e-05	-	52765746	52766096	0	1	350,	0	-4.14	-3.48	9.18
chr1	52766195	52766496	Mfsd6	7.2e-05	-	52766195	52766496	0	1	301,	0	-4.14	-3.48	8.5
chr1	52846460	52847003	Inpp1	1.1e-08	-	52846460	52847003	0	1	543,	0	-7.95	-6.46	13.7
chr1	52982264	52982412	1700019D03Rik	8.1e-06	-	52982264	52982412	0	1	148,	0	-5.09	-4.25	9.25
chr1	52982509	53009488	1700019D03Rik	8.1e-06	-	52982509	53009488	0	2	69,30,	0,26949	-5.09	-4.25	6.25
chr1	53263613	53263763	Pms1	0.00018	-	53263613	53263763	0	1	150,	0	-3.75	-2.63	6.5
chr1	53263862	53263962	Pms1	0.00018	-	53263862	53263962	0	1	100,	0	-3.75	-2.63	3.5
chr1	53403911	53404161	Asnsd1	0.00054	-	53403911	53404161	0	1	250,	0	-3.27	-2.72	5.5
chr1	53869708	53870108	Hecw2	2e-07	-	53869708	53870108	0	1	400,	0	-6.69	-5.49	10.9
chr1	53982560	53982711	Hecw2	0.00021	-	53982560	53982711	0	1	151,	0	-3.68	-3.08	4.44
chr1	53983309	53983410	Hecw2	0.00021	-	53983309	53983410	0	1	101,	0	-3.68	-3.08	4.67
chr1	56852719	56852919	Satb2	1.6e-05	-	56852719	56852919	0	1	200,	0	-4.79	-4	4.1
chr1	56853018	56853866	Satb2	1.6e-05	-	56853018	56853866	0	1	848,	0	-4.79	-4	18.9
chr1	56928412	56928563	Satb2	0.0017	-	56928412	56928563	0	1	151,	0	-2.78	-2.27	6.17
chr1	57445286	57445436	Tyw5	9.3e-05	-	57445286	57445436	0	1	150,	0	-4.03	-3.38	5.4
chr1	58520455	58520653	Orc2	1.3e-05	-	58520455	58520653	0	1	198,	0	-4.9	-4.09	7.23
chr1	58520900	58521098	Orc2	1.3e-05	-	58520900	58521098	0	1	198,	0	-4.9	-4.09	3.86
chr1	58586694	58586995	Fam126b	0.0023	-	58586694	58586995	0	1	301,	0	-2.64	-2.14	7.25
chr1	58959639	58959889	Trak2	7.9e-11	-	58959639	58959889	0	1	250,	0	-10.1	-8.16	8.8
chr1	58959988	58963560	Trak2	7.9e-11	-	58959988	58963560	0	2	1038,11,	0,3561	-10.1	-8.16	12.9
chr1	59219784	59219934	Mpp4	1.5e-06	-	59219784	59219934	0	1	150,	0	-5.83	-4.82	3.75
chr1	59220132	59220233	Mpp4	1.5e-06	-	59220132	59220233	0	1	101,	0	-5.83	-4.82	10.2
chr1	59219848	59219949	Als2	0.00014	-	59219848	59219949	0	1	101,	0	-3.85	-3.23	3.5
chr1	59220147	59220248	Als2	0.00014	-	59220147	59220248	0	1	101,	0	-3.85	-3.23	10.7
chr1	59220794	59220945	Als2	0.00014	-	59220794	59220945	0	1	151,	0	-3.85	-3.23	9.46
chr1	59696568	59696764	Sumo1	0.00071	-	59696568	59696764	0	1	196,	0	-3.15	-2.61	14.6
chr1	60047161	60047312	Ica1l	0.00033	-	60047161	60047312	0	1	151,	0	-3.48	-2.9	5.44
chr1	60047760	60048011	Ica1l	6.3e-06	-	60047760	60048011	0	1	251,	0	-5.2	-4.33	9.2
chr1	60545059	60545708	Raph1	2.2e-06	-	60545059	60545708	0	1	649,	0	-5.65	-4.69	15.2
chr1	60546155	60546355	Raph1	2.2e-06	-	60546155	60546355	0	1	200,	0	-5.65	-4.69	4.06
chr1	60546454	60546754	Raph1	2.2e-06	-	60546454	60546754	0	1	300,	0	-5.65	-4.69	3.54
chr1	60582523	60582674	Raph1	6.8e-05	-	60582523	60582674	0	1	151,	0	-4.17	-3.5	5.75
chr1	64125459	64125608	Klf7	0.00091	-	64125459	64125608	0	1	149,	0	-3.04	-2.51	7
chr1	64125706	64125855	Klf7	0.00091	-	64125706	64125855	0	1	149,	0	-3.04	-2.51	5.43
chr1	64840821	64841419	Plekhm3	0.00011	-	64840821	64841419	0	1	598,	0	-3.96	-3.32	12.6
chr1	64968485	64968685	Plekhm3	0.00021	-	64968485	64968685	0	1	200,	0	-3.68	-3.08	4
chr1	64984446	64984845	Plekhm3	0.00021	-	64984446	64984845	0	1	399,	0	-3.68	-3.08	6.5
chr1	68086638	68086886	Erbb4	4.7e-05	-	68086638	68086886	0	1	248,	0	-4.33	-3.64	6.75
chr1	72475330	72475580	2020-03-04	0.00023	-	72475330	72475580	0	1	250,	0	-3.63	-3.03	21.1
chr1	72499167	72581294	2020-03-04	0.006	-	72499167	72581294	0	2	4,96,	0,82031	-2.22	-1.74	5.75
chr1	72581592	72582042	2020-03-04	0.0013	-	72581592	72582042	0	1	450,	0	-2.9	-2.38	8.5
chr1	72582589	72582889	2020-03-04	9.8e-05	-	72582589	72582889	0	1	300,	0	-4.01	-3.36	8.75
chr1	72905432	72905532	Igfbp5	8.9e-07	-	72905432	72905532	0	1	100,	0	-6.05	-5	4.97
chr1	72905630	72905829	Igfbp5	8.9e-07	-	72905630	72905829	0	1	199,	0	-6.05	-5	9.29
chr1	72906027	72906177	Igfbp5	8.9e-07	-	72906027	72906177	0	1	150,	0	-6.05	-5	4.96
chr1	72906374	72907020	Igfbp5	8.9e-07	-	72906374	72907020	0	1	646,	0	-6.05	-5	17.6
chr1	72908557	72908806	Igfbp5	6.2e-05	-	72908557	72908806	0	1	249,	0	-4.21	-3.54	6.06
chr1	74613145	74613744	Zfp142	0.001	-	74613145	74613744	0	1	599,	0	-2.98	-2.45	15.1
chr1	74616317	74616517	Zfp142	0.001	-	74616317	74616517	0	1	200,	0	-2.98	-2.45	16
chr1	74618359	74618758	Zfp142	0.0011	-	74618359	74618758	0	1	399,	0	-2.97	-2.45	6.17
chr1	74640472	74640719	Rnf25	2.3e-07	-	74640472	74640719	0	1	247,	0	-6.63	-5.45	8.79
chr1	75178226	75178325	Atg9a	0.00011	-	75178226	75178325	0	1	99,	0	-3.97	-3.33	3.4
chr1	75211597	75211744	Tuba4a	7.6e-08	-	75211597	75211744	0	1	147,	0	-7.12	-5.83	4.11
chr1	75211841	75212135	Tuba4a	7.6e-08	-	75211841	75212135	0	1	294,	0	-7.12	-5.83	6.51
chr1	75212232	75212428	Tuba4a	7.6e-08	-	75212232	75212428	0	1	196,	0	-7.12	-5.83	5.51
chr1	75212769	75213064	Tuba4a	7.6e-08	-	75212769	75213064	0	1	295,	0	-7.12	-5.83	13.8
chr1	75471342	75471592	Chpf	3.8e-08	-	75471342	75471592	0	1	250,	0	-7.42	-6.06	5.86
chr1	75471939	75472139	Chpf	3.8e-08	-	75471939	75472139	0	1	200,	0	-7.42	-6.06	5.87
chr1	75474021	75474320	Chpf	1.6e-14	-	75474021	75474320	0	1	299,	0	-13.8	-11	10.8
chr1	75502230	75502480	Obsl1	4.8e-10	-	75502230	75502480	0	1	250,	0	-9.32	-7.52	3.76
chr1	75502628	75503027	Obsl1	4.8e-10	-	75502628	75503027	0	1	399,	0	-9.32	-7.52	4.67
chr1	77365154	77365304	Epha4	7.4e-05	-	77365154	77365304	0	1	150,	0	-4.13	-3.47	6.92
chr1	77365702	77366201	Epha4	3.7e-05	-	77365702	77366201	0	1	499,	0	-4.43	-3.72	15.2
chr1	77369588	77370386	Epha4	2.1e-08	-	77369588	77370386	0	1	798,	0	-7.68	-6.26	19
chr1	77503453	77503753	Epha4	9.5e-08	-	77503453	77503753	0	1	300,	0	-7.02	-5.75	12.6
chr1	79431740	79431940	Scg2	2.8e-05	-	79431740	79431940	0	1	200,	0	-4.56	-3.82	8.11
chr1	79432733	79432883	Scg2	0.00018	-	79432733	79432883	0	1	150,	0	-3.74	-3.13	6.04
chr1	79433081	79433182	Scg2	0.00018	-	79433081	79433182	0	1	101,	0	-3.74	-3.13	3.53
chr1	80263639	80265808	Cul3	2.2e-07	-	80263639	80265808	0	2	223,24,	0,2145	-6.65	-5.46	12
chr1	82233862	82283383	Irs1	0.00012	-	82233862	82283383	0	2	317,32,	0,49489	-3.93	-3.29	15.7
chr1	82283482	82283582	Irs1	0.00012	-	82283482	82283582	0	1	100,	0	-3.93	-2.78	4.25
chr1	82283781	82283931	Irs1	0.00012	-	82283781	82283931	0	1	150,	0	-3.93	-3.29	7.25
chr1	82286071	82286271	Irs1	0.0015	-	82286071	82286271	0	1	200,	0	-2.81	-2.3	6.5
chr1	83272266	83272665	Sphkap	3.2e-05	-	83272266	83272665	0	1	399,	0	-4.5	-3.77	7.69
chr1	83272863	83273013	Sphkap	3.2e-05	-	83272863	83273013	0	1	150,	0	-4.5	-3.77	2.46
chr1	83274055	83274305	Sphkap	3.5e-05	-	83274055	83274305	0	1	250,	0	-4.45	-3.74	3.83
chr1	83275447	83275597	Sphkap	0.00012	-	83275447	83275597	0	1	150,	0	-3.93	-3.29	7.92
chr1	84033509	84033905	Pid1	7.2e-06	-	84033509	84033905	0	1	396,	0	-5.14	-4.28	8.33
chr1	84034003	84034596	Pid1	7.2e-06	-	84034003	84034596	0	1	593,	0	-5.14	-4.28	20.8
chr1	84721206	84721357	Trip12	3.2e-06	-	84721206	84721357	0	1	151,	0	-5.5	-4.57	10.5
chr1	84790575	84790826	Trip12	0.00025	-	84790575	84790826	0	1	251,	0	-3.6	-3.01	6
chr1	84909294	84909495	Slc16a14	0.0072	-	84909294	84909495	0	1	201,	0	-2.14	-1.66	6.63
chr1	88246963	88247212	Ncl	3.7e-05	-	88246963	88247212	0	1	249,	0	-4.43	-3.72	25
chr1	88253134	88253234	Ncl	4.3e-06	-	88253134	88253234	0	1	100,	0	-5.37	-4.47	3.17
chr1	88253597	88253747	Ncl	4.3e-06	-	88253597	88253747	0	1	150,	0	-5.37	-4.47	2.9
chr1	88439837	88440036	Pde6d	6.5e-05	-	88439837	88440036	0	1	199,	0	-4.19	-3.52	7.41
chr1	90161771	90162171	Hjurp	1e-05	-	90161771	90162171	0	1	400,	0	-4.98	-4.15	13.7
chr1	90162570	90162870	Hjurp	1e-05	-	90162570	90162870	0	1	300,	0	-4.98	-4.15	16.2
chr1	90162969	90163070	Hjurp	1e-05	-	90162969	90163070	0	1	101,	0	-4.98	-4.15	6
chr1	90161780	90162129	6430706D22Rik	7.4e-06	-	90161780	90162129	0	1	349,	0	-5.13	-4.28	13.8
chr1	90162577	90163077	6430706D22Rik	1.4e-06	-	90162577	90163077	0	2	276,173,	0,327	-5.85	-4.84	16.9
chr1	90161796	90162142	A730008H23Rik	4.7e-05	-	90161796	90162142	0	1	346,	0	-4.33	-3.63	12.1
chr1	90162584	90163077	A730008H23Rik	0.00014	-	90162584	90163077	0	1	493,	0	-3.85	-3.23	19
chr1	90597179	90597378	Arl4c	0.00049	-	90597179	90597378	0	1	199,	0	-3.31	-2.76	6.55
chr1	90597476	90597676	Arl4c	0.00049	-	90597476	90597676	0	1	200,	0	-3.31	-2.76	21.1
chr1	93313157	93313307	Per2	0.00028	-	93313157	93313307	0	1	150,	0	-3.56	-2.97	5.2
chr1	93313506	93313706	Per2	0.00028	-	93313506	93313706	0	1	200,	0	-3.56	-2.97	7.79
chr1	93314154	93314305	Per2	0.00028	-	93314154	93314305	0	1	151,	0	-3.56	-2.97	4.33
chr1	93320888	93320989	Per2	0.00022	-	93320888	93320989	0	1	101,	0	-3.65	-3.05	8
chr1	93829431	93829731	Hdac4	1.5e-05	-	93829431	93829731	0	1	300,	0	-4.83	-4.04	9.14
chr1	95198161	95198360	Mterfd2	0.00074	-	95198161	95198360	0	1	199,	0	-3.13	-2.59	7.5
chr1	97488092	97488342	St8sia4	0.00066	-	97488092	97488342	0	1	250,	0	-3.18	-2.64	15
chr1	99542170	99542768	D1Ertd622e	1.7e-10	-	99542170	99542768	0	1	598,	0	-9.77	-7.88	17.6
chr1	99928337	99928485	B230216N24Rik	1e-08	-	99928337	99928485	0	1	148,	0	-7.99	-6	3.33
chr1	107417938	107418088	Pign	0.0014	-	107417938	107418088	0	1	150,	0	-2.84	-1.84	4.33
chr1	108621271	108621522	Kdsr	4.8e-06	-	108621271	108621522	0	1	251,	0	-5.32	-4.43	9.67
chr1	112786362	112786461	Cdh19	0.00076	-	112786362	112786461	0	1	99,	0	-3.12	-2.09	3
chr1	112786559	112786658	Cdh19	0.00076	-	112786559	112786658	0	1	99,	0	-3.12	-2.09	4
chr1	113755725	113755875	Dsel	0.0012	-	113755725	113755875	0	1	150,	0	-2.91	-1.91	8
chr1	113756321	113756570	Dsel	0.0013	-	113756321	113756570	0	1	249,	0	-2.9	-2.38	5.5
chr1	121313475	121313823	Inhbb	4.4e-05	-	121313475	121313823	0	1	348,	0	-4.36	-3.66	10.5
chr1	121313970	121314070	Inhbb	4.4e-05	-	121313970	121314070	0	1	100,	0	-4.36	-3.66	5.67
chr1	121314415	121314565	Inhbb	4.4e-05	-	121314415	121314565	0	1	150,	0	-4.36	-3.66	5.67
chr1	121368068	121368267	Ralb	3.5e-06	-	121368068	121368267	0	1	199,	0	-5.45	-4.53	6.07
chr1	121555858	121555958	Ptpn4	1.1e-05	-	121555858	121555958	0	1	100,	0	-4.94	-4.13	6.33
chr1	121556105	121556453	Ptpn4	1.1e-05	-	121556105	121556453	0	1	348,	0	-4.94	-4.13	7.25
chr1	121806321	121806421	Tmem177	2.9e-07	-	121806321	121806421	0	1	100,	0	-6.54	-5.38	4.5
chr1	121806520	121806721	Tmem177	2.9e-07	-	121806520	121806721	0	1	201,	0	-6.54	-5.38	7.4
chr1	123461157	123462685	Ddx18	0.00013	-	123461157	123462685	0	2	23,228,	0,1300	-3.89	-3.26	3.43
chr1	125230655	125230905	Dpp10	0	-	125230655	125230905	0	1	250,	0	#NAME?	#NAME?	11.9
chr1	127768767	127769217	Lypd1	6.8e-07	-	127768767	127769217	0	1	450,	0	-6.17	-5.09	7.57
chr1	127769415	127769815	Lypd1	6.8e-07	-	127769415	127769815	0	1	400,	0	-6.17	-5.09	4.91
chr1	129714043	129714193	Map3k19	5e-05	-	129714043	129714193	0	1	150,	0	-4.3	-3.08	7.5
chr1	132586865	132586966	Pfkfb2	0.0015	-	132586865	132586966	0	1	101,	0	-2.83	-2.31	7
chr1	132587214	132587713	Pfkfb2	8.9e-07	-	132587214	132587713	0	1	499,	0	-6.05	-5	14.1
chr1	133025411	133025856	Dyrk3	0.00032	-	133025411	133025856	0	1	445,	0	-3.49	-2.92	9.29
chr1	133026052	133026399	Dyrk3	0.00032	-	133026052	133026399	0	1	347,	0	-3.49	-2.92	5.67
chr1	133183225	133183376	Srgap2	0.0042	-	133183225	133183376	0	1	151,	0	-2.38	-1.89	6.86
chr1	133185971	133186272	Srgap2	0.00056	-	133185971	133186272	0	1	301,	0	-3.25	-2.7	9.08
chr1	133923742	133923891	Mfsd4	0.00019	-	133923742	133923891	0	1	149,	0	-3.71	-3.11	3.88
chr1	134253780	134253880	Tmcc2	0.00081	-	134253780	134253880	0	1	100,	0	-3.09	-2.55	5.28
chr1	134255606	134257189	Tmcc2	0	-	134255606	134257189	0	2	9,338,	0,1245	#NAME?	#NAME?	10.7
chr1	134257435	134257535	Tmcc2	1.5e-09	-	134257435	134257535	0	1	100,	0	-8.83	-7.14	4.27
chr1	134257682	134257782	Tmcc2	1.5e-09	-	134257682	134257782	0	1	100,	0	-8.83	-7.14	2.77
chr1	134287758	134287858	Tmcc2	0.00095	-	134287758	134287858	0	1	100,	0	-3.02	-2.5	2.48
chr1	134410893	134411093	Cntn2	4.6e-07	-	134410893	134411093	0	1	200,	0	-6.34	-5.22	3.88
chr1	134411192	134411643	Cntn2	4.6e-07	-	134411192	134411643	0	1	451,	0	-6.34	-5.22	5.42
chr1	134411741	134412142	Cntn2	4.6e-07	-	134411741	134412142	0	1	401,	0	-6.34	-5.22	10.3
chr1	134461366	134461467	Nfasc	4.1e-09	-	134461366	134461467	0	1	101,	0	-8.39	-6.8	11.4
chr1	134465806	134465907	Nfasc	1.1e-08	-	134465806	134465907	0	1	101,	0	-7.94	-6.45	2.48
chr1	134466006	134466506	Nfasc	1.1e-08	-	134466006	134466506	0	1	500,	0	-7.94	-6.45	14.8
chr1	134466954	134467204	Nfasc	1.3e-09	-	134466954	134467204	0	1	250,	0	-8.89	-7.18	8.18
chr1	134484652	134484803	Nfasc	0.013	-	134484652	134484803	0	1	151,	0	-1.88	-1.42	3.78
chr1	134888415	134888765	Mdm4	5.6e-09	-	134888415	134888765	0	1	350,	0	-8.25	-6.69	10.6
chr1	135516646	135517044	Zc3h11a	5.4e-05	-	135516646	135517044	0	1	398,	0	-4.27	-3.58	15.2
chr1	135517737	135518036	Zc3h11a	1.3e-11	-	135517737	135518036	0	1	299,	0	-10.9	-8.8	15.2
chr1	135523347	135523646	Zc3h11a	1e-05	-	135523347	135523646	0	1	299,	0	-4.99	-4.17	4.96
chr1	135553991	135554141	Zbed6	0.0011	-	135553991	135554141	0	1	150,	0	-2.95	-2.43	4.75
chr1	135554636	135554786	Zbed6	0.0011	-	135554636	135554786	0	1	150,	0	-2.95	-2.43	5.17
chr1	135555131	135555232	Zbed6	0.0011	-	135555131	135555232	0	1	101,	0	-2.95	-2.43	6
chr1	135556024	135556223	Zbed6	0.0011	-	135556024	135556223	0	1	199,	0	-2.95	-2.43	4.17
chr1	135602946	135608281	Atp2b4	2.1e-09	-	135602946	135608281	0	2	627,73,	0,5262	-8.68	-7.02	9.89
chr1	135649724	135650224	Atp2b4	6.6e-07	-	135649724	135650224	0	1	500,	0	-6.18	-5.1	7.8
chr1	136098377	136099074	Adora1	2.2e-05	-	136098377	136099074	0	1	697,	0	-4.65	-3.9	7.62
chr1	136099272	136099820	Adora1	2.2e-05	-	136099272	136099820	0	1	548,	0	-4.65	-3.9	9.35
chr1	136131138	136131388	Adora1	0.0089	-	136131138	136131388	0	1	250,	0	-2.05	-1.58	5.91
chr1	136194900	136195051	Ppfia4	0.00034	-	136194900	136195051	0	1	151,	0	-3.47	-2.9	3.21
chr1	136883673	136883823	Lgr6	0.00031	-	136883673	136883823	0	1	150,	0	-3.51	-2.43	3.75
chr1	137057022	137057121	Gpr37l1	1.9e-05	-	137057022	137057121	0	1	99,	0	-4.73	-3.96	3.08
chr1	137057511	137057659	Gpr37l1	4.7e-07	-	137057511	137057659	0	1	148,	0	-6.33	-5.22	3.79
chr1	137058001	137058149	Gpr37l1	4.7e-07	-	137058001	137058149	0	1	148,	0	-6.33	-5.22	11.3
chr1	137198256	137198498	Timm17a	1.4e-05	-	137198256	137198498	0	1	242,	0	-4.85	-4.06	6.73
chr1	137279789	137279939	Ipo9	0.0013	-	137279789	137279939	0	1	150,	0	-2.88	-2.36	4.48
chr1	137281684	137281885	Ipo9	1e-09	-	137281684	137281885	0	1	201,	0	-9	-7.27	12.7
chr1	137331804	137331905	Nav1	2.5e-07	-	137331804	137331905	0	1	101,	0	-6.61	-5.43	2.86
chr1	137335096	137335396	Nav1	3.5e-05	-	137335096	137335396	0	1	300,	0	-4.45	-3.74	11.2
chr1	137335494	137335645	Nav1	3.5e-05	-	137335494	137335645	0	1	151,	0	-4.45	-3.74	3.63
chr1	137335794	137335944	Nav1	3.5e-05	-	137335794	137335944	0	1	150,	0	-4.45	-3.74	4.43
chr1	137337439	137338238	Nav1	6.8e-09	-	137337439	137338238	0	1	799,	0	-8.17	-6.63	14.4
chr1	137366347	137366448	Nav1	1.9e-05	-	137366347	137366448	0	1	101,	0	-4.72	-3.95	2.54
chr1	137367059	137367310	Nav1	1.9e-05	-	137367059	137367310	0	1	251,	0	-4.72	-3.95	10
chr1	137481183	137481383	Nav1	0.0011	-	137481183	137481383	0	1	200,	0	-2.97	-2.45	4
chr1	137481482	137481633	Nav1	0.0011	-	137481482	137481633	0	1	151,	0	-2.97	-2.45	3.82
chr1	138156078	138156226	Gpr25	0.0003	-	138156078	138156226	0	1	148,	0	-3.53	-2.95	2.33
chr1	138156323	138156470	Gpr25	0.0003	-	138156323	138156470	0	1	147,	0	-3.53	-2.95	5.13
chr1	138167140	138167689	Camsap2	7.6e-08	-	138167140	138167689	0	1	549,	0	-7.12	-5.84	10.7
chr1	138173219	138173904	Camsap2	1.2e-06	-	138173219	138173904	0	2	116,134,	0,551	-5.93	-4.91	4
chr1	138177027	138177327	Camsap2	1.5e-05	-	138177027	138177327	0	1	300,	0	-4.81	-4.02	18.1
chr1	138177775	138177975	Camsap2	0.00014	-	138177775	138177975	0	1	200,	0	-3.86	-3.24	4.44
chr1	145617688	145617988	Trove2	0.00095	-	145617688	145617988	0	1	300,	0	-3.02	-2.49	4.8
chr1	145848637	145848934	Rgs2	7.9e-08	-	145848637	145848934	0	1	297,	0	-7.1	-5.82	13.1
chr1	154365107	154365357	Rgl1	0.00019	-	154365107	154365357	0	1	250,	0	-3.71	-3.1	8.61
chr1	154365606	154365806	Rgl1	0.00032	-	154365606	154365806	0	1	200,	0	-3.49	-2.91	5.25
chr1	154366004	154368452	Rgl1	4e-10	-	154366004	154368452	0	2	322,28,	0,2420	-9.4	-7.58	17.1
chr1	154685069	154685269	Smg7	4.1e-09	-	154685069	154685269	0	1	200,	0	-8.39	-6.81	19.8
chr1	154695755	154695905	Smg7	1.3e-05	-	154695755	154695905	0	1	150,	0	-4.9	-4.09	5.35
chr1	155068243	155068443	Lamc1	2.2e-06	-	155068243	155068443	0	1	200,	0	-5.65	-4.69	6.75
chr1	155068542	155068792	Lamc1	2.2e-06	-	155068542	155068792	0	1	250,	0	-5.65	-4.69	7.41
chr1	156244996	156245147	Cacna1e	6.8e-07	-	156244996	156245147	0	1	151,	0	-6.17	-5.09	5.83
chr1	156245246	156245797	Cacna1e	6.8e-07	-	156245246	156245797	0	1	551,	0	-6.17	-5.09	16.6
chr1	156316157	156318487	Cacna1e	0.012	-	156316157	156318487	0	2	81,20,	0,2310	-1.92	-1.44	3.43
chr1	156319194	156319545	Cacna1e	8.7e-09	-	156319194	156319545	0	1	351,	0	-8.06	-6.54	9.77
chr1	156944833	156945528	Ier5	4.7e-06	-	156944833	156945528	0	1	695,	0	-5.33	-4.44	10.3
chr1	156945626	156945825	Ier5	2.4e-05	-	156945626	156945825	0	1	199,	0	-4.62	-3.87	6.77
chr1	157626569	157627014	Qsox1	1.2e-09	-	157626569	157627014	0	1	445,	0	-8.92	-7.21	7.83
chr1	157693937	157694038	Cep350	0.0005	-	157693937	157694038	0	1	101,	0	-3.3	-2.25	3.33
chr1	157694136	157694237	Cep350	0.0005	-	157694136	157694237	0	1	101,	0	-3.3	-2.75	6.2
chr1	157694336	157694586	Cep350	0.0005	-	157694336	157694586	0	1	250,	0	-3.3	-2.75	11.3
chr1	157695183	157695383	Cep350	0.0005	-	157695183	157695383	0	1	200,	0	-3.3	-2.75	3.75
chr1	157695532	157695632	Cep350	0.0005	-	157695532	157695632	0	1	100,	0	-3.3	-2.75	3.6
chr1	157709571	157709771	Cep350	0.0032	-	157709571	157709771	0	1	200,	0	-2.49	-2	7.4
chr1	157853972	157854571	Tor1aip1	9.1e-07	-	157853972	157854571	0	1	599,	0	-6.04	-4.99	14
chr1	157854670	157854821	Tor1aip1	9.1e-07	-	157854670	157854821	0	1	151,	0	-6.04	-4.99	5.7
chr1	158611293	158611743	Fam20b	3.5e-06	-	158611293	158611743	0	1	450,	0	-5.45	-4.53	11
chr1	158635844	158636144	Fam20b	9.5e-07	-	158635844	158636144	0	1	300,	0	-6.02	-4.98	6.16
chr1	159070211	159070361	Rasal2	1.7e-05	-	159070211	159070361	0	1	150,	0	-4.78	-4	3.43
chr1	159070760	159076325	Rasal2	6.9e-06	-	159070760	159076325	0	2	246,5,	0,5560	-5.16	-4.3	5.4
chr1	159087214	159087365	Rasal2	6.9e-06	-	159087214	159087365	0	1	151,	0	-5.16	-4.3	9.22
chr1	159087664	159087815	Rasal2	6.9e-06	-	159087664	159087815	0	1	151,	0	-5.16	-4.3	3.5
chr1	159106029	159106180	Rasal2	2.1e-05	-	159106029	159106180	0	1	151,	0	-4.68	-3.92	5.83
chr1	160175942	160176289	Brinp2	3.9e-08	-	160175942	160176289	0	1	347,	0	-7.41	-6.04	12.2
chr1	160176486	160176931	Brinp2	8.3e-08	-	160176486	160176931	0	1	445,	0	-7.08	-5.8	16.2
chr1	160285649	160285848	Brinp2	5.1e-06	-	160285649	160285848	0	1	199,	0	-5.29	-4.4	8.21
chr1	162154148	162156764	Rabgap1l	2e-06	-	162154148	162156764	0	2	351,149,	0,2467	-5.69	-4.71	7.41
chr1	162166834	162168756	Rabgap1l	2e-06	-	162166834	162168756	0	2	6,95,	0,1827	-5.69	-4.71	2.63
chr1	162507538	162507637	Gpr52	6.2e-06	-	162507538	162507637	0	1	99,	0	-5.21	-4.34	11
chr1	162949927	162950077	Zbtb37	5.4e-06	-	162949927	162950077	0	1	150,	0	-5.27	-3.84	5.67
chr1	162962120	162962221	Zbtb37	5.4e-06	-	162962120	162962221	0	1	101,	0	-5.27	-3.84	3.5
chr1	163020451	163020552	Klhl20	0.00063	-	163020451	163020552	0	1	101,	0	-3.2	-2.16	6.33
chr1	163748477	163748726	Suco	0.00047	-	163748477	163748726	0	1	249,	0	-3.33	-2.77	11.6
chr1	163764895	163764996	Suco	0.0062	-	163764895	163764996	0	1	101,	0	-2.21	-1.73	7.67
chr1	164464350	164464450	Mettl13	0.0022	-	164464350	164464450	0	1	100,	0	-2.65	-2.15	11.5
chr1	164603514	164603665	Prrc2c	8.9e-05	-	164603514	164603665	0	1	151,	0	-4.05	-3.39	12.3
chr1	164627733	164628034	Prrc2c	9.5e-05	-	164627733	164628034	0	1	301,	0	-4.02	-3.37	6.16
chr1	164635363	164635913	Prrc2c	0.00018	-	164635363	164635913	0	1	550,	0	-3.75	-3.14	7.84
chr1	164640497	164640748	Prrc2c	4.7e-07	-	164640497	164640748	0	1	251,	0	-6.33	-5.22	4.5
chr1	165316416	165316564	Gorab	0.0017	-	165316416	165316564	0	1	148,	0	-2.78	-2.27	8.67
chr1	167523587	167523784	Mpzl1	1.1e-09	-	167523587	167523784	0	1	197,	0	-8.94	-7.23	8.46
chr1	167585602	167585850	Rcsd1	0.00031	-	167585602	167585850	0	1	248,	0	-3.51	-2.93	10
chr1	167585998	167586098	Rcsd1	0.00031	-	167585998	167586098	0	1	100,	0	-3.51	-2.93	3.38
chr1	168328771	168328921	Pogk	0.00016	-	168328771	168328921	0	1	150,	0	-3.79	-3.18	11.7
chr1	168329020	168329419	Pogk	0.00016	-	168329020	168329419	0	1	399,	0	-3.79	-3.18	28
chr1	168329517	168329718	Pogk	0.00016	-	168329517	168329718	0	1	201,	0	-3.79	-3.18	4.5
chr1	168329816	168329917	Pogk	0.00016	-	168329816	168329917	0	1	101,	0	-3.79	-2.66	6.33
chr1	169156265	169156513	Uck2	1.3e-09	-	169156265	169156513	0	1	248,	0	-8.9	-7.19	11.6
chr1	171882898	171883048	Hsd17b7	0.0019	-	171882898	171883048	0	1	150,	0	-2.72	-2.21	6.67
chr1	172096878	172096978	Uap1	2.8e-07	-	172096878	172096978	0	1	100,	0	-6.56	-5.39	5.05
chr1	172231259	172231559	Gm7694	0.0055	-	172231259	172231559	0	1	300,	0	-2.26	-1.78	11
chr1	172248820	172248971	Nos1ap	0.00013	-	172248820	172248971	0	1	151,	0	-3.88	-3.25	11.7
chr1	172639860	172640060	Atf6	4.9e-05	-	172639860	172640060	0	1	200,	0	-4.31	-3.61	8.37
chr1	173148032	173148330	Tomm40l	4.8e-07	-	173148032	173148330	0	1	298,	0	-6.32	-5.21	10.3
chr1	173149467	173149567	Tomm40l	0.0002	-	173149467	173149567	0	1	100,	0	-3.7	-3.1	4
chr1	173272465	173272613	Nit1	9.8e-07	-	173272465	173272613	0	1	148,	0	-6.01	-4.97	7.69
chr1	173934796	173934944	Vangl2	0.0063	-	173934796	173934944	0	1	148,	0	-2.2	-1.71	5.5
chr1	173996537	173996833	Ncstn	5e-11	-	173996537	173996833	0	1	296,	0	-10.3	-8.31	7.68
chr1	174204130	174204231	Atp1a2	1.7e-06	-	174204130	174204231	0	1	101,	0	-5.77	-4.78	4.66
chr1	174252847	174253046	Kcnj9	0.00095	-	174252847	174253046	0	1	199,	0	-3.02	-2.49	4.67
chr1	175262498	175262644	Ackr1	9.5e-07	-	175262498	175262644	0	1	146,	0	-6.02	-4.98	3.56
chr1	176766211	176766612	Grem2	0.00013	-	176766211	176766612	0	1	401,	0	-3.87	-3.24	11.5
chr1	177592797	177592995	Opn3	0.00021	-	177592797	177592995	0	1	198,	0	-3.68	-3.08	6
chr1	177616345	177616595	Chml	0.00033	-	177616345	177616595	0	1	250,	0	-3.48	-2.91	7.5
chr1	177616793	177616893	Chml	0.00033	-	177616793	177616893	0	1	100,	0	-3.48	-2.4	3.2
chr1	177893933	177894184	Pld5	0.0012	-	177893933	177894184	0	1	251,	0	-2.93	-2.41	5.4
chr1	178665378	178665479	Cep170	0.002	-	178665378	178665479	0	1	101,	0	-2.7	-2.19	4.2
chr1	178665777	178665878	Cep170	0.00014	-	178665777	178665878	0	1	101,	0	-3.85	-3.23	4.75
chr1	178685318	178685569	Cep170	1.1e-05	-	178685318	178685569	0	1	251,	0	-4.96	-4.14	9.78
chr1	178685717	178685868	Cep170	1.1e-05	-	178685717	178685868	0	1	151,	0	-4.96	-4.14	4.67
chr1	178686216	178686815	Cep170	8.9e-06	-	178686216	178686815	0	1	599,	0	-5.05	-4.21	7.17
chr1	178704638	178704888	Cep170	0.0005	-	178704638	178704888	0	1	250,	0	-3.3	-2.75	4.92
chr1	181459135	181459435	Tfb2m	0.00021	-	181459135	181459435	0	1	300,	0	-3.68	-3.08	8
chr1	181682451	181682601	Ahctf1	2.2e-06	-	181682451	181682601	0	1	150,	0	-5.66	-4.7	4.83
chr1	181683000	181683200	Ahctf1	2.2e-06	-	181683000	181683200	0	1	200,	0	-5.66	-4.7	14
chr1	181683548	181684098	Ahctf1	2.2e-06	-	181683548	181684098	0	1	550,	0	-5.66	-4.7	11.3
chr1	182157680	182157829	Psen2	1.5e-05	-	182157680	182157829	0	1	149,	0	-4.82	-4.03	8
chr1	182367172	182367620	6330403A02Rik	1e-11	-	182367172	182367620	0	1	448,	0	-11	-8.82	14
chr1	183107654	183107904	Wdr26	7.9e-15	-	183107654	183107904	0	1	250,	0	-14.1	-11.3	24.5
chr1	183833263	183833514	Enah	0.0001	-	183833263	183833514	0	1	251,	0	-3.99	-3.35	5.15
chr1	183835763	183836014	Enah	4.1e-06	-	183835763	183836014	0	1	251,	0	-5.39	-4.48	8.42
chr1	183851960	183852061	Enah	1.1e-05	-	183851960	183852061	0	1	101,	0	-4.95	-4.13	3.33
chr1	183852160	183852511	Enah	1.1e-05	-	183852160	183852511	0	1	351,	0	-4.95	-4.13	7.33
chr1	183853819	183853920	Enah	1.1e-05	-	183853819	183853920	0	1	101,	0	-4.95	-4.13	2.82
chr1	184246755	184247351	Fbxo28	4.2e-08	-	184246755	184247351	0	1	596,	0	-7.38	-6.03	11.9
chr1	184397439	184397589	Capn2	5.8e-05	-	184397439	184397589	0	1	150,	0	-4.24	-3.56	3.63
chr1	186697181	186697329	C130074G19Rik	0.015	-	186697181	186697329	0	1	148,	0	-1.83	-1.36	3.63
chr1	186697918	186698165	C130074G19Rik	2.3e-05	-	186697918	186698165	0	1	247,	0	-4.63	-3.88	15
chr1	186721046	186721146	Mark1	0.00022	-	186721046	186721146	0	1	100,	0	-3.66	-3.06	2.4
chr1	186721245	186721394	Mark1	0.00022	-	186721245	186721394	0	1	149,	0	-3.66	-3.06	5.22
chr1	186721493	186721593	Mark1	0.00022	-	186721493	186721593	0	1	100,	0	-3.66	-3.06	3.53
chr1	186722386	186722734	Mark1	6.8e-10	-	186722386	186722734	0	1	348,	0	-9.17	-7.39	11
chr1	187272867	187272966	Gm2061	9.5e-07	-	187272867	187272966	0	1	99,	0	-6.02	-4.44	4.33
chr1	188448606	188448756	Tgfb2	0.00017	-	188448606	188448756	0	1	150,	0	-3.77	-3.16	11.5
chr1	188449252	188449402	Tgfb2	0.00017	-	188449252	188449402	0	1	150,	0	-3.77	-3.16	7.33
chr1	188545158	188545256	Rrp15	0.00016	-	188545158	188545256	0	1	98,	0	-3.79	-3.18	3.5
chr1	188561533	188563598	Rrp15	4.9e-05	-	188561533	188563598	0	2	31,116,	0,1949	-4.31	-3.61	10
chr1	190796062	190796507	Kctd3	5e-11	-	190796062	190796507	0	1	445,	0	-10.3	-8.3	11.2
chr1	191032652	191032802	Kcnk2	0.0056	-	191032652	191032802	0	1	150,	0	-2.25	-1.77	6.93
chr1	191033546	191033796	Kcnk2	5.9e-05	-	191033546	191033796	0	1	250,	0	-4.23	-3.55	5.7
chr1	191167004	191167204	Kcnk2	0.0023	-	191167004	191167204	0	1	200,	0	-2.63	-2.13	6.09
chr1	191704613	191704711	Smyd2	6.2e-05	-	191704613	191704711	0	1	98,	0	-4.21	-3.53	4.83
chr1	192596907	192597407	Rps6kc1	2.2e-09	-	192596907	192597407	0	1	500,	0	-8.65	-7	14.2
chr1	192623395	192623945	Rps6kc1	6.9e-05	-	192623395	192623945	0	1	550,	0	-4.16	-3.49	9.25
chr1	192624044	192624194	Rps6kc1	6.9e-05	-	192624044	192624194	0	1	150,	0	-4.16	-3.49	6.68
chr1	192869804	192869902	Tatdn3	0.0068	-	192869804	192869902	0	1	98,	0	-2.17	-1.69	3.88
chr1	193176654	193176754	Ppp2r5a	0.001	-	193176654	193176754	0	1	100,	0	-3	-2.48	6.22
chr1	193196406	193196506	Ppp2r5a	1.3e-07	-	193196406	193196506	0	1	100,	0	-6.87	-5.63	4.91
chr1	193821377	193821525	Traf5	0.00043	-	193821377	193821525	0	1	148,	0	-3.37	-2.81	3.33
chr1	193924562	193924910	Rcor3	9.8e-06	-	193924562	193924910	0	1	348,	0	-5.01	-4.18	4.75
chr1	194672603	194672899	Sertad4	4.8e-06	-	194672603	194672899	0	1	296,	0	-5.32	-4.43	11.7
chr1	194723599	194723699	Syt14	0.0002	-	194723599	194723699	0	1	100,	0	-3.69	-3.09	14
chr1	194756908	194757058	Syt14	0.00026	-	194756908	194757058	0	1	150,	0	-3.59	-2.5	6
chr1	195098502	195098701	G0s2	0.0004	-	195098502	195098701	0	1	199,	0	-3.4	-2.83	5
chr2	3142233	3142584	Fam171a1	6e-08	+	3142233	3142584	0	1	351,	0	-7.22	-5.91	6.81
chr2	3142783	3142934	Fam171a1	5.6e-09	+	3142783	3142934	0	1	151,	0	-8.25	-6.69	3.75
chr2	3143082	3143383	Fam171a1	5.6e-09	+	3143082	3143383	0	1	301,	0	-8.25	-6.69	8.13
chr2	3143582	3144232	Fam171a1	5.6e-09	+	3143582	3144232	0	1	650,	0	-8.25	-6.69	12.6
chr2	3201533	3222087	Nmt2	0.00091	+	3201533	3222087	0	2	145,4,	0,20550	-3.04	-2.51	3.45
chr2	3370219	3370369	Dclre1c	0.00011	+	3370219	3370369	0	1	150,	0	-3.96	-3.32	11.7
chr2	3370468	3370966	Dclre1c	0.00011	+	3370468	3370966	0	1	498,	0	-3.96	-3.32	6.67
chr2	3696957	3697208	Fam107b	5.2e-05	+	3696957	3697208	0	1	251,	0	-4.28	-3.59	10.1
chr2	4524510	4524660	Frmd4a	3.1e-05	+	4524510	4524660	0	1	150,	0	-4.51	-3.78	4.14
chr2	4532101	4532998	Frmd4a	3.1e-05	+	4532101	4532998	0	1	897,	0	-4.51	-3.78	17.1
chr2	4533644	4533795	Frmd4a	2.6e-06	+	4533644	4533795	0	1	151,	0	-5.58	-4.63	5.25
chr2	4827725	4828024	Sephs1	6e-06	+	4827725	4828024	0	1	299,	0	-5.22	-4.35	4.73
chr2	4829216	4829515	Sephs1	9.8e-05	+	4829216	4829515	0	1	299,	0	-4.01	-3.37	10.6
chr2	5878630	5878880	Upf2	0.00015	+	5878630	5878880	0	1	250,	0	-3.81	-3.19	4.5
chr2	5882110	5882509	Upf2	0.00015	+	5882110	5882509	0	1	399,	0	-3.81	-3.19	13
chr2	5976753	5977252	Upf2	4.4e-07	+	5976753	5977252	0	1	499,	0	-6.36	-5.24	7.25
chr2	6361943	6362836	Usp6nl	2.2e-06	+	6361943	6362836	0	1	893,	0	-5.66	-4.7	11.8
chr2	10013441	10013541	Kin	4.7e-05	+	10013441	10013541	0	1	100,	0	-4.33	-3.64	2.57
chr2	10013786	10014180	Kin	4.7e-05	+	10013786	10014180	0	1	394,	0	-4.33	-3.64	20.3
chr2	10173020	10173170	Itih5	0.015	+	10173020	10173170	0	1	150,	0	-1.82	-1.35	7.29
chr2	11221814	11222013	Prkcq	4.1e-05	+	11221814	11222013	0	1	199,	0	-4.39	-3.68	6.75
chr2	11711557	11711803	Ankrd16	6.9e-05	+	11711557	11711803	0	1	246,	0	-4.16	-3.49	7.13
chr2	14068066	14068315	Stam	3.5e-09	+	14068066	14068315	0	1	249,	0	-8.45	-6.85	21
chr2	14907285	14907685	Cacnb2	3e-05	+	14907285	14907685	0	1	400,	0	-4.53	-3.8	18.6
chr2	14908834	14908985	Cacnb2	4.2e-05	+	14908834	14908985	0	1	151,	0	-4.38	-3.67	3.25
chr2	16672868	16673268	Plxdc2	0.00019	+	16672868	16673268	0	1	400,	0	-3.72	-3.12	11.4
chr2	19316002	19316102	Msrb2	0.00051	+	19316002	19316102	0	1	100,	0	-3.29	-2.74	4.8
chr2	19316249	19316448	Msrb2	0.00051	+	19316249	19316448	0	1	199,	0	-3.29	-2.74	8.5
chr2	19580531	19581126	Otud1	3.7e-07	+	19580531	19581126	0	1	595,	0	-6.43	-5.29	18.6
chr2	20665212	20665313	Etl4	0.00017	+	20665212	20665313	0	1	101,	0	-3.78	-3.17	10.6
chr2	20665661	20665762	Etl4	0.00017	+	20665661	20665762	0	1	101,	0	-3.78	-3.17	4.83
chr2	20728151	20728252	Etl4	0.0029	+	20728151	20728252	0	1	101,	0	-2.54	-2.05	4.2
chr2	20730513	20730764	Etl4	8.7e-05	+	20730513	20730764	0	1	251,	0	-4.06	-3.41	5.7
chr2	21133537	21133787	Thnsl1	0.0012	+	21133537	21133787	0	1	250,	0	-2.91	-2.39	5.86
chr2	21134636	21134887	Thnsl1	2.3e-05	+	21134636	21134887	0	1	251,	0	-4.63	-3.88	17.7
chr2	21135086	21135237	Thnsl1	2.3e-05	+	21135086	21135237	0	1	151,	0	-4.63	-3.88	3.67
chr2	21135386	21135487	Thnsl1	2.3e-05	+	21135386	21135487	0	1	101,	0	-4.63	-3.88	5.8
chr2	21289792	21290292	Gpr158	5.2e-05	+	21289792	21290292	0	1	500,	0	-4.28	-3.59	9.07
chr2	21747874	21748125	Gpr158	7.4e-05	+	21747874	21748125	0	1	251,	0	-4.13	-3.46	3.83
chr2	21748473	21748724	Gpr158	7.4e-05	+	21748473	21748724	0	1	251,	0	-4.13	-3.46	6.39
chr2	21748972	21749822	Gpr158	3.3e-07	+	21748972	21749822	0	1	850,	0	-6.48	-5.33	15
chr2	23255311	23255560	Nxph2	0.00026	+	23255311	23255560	0	1	249,	0	-3.58	-2.99	7.5
chr2	24814588	24814785	Zmynd19	4e-12	+	24814588	24814785	0	1	197,	0	-11.4	-9.12	8.36
chr2	24827219	24827466	Dph7	9.8e-08	+	24827219	24827466	0	1	247,	0	-7.01	-5.75	35.4
chr2	25036673	25037070	Nrarp	1.7e-06	+	25036673	25037070	0	1	397,	0	-5.78	-4.78	8.08
chr2	25037316	25037515	Nrarp	0.00013	+	25037316	25037515	0	1	199,	0	-3.87	-3.24	6.64
chr2	25099385	25099534	Rnf208	0.00058	+	25099385	25099534	0	1	149,	0	-3.24	-2.69	11.6
chr2	25111294	25111391	Tmem203	1e-10	+	25111294	25111391	0	1	97,	0	-10	-8.11	2.4
chr2	25111727	25111872	Tmem203	1e-10	+	25111727	25111872	0	1	145,	0	-10	-8.11	6
chr2	25119200	25119349	Tprn	0.00025	+	25119200	25119349	0	1	149,	0	-3.6	-2.5	6
chr2	25119742	25119940	Tprn	0.00025	+	25119742	25119940	0	1	198,	0	-3.6	-3.01	5.33
chr2	25128667	25128767	Anapc2	1.9e-05	+	25128667	25128767	0	1	100,	0	-4.73	-3.96	3.4
chr2	25145575	25145720	Lrrc26	0.0031	+	25145575	25145720	0	1	145,	0	-2.51	-2.02	8.33
chr2	25146278	25146375	Lrrc26	0.01	+	25146278	25146375	0	1	97,	0	-1.99	-1.51	4.71
chr2	25359181	25359329	Fbxw5	2.3e-10	+	25359181	25359329	0	1	148,	0	-9.63	-7.77	5.68
chr2	25562793	25563091	Bmyc	0.00015	+	25562793	25563091	0	1	298,	0	-3.82	-3.2	11.2
chr2	25771709	25771958	Kcnt1	1.5e-05	+	25771709	25771958	0	1	249,	0	-4.82	-4.03	7.62
chr2	26491525	26491968	Fam69b	3.4e-09	+	26491525	26491968	0	1	443,	0	-8.47	-6.86	8.67
chr2	26875566	26875666	Cacfd1	0.00035	+	26875566	26875666	0	1	100,	0	-3.46	-2.89	4.11
chr2	26875913	26876014	Cacfd1	0.00035	+	26875913	26876014	0	1	101,	0	-3.46	-2.89	5.39
chr2	27892593	27892793	Col5a1	0.00016	+	27892593	27892793	0	1	200,	0	-3.79	-3.18	9.86
chr2	28084715	28084865	Olfm1	7.2e-06	+	28084715	28084865	0	1	150,	0	-5.14	-4.28	5.27
chr2	28085063	28085710	Olfm1	7.2e-06	+	28085063	28085710	0	1	647,	0	-5.14	-4.28	15.3
chr2	28306456	28306656	Ppp1r26	0.00063	+	28306456	28306656	0	1	200,	0	-3.2	-2.65	6
chr2	28307698	28308047	Ppp1r26	3.5e-05	+	28307698	28308047	0	1	349,	0	-4.46	-3.74	12.2
chr2	28308145	28308345	Ppp1r26	3.5e-05	+	28308145	28308345	0	1	200,	0	-4.46	-3.74	11.8
chr2	28308642	28308892	Ppp1r26	3.5e-05	+	28308642	28308892	0	1	250,	0	-4.46	-3.74	12.6
chr2	28309139	28309339	Ppp1r26	0.00024	+	28309139	28309339	0	1	200,	0	-3.62	-3.03	28.5
chr2	28325113	28325411	Mrps2	3.3e-06	+	28325113	28325411	0	1	298,	0	-5.48	-4.55	20.9
chr2	28406081	28408205	Ralgds	2e-15	+	28406081	28408205	0	2	2,594,	0,1530	-14.7	-11.8	14.3
chr2	28531652	28531752	Tsc1	0.00042	+	28531652	28531752	0	1	100,	0	-3.38	-2.81	6
chr2	28541605	28542263	Tsc1	5.8e-05	+	28541605	28542263	0	2	61,90,	0,568	-4.24	-3.56	4.89
chr2	28542511	28542760	Tsc1	5.8e-05	+	28542511	28542760	0	1	249,	0	-4.24	-3.56	16.9
chr2	28920740	28920839	Ttf1	0.00042	+	28920740	28920839	0	1	99,	0	-3.38	-2.82	10
chr2	28921086	28921185	Ttf1	0.00042	+	28921086	28921185	0	1	99,	0	-3.38	-2.82	13
chr2	28921283	28921383	Ttf1	0.00042	+	28921283	28921383	0	1	100,	0	-3.38	-2.82	5.33
chr2	29001233	29001533	Setx	0.0012	+	29001233	29001533	0	1	300,	0	-2.92	-2.4	5
chr2	29002031	29002131	Setx	0.0012	+	29002031	29002131	0	1	100,	0	-2.92	-2.4	8.75
chr2	29003078	29003178	Setx	0.0018	+	29003078	29003178	0	1	100,	0	-2.75	-2.24	3.5
chr2	29034998	29035249	Setx	8.7e-06	+	29034998	29035249	0	1	251,	0	-5.06	-4.22	32.2
chr2	29035447	29035697	Setx	8.7e-06	+	29035447	29035697	0	1	250,	0	-5.06	-4.22	13.8
chr2	29594233	29594384	Rapgef1	4.5e-05	+	29594233	29594384	0	1	151,	0	-4.35	-3.65	4.91
chr2	29652219	29652469	Coq4	0.00021	+	29652219	29652469	0	1	250,	0	-3.68	-3.08	12.5
chr2	29777842	29779091	Odf2	0.00081	+	29777842	29779091	0	2	216,33,	0,1216	-3.09	-2.55	5.12
chr2	29786374	29786523	Odf2	0.00093	+	29786374	29786523	0	1	149,	0	-3.03	-2.5	3.82
chr2	29925994	29926093	Set	0.00093	+	29925994	29926093	0	1	99,	0	-3.03	-2.5	2.72
chr2	30111332	30111432	Lrrc8a	0.00042	+	30111332	30111432	0	1	100,	0	-3.38	-2.82	5.2
chr2	30112618	30117925	Lrrc8a	5.1e-06	+	30112618	30117925	0	2	234,558,	0,4749	-5.29	-4.41	20.6
chr2	30254721	30255017	Dolpp1	1.1e-07	+	30254721	30255017	0	1	296,	0	-6.95	-5.69	7.08
chr2	30464080	30464225	Cstad	2.5e-07	+	30464080	30464225	0	1	145,	0	-6.61	-5.43	8.5
chr2	30464320	30464417	Cstad	2.5e-07	+	30464320	30464417	0	1	97,	0	-6.61	-4.9	3.33
chr2	30678144	30678388	Ntmt1	6.8e-07	+	30678144	30678388	0	1	244,	0	-6.17	-5.09	8.83
chr2	30809348	30809448	Tor1b	0.0076	+	30809348	30809448	0	1	100,	0	-2.12	-1.64	3.1
chr2	30812587	30812837	Tor1b	0.0035	+	30812587	30812837	0	1	250,	0	-2.45	-1.96	12.8
chr2	31069900	31070100	Gpr107	5.8e-06	+	31069900	31070100	0	1	200,	0	-5.24	-4.37	13.8
chr2	31070695	31070944	Gpr107	2.2e-05	+	31070695	31070944	0	1	249,	0	-4.65	-3.89	7.6
chr2	31147902	31148252	Ncs1	6.3e-11	+	31147902	31148252	0	1	350,	0	-10.2	-8.23	6.94
chr2	31544654	31544804	Abl1	1.1e-05	+	31544654	31544804	0	1	150,	0	-4.95	-4.13	4.31
chr2	31544903	31545352	Abl1	1.1e-05	+	31544903	31545352	0	1	449,	0	-4.95	-4.13	5.2
chr2	31656245	31656395	Abl1	7.9e-07	+	31656245	31656395	0	1	150,	0	-6.1	-5.04	4.79
chr2	31656743	31657292	Abl1	7.9e-07	+	31656743	31657292	0	1	549,	0	-6.1	-5.04	19.9
chr2	31657490	31657591	Abl1	7.9e-07	+	31657490	31657591	0	1	101,	0	-6.1	-5.04	4.78
chr2	31657739	31657889	Abl1	7.9e-07	+	31657739	31657889	0	1	150,	0	-6.1	-5.04	5.53
chr2	31965501	31965749	Ppapdc3	0.0013	+	31965501	31965749	0	1	248,	0	-2.89	-2.37	8.3
chr2	31965994	31966094	Ppapdc3	0.0013	+	31965994	31966094	0	1	100,	0	-2.89	-2.37	3.71
chr2	32068880	32069180	Prrc2b	1.1e-05	+	32068880	32069180	0	1	300,	0	-4.97	-4.15	3.57
chr2	32069429	32069929	Prrc2b	1.1e-05	+	32069429	32069929	0	1	500,	0	-4.97	-4.15	11.2
chr2	32086210	32086511	Prrc2b	1e-14	+	32086210	32086511	0	1	301,	0	-14	-11.3	10.7
chr2	32109979	32110129	Pomt1	1.1e-05	+	32109979	32110129	0	1	150,	0	-4.95	-4.13	10.7
chr2	32428947	32429043	Dpm2	0.00026	+	32428947	32429043	0	1	96,	0	-3.58	-2.99	7.25
chr2	32452719	32452920	St6galnac4	0.00015	+	32452719	32452920	0	1	201,	0	-3.83	-3.21	7.75
chr2	32453019	32453220	St6galnac4	0.00015	+	32453019	32453220	0	1	201,	0	-3.83	-3.21	9
chr2	32489296	32489396	Ak1	3.6e-06	+	32489296	32489396	0	1	100,	0	-5.44	-4.52	3.41
chr2	32537097	32537495	Eng	8.7e-09	+	32537097	32537495	0	1	398,	0	-8.06	-6.54	7.09
chr2	32604881	32605032	Sh2d3c	8.7e-05	+	32604881	32605032	0	1	151,	0	-4.06	-3.41	4.69
chr2	32610128	32610229	Sh2d3c	0.00013	+	32610128	32610229	0	1	101,	0	-3.88	-3.25	6.2
chr2	32617515	32617714	Tor2a	0.0012	+	32617515	32617714	0	1	199,	0	-2.92	-2.4	10
chr2	32779225	32779526	Fam129b	1.5e-08	+	32779225	32779526	0	1	301,	0	-7.81	-6.36	7.69
chr2	34479234	34479335	Mapkap1	0.00042	+	34479234	34479335	0	1	101,	0	-3.38	-2.82	5.3
chr2	34631259	34631802	Hspa5	5e-11	+	34631259	34631802	0	1	543,	0	-10.3	-8.3	11.2
chr2	35565342	35565592	Dab2ip	9.5e-09	+	35565342	35565592	0	1	250,	0	-8.02	-6.51	6.59
chr2	35575803	35576053	Dab2ip	0.00015	+	35575803	35576053	0	1	250,	0	-3.83	-3.21	8.02
chr2	35583729	35583928	Dab2ip	0.00015	+	35583729	35583928	0	1	199,	0	-3.83	-3.21	5.32
chr2	36044902	36045103	Mrrf	0.00011	+	36044902	36045103	0	1	201,	0	-3.96	-3.32	8.33
chr2	37372704	37373054	Gpr21	0.0021	+	37372704	37373054	0	1	350,	0	-2.68	-2.18	9.5
chr2	37652233	37652333	Crb2	0.00039	+	37652233	37652333	0	1	100,	0	-3.41	-2.34	4
chr2	38224514	38224713	Lhx2	0.0002	+	38224514	38224713	0	1	199,	0	-3.7	-3.1	11
chr2	38440977	38441176	Nek6	1e-05	+	38440977	38441176	0	1	199,	0	-5	-4.17	6.36
chr2	38441770	38441920	Nek6	3.9e-05	+	38441770	38441920	0	1	150,	0	-4.41	-3.7	4.15
chr2	38870609	38870708	Arpc5l	4.2e-06	+	38870609	38870708	0	1	99,	0	-5.38	-4.48	4.98
chr2	48755146	48755645	Acvr2a	1.3e-08	+	48755146	48755645	0	1	499,	0	-7.89	-6.42	18.1
chr2	49111829	49112029	Mbd5	1.4e-05	+	49111829	49112029	0	1	200,	0	-4.84	-4.05	5.67
chr2	49112127	49112377	Mbd5	1.4e-05	+	49112127	49112377	0	1	250,	0	-4.84	-4.05	6
chr2	49112475	49112675	Mbd5	1.4e-05	+	49112475	49112675	0	1	200,	0	-4.84	-4.05	5
chr2	49112773	49112874	Mbd5	1.4e-05	+	49112773	49112874	0	1	101,	0	-4.84	-4.05	8.33
chr2	49113022	49113768	Mbd5	1.4e-05	+	49113022	49113768	0	1	746,	0	-4.84	-4.05	8.62
chr2	49127743	49127843	Mbd5	0.0023	+	49127743	49127843	0	1	100,	0	-2.64	-2.14	6.6
chr2	49128290	49128440	Mbd5	0.00079	+	49128290	49128440	0	1	150,	0	-3.1	-2.56	4.4
chr2	49134445	49135291	Mbd5	3e-06	+	49134445	49135291	0	1	846,	0	-5.52	-4.59	12
chr2	49171942	49172092	Mbd5	3e-06	+	49171942	49172092	0	1	150,	0	-5.52	-4.59	7
chr2	49392378	49392527	Epc2	0.00052	+	49392378	49392527	0	1	149,	0	-3.28	-2.73	4.6
chr2	49403987	49405594	Epc2	7.8e-07	+	49403987	49405594	0	2	297,149,	0,1458	-6.11	-5.05	16.2
chr2	49803124	49803472	Lypd6b	1.6e-07	+	49803124	49803472	0	1	348,	0	-6.8	-5.58	10.8
chr2	51966337	51966487	Rif1	9.1e-05	+	51966337	51966487	0	1	150,	0	-4.04	-2.87	3
chr2	51967530	51967631	Rif1	9.1e-05	+	51967530	51967631	0	1	101,	0	-4.04	-3.39	7.57
chr2	51967828	51968028	Rif1	9.1e-05	+	51967828	51968028	0	1	200,	0	-4.04	-3.39	12.8
chr2	51968127	51968227	Rif1	9.1e-05	+	51968127	51968227	0	1	100,	0	-4.04	-3.39	7.8
chr2	55289615	55290061	Kcnj3	0.00083	+	55289615	55290061	0	1	446,	0	-3.08	-2.55	8.5
chr2	55447343	55447739	Kcnj3	0.00034	+	55447343	55447739	0	1	396,	0	-3.47	-2.9	18.9
chr2	57219890	57219991	Gpd2	0.005	+	57219890	57219991	0	1	101,	0	-2.3	-1.82	3
chr2	59146222	59146570	Pkp4	4.9e-06	+	59146222	59146570	0	1	348,	0	-5.31	-4.42	4.4
chr2	59192319	59192468	Pkp4	1.1e-06	+	59192319	59192468	0	1	149,	0	-5.94	-4.92	7.37
chr2	59193063	59193163	Pkp4	0.00083	+	59193063	59193163	0	1	100,	0	-3.08	-2.54	3.81
chr2	59681124	59681225	Tanc1	7.8e-05	+	59681124	59681225	0	1	101,	0	-4.11	-2.92	3.5
chr2	59681673	59682023	Tanc1	7.8e-05	+	59681673	59682023	0	1	350,	0	-4.11	-3.45	10.6
chr2	61487895	61491581	Tank	1.3e-05	+	61487895	61491581	0	2	450,146,	0,3540	-4.9	-4.1	15.4
chr2	61649883	61650033	Tbr1	2.6e-05	+	61649883	61650033	0	1	150,	0	-4.59	-3.85	7.25
chr2	61650181	61650630	Tbr1	2.6e-05	+	61650181	61650630	0	1	449,	0	-4.59	-3.85	11.2
chr2	65508651	65508752	Scn2a1	0.00016	+	65508651	65508752	0	1	101,	0	-3.8	-3.19	4.3
chr2	65539849	65540000	Scn2a1	0.0027	+	65539849	65540000	0	1	151,	0	-2.57	-2.07	4.39
chr2	65555567	65564428	Scn2a1	5.5e-10	+	65555567	65564428	0	2	357,44,	0,8817	-9.26	-7.46	16.5
chr2	65601908	65602108	Scn2a1	4e-13	+	65601908	65602108	0	1	200,	0	-12.4	-9.9	15.5
chr2	65602207	65602508	Scn2a1	6.3e-13	+	65602207	65602508	0	1	301,	0	-12.2	-9.74	8.32
chr2	65602657	65603257	Scn2a1	6.3e-13	+	65602657	65603257	0	1	600,	0	-12.2	-9.74	16.1
chr2	65860106	65860407	Csrnp3	1.6e-06	+	65860106	65860407	0	1	301,	0	-5.79	-4.79	7.67
chr2	65860606	65860957	Csrnp3	1.6e-06	+	65860606	65860957	0	1	351,	0	-5.79	-4.79	9.36
chr2	65861106	65861407	Csrnp3	1.6e-06	+	65861106	65861407	0	1	301,	0	-5.79	-4.79	8.75
chr2	66383709	66383909	Gm13629	0.0013	+	66383709	66383909	0	1	200,	0	-2.89	-2.37	6.25
chr2	67955866	67956712	B3galt1	5e-06	+	67955866	67956712	0	1	846,	0	-5.3	-4.42	16.4
chr2	67956861	67957061	B3galt1	5e-06	+	67956861	67957061	0	1	200,	0	-5.3	-4.42	6
chr2	69581702	69581803	Ppig	4.6e-10	+	69581702	69581803	0	1	101,	0	-9.34	-7.53	2.69
chr2	69587144	69588368	Ppig	4.6e-10	+	69587144	69588368	0	2	10,1040,	0,184	-9.34	-7.53	7.35
chr2	69633610	69633905	Phospho2	7.8e-06	+	69633610	69633905	0	1	295,	0	-5.11	-4.26	9
chr2	69635077	69635176	Phospho2	0.00045	+	69635077	69635176	0	1	99,	0	-3.35	-2.79	7
chr2	69662761	69662911	Klhl23	3.6e-06	+	69662761	69662911	0	1	150,	0	-5.44	-4.52	5.05
chr2	69811365	69811516	Ubr3	7.6e-08	+	69811365	69811516	0	1	151,	0	-7.12	-5.83	5
chr2	71367848	71367998	Dlx1	0.016	+	71367848	71367998	0	1	150,	0	-1.8	-1.33	12.2
chr2	71370548	71371144	Dlx1	9.1e-06	+	71370548	71371144	0	1	596,	0	-5.04	-4.2	7.61
chr2	71371242	71371640	Dlx1	9.1e-06	+	71371242	71371640	0	1	398,	0	-5.04	-4.2	20.2
chr2	71694096	71694545	Itga6	5.5e-07	+	71694096	71694545	0	1	449,	0	-6.26	-5.16	8.83
chr2	71694991	71695141	Itga6	5.5e-07	+	71694991	71695141	0	1	150,	0	-6.26	-5.16	6.12
chr2	71738624	71738725	Pdk1	7.6e-07	+	71738624	71738725	0	1	101,	0	-6.12	-5.06	2.79
chr2	71738873	71739074	Pdk1	7.6e-07	+	71738873	71739074	0	1	201,	0	-6.12	-5.06	3.68
chr2	72094331	72094632	Rapgef4	6.8e-07	+	72094331	72094632	0	1	301,	0	-6.17	-5.09	9.04
chr2	73112248	73112496	Sp9	3.7e-06	+	73112248	73112496	0	1	248,	0	-5.43	-4.51	12.7
chr2	73112594	73112693	Sp9	3.7e-06	+	73112594	73112693	0	1	99,	0	-5.43	-4.51	4.53
chr2	73112939	73113187	Sp9	3.7e-06	+	73112939	73113187	0	1	248,	0	-5.43	-4.51	7.67
chr2	75503533	75503634	Hnrnpa3	0.00015	+	75503533	75503634	0	1	101,	0	-3.81	-3.2	4.14
chr2	75505573	75505822	Hnrnpa3	2.8e-07	+	75505573	75505822	0	1	249,	0	-6.56	-5.39	10.2
chr2	76433972	76434072	Osbpl6	0.0001	+	76433972	76434072	0	1	100,	0	-3.98	-3.34	4
chr2	76434271	76434421	Osbpl6	0.0001	+	76434271	76434421	0	1	150,	0	-3.98	-3.34	5.89
chr2	78760243	78760343	Ube2e3	0.00034	+	78760243	78760343	0	1	100,	0	-3.47	-2.9	3.42
chr2	79484689	79484889	Ssfa2	8.3e-06	+	79484689	79484889	0	1	200,	0	-5.08	-4.24	12.3
chr2	79485038	79485239	Ssfa2	8.3e-06	+	79485038	79485239	0	1	201,	0	-5.08	-4.24	4.11
chr2	79497713	79497913	Ssfa2	4.3e-06	+	79497713	79497913	0	1	200,	0	-5.37	-4.47	7.33
chr2	79498012	79498363	Ssfa2	4.3e-06	+	79498012	79498363	0	1	351,	0	-5.37	-4.47	5.3
chr2	82096449	82096550	Zfp804a	1e-07	+	82096449	82096550	0	1	101,	0	-6.99	-5.73	12.3
chr2	82097097	82097297	Zfp804a	1e-07	+	82097097	82097297	0	1	200,	0	-6.99	-5.73	11
chr2	82097395	82097795	Zfp804a	1e-07	+	82097395	82097795	0	1	400,	0	-6.99	-5.73	6.75
chr2	82097893	82098143	Zfp804a	1e-07	+	82097893	82098143	0	1	250,	0	-6.99	-5.73	3.33
chr2	82098441	82098940	Zfp804a	1e-07	+	82098441	82098940	0	1	499,	0	-6.99	-5.73	9.89
chr2	82099586	82099686	Zfp804a	1e-07	+	82099586	82099686	0	1	100,	0	-6.99	-5.73	4.33
chr2	83504086	83504283	Zc3h15	4.9e-07	+	83504086	83504283	0	1	197,	0	-6.31	-5.2	10.2
chr2	83504625	83504724	Zc3h15	0.0055	+	83504625	83504724	0	1	99,	0	-2.26	-1.78	6.3
chr2	83719319	83720018	Fam171b	9.1e-07	+	83719319	83720018	0	1	699,	0	-6.04	-4.99	13
chr2	83720117	83720767	Fam171b	9.1e-07	+	83720117	83720767	0	1	650,	0	-6.04	-4.99	24.9
chr2	84527048	84527147	Med19	0.00093	+	84527048	84527147	0	1	99,	0	-3.03	-2.5	2.3
chr2	84885734	84886418	Ssrp1	0.00076	+	84885734	84886418	0	3	3,89,9,	0,106,675	-3.12	-2.59	3.15
chr2	84898466	84898767	Tnks1bp1	0.001	+	84898466	84898767	0	1	301,	0	-2.99	-2.46	8
chr2	84898866	84899017	Tnks1bp1	0.001	+	84898866	84899017	0	1	151,	0	-2.99	-2.46	9
chr2	84902115	84902366	Tnks1bp1	0.00024	+	84902115	84902366	0	1	251,	0	-3.62	-3.03	6.17
chr2	84902465	84902716	Tnks1bp1	0.00024	+	84902465	84902716	0	1	251,	0	-3.62	-3.03	4.36
chr2	84903015	84903765	Tnks1bp1	4.5e-08	+	84903015	84903765	0	1	750,	0	-7.35	-6	10.5
chr2	84976912	84977061	Aplnr	0.0042	+	84976912	84977061	0	1	149,	0	-2.38	-1.89	7.5
chr2	84977308	84977408	Aplnr	0.00065	+	84977308	84977408	0	1	100,	0	-3.19	-2.15	4
chr2	91050938	91051632	Acp2	1.2e-09	+	91050938	91051632	0	1	694,	0	-8.92	-7.21	16.8
chr2	91351917	91352416	Lrp4	3.5e-06	+	91351917	91352416	0	1	499,	0	-5.45	-4.53	8.29
chr2	91460223	91460623	Ckap5	1e-10	+	91460223	91460623	0	1	400,	0	-10	-8.09	12.5
chr2	91552423	91552571	Harbi1	7.9e-05	+	91552423	91552571	0	1	148,	0	-4.1	-2.92	6
chr2	91552717	91552865	Harbi1	7.9e-05	+	91552717	91552865	0	1	148,	0	-4.1	-3.44	6.4
chr2	91612715	91612866	Ambra1	0.00019	+	91612715	91612866	0	1	151,	0	-3.73	-3.13	4.18
chr2	91613015	91613215	Ambra1	0.00019	+	91613015	91613215	0	1	200,	0	-3.73	-3.13	4.3
chr2	91613763	91645190	Ambra1	4.4e-05	+	91613763	91645190	0	2	141,10,	0,31417	-4.36	-3.66	4.45
chr2	91757708	91758108	Ambra1	1.9e-07	+	91757708	91758108	0	1	400,	0	-6.72	-5.52	7.88
chr2	91758306	91758407	Ambra1	1.6e-05	+	91758306	91758407	0	1	101,	0	-4.8	-4.01	4.29
chr2	91767712	91767861	Chrm4	0.0031	+	91767712	91767861	0	1	149,	0	-2.51	-2.01	6.78
chr2	91768157	91768751	Chrm4	3e-05	+	91768157	91768751	0	1	594,	0	-4.52	-3.79	10.3
chr2	91768997	91769146	Chrm4	3e-05	+	91768997	91769146	0	1	149,	0	-4.52	-3.79	12.6
chr2	91769392	91769492	Chrm4	0.00017	+	91769392	91769492	0	1	100,	0	-3.78	-3.17	4.47
chr2	92200397	92200845	Phf21a	2.3e-06	+	92200397	92200845	0	1	448,	0	-5.64	-4.68	12
chr2	92453869	92454416	Chst1	2.6e-06	+	92453869	92454416	0	1	547,	0	-5.59	-4.64	11.6
chr2	92793839	92794185	Syt13	1.3e-05	+	92793839	92794185	0	1	346,	0	-4.88	-4.08	8.72
chr2	97307924	97308422	Lrrc4c	1e-05	+	97307924	97308422	0	1	498,	0	-4.98	-4.15	7.2
chr2	97469484	97471274	Lrrc4c	1.1e-08	+	97469484	97471274	0	1	1790,	0	-7.94	-6.45	63.5
chr2	101534471	101537200	Traf6	5.2e-07	+	101534471	101537200	0	2	18,381,	0,2348	-6.28	-5.18	8.5
chr2	101537299	101537648	Traf6	5.2e-07	+	101537299	101537648	0	1	349,	0	-6.28	-5.18	8
chr2	102482557	102482754	Pamr1	2.8e-05	+	102482557	102482754	0	1	197,	0	-4.56	-3.82	7.19
chr2	102482852	102483099	Pamr1	2.8e-05	+	102482852	102483099	0	1	247,	0	-4.56	-3.82	8.42
chr2	102629644	102629844	Slc1a2	7.9e-12	+	102629644	102629844	0	1	200,	0	-11.1	-8.87	8.8
chr2	102630092	102630343	Slc1a2	7.9e-12	+	102630092	102630343	0	1	251,	0	-11.1	-8.87	6.74
chr2	102630591	102630692	Slc1a2	7.9e-12	+	102630591	102630692	0	1	101,	0	-11.1	-8.87	4.38
chr2	106708018	106708218	Mpped2	3.7e-05	+	106708018	106708218	0	1	200,	0	-4.43	-3.72	7.82
chr2	107134566	107134717	Kcna4	0.00066	+	107134566	107134717	0	1	151,	0	-3.18	-2.15	5.33
chr2	107134816	107134916	Kcna4	0.00066	+	107134816	107134916	0	1	100,	0	-3.18	-2.64	5
chr2	107135515	107135765	Kcna4	3.9e-05	+	107135515	107135765	0	1	250,	0	-4.41	-3.7	12.8
chr2	107136064	107137063	Kcna4	3.9e-05	+	107136064	107137063	0	1	999,	0	-4.41	-3.7	12.5
chr2	107137761	107138062	Kcna4	0.00021	+	107137761	107138062	0	1	301,	0	-3.68	-3.08	9.8
chr2	109563619	109564316	Bdnf	3.3e-06	+	109563619	109564316	0	1	697,	0	-5.48	-4.56	16.7
chr2	109851883	109852182	Lgr4	7.8e-07	+	109851883	109852182	0	1	299,	0	-6.11	-5.05	10
chr2	109852280	109852876	Lgr4	7.8e-07	+	109852280	109852876	0	1	596,	0	-6.11	-5.05	15
chr2	109872551	109881461	Ccdc34	2.8e-05	+	109872551	109881461	0	3	45,159,44,	0,8179,8866	-4.56	-3.82	4
chr2	109884491	109884591	Ccdc34	2.8e-05	+	109884491	109884591	0	1	100,	0	-4.56	-3.82	5.75
chr2	112106520	112106671	Slc12a6	6.6e-06	+	112106520	112106671	0	1	151,	0	-5.18	-4.31	9.5
chr2	112107118	112107219	Slc12a6	3.2e-05	+	112107118	112107219	0	1	101,	0	-4.49	-3.76	3.56
chr2	112203219	112203320	Slc12a6	6.3e-11	+	112203219	112203320	0	1	101,	0	-10.2	-8.2	7.03
chr2	112252803	112252953	Katnbl1	0.0037	+	112252803	112252953	0	1	150,	0	-2.43	-1.94	7.14
chr2	115602772	115602922	BC052040	5.8e-05	+	115602772	115602922	0	1	150,	0	-4.24	-3.56	12
chr2	117003124	117003524	Spred1	1.8e-08	+	117003124	117003524	0	1	400,	0	-7.75	-6.32	15
chr2	117003972	117004122	Spred1	0.00048	+	117003972	117004122	0	1	150,	0	-3.32	-2.76	5
chr2	118489462	118489563	Pak6	0.003	+	118489462	118489563	0	1	101,	0	-2.52	-2.02	6.22
chr2	118519200	118519400	Pak6	2.4e-06	+	118519200	118519400	0	1	200,	0	-5.62	-4.66	3.94
chr2	118522807	118522958	Pak6	0.00029	+	118522807	118522958	0	1	151,	0	-3.54	-2.96	5.34
chr2	118572246	118572496	5430417L22Rik	0.0024	+	118572246	118572496	0	1	250,	0	-2.62	-2.11	6.05
chr2	118573993	118574094	5430417L22Rik	0.001	+	118573993	118574094	0	1	101,	0	-2.98	-2.45	3.89
chr2	118574242	118574393	5430417L22Rik	0.001	+	118574242	118574393	0	1	151,	0	-2.98	-2.45	5.78
chr2	118615628	118615878	Disp2	3.7e-09	+	118615628	118615878	0	1	250,	0	-8.43	-6.84	7.92
chr2	118616574	118616725	Disp2	0.00054	+	118616574	118616725	0	1	151,	0	-3.27	-2.72	3.25
chr2	118617422	118617572	Disp2	1.3e-08	+	118617422	118617572	0	1	150,	0	-7.89	-6.42	7.64
chr2	118617721	118617871	Disp2	1.3e-08	+	118617721	118617871	0	1	150,	0	-7.89	-6.42	6
chr2	118618020	118618220	Disp2	1.3e-08	+	118618020	118618220	0	1	200,	0	-7.89	-6.42	5.81
chr2	118618618	118619067	Disp2	4.6e-09	+	118618618	118619067	0	1	449,	0	-8.34	-6.76	9.87
chr2	118619216	118619366	Disp2	4.6e-09	+	118619216	118619366	0	1	150,	0	-8.34	-6.76	6.94
chr2	118742176	118742476	Bahd1	0.00021	+	118742176	118742476	0	1	300,	0	-3.68	-3.08	6.1
chr2	119119415	119119515	Vps18	1.4e-05	+	119119415	119119515	0	1	100,	0	-4.86	-4.07	15.5
chr2	119119909	119120108	Vps18	0.0051	+	119119909	119120108	0	1	199,	0	-2.29	-1.81	4.5
chr2	119122903	119123299	Vps18	1.8e-05	+	119122903	119123299	0	1	396,	0	-4.75	-3.98	15.6
chr2	119123595	119123942	Vps18	2.5e-05	+	119123595	119123942	0	1	347,	0	-4.61	-3.86	11.6
chr2	119158299	119158546	Dll4	0.00016	+	119158299	119158546	0	1	247,	0	-3.8	-3.18	6.33
chr2	119160415	119160613	Dll4	0.00016	+	119160415	119160613	0	1	198,	0	-3.8	-3.18	7
chr2	119425430	119425631	1700020I14Rik	0.00024	+	119425430	119425631	0	1	201,	0	-3.62	-3.03	11.8
chr2	119531347	119537796	Rtf1	0.001	+	119531347	119537796	0	3	32,115,52,	0,5353,6397	-3	-2.48	4.54
chr2	119558662	119558811	Rtf1	0.00048	+	119558662	119558811	0	1	149,	0	-3.32	-2.77	9
chr2	119560299	119560399	Rtf1	0.00041	+	119560299	119560399	0	1	100,	0	-3.39	-2.82	3.08
chr2	119576597	119576745	Itpka	9.8e-08	+	119576597	119576745	0	1	148,	0	-7.01	-5.74	4.14
chr2	119742716	119742967	Mga	0.0026	+	119742716	119742967	0	1	251,	0	-2.59	-2.09	6
chr2	119772839	119772940	Mga	0.00018	+	119772839	119772940	0	1	101,	0	-3.74	-2.62	3.33
chr2	119773189	119773340	Mga	0.00018	+	119773189	119773340	0	1	151,	0	-3.74	-3.14	5.33
chr2	119773439	119773939	Mga	0.00018	+	119773439	119773939	0	1	500,	0	-3.74	-3.14	9.33
chr2	119789574	119790624	Mga	1.7e-05	+	119789574	119790624	0	1	1050,	0	-4.77	-3.99	13.9
chr2	119849516	119849716	Mapkbp1	9.5e-07	+	119849516	119849716	0	1	200,	0	-6.02	-4.98	6.37
chr2	119850992	119851343	Mapkbp1	2.6e-06	+	119850992	119851343	0	1	351,	0	-5.58	-4.63	11.5
chr2	119867381	119867629	Jmjd7-pla2g4b	0.00017	+	119867381	119867629	0	1	248,	0	-3.77	-3.16	6.44
chr2	119867382	119867631	Pla2g4b	9.1e-05	+	119867382	119867631	0	1	249,	0	-4.04	-3.39	6.29
chr2	120832688	120833183	Tmem62	1e-06	+	120832688	120833183	0	1	495,	0	-5.99	-4.96	23
chr2	121125963	121126063	Map1a	0.00017	+	121125963	121126063	0	1	100,	0	-3.77	-3.16	5.18
chr2	121126212	121126512	Map1a	0.00017	+	121126212	121126512	0	1	300,	0	-3.77	-3.16	4.25
chr2	121126710	121126861	Map1a	0.00017	+	121126710	121126861	0	1	151,	0	-3.77	-3.16	11.7
chr2	121126959	121127210	Map1a	0.00017	+	121126959	121127210	0	1	251,	0	-3.77	-3.16	3.55
chr2	121127308	121127708	Map1a	0.00017	+	121127308	121127708	0	1	400,	0	-3.77	-3.16	6.8
chr2	121128305	121128655	Map1a	1.4e-05	+	121128305	121128655	0	1	350,	0	-4.85	-4.06	11.5
chr2	121129003	121129901	Map1a	9.3e-06	+	121129003	121129901	0	1	898,	0	-5.03	-4.19	7.68
chr2	121130049	121130648	Map1a	9.3e-06	+	121130049	121130648	0	1	599,	0	-5.03	-4.19	9.42
chr2	121130896	121130997	Map1a	0.00056	+	121130896	121130997	0	1	101,	0	-3.25	-2.7	2.62
chr2	121131345	121131645	Map1a	0.00056	+	121131345	121131645	0	1	300,	0	-3.25	-2.7	5.58
chr2	121131943	121132044	Map1a	0.00056	+	121131943	121132044	0	1	101,	0	-3.25	-2.7	3.82
chr2	121132441	121132542	Map1a	0.00012	+	121132441	121132542	0	1	101,	0	-3.93	-3.3	2.53
chr2	121132641	121132741	Map1a	0.00012	+	121132641	121132741	0	1	100,	0	-3.93	-3.3	7.49
chr2	121263375	121263575	Pdia3	5.1e-08	+	121263375	121263575	0	1	200,	0	-7.29	-5.96	5.28
chr2	121275715	121275815	Serf2	1.9e-07	+	121275715	121275815	0	1	100,	0	-6.72	-5.52	2.61
chr2	121866937	121867408	Eif3j1	4e-05	+	121866937	121867408	0	2	9,91,	0,380	-4.4	-3.69	4.96
chr2	121866891	121867361	Eif3j2	2.9e-05	+	121866891	121867361	0	2	55,44,	0,426	-4.54	-3.8	5.22
chr2	124489946	124490146	Sema6d	4.4e-07	+	124489946	124490146	0	1	200,	0	-6.36	-5.24	10.6
chr2	124490443	124491438	Sema6d	4.4e-07	+	124490443	124491438	0	1	995,	0	-6.36	-5.24	13.2
chr2	125499433	125499933	Eid1	4e-14	+	125499433	125499933	0	1	500,	0	-13.4	-10.8	15.3
chr2	126568016	126568215	Usp8	5.9e-05	+	126568016	126568215	0	1	199,	0	-4.23	-3.55	11.5
chr2	127083038	127083188	Tmem127	0.0051	+	127083038	127083188	0	1	150,	0	-2.29	-1.81	4.78
chr2	127084521	127084967	Tmem127	2.3e-05	+	127084521	127084967	0	1	446,	0	-4.63	-3.88	12.2
chr2	127085115	127085313	Tmem127	2.3e-05	+	127085115	127085313	0	1	198,	0	-4.63	-3.88	4.97
chr2	127085757	127085857	Tmem127	0.0089	+	127085757	127085857	0	1	100,	0	-2.05	-1.58	7.35
chr2	127122937	127123285	Stard7	6.2e-08	+	127122937	127123285	0	1	348,	0	-7.21	-5.9	7.29
chr2	128627034	128627381	Mertk	1.8e-05	+	128627034	128627381	0	1	347,	0	-4.75	-3.98	12
chr2	128677164	128677562	Tmem87b	2.2e-06	+	128677164	128677562	0	1	398,	0	-5.65	-4.69	5.67
chr2	128677760	128677960	Tmem87b	2.2e-06	+	128677760	128677960	0	1	200,	0	-5.65	-4.69	5
chr2	128793187	128793386	Zc3h6	0.00017	+	128793187	128793386	0	1	199,	0	-3.76	-3.15	5.2
chr2	128816838	128816938	Zc3h6	0.00017	+	128816838	128816938	0	1	100,	0	-3.76	-3.15	6.5
chr2	128843007	128843207	Zc3h6	0.00025	+	128843007	128843207	0	1	200,	0	-3.6	-3.02	5.25
chr2	128918746	128919292	Ttl	0	+	128918746	128919292	0	1	546,	0	#NAME?	#NAME?	20.1
chr2	128951181	128951482	Polr1b	2.2e-05	+	128951181	128951482	0	1	301,	0	-4.65	-3.89	6.71
chr2	128951780	128951881	Polr1b	2.2e-05	+	128951780	128951881	0	1	101,	0	-4.65	-3.89	8.3
chr2	129024607	129024707	Slc20a1	5.9e-06	+	129024607	129024707	0	1	100,	0	-5.23	-4.36	4.67
chr2	129030555	129030704	Slc20a1	0.00038	+	129030555	129030704	0	1	149,	0	-3.42	-2.86	5.57
chr2	129033935	129034085	Slc20a1	4.6e-08	+	129033935	129034085	0	1	150,	0	-7.34	-6	3.35
chr2	129434719	129434919	Sirpa	5.5e-08	+	129434719	129434919	0	1	200,	0	-7.26	-5.94	4.91
chr2	129456276	129456625	Sirpa	4.5e-06	+	129456276	129456625	0	1	349,	0	-5.35	-4.45	13.7
chr2	129636441	129636891	Stk35	1.7e-06	+	129636441	129636891	0	1	450,	0	-5.76	-4.77	20
chr2	130104898	130104999	Nop56	1.6e-10	+	130104898	130104999	0	1	101,	0	-9.8	-7.9	4.17
chr2	130195672	130195772	Ebf4	0.0065	+	130195672	130195772	0	1	100,	0	-2.19	-1.71	7.8
chr2	130390745	130390842	Mrps26	1.8e-08	+	130390745	130390842	0	1	97,	0	-7.75	-6.32	3.85
chr2	130390985	130391082	Mrps26	1.8e-08	+	130390985	130391082	0	1	97,	0	-7.75	-6.32	3.69
chr2	130855612	130855762	Atrn	0.00013	+	130855612	130855762	0	1	150,	0	-3.9	-3.27	4.91
chr2	130970671	130970772	Hspa12b	6.9e-05	+	130970671	130970772	0	1	101,	0	-4.16	-3.49	3.2
chr2	130970870	130971170	Hspa12b	6.9e-05	+	130970870	130971170	0	1	300,	0	-4.16	-3.49	12.5
chr2	131038328	131038426	Ap5s1	6.5e-06	+	131038328	131038426	0	1	98,	0	-5.19	-4.33	5.57
chr2	131038619	131038862	Ap5s1	6.5e-06	+	131038619	131038862	0	1	243,	0	-5.19	-4.33	8
chr2	131099776	131099926	Pank2	2.8e-07	+	131099776	131099926	0	1	150,	0	-6.55	-5.39	6.58
chr2	131122096	131122196	Pank2	0.00017	+	131122096	131122196	0	1	100,	0	-3.76	-3.15	2.77
chr2	132576300	132576399	1110034G24Rik	0.014	+	132576300	132576399	0	1	99,	0	-1.85	-1.38	5.5
chr2	132618263	132618364	Chgb	7.8e-06	+	132618263	132618364	0	1	101,	0	-5.11	-4.26	3.94
chr2	132618512	132618662	Chgb	7.8e-06	+	132618512	132618662	0	1	150,	0	-5.11	-4.26	3.61
chr2	132618959	132619059	Chgb	9.1e-06	+	132618959	132619059	0	1	100,	0	-5.04	-4.2	3.99
chr2	132619307	132619655	Chgb	9.1e-06	+	132619307	132619655	0	1	348,	0	-5.04	-4.2	4.89
chr2	132691672	132691820	Crls1	7.6e-06	+	132691672	132691820	0	1	148,	0	-5.12	-4.27	4.54
chr2	133386749	133387295	Bmp2	2.7e-05	+	133386749	133387295	0	1	546,	0	-4.57	-3.83	11.5
chr2	135196290	135212907	Plcb1	4.3e-08	+	135196290	135212907	0	4	47,77,90,36,	0,15539,15718,16581	-7.37	-6.02	3.39
chr2	135297908	135298407	Plcb1	1.3e-11	+	135297908	135298407	0	1	499,	0	-10.9	-8.76	7.95
chr2	135300048	135300148	Plcb1	8.3e-05	+	135300048	135300148	0	1	100,	0	-4.08	-3.42	3.71
chr2	136893686	136893786	Slx4ip	2.5e-05	+	136893686	136893786	0	1	100,	0	-4.61	-3.87	5.75
chr2	136893933	136894033	Slx4ip	2.5e-05	+	136893933	136894033	0	1	100,	0	-4.61	-3.87	6.5
chr2	136894624	136894823	Slx4ip	2.5e-05	+	136894624	136894823	0	1	199,	0	-4.61	-3.87	12
chr2	138104603	138104753	Btbd3	0.0011	+	138104603	138104753	0	1	150,	0	-2.96	-2.43	5.12
chr2	138109287	138110281	Btbd3	2e-11	+	138109287	138110281	0	1	994,	0	-10.7	-8.61	16.2
chr2	139582834	139582983	Ism1	0.0005	+	139582834	139582983	0	1	149,	0	-3.3	-2.74	7.33
chr2	139583081	139583230	Ism1	0.0005	+	139583081	139583230	0	1	149,	0	-3.3	-2.74	10
chr2	140245832	140245982	Macrod2	8.1e-06	+	140245832	140245982	0	1	150,	0	-5.09	-4.24	6
chr2	143639272	143639472	Pcsk2	3.7e-06	+	143639272	143639472	0	1	200,	0	-5.43	-4.52	7.77
chr2	144199047	144199245	Csrp2bp	2.5e-06	+	144199047	144199245	0	1	198,	0	-5.6	-4.65	11.5
chr2	144199343	144199541	Csrp2bp	2.5e-06	+	144199343	144199541	0	1	198,	0	-5.6	-4.65	5.15
chr2	144219844	144219993	Csrp2bp	0.0041	+	144219844	144219993	0	1	149,	0	-2.39	-1.9	4.2
chr2	144232670	144233263	Csrp2bp	7.9e-07	+	144232670	144233263	0	1	593,	0	-6.1	-5.04	15
chr2	144364444	144364742	Polr3f	8.3e-06	+	144364444	144364742	0	1	298,	0	-5.08	-4.24	10
chr2	144420917	144421009	Gm561	0.001	+	144420917	144421009	0	1	92,	0	-3	-2.48	3.17
chr2	145466286	145466535	Slc24a3	1.9e-08	+	145466286	145466535	0	1	249,	0	-7.71	-6.29	8.92
chr2	145467079	145467576	Slc24a3	1.5e-06	+	145467079	145467576	0	1	497,	0	-5.81	-4.81	10.5
chr2	148222202	148222500	Sstr4	2.7e-07	+	148222202	148222500	0	1	298,	0	-6.57	-5.4	8.67
chr2	148501235	148501714	Nxt1	7.8e-06	+	148501235	148501714	0	1	479,	0	-5.11	-4.26	9.6
chr2	148509482	148509632	Gzf1	0.00016	+	148509482	148509632	0	1	150,	0	-3.8	-3.18	4.83
chr2	148509831	148510280	Gzf1	6e-06	+	148509831	148510280	0	1	449,	0	-5.22	-4.35	6.4
chr2	148510528	148510629	Gzf1	6e-06	+	148510528	148510629	0	1	101,	0	-5.22	-4.35	4.44
chr2	149829051	149829541	Syndig1	0.00026	+	149829051	149829541	0	1	490,	0	-3.59	-3	14.1
chr2	149829736	149829883	Syndig1	0.00038	+	149829736	149829883	0	1	147,	0	-3.42	-2.85	6.48
chr2	150064387	150064836	Zfp937	0.00049	+	150064387	150064836	0	1	449,	0	-3.31	-2.26	7
chr2	150064984	150065334	Zfp937	0.00049	+	150064984	150065334	0	1	350,	0	-3.31	-2.76	5.33
chr2	150065830	150066031	Zfp937	0.00049	+	150065830	150066031	0	1	201,	0	-3.31	-2.26	5
chr2	151532402	151532601	Tmem74b	0.0002	+	151532402	151532601	0	1	199,	0	-3.69	-3.09	4.67
chr2	151934842	151934942	Srxn1	5.8e-05	+	151934842	151934942	0	1	100,	0	-4.24	-3.56	6.46
chr2	151935138	151935435	Srxn1	3e-05	+	151935138	151935435	0	1	297,	0	-4.52	-3.79	14.2
chr2	152137482	152137631	Tbc1d20	8.9e-06	+	152137482	152137631	0	1	149,	0	-5.05	-4.21	7.97
chr2	152530659	152530760	H13	0.00065	+	152530659	152530760	0	1	101,	0	-3.19	-2.64	6.5
chr2	152531208	152531359	H13	0.00065	+	152531208	152531359	0	1	151,	0	-3.19	-2.64	4.25
chr2	152533055	152533356	H13	0.00017	+	152533055	152533356	0	1	301,	0	-3.78	-3.17	7
chr2	152513082	152513281	Mcts2	0.00093	+	152513082	152513281	0	1	199,	0	-3.03	-2.5	10.7
chr2	152880475	152880673	Xkr7	5.8e-05	+	152880475	152880673	0	1	198,	0	-4.24	-3.56	7.33
chr2	153034401	153034601	Tm9sf4	1.7e-09	+	153034401	153034601	0	1	200,	0	-8.76	-7.08	9.17
chr2	153035050	153035300	Tm9sf4	4.3e-09	+	153035050	153035300	0	1	250,	0	-8.37	-6.79	7.63
chr2	153095290	153095935	Pofut1	1.4e-05	+	153095290	153095935	0	1	645,	0	-4.86	-4.06	14.5
chr2	153142212	153142362	Kif3b	7.9e-06	+	153142212	153142362	0	1	150,	0	-5.1	-4.26	12.9
chr2	153142710	153143010	Kif3b	5.5e-06	+	153142710	153143010	0	1	300,	0	-5.26	-4.38	11.2
chr2	153143308	153143409	Kif3b	0.00012	+	153143308	153143409	0	1	101,	0	-3.91	-3.28	4.24
chr2	153155886	153155986	Kif3b	0.0069	+	153155886	153155986	0	1	100,	0	-2.16	-1.68	4.27
chr2	153156284	153156385	Kif3b	0.00025	+	153156284	153156385	0	1	101,	0	-3.61	-3.02	4.06
chr2	153158377	153158577	Kif3b	0.004	+	153158377	153158577	0	1	200,	0	-2.4	-1.91	7.64
chr2	153223225	153223625	Asxl1	7.9e-07	+	153223225	153223625	0	1	400,	0	-6.1	-5.04	9
chr2	153225011	153225261	Asxl1	7.9e-07	+	153225011	153225261	0	1	250,	0	-6.1	-5.04	9.62
chr2	153225509	153226456	Asxl1	7.9e-07	+	153225509	153226456	0	1	947,	0	-6.1	-5.04	10.1
chr2	153227003	153227353	Asxl1	0.00026	+	153227003	153227353	0	1	350,	0	-3.58	-2.99	8
chr2	153227700	153227851	Asxl1	0.00026	+	153227700	153227851	0	1	151,	0	-3.58	-2.99	4.5
chr2	153228049	153228149	Asxl1	0.00026	+	153228049	153228149	0	1	100,	0	-3.58	-2.99	4.71
chr2	154357135	154361006	Cbfa2t2	8.1e-06	+	154357135	154361006	0	2	13,387,	0,3484	-5.09	-4.24	6
chr2	154361155	154361504	Cbfa2t2	8.1e-06	+	154361155	154361504	0	1	349,	0	-5.09	-4.24	5.5
chr2	155212794	155212895	Trp53inp2	1.4e-06	+	155212794	155212895	0	1	101,	0	-5.84	-4.83	3.68
chr2	155457220	155457320	Myh7b	1.7e-08	+	155457220	155457320	0	1	100,	0	-7.76	-6.33	3
chr2	155641529	155641728	Mmp24	4.4e-08	+	155641529	155641728	0	1	199,	0	-7.36	-6.01	7.17
chr2	155643606	155643706	Mmp24	1.7e-05	+	155643606	155643706	0	1	100,	0	-4.77	-3.99	3.53
chr2	155816126	155816327	Cep250	3.7e-06	+	155816126	155816327	0	1	201,	0	-5.43	-4.52	4.94
chr2	155816426	155816776	Cep250	3.7e-06	+	155816426	155816776	0	1	350,	0	-5.43	-4.52	5.18
chr2	155817124	155817524	Cep250	3.7e-06	+	155817124	155817524	0	1	400,	0	-5.43	-4.52	10.1
chr2	155817623	155817823	Cep250	3.7e-06	+	155817623	155817823	0	1	200,	0	-5.43	-4.52	6.1
chr2	155818022	155818422	Cep250	3.7e-06	+	155818022	155818422	0	1	400,	0	-5.43	-4.52	7.31
chr2	155969985	155970083	Romo1	0.0044	+	155969985	155970083	0	1	98,	0	-2.36	-1.87	3.59
chr2	156133146	156133446	Phf20	0.00011	+	156133146	156133446	0	1	300,	0	-3.96	-3.32	19.1
chr2	156133794	156133895	Phf20	0.00011	+	156133794	156133895	0	1	101,	0	-3.96	-3.32	5
chr2	156365617	156366066	Epb4.1l1	6.2e-10	+	156365617	156366066	0	1	449,	0	-9.21	-7.43	11.5
chr2	156366264	156366712	Epb4.1l1	2.5e-07	+	156366264	156366712	0	1	448,	0	-6.61	-5.43	12.3
chr2	156376481	156376582	Aar2	0.00068	+	156376481	156376582	0	1	101,	0	-3.17	-2.63	4
chr2	156377030	156377130	Aar2	0.00038	+	156377030	156377130	0	1	100,	0	-3.42	-2.86	3
chr2	156392763	156393262	Aar2	1.3e-05	+	156392763	156393262	0	1	499,	0	-4.87	-4.07	9
chr2	156526443	156526544	Dlgap4	5.1e-06	+	156526443	156526544	0	1	101,	0	-5.29	-4.4	3.71
chr2	156526991	156527242	Dlgap4	1.8e-09	+	156526991	156527242	0	1	251,	0	-8.74	-7.07	7.57
chr2	156588552	156588902	Dlgap4	3.2e-05	+	156588552	156588902	0	1	350,	0	-4.5	-3.77	9.19
chr2	156679405	156679656	Tgif2	0.00043	+	156679405	156679656	0	1	251,	0	-3.37	-2.81	17.5
chr2	156679855	156679956	Tgif2	0.00043	+	156679855	156679956	0	1	101,	0	-3.37	-2.81	4.25
chr2	156698897	156698998	1110008F13Rik	0.003	+	156698897	156698998	0	1	101,	0	-2.53	-2.03	3.38
chr2	157221825	157221922	Manbal	0.00039	+	157221825	157221922	0	1	97,	0	-3.41	-2.85	7.08
chr2	157295630	157296030	Src	1.1e-06	+	157295630	157296030	0	1	400,	0	-5.96	-4.93	10.9
chr2	157387667	157387767	Nnat	7.6e-05	+	157387667	157387767	0	1	100,	0	-4.12	-3.46	3.79
chr2	158321254	158321654	Ralgapb	9.5e-08	+	158321254	158321654	0	1	400,	0	-7.02	-5.75	20.2
chr2	158439662	158439761	Slc32a1	9.3e-05	+	158439662	158439761	0	1	99,	0	-4.03	-3.38	6.43
chr2	158441334	158441434	Slc32a1	5.8e-06	+	158441334	158441434	0	1	100,	0	-5.24	-4.36	5.81
chr2	158464599	158464848	Actr5	4.5e-06	+	158464599	158464848	0	1	249,	0	-5.35	-4.45	17
chr2	160508391	160510215	Top1	3.1e-06	+	160508391	160510215	0	2	119,32,	0,1792	-5.51	-4.57	4.56
chr2	160516041	160519485	Top1	3.1e-06	+	160516041	160519485	0	2	47,54,	0,3390	-5.51	-4.57	4.75
chr2	160528517	160529365	Top1	0.002	+	160528517	160529365	0	2	42,58,	0,790	-2.69	-2.19	2.73
chr2	162500589	162500740	9430021M05Rik	0.0098	+	162500589	162500740	0	1	151,	0	-2.01	-1.53	9.88
chr2	163279720	163279919	Gdap1l1	6e-06	+	163279720	163279919	0	1	199,	0	-5.22	-4.35	4.69
chr2	163441468	163441917	Ttpal	3.1e-05	+	163441468	163441917	0	1	449,	0	-4.51	-3.78	14.4
chr2	163977614	163977715	Stk4	0.00069	+	163977614	163977715	0	1	101,	0	-3.16	-2.62	4.67
chr2	164315796	164316094	Dbndd2	1.8e-07	+	164315796	164316094	0	1	298,	0	-6.74	-5.53	5.73
chr2	164617240	164617535	Snx21	8.7e-08	+	164617240	164617535	0	1	295,	0	-7.06	-5.79	9.35
chr2	164617877	164617976	Snx21	0.0012	+	164617877	164617976	0	1	99,	0	-2.92	-2.39	5.27
chr2	164645336	164645437	Zswim3	4.1e-07	+	164645336	164645437	0	1	101,	0	-6.39	-5.26	4
chr2	164646332	164646432	Zswim3	4.1e-07	+	164646332	164646432	0	1	100,	0	-6.39	-5.26	6.67
chr2	164647178	164647279	Zswim3	4.1e-07	+	164647178	164647279	0	1	101,	0	-6.39	-5.26	7.5
chr2	164650402	164650649	Zswim1	5.5e-05	+	164650402	164650649	0	1	247,	0	-4.26	-3.58	6
chr2	164651041	164651189	Zswim1	5.5e-05	+	164651041	164651189	0	1	148,	0	-4.26	-3.58	4.31
chr2	164651384	164651532	Zswim1	5.5e-05	+	164651384	164651532	0	1	148,	0	-4.26	-3.58	2.56
chr2	165880465	165880616	Ncoa3	0.00017	+	165880465	165880616	0	1	151,	0	-3.76	-3.15	7.67
chr2	165880864	165881064	Ncoa3	0.00017	+	165880864	165881064	0	1	200,	0	-3.76	-3.15	5.53
chr2	166857088	166859097	Ddx27	3.6e-05	+	166857088	166859097	0	2	65,35,	0,1974	-4.44	-3.72	2.81
chr2	167515540	167515736	Cebpb	1.9e-06	+	167515540	167515736	0	1	196,	0	-5.73	-4.75	14.6
chr2	167802059	167802308	Ptpn1	1.8e-06	+	167802059	167802308	0	1	249,	0	-5.75	-4.76	8.9
chr2	167802951	167803151	Ptpn1	1.4e-08	+	167802951	167803151	0	1	200,	0	-7.84	-6.38	12.4
chr2	167803546	167803646	Ptpn1	4.2e-05	+	167803546	167803646	0	1	100,	0	-4.38	-3.68	3.26
chr2	167924253	167924454	Pard6b	6e-05	+	167924253	167924454	0	1	201,	0	-4.22	-3.54	3
chr2	167924553	167924854	Pard6b	6e-05	+	167924553	167924854	0	1	301,	0	-4.22	-3.54	8
chr2	168057159	168057605	Mocs3	0.00011	+	168057159	168057605	0	1	446,	0	-3.97	-3.33	21
chr2	169459195	169709140	Tshz2	0.00058	+	169459195	169709140	0	2	84,115,	0,249830	-3.24	-2.7	3.79
chr2	169710430	169710530	Tshz2	0.0056	+	169710430	169710530	0	1	100,	0	-2.25	-1.76	4.4
chr2	169711621	169712267	Tshz2	1.1e-05	+	169711621	169712267	0	1	646,	0	-4.96	-4.14	17.3
chr2	172201353	172201589	Cstf1	0.0017	+	172201353	172201589	0	2	62,38,	0,198	-2.76	-2.25	3.93
chr2	172203396	172206389	Cstf1	2e-05	+	172203396	172206389	0	2	110,530,	0,2463	-4.7	-3.94	6.85
chr2	173526655	173526900	Rab22a	0.00037	+	173526655	173526900	0	1	245,	0	-3.43	-2.87	6.71
chr2	173922532	173922782	Stx16	2.9e-06	+	173922532	173922782	0	1	250,	0	-5.54	-4.6	7.72
chr2	174471871	174471971	Zfp831	0.0049	+	174471871	174471971	0	1	100,	0	-2.31	-1.36	4
chr2	174472070	174472170	Zfp831	0.0049	+	174472070	174472170	0	1	100,	0	-2.31	-1.36	4.5
chr2	174531254	174531802	Zfp831	9.3e-05	+	174531254	174531802	0	1	548,	0	-4.03	-3.38	11.5
chr2	174531901	174532101	Zfp831	9.3e-05	+	174531901	174532101	0	1	200,	0	-4.03	-3.38	6.2
chr2	177262658	177262907	Gm14420	0.00081	+	177262658	177262907	0	1	249,	0	-3.09	-2.55	12.8
chr2	177263303	177263800	Gm14420	2.8e-06	+	177263303	177263800	0	1	497,	0	-5.55	-4.61	12.8
chr2	177770068	177770366	Etohi1	0.00017	+	177770068	177770366	0	1	298,	0	-3.77	-3.16	9.67
chr2	178062865	178067582	Phactr3	5.9e-07	+	178062865	178067582	0	3	33,62,56,	0,3419,4661	-6.23	-5.14	3.38
chr2	178070346	178070647	Phactr3	5.9e-07	+	178070346	178070647	0	1	301,	0	-6.23	-5.14	3.52
chr2	178155192	178156177	Fam217b	2.2e-07	+	178155192	178156177	0	1	985,	0	-6.65	-5.46	17.4
chr2	179630484	179630984	Cdh4	2.1e-07	+	179630484	179630984	0	1	500,	0	-6.68	-5.48	12.5
chr2	179820206	179820357	Mtg2	1.5e-05	+	179820206	179820357	0	1	151,	0	-4.82	-4.03	6
chr2	179896336	179896437	Osbpl2	3.6e-05	+	179896336	179896437	0	1	101,	0	-4.44	-3.72	2.62
chr2	179896536	179896836	Osbpl2	3.6e-05	+	179896536	179896836	0	1	300,	0	-4.44	-3.72	5.17
chr2	180277800	180277999	Ntsr1	8.1e-05	+	180277800	180277999	0	1	199,	0	-4.09	-3.43	6
chr2	180278147	180278247	Ntsr1	8.1e-05	+	180278147	180278247	0	1	100,	0	-4.09	-3.43	3
chr2	180278345	180278544	Ntsr1	8.1e-05	+	180278345	180278544	0	1	199,	0	-4.09	-3.43	4
chr2	180278841	180278941	Ntsr1	8.1e-05	+	180278841	180278941	0	1	100,	0	-4.09	-3.43	3.38
chr2	180320140	180320240	Mrgbp	2.5e-05	+	180320140	180320240	0	1	100,	0	-4.6	-3.86	3.45
chr2	180329746	180329846	Ogfr	0.00028	+	180329746	180329846	0	1	100,	0	-3.55	-2.97	4.19
chr2	180452609	180452859	Gid8	1.3e-05	+	180452609	180452859	0	1	250,	0	-4.9	-4.09	15.4
chr2	180715832	180716381	Arfgap1	1.3e-09	+	180715832	180716381	0	1	549,	0	-8.89	-7.19	7.83
chr2	180716530	180716780	Arfgap1	1.3e-09	+	180716530	180716780	0	1	250,	0	-8.89	-7.19	12
chr2	180923109	180923209	Ppdpf	1e-11	+	180923109	180923209	0	1	100,	0	-11	-8.82	4.29
chr2	181115251	181115498	Zgpat	5.5e-08	+	181115251	181115498	0	1	247,	0	-7.26	-5.94	10.1
chr2	181249936	181250135	Tpd52l2	1.4e-07	+	181249936	181250135	0	1	199,	0	-6.85	-5.61	7.24
chr2	181453662	181453762	Oprl1	4.1e-06	+	181453662	181453762	0	1	100,	0	-5.39	-4.49	3.67
chr2	181453859	181454355	Oprl1	4.1e-06	+	181453859	181454355	0	1	496,	0	-5.39	-4.49	7.85
chr2	181454651	181455344	Oprl1	4.1e-06	+	181454651	181455344	0	1	693,	0	-5.39	-4.49	13.6
chr2	181589833	181590032	Pcmtd2	0.00016	+	181589833	181590032	0	1	199,	0	-3.8	-3.19	5.8
chr2	181591618	181591719	Pcmtd2	0.0038	+	181591618	181591719	0	1	101,	0	-2.42	-1.93	3.33
chr2	3246367	3246758	Rpp38	6.3e-05	-	3246367	3246758	0	1	391,	0	-4.2	-3.53	9.25
chr2	3246904	3247052	Rpp38	6.3e-05	-	3246904	3247052	0	1	148,	0	-4.2	-3.53	9.22
chr2	3381582	3381682	Suv39h2	0.00024	-	3381582	3381682	0	1	100,	0	-3.62	-3.03	4.8
chr2	3381781	3381981	Suv39h2	0.00024	-	3381781	3381981	0	1	200,	0	-3.62	-3.03	8.33
chr2	5215501	5215652	Camk1d	9.1e-06	-	5215501	5215652	0	1	151,	0	-5.04	-4.21	15.5
chr2	5216549	5216650	Camk1d	0.00046	-	5216549	5216650	0	1	101,	0	-3.34	-2.78	5.14
chr2	5218697	5218798	Camk1d	0.0013	-	5218697	5218798	0	1	101,	0	-2.9	-2.38	3.67
chr2	5219696	5219996	Camk1d	8.9e-08	-	5219696	5219996	0	1	300,	0	-7.05	-5.78	27.3
chr2	9837565	9837665	Taf3	0.0026	-	9837565	9837665	0	1	100,	0	-2.59	-2.09	4.83
chr2	9837763	9837962	Taf3	0.0026	-	9837763	9837962	0	1	199,	0	-2.59	-2.09	6.5
chr2	9872762	9873407	Taf3	8.5e-05	-	9872762	9873407	0	1	645,	0	-4.07	-3.41	8.5
chr2	9873901	9874051	Taf3	0.0018	-	9873901	9874051	0	1	150,	0	-2.74	-2.23	4.25
chr2	11688896	11689046	Fbxo18	0.00093	-	11688896	11689046	0	1	150,	0	-3.03	-2.5	3.8
chr2	12030279	12030480	Itga8	1.7e-05	-	12030279	12030480	0	1	201,	0	-4.76	-3.99	13.5
chr2	12030578	12030729	Itga8	1.7e-05	-	12030578	12030729	0	1	151,	0	-4.76	-3.45	5.5
chr2	12925736	12925984	C1ql3	2.4e-06	-	12925736	12925984	0	1	248,	0	-5.62	-4.67	7.5
chr2	14918000	14918101	Nsun6	1.8e-05	-	14918000	14918101	0	1	101,	0	-4.75	-3.97	9.33
chr2	17967448	17967895	Skida1	0.00059	-	17967448	17967895	0	1	447,	0	-3.23	-2.68	23.5
chr2	17968191	17968391	Skida1	0.00059	-	17968191	17968391	0	1	200,	0	-3.23	-2.68	9
chr2	18129506	18129706	Dnajc1	0.0002	-	18129506	18129706	0	1	200,	0	-3.7	-3.1	6
chr2	18141100	18141350	Dnajc1	0.00042	-	18141100	18141350	0	1	250,	0	-3.38	-2.82	8.56
chr2	18765815	18767528	Pip4k2a	7.4e-08	-	18765815	18767528	0	2	272,27,	0,1686	-7.13	-5.84	13.7
chr2	19578677	19579275	Gm3230	6.3e-12	-	19578677	19579275	0	1	598,	0	-11.2	-8.94	5.75
chr2	19579374	19579524	Gm3230	6.3e-12	-	19579374	19579524	0	1	150,	0	-11.2	-8.94	8
chr2	20770242	20771189	Arhgap21	4.1e-08	-	20770242	20771189	0	1	947,	0	-7.39	-6.03	13.2
chr2	20771338	20771886	Arhgap21	4.1e-08	-	20771338	20771886	0	1	548,	0	-7.39	-6.03	5.14
chr2	20801841	20801942	Arhgap21	0.0001	-	20801841	20801942	0	1	101,	0	-3.98	-3.34	6.92
chr2	20802289	20802490	Arhgap21	4.8e-06	-	20802289	20802490	0	1	201,	0	-5.32	-4.43	5.91
chr2	20802588	20802938	Arhgap21	4.8e-06	-	20802588	20802938	0	1	350,	0	-5.32	-4.43	16.1
chr2	20803086	20803187	Arhgap21	0.00017	-	20803086	20803187	0	1	101,	0	-3.77	-3.16	8
chr2	24462151	24462401	Cacna1b	1.6e-06	-	24462151	24462401	0	1	250,	0	-5.8	-4.8	6.26
chr2	24534542	24535091	Cacna1b	3.2e-11	-	24534542	24535091	0	1	549,	0	-10.5	-8.44	10.6
chr2	24646982	24647132	Ehmt1	1.9e-07	-	24646982	24647132	0	1	150,	0	-6.73	-5.52	6
chr2	24647230	24647528	Ehmt1	1.9e-07	-	24647230	24647528	0	1	298,	0	-6.73	-5.52	9
chr2	24739799	24739998	Ehmt1	3e-05	-	24739799	24739998	0	1	199,	0	-4.53	-3.8	4.86
chr2	24829719	24830066	Mrpl41	3.2e-07	-	24829719	24830066	0	1	347,	0	-6.5	-5.34	16
chr2	25100581	25100681	Ndor1	1.2e-05	-	25100581	25100681	0	1	100,	0	-4.92	-4.11	2.92
chr2	25100829	25100930	Ndor1	1.2e-05	-	25100829	25100930	0	1	101,	0	-4.92	-4.11	4.31
chr2	25101078	25101327	Ndor1	1.2e-05	-	25101078	25101327	0	1	249,	0	-4.92	-4.11	16
chr2	25101575	25101675	Ndor1	1.2e-05	-	25101575	25101675	0	1	100,	0	-4.92	-4.11	3.18
chr2	25101824	25101924	Ndor1	1.2e-05	-	25101824	25101924	0	1	100,	0	-4.92	-4.11	4.33
chr2	25431134	25431335	Gm996	6.2e-10	-	25431134	25431335	0	1	201,	0	-9.21	-7.43	3.51
chr2	25431433	25431633	Gm996	6.2e-10	-	25431433	25431633	0	1	200,	0	-9.21	-7.43	6.13
chr2	25432031	25432181	Gm996	2.2e-06	-	25432031	25432181	0	1	150,	0	-5.65	-4.68	6.14
chr2	25432380	25432530	Gm996	2.2e-06	-	25432380	25432530	0	1	150,	0	-5.65	-4.68	5.57
chr2	25433276	25433377	Gm996	1.6e-06	-	25433276	25433377	0	1	101,	0	-5.79	-4.79	6.55
chr2	25434123	25434274	Gm996	5.5e-08	-	25434123	25434274	0	1	151,	0	-7.26	-5.94	3.69
chr2	25434572	25434971	Gm996	5.5e-08	-	25434572	25434971	0	1	399,	0	-7.26	-5.94	15.4
chr2	25435120	25435370	Gm996	5.5e-08	-	25435120	25435370	0	1	250,	0	-7.26	-5.94	3.96
chr2	25439375	25440301	Rabl6	4.7e-08	-	25439375	25440301	0	3	133,59,6,	0,247,920	-7.33	-5.99	5.35
chr2	25785048	25785448	Camsap1	7.9e-11	-	25785048	25785448	0	1	400,	0	-10.1	-8.17	16.5
chr2	25793630	25793780	Camsap1	3.4e-06	-	25793630	25793780	0	1	150,	0	-5.47	-4.54	16.8
chr2	25793978	25794129	Camsap1	3.4e-06	-	25793978	25794129	0	1	151,	0	-5.47	-4.54	3.18
chr2	25794377	25794478	Camsap1	3.4e-06	-	25794377	25794478	0	1	101,	0	-5.47	-4.54	2.88
chr2	25794925	25795125	Camsap1	3.4e-06	-	25794925	25795125	0	1	200,	0	-5.47	-4.54	5.05
chr2	25795224	25795624	Camsap1	3.4e-06	-	25795224	25795624	0	1	400,	0	-5.47	-4.54	4.88
chr2	26218334	26218435	Snapc4	0.0089	-	26218334	26218435	0	1	101,	0	-2.05	-1.58	5
chr2	26220351	26220451	Snapc4	0.0003	-	26220351	26220451	0	1	100,	0	-3.53	-2.95	4.33
chr2	26220650	26220801	Snapc4	0.0003	-	26220650	26220801	0	1	151,	0	-3.53	-2.95	7.62
chr2	26224823	26224973	Snapc4	0.0024	-	26224823	26224973	0	1	150,	0	-2.62	-2.12	4.73
chr2	26238469	26238619	Sdccag3	1.9e-05	-	26238469	26238619	0	1	150,	0	-4.71	-3.94	4.73
chr2	26238718	26239018	Sdccag3	1.9e-05	-	26238718	26239018	0	1	300,	0	-4.71	-3.94	5.05
chr2	26241066	26243079	Sdccag3	8.7e-05	-	26241066	26243079	0	4	63,74,408,4,	0,443,1357,2009	-4.06	-3.41	5.76
chr2	26263354	26263800	Inpp5e	5e-05	-	26263354	26263800	0	1	446,	0	-4.3	-3.61	8.25
chr2	26265899	26266049	Sec16a	0.0021	-	26265899	26266049	0	1	150,	0	-2.67	-2.16	4.36
chr2	26279034	26279135	Sec16a	0.0002	-	26279034	26279135	0	1	101,	0	-3.69	-3.09	6.71
chr2	26294236	26294536	Sec16a	2.6e-05	-	26294236	26294536	0	1	300,	0	-4.59	-3.85	5.27
chr2	26296083	26296234	Sec16a	0.0022	-	26296083	26296234	0	1	151,	0	-2.66	-2.15	2.67
chr2	26315169	26315320	Notch1	7.6e-05	-	26315169	26315320	0	1	151,	0	-4.12	-3.45	8.6
chr2	26316018	26316218	Notch1	7.6e-05	-	26316018	26316218	0	1	200,	0	-4.12	-3.45	7.8
chr2	26747525	26747674	Surf6	0.00047	-	26747525	26747674	0	1	149,	0	-3.33	-2.78	4.57
chr2	26747821	26748168	Surf6	0.00047	-	26747821	26748168	0	1	347,	0	-3.33	-2.78	6.87
chr2	26809181	26809331	Rexo4	0.005	-	26809181	26809331	0	1	150,	0	-2.3	-1.82	4.53
chr2	26809825	26810025	Rexo4	4.1e-06	-	26809825	26810025	0	1	200,	0	-5.39	-4.48	8.31
chr2	26818180	26819609	Rexo4	0.0052	-	26818180	26819609	0	2	63,38,	0,1391	-2.28	-1.8	2.31
chr2	26876934	26877332	Slc2a6	1.6e-13	-	26876934	26877332	0	1	398,	0	-12.8	-10.3	8.31
chr2	26967146	26967546	Fam163b	6.6e-05	-	26967146	26967546	0	1	400,	0	-4.18	-3.51	8.17
chr2	28680111	28680261	Gtf3c4	0.00035	-	28680111	28680261	0	1	150,	0	-3.46	-2.89	8
chr2	28681157	28681258	Gtf3c4	0.00035	-	28681157	28681258	0	1	101,	0	-3.46	-2.89	5.4
chr2	28681755	28681856	Gtf3c4	0.00035	-	28681755	28681856	0	1	101,	0	-3.46	-2.89	4.14
chr2	28682004	28682155	Gtf3c4	0.00035	-	28682004	28682155	0	1	151,	0	-3.46	-2.89	3
chr2	28689234	28689434	Gtf3c4	0.00035	-	28689234	28689434	0	1	200,	0	-3.46	-2.89	9.25
chr2	28690529	28690779	Gtf3c4	0.00035	-	28690529	28690779	0	1	250,	0	-3.46	-2.89	5.57
chr2	29083167	29083659	Ntng2	7.9e-15	-	29083167	29083659	0	1	492,	0	-14.1	-11.3	19
chr2	29103412	29103560	Ntng2	7.9e-15	-	29103412	29103560	0	1	148,	0	-14.1	-11.3	4
chr2	29103429	29103779	6530402F18Rik	1.4e-05	-	29103429	29103779	0	1	350,	0	-4.85	-4.05	4.8
chr2	29632970	29633415	Trub2	2.2e-06	-	29632970	29633415	0	1	445,	0	-5.66	-4.7	8.23
chr2	30029115	30029215	D2Wsu81e	4.4e-07	-	30029115	30029215	0	1	100,	0	-6.36	-5.24	5.07
chr2	30033157	30033929	D2Wsu81e	0.00043	-	30033157	30033929	0	3	84,46,20,	0,282,752	-3.37	-2.81	3.5
chr2	30139847	30140194	Dolk	0.00013	-	30139847	30140194	0	1	347,	0	-3.87	-3.25	9.75
chr2	30257592	30257793	Crat	1e-06	-	30257592	30257793	0	1	201,	0	-5.98	-4.95	3
chr2	30257991	30258142	Crat	1e-06	-	30257991	30258142	0	1	151,	0	-5.98	-4.95	3.83
chr2	30328257	30328843	Ier5l	2.9e-06	-	30328257	30328843	0	1	586,	0	-5.54	-4.6	10
chr2	30679305	30679649	Asb6	3.1e-06	-	30679305	30679649	0	1	344,	0	-5.51	-4.58	8.72
chr2	30816322	30816565	Tor1a	1.7e-05	-	30816322	30816565	0	1	243,	0	-4.76	-3.99	7.65
chr2	30822635	30823196	Tor1a	6.5e-05	-	30822635	30823196	0	2	240,3,	0,558	-4.19	-3.52	5.05
chr2	30892166	30895925	Fnbp1	6.8e-05	-	30892166	30895925	0	3	17,133,1,	0,509,3758	-4.17	-3.5	4.46
chr2	31670541	31670690	Fibcd1	0.00063	-	31670541	31670690	0	1	149,	0	-3.2	-2.65	4.6
chr2	31671036	31671185	Fibcd1	0.00063	-	31671036	31671185	0	1	149,	0	-3.2	-2.65	9
chr2	32563045	32563544	Cdk9	2.2e-07	-	32563045	32563544	0	1	499,	0	-6.65	-5.47	7.42
chr2	32596389	32596487	6330409D20Rik	4.5e-06	-	32596389	32596487	0	1	98,	0	-5.35	-3.91	3
chr2	32842134	32842235	Garnl3	4.6e-07	-	32842134	32842235	0	1	101,	0	-6.34	-5.23	3.22
chr2	32991520	32991720	Ralgps1	0.0002	-	32991520	32991720	0	1	200,	0	-3.69	-3.09	5.88
chr2	32993010	32993210	Ralgps1	0.00066	-	32993010	32993210	0	1	200,	0	-3.18	-2.64	4.55
chr2	33266441	33266690	Zbtb34	5.1e-05	-	33266441	33266690	0	1	249,	0	-4.29	-3.6	11.1
chr2	33266789	33267038	Zbtb34	5.1e-05	-	33266789	33267038	0	1	249,	0	-4.29	-3.6	7.2
chr2	33309149	33309350	Zbtb43	1.4e-06	-	33309149	33309350	0	1	201,	0	-5.85	-4.85	19.4
chr2	33309498	33310497	Zbtb43	1.4e-06	-	33309498	33310497	0	1	999,	0	-5.85	-4.85	16.3
chr2	33585575	33585676	Mvb12b	0.0022	-	33585575	33585676	0	1	101,	0	-2.65	-2.14	8
chr2	33586873	33587024	Mvb12b	0.0002	-	33586873	33587024	0	1	151,	0	-3.69	-3.09	10
chr2	33587323	33587524	Mvb12b	4e-06	-	33587323	33587524	0	1	201,	0	-5.4	-4.49	10.7
chr2	33588272	33588822	Mvb12b	5.8e-06	-	33588272	33588822	0	1	550,	0	-5.24	-4.37	10.1
chr2	34533394	34533593	Gapvd1	2.8e-07	-	34533394	34533593	0	1	199,	0	-6.55	-5.39	6.56
chr2	34584220	34584469	Gapvd1	3.9e-05	-	34584220	34584469	0	1	249,	0	-4.41	-3.7	8.67
chr2	34661132	34661483	Fbxw2	7.4e-08	-	34661132	34661483	0	1	351,	0	-7.13	-5.84	12
chr2	34678173	34678424	Fbxw2	4e-06	-	34678173	34678424	0	1	251,	0	-5.4	-4.49	14.6
chr2	34708106	34708256	Psmd5	0.00036	-	34708106	34708256	0	1	150,	0	-3.44	-2.87	6.38
chr2	35256694	35256794	Ggta1	6.3e-05	-	35256694	35256794	0	1	100,	0	-4.2	-3	4
chr2	35257889	35257989	Ggta1	6.3e-05	-	35257889	35257989	0	1	100,	0	-4.2	-3	5
chr2	35405202	35405749	Gm13446	0.00098	-	35405202	35405749	0	1	547,	0	-3.01	-2.48	9.62
chr2	35410149	35410250	Gm13446	0.015	-	35410149	35410250	0	1	101,	0	-1.81	-1.34	6.5
chr2	35758152	35758502	Ttll11	1e-05	-	35758152	35758502	0	1	350,	0	-5	-4.17	15
chr2	35937869	35938069	Lhx6	0.00017	-	35937869	35938069	0	1	200,	0	-3.77	-3.16	8.4
chr2	35938813	35939360	Lhx6	6.8e-06	-	35938813	35939360	0	1	547,	0	-5.17	-4.31	9.89
chr2	37207613	37211162	Pdcl	1.1e-05	-	37207613	37211162	0	2	289,7,	0,3542	-4.97	-4.15	7
chr2	37284158	37284458	Zbtb6	4.1e-06	-	37284158	37284458	0	1	300,	0	-5.39	-4.49	9.33
chr2	37284606	37284707	Zbtb6	4.1e-06	-	37284606	37284707	0	1	101,	0	-5.39	-3.94	8
chr2	37284855	37285006	Zbtb6	4.1e-06	-	37284855	37285006	0	1	151,	0	-5.39	-4.49	5.33
chr2	37291264	37291414	Zbtb26	3.8e-07	-	37291264	37291414	0	1	150,	0	-6.42	-4.75	7
chr2	37291910	37292258	Zbtb26	3.8e-07	-	37291910	37292258	0	1	348,	0	-6.42	-5.28	6
chr2	37655399	37655499	Dennd1a	3.3e-06	-	37655399	37655499	0	1	100,	0	-5.48	-4.56	4.26
chr2	37656091	37656241	Dennd1a	3.3e-06	-	37656091	37656241	0	1	150,	0	-5.48	-4.56	3.54
chr2	37656388	37656537	Dennd1a	3.3e-06	-	37656388	37656537	0	1	149,	0	-5.48	-4.56	3.65
chr2	44420720	44420819	Gtdc1	0.00013	-	44420720	44420819	0	1	99,	0	-3.87	-3.24	3.73
chr2	44844056	44844505	Zeb2	7.8e-07	-	44844056	44844505	0	1	449,	0	-6.11	-5.05	9
chr2	44851693	44851942	Zeb2	7.8e-07	-	44851693	44851942	0	1	249,	0	-6.11	-5.05	9.86
chr2	44852041	44852490	Zeb2	7.8e-07	-	44852041	44852490	0	1	449,	0	-6.11	-5.05	15.9
chr2	44852986	44853087	Zeb2	1e-05	-	44852986	44853087	0	1	101,	0	-5	-4.17	3.73
chr2	50987148	50987248	Rnd3	0.017	-	50987148	50987248	0	1	100,	0	-1.78	-1.32	4.67
chr2	50987495	50987992	Rnd3	2.1e-05	-	50987495	50987992	0	1	497,	0	-4.68	-3.92	16.8
chr2	52257589	52257938	Arl5a	1.3e-08	-	52257589	52257938	0	1	349,	0	-7.88	-6.42	18.8
chr2	52289976	52290176	Cacnb4	1.3e-05	-	52289976	52290176	0	1	200,	0	-4.88	-4.08	10.5
chr2	53936941	53937282	Rprm	2.5e-06	-	53936941	53937282	0	1	341,	0	-5.61	-4.66	17.1
chr2	56960335	56960786	Nr4a2	1.3e-08	-	56960335	56960786	0	1	451,	0	-7.87	-6.4	15.8
chr2	56964570	56964771	Nr4a2	2.6e-05	-	56964570	56964771	0	1	201,	0	-4.59	-3.85	6.8
chr2	57900153	57900352	Ermn	1.9e-08	-	57900153	57900352	0	1	199,	0	-7.72	-6.29	14.9
chr2	58299597	58300048	Acvr1	7.2e-09	-	58299597	58300048	0	1	451,	0	-8.14	-6.61	11.4
chr2	64935941	64936192	Cobll1	1.8e-05	-	64935941	64936192	0	1	251,	0	-4.75	-3.97	10.7
chr2	64936490	64936591	Cobll1	1.8e-05	-	64936490	64936591	0	1	101,	0	-4.75	-3.97	5.75
chr2	64936690	64936891	Cobll1	1.8e-05	-	64936690	64936891	0	1	201,	0	-4.75	-3.97	5.67
chr2	65298311	65298859	Scn3a	9.1e-07	-	65298311	65298859	0	1	548,	0	-6.04	-4.99	14.4
chr2	65299356	65299556	Scn3a	9.1e-07	-	65299356	65299556	0	1	200,	0	-6.04	-4.99	15.2
chr2	65333168	65333319	Scn3a	0.0002	-	65333168	65333319	0	1	151,	0	-3.69	-3.09	3.7
chr2	66110635	66111584	Scn1a	2.3e-08	-	66110635	66111584	0	1	949,	0	-7.64	-6.23	20.9
chr2	66111683	66111884	Scn1a	7.9e-10	-	66111683	66111884	0	1	201,	0	-9.1	-7.34	16.5
chr2	66155898	66156198	Scn1a	6.9e-05	-	66155898	66156198	0	1	300,	0	-4.16	-3.49	8.56
chr2	69540696	69540795	Fastkd1	0.00065	-	69540696	69540795	0	1	99,	0	-3.19	-2.65	3
chr2	70551509	70552107	Tlk1	4.6e-10	-	70551509	70552107	0	1	598,	0	-9.34	-7.53	24.8
chr2	70803457	70803606	Mettl8	3.7e-07	-	70803457	70803606	0	1	149,	0	-6.43	-5.29	4.67
chr2	71370090	71370340	Dlx1as	0.00045	-	71370090	71370340	0	1	250,	0	-3.35	-2.79	11.1
chr2	71370589	71371138	Dlx1as	3.5e-05	-	71370589	71371138	0	1	549,	0	-4.46	-3.74	7.6
chr2	71382502	71382652	Dlx2	0.0012	-	71382502	71382652	0	1	150,	0	-2.91	-2.39	9.11
chr2	72808308	72808607	Sp3	5.2e-05	-	72808308	72808607	0	1	299,	0	-4.28	-3.59	9
chr2	72808855	72809055	Sp3	5.2e-05	-	72808855	72809055	0	1	200,	0	-4.28	-3.59	10
chr2	72809153	72809254	Sp3	5.2e-05	-	72809153	72809254	0	1	101,	0	-4.28	-3.59	3.33
chr2	73122676	73122876	Cir1	2.8e-06	-	73122676	73122876	0	1	200,	0	-5.56	-4.62	6.64
chr2	73181551	73181750	Gpr155	6.8e-05	-	73181551	73181750	0	1	199,	0	-4.17	-3.5	4.1
chr2	73498237	73498387	Chn1	2.5e-14	-	73498237	73498387	0	1	150,	0	-13.6	-10.9	11.8
chr2	74360171	74366166	Lnp	4.7e-08	-	74360171	74366166	0	2	183,18,	0,5977	-7.33	-5.99	7.6
chr2	75514217	75514366	Nfe2l2	0.00081	-	75514217	75514366	0	1	149,	0	-3.09	-2.56	9.9
chr2	75514710	75514859	Nfe2l2	0.00081	-	75514710	75514859	0	1	149,	0	-3.09	-2.56	5.2
chr2	75514957	75515057	Nfe2l2	0.00081	-	75514957	75515057	0	1	100,	0	-3.09	-2.56	3.83
chr2	75774547	75774745	Ttc30b	0.00041	-	75774547	75774745	0	1	198,	0	-3.39	-2.83	5.4
chr2	75775138	75775336	Ttc30b	1.7e-05	-	75775138	75775336	0	1	198,	0	-4.77	-3.99	4.8
chr2	75775483	75775583	Ttc30b	0.00031	-	75775483	75775583	0	1	100,	0	-3.51	-2.93	4.43
chr2	76849507	76849757	Ccdc141	7.8e-05	-	76849507	76849757	0	1	250,	0	-4.11	-3.45	4
chr2	77249825	77249924	Zfp385b	0.00047	-	77249825	77249924	0	1	99,	0	-3.33	-2.77	5.5
chr2	77734153	77734549	Cwc22	2.2e-05	-	77734153	77734549	0	1	396,	0	-4.66	-3.9	6.73
chr2	79294243	79294543	Neurod1	7.9e-15	-	79294243	79294543	0	1	300,	0	-14.1	-11.3	13.2
chr2	79294642	79295141	Neurod1	7.9e-15	-	79294642	79295141	0	1	499,	0	-14.1	-11.3	10.7
chr2	79674758	79675007	Pde1a	2.4e-06	-	79674758	79675007	0	1	249,	0	-5.62	-4.66	4.3
chr2	79676544	79676793	Pde1a	1.3e-06	-	79676544	79676793	0	1	249,	0	-5.88	-4.87	13.5
chr2	79676891	79679050	Pde1a	1.3e-06	-	79676891	79679050	0	2	190,9,	0,2150	-5.88	-4.87	8.24
chr2	79968963	79969063	Pde1a	5.4e-05	-	79968963	79969063	0	1	100,	0	-4.27	-3.59	3.33
chr2	80253412	80253611	Frzb	2.5e-05	-	80253412	80253611	0	1	199,	0	-4.6	-3.86	5.38
chr2	84442330	84442481	Ctnnd1	8.9e-08	-	84442330	84442481	0	1	151,	0	-7.05	-5.78	9.36
chr2	84442579	84443028	Ctnnd1	8.9e-08	-	84442579	84443028	0	1	449,	0	-7.05	-5.78	18.2
chr2	84529173	84529324	Zdhhc5	2.4e-05	-	84529173	84529324	0	1	151,	0	-4.62	-3.87	3.33
chr2	84530177	84530278	Zdhhc5	2.4e-05	-	84530177	84530278	0	1	101,	0	-4.62	-3.87	2.54
chr2	84551112	84551212	Zdhhc5	6.5e-05	-	84551112	84551212	0	1	100,	0	-4.19	-3.51	5.17
chr2	84551461	84551611	Zdhhc5	6.5e-05	-	84551461	84551611	0	1	150,	0	-4.19	-3.51	5.75
chr2	84564069	84564218	Clp1	0.00068	-	84564069	84564218	0	1	149,	0	-3.17	-2.63	6
chr2	84565973	84566073	Clp1	0.0054	-	84565973	84566073	0	1	100,	0	-2.27	-1.78	6
chr2	84712151	84712394	Rtn4rl2	3e-06	-	84712151	84712394	0	1	243,	0	-5.53	-4.6	6.8
chr2	84720765	84720960	Rtn4rl2	8.7e-07	-	84720765	84720960	0	1	195,	0	-6.06	-5.01	4.26
chr2	85029377	85029478	Lrrc55	3.1e-07	-	85029377	85029478	0	1	101,	0	-6.51	-5.35	3.56
chr2	85029627	85029777	Lrrc55	3.1e-07	-	85029627	85029777	0	1	150,	0	-6.51	-5.35	2.6
chr2	85036255	85036706	Lrrc55	3.1e-07	-	85036255	85036706	0	1	451,	0	-6.51	-5.35	7.4
chr2	90273479	90274027	Ptprj	9.1e-10	-	90273479	90274027	0	1	548,	0	-9.04	-7.3	13.9
chr2	90276561	90276711	Ptprj	0.00013	-	90276561	90276711	0	1	150,	0	-3.87	-3.25	7.62
chr2	90751162	90751359	Ptpmt1	0.00047	-	90751162	90751359	0	1	197,	0	-3.33	-2.78	10.9
chr2	91485140	91485440	Zfp408	0.00019	-	91485140	91485440	0	1	300,	0	-3.73	-3.12	7.82
chr2	91485539	91486088	Zfp408	0.00019	-	91485539	91486088	0	1	549,	0	-3.73	-3.12	21.3
chr2	91486187	91486288	Zfp408	0.00019	-	91486187	91486288	0	1	101,	0	-3.73	-3.12	3.57
chr2	91515959	91516456	Atg13	4.6e-07	-	91515959	91516456	0	1	497,	0	-6.34	-5.22	14.8
chr2	91773077	91773178	Dgkz	9.3e-08	-	91773077	91773178	0	1	101,	0	-7.03	-5.76	2.73
chr2	91773326	91773575	Dgkz	9.3e-08	-	91773326	91773575	0	1	249,	0	-7.03	-5.76	5.77
chr2	92298982	92299131	Slc35c1	0.0022	-	92298982	92299131	0	1	149,	0	-2.66	-2.16	3.5
chr2	92299721	92299821	Slc35c1	0.0022	-	92299721	92299821	0	1	100,	0	-2.66	-2.16	2.67
chr2	93043840	93043940	Tspan18	0.00018	-	93043840	93043940	0	1	100,	0	-3.74	-2.62	4.5
chr2	93535886	93536035	Ext2	1.5e-06	-	93535886	93536035	0	1	149,	0	-5.81	-4.81	8.25
chr2	93796016	93796612	Gm13889	7.1e-07	-	93796016	93796612	0	1	596,	0	-6.15	-5.08	7.76
chr2	94252080	94252279	Api5	2.8e-07	-	94252080	94252279	0	1	199,	0	-6.55	-5.39	7.5
chr2	101557188	101557339	Prr5l	0.0002	-	101557188	101557339	0	1	151,	0	-3.7	-2.59	7
chr2	102289720	102289919	Fjx1	0.0032	-	102289720	102289919	0	1	199,	0	-2.5	-2.01	9.87
chr2	102290364	102291058	Fjx1	3.9e-09	-	102290364	102291058	0	1	694,	0	-8.41	-6.82	9.83
chr2	102862103	102862302	Pdhx	6.8e-08	-	102862103	102862302	0	1	199,	0	-7.17	-5.87	5.2
chr2	103561810	103562059	Nat10	3.8e-06	-	103561810	103562059	0	1	249,	0	-5.42	-4.51	14.3
chr2	103983730	103983830	D430041D05Rik	0.0051	-	103983730	103983830	0	1	100,	0	-2.29	-1.81	4.56
chr2	103986821	103987071	D430041D05Rik	0.0051	-	103986821	103987071	0	1	250,	0	-2.29	-1.8	10.2
chr2	103987618	103987919	D430041D05Rik	3.7e-06	-	103987618	103987919	0	1	301,	0	-5.43	-4.51	8.14
chr2	103988017	103989115	D430041D05Rik	3.7e-06	-	103988017	103989115	0	1	1098,	0	-5.43	-4.51	9.61
chr2	104098322	104098523	D430041D05Rik	0.00062	-	104098322	104098523	0	1	201,	0	-3.21	-2.66	10
chr2	104270036	104270386	Hipk3	2.5e-06	-	104270036	104270386	0	1	350,	0	-5.61	-4.66	8
chr2	104311146	104311347	Hipk3	2.6e-06	-	104311146	104311347	0	1	201,	0	-5.58	-4.63	6
chr2	104311496	104311647	Hipk3	2.6e-06	-	104311496	104311647	0	1	151,	0	-5.58	-4.63	3.83
chr2	104521718	104521868	Tcp11l1	0.0022	-	104521718	104521868	0	1	150,	0	-2.65	-2.14	13
chr2	104626718	104626968	Qser1	0.00016	-	104626718	104626968	0	1	250,	0	-3.79	-2.66	5
chr2	104627267	104627367	Qser1	0.00016	-	104627267	104627367	0	1	100,	0	-3.79	-2.66	2.5
chr2	104630108	104630209	Qser1	0.00016	-	104630108	104630209	0	1	101,	0	-3.79	-2.66	4.5
chr2	105228030	105228130	Rcn1	6e-05	-	105228030	105228130	0	1	100,	0	-4.22	-3.54	4.6
chr2	106804778	106805678	Arl14ep	4.2e-07	-	106804778	106805678	0	2	249,100,	0,800	-6.38	-5.26	4.45
chr2	106809323	106809623	Arl14ep	4.2e-07	-	106809323	106809623	0	1	300,	0	-6.38	-5.26	7
chr2	110202361	110202559	Fibin	7.8e-05	-	110202361	110202559	0	1	198,	0	-4.11	-3.45	10
chr2	112203224	112203419	Emc4	8.3e-06	-	112203224	112203419	0	1	195,	0	-5.08	-4.24	4.73
chr2	112471937	112472237	Ryr3	0.0012	-	112471937	112472237	0	1	300,	0	-2.92	-2.4	12.7
chr2	112492782	112492982	Ryr3	2.5e-06	-	112492782	112492982	0	1	200,	0	-5.61	-4.66	8.29
chr2	112493380	112493531	Ryr3	2.5e-06	-	112493380	112493531	0	1	151,	0	-5.61	-4.66	4
chr2	112493630	112493830	Ryr3	2.5e-06	-	112493630	112493830	0	1	200,	0	-5.61	-4.66	4.8
chr2	113673734	113673884	Arhgap11a	0.0018	-	113673734	113673884	0	1	150,	0	-2.75	-1.76	6
chr2	113674082	113674232	Arhgap11a	0.0018	-	113674082	113674232	0	1	150,	0	-2.75	-1.76	6
chr2	113836477	113836826	Gjd2	1.2e-05	-	113836477	113836826	0	1	349,	0	-4.91	-4.1	8.37
chr2	113837271	113837471	Gjd2	1.2e-05	-	113837271	113837471	0	1	200,	0	-4.91	-4.1	4
chr2	114021723	114021972	Zfp770	2.2e-05	-	114021723	114021972	0	1	249,	0	-4.66	-3.9	6.67
chr2	114022070	114022369	Zfp770	2.2e-05	-	114022070	114022369	0	1	299,	0	-4.66	-3.9	15.5
chr2	114022566	114022815	Zfp770	2.2e-05	-	114022566	114022815	0	1	249,	0	-4.66	-3.9	6
chr2	115689185	115689285	Meis2	4.8e-07	-	115689185	115689285	0	1	100,	0	-6.32	-5.21	3.96
chr2	115689433	115690130	Meis2	4.8e-07	-	115689433	115690130	0	1	697,	0	-6.32	-5.21	15.1
chr2	115890594	115890695	Meis2	0.0068	-	115890594	115890695	0	1	101,	0	-2.17	-1.69	6.06
chr2	117106521	117106671	Rasgrp1	4.7e-08	-	117106521	117106671	0	1	150,	0	-7.33	-5.99	5.05
chr2	117108156	117108405	Rasgrp1	7.9e-11	-	117108156	117108405	0	1	249,	0	-10.1	-8.19	8.82
chr2	118105506	118105655	Gpr176	0.0035	-	118105506	118105655	0	1	149,	0	-2.46	-1.97	5.8
chr2	118524987	118525137	Ankrd63	0.00019	-	118524987	118525137	0	1	150,	0	-3.72	-3.12	5.75
chr2	118525532	118525781	Ankrd63	0.00022	-	118525532	118525781	0	1	249,	0	-3.66	-3.07	5.18
chr2	118525979	118526128	Ankrd63	0.00022	-	118525979	118526128	0	1	149,	0	-3.66	-3.07	6.25
chr2	118528309	118528410	Ankrd63	0.00025	-	118528309	118528410	0	1	101,	0	-3.6	-3.01	5.4
chr2	118528805	118529005	Ankrd63	0.00048	-	118528805	118529005	0	1	200,	0	-3.32	-2.76	6.9
chr2	118529103	118529501	Ankrd63	0.00048	-	118529103	118529501	0	1	398,	0	-3.32	-2.76	6.33
chr2	118844203	118844745	Ccdc32	3.5e-07	-	118844203	118844745	0	1	542,	0	-6.45	-5.31	10.7
chr2	119095618	119096106	Rhov	2.2e-05	-	119095618	119096106	0	1	488,	0	-4.66	-3.91	9.25
chr2	119200127	119200228	Ino80	0.00015	-	119200127	119200228	0	1	101,	0	-3.83	-3.21	4.5
chr2	119485859	119486198	Ndufaf1	3.3e-07	-	119485859	119486198	0	1	339,	0	-6.48	-5.33	14.2
chr2	119577361	119577462	Ltk	0.00012	-	119577361	119577462	0	1	101,	0	-3.92	-3.29	4.38
chr2	119589843	119589944	Rpap1	0.0027	-	119589843	119589944	0	1	101,	0	-2.57	-2.07	3.3
chr2	119593448	119593648	Rpap1	0.00014	-	119593448	119593648	0	1	200,	0	-3.86	-3.23	6
chr2	120143296	120143747	Vps39	1.2e-07	-	120143296	120143747	0	1	451,	0	-6.93	-5.68	14
chr2	120349769	120349920	Zfp106	5.4e-06	-	120349769	120349920	0	1	151,	0	-5.27	-4.39	7.27
chr2	120359405	120359606	Zfp106	1.9e-05	-	120359405	120359606	0	1	201,	0	-4.72	-3.95	6.78
chr2	120359954	120360055	Zfp106	0.0028	-	120359954	120360055	0	1	101,	0	-2.55	-2.05	4
chr2	120361154	120365070	Zfp106	0.00021	-	120361154	120365070	0	2	261,40,	0,3876	-3.68	-3.08	9.37
chr2	120544033	120544284	Cdan1	5.8e-05	-	120544033	120544284	0	1	251,	0	-4.24	-3.56	22.4
chr2	120564085	120564186	Ttbk2	0.0021	-	120564085	120564186	0	1	101,	0	-2.67	-2.16	4
chr2	120565431	120570805	Ttbk2	6.6e-06	-	120565431	120570805	0	2	499,51,	0,5323	-5.18	-4.32	6.86
chr2	120571502	120571952	Ttbk2	1.6e-05	-	120571502	120571952	0	1	450,	0	-4.8	-4.01	7.6
chr2	120574195	120574545	Ttbk2	1.6e-05	-	120574195	120574545	0	1	350,	0	-4.8	-4.01	8.5
chr2	120964607	120964904	Lcmt2	5.1e-05	-	120964607	120964904	0	1	297,	0	-4.29	-3.6	7
chr2	120965051	120965249	Lcmt2	5.1e-05	-	120965051	120965249	0	1	198,	0	-4.29	-3.6	3.91
chr2	121041441	121041841	Trp53bp1	0.00032	-	121041441	121041841	0	1	400,	0	-3.49	-2.92	7.19
chr2	121061415	121061615	Trp53bp1	2e-05	-	121061415	121061615	0	1	200,	0	-4.69	-3.93	3.76
chr2	121061764	121061914	Trp53bp1	2e-05	-	121061764	121061914	0	1	150,	0	-4.69	-3.93	3.27
chr2	121062212	121062413	Trp53bp1	2e-05	-	121062212	121062413	0	1	201,	0	-4.69	-3.93	4.43
chr2	121136894	121137592	Ppip5k1	2.1e-05	-	121136894	121137592	0	1	698,	0	-4.67	-3.91	10.1
chr2	121890864	121891064	Spg11	8.5e-05	-	121890864	121891064	0	1	200,	0	-4.07	-3.42	7.5
chr2	121891263	121891363	Spg11	8.5e-05	-	121891263	121891363	0	1	100,	0	-4.07	-3.42	6
chr2	122175065	122175163	Shf	0.0079	-	122175065	122175163	0	1	98,	0	-2.1	-1.62	3.87
chr2	122292755	122292853	Bambi-ps1	0.00066	-	122292755	122292853	0	1	98,	0	-3.18	-2.14	4.5
chr2	122510605	122510905	Slc30a4	4.1e-05	-	122510605	122510905	0	1	300,	0	-4.39	-3.68	12.7
chr2	124913897	124913997	Myef2	9.8e-06	-	124913897	124913997	0	1	100,	0	-5.01	-4.18	2.67
chr2	124914492	124914592	Myef2	2e-07	-	124914492	124914592	0	1	100,	0	-6.7	-5.5	5.56
chr2	125389171	125389321	Cep152	0.001	-	125389171	125389321	0	1	150,	0	-2.99	-2.47	6
chr2	125389469	125389669	Cep152	0.001	-	125389469	125389669	0	1	200,	0	-2.99	-2.47	6
chr2	125405358	125405458	Cep152	0.001	-	125405358	125405458	0	1	100,	0	-2.99	-1.98	3.67
chr2	125565419	125566470	Secisbp2l	6.3e-11	-	125565419	125566470	0	1	1051,	0	-10.2	-8.24	29.2
chr2	125657768	125658066	Cops2	1e-05	-	125657768	125658066	0	1	298,	0	-5	-4.17	24.1
chr2	127068359	127068558	Ciao1	2.3e-06	-	127068359	127068558	0	1	199,	0	-5.63	-4.67	6.36
chr2	127402314	127402763	Zfp661	4.4e-06	-	127402314	127402763	0	1	449,	0	-5.36	-4.46	8.2
chr2	127402911	127403012	Zfp661	4.4e-06	-	127402911	127403012	0	1	101,	0	-5.36	-4.46	8
chr2	127403111	127403211	Zfp661	4.4e-06	-	127403111	127403211	0	1	100,	0	-5.36	-4.46	4
chr2	127460548	127460698	Mal	0.0069	-	127460548	127460698	0	1	150,	0	-2.16	-1.68	6.2
chr2	127566617	127566718	Nphp1	0.0001	-	127566617	127566718	0	1	101,	0	-3.99	-3.35	5.71
chr2	127617208	127617447	1500011K16Rik	0.00024	-	127617208	127617447	0	1	239,	0	-3.62	-3.03	18.3
chr2	128436665	128437463	Anapc1	2.3e-08	-	128436665	128437463	0	1	798,	0	-7.64	-6.23	12.1
chr2	128437711	128438210	Anapc1	2.3e-08	-	128437711	128438210	0	1	499,	0	-7.64	-6.23	5.13
chr2	128438358	128438608	Anapc1	2.3e-08	-	128438358	128438608	0	1	250,	0	-7.64	-6.23	4.8
chr2	129512633	129512734	Pdyn	0.00036	-	129512633	129512734	0	1	101,	0	-3.44	-2.87	4.5
chr2	129513732	129514082	Pdyn	0.00035	-	129513732	129514082	0	1	350,	0	-3.45	-2.88	11.3
chr2	129625749	129625849	4932416H05Rik	3.2e-05	-	129625749	129625849	0	1	100,	0	-4.5	-3.77	3.67
chr2	129626646	129626746	4932416H05Rik	3.2e-05	-	129626646	129626746	0	1	100,	0	-4.5	-3.77	3.71
chr2	130417125	130417275	Ubox5	0.0031	-	130417125	130417275	0	1	150,	0	-2.51	-2.01	7.33
chr2	130425361	130425511	Ubox5	0.00026	-	130425361	130425511	0	1	150,	0	-3.58	-3	3.43
chr2	130425709	130425860	Ubox5	0.00026	-	130425709	130425860	0	1	151,	0	-3.58	-3	6
chr2	130440265	130440414	Fastkd5	0.00025	-	130440265	130440414	0	1	149,	0	-3.61	-3.02	3.67
chr2	130460882	130461181	Lzts3	5e-06	-	130460882	130461181	0	1	299,	0	-5.3	-4.41	8.96
chr2	130462133	130462333	Lzts3	1.2e-07	-	130462133	130462333	0	1	200,	0	-6.91	-5.66	7.9
chr2	130700057	130701332	A730017L22Rik	0.00062	-	130700057	130701332	0	2	121,127,	0,1148	-3.21	-2.66	14
chr2	131003668	131004114	Cenpb	3.5e-07	-	131003668	131004114	0	1	446,	0	-6.45	-5.31	11.7
chr2	131004460	131004560	Cenpb	7.1e-06	-	131004460	131004560	0	1	100,	0	-5.15	-4.29	2.13
chr2	131004707	131004857	Cenpb	7.1e-06	-	131004707	131004857	0	1	150,	0	-5.15	-4.29	5.28
chr2	131004955	131005055	Cenpb	7.1e-06	-	131004955	131005055	0	1	100,	0	-5.15	-4.29	3.66
chr2	131127899	131128049	Rnf24	3e-06	-	131127899	131128049	0	1	150,	0	-5.53	-4.6	3
chr2	131128396	131128596	Rnf24	3e-06	-	131128396	131128596	0	1	200,	0	-5.53	-4.6	5.17
chr2	131128694	131129242	Rnf24	3e-06	-	131128694	131129242	0	1	548,	0	-5.53	-4.6	21.7
chr2	131371192	131371392	Adra1d	3e-05	-	131371192	131371392	0	1	200,	0	-4.52	-3.79	14.3
chr2	131371591	131371941	Adra1d	0.00079	-	131371591	131371941	0	1	350,	0	-3.1	-2.56	9.11
chr2	131387222	131387373	Adra1d	0.002	-	131387222	131387373	0	1	151,	0	-2.7	-2.2	5.39
chr2	131820628	131821078	Rassf2	0.00083	-	131820628	131821078	0	1	450,	0	-3.08	-2.55	10.8
chr2	131821625	131822074	Rassf2	5.5e-05	-	131821625	131822074	0	1	449,	0	-4.26	-3.58	5
chr2	131882506	131882607	Slc23a2	0.0037	-	131882506	131882607	0	1	101,	0	-2.43	-1.94	4.17
chr2	132198853	132199003	Prokr2	5.9e-08	-	132198853	132199003	0	1	150,	0	-7.23	-5.92	7.67
chr2	134424285	134424585	Tmx4	3.5e-10	-	134424285	134424585	0	1	300,	0	-9.45	-7.61	8.34
chr2	135908861	135909011	Pak7	0.0063	-	135908861	135909011	0	1	150,	0	-2.2	-1.72	10.6
chr2	135926594	135926694	Pak7	5.9e-05	-	135926594	135926694	0	1	100,	0	-4.23	-3.55	5.2
chr2	135941939	135942288	Pak7	5.9e-05	-	135941939	135942288	0	1	349,	0	-4.23	-3.55	5.62
chr2	136706968	136707268	Mkks	0.00022	-	136706968	136707268	0	1	300,	0	-3.65	-3.06	8.85
chr2	136908734	136909084	Jag1	9.1e-07	-	136908734	136909084	0	1	350,	0	-6.04	-5	8.5
chr2	139993574	139993874	Esf1	0.0003	-	139993574	139993874	0	1	300,	0	-3.53	-2.95	6.5
chr2	140485329	140486426	Flrt3	5.8e-05	-	140485329	140486426	0	1	1097,	0	-4.24	-3.56	13.8
chr2	140486525	140486626	Flrt3	5.8e-05	-	140486525	140486626	0	1	101,	0	-4.24	-3.03	5
chr2	140486924	140487074	Flrt3	5.8e-05	-	140486924	140487074	0	1	150,	0	-4.24	-3.56	5.4
chr2	142445329	142445529	Kif16b	0.00055	-	142445329	142445529	0	1	200,	0	-3.26	-2.71	5.5
chr2	142538107	142538208	Kif16b	0.00011	-	142538107	142538208	0	1	101,	0	-3.94	-3.3	7.67
chr2	143773180	143773281	Rrbp1	0.0002	-	143773180	143773281	0	1	101,	0	-3.69	-3.09	3.3
chr2	144131356	144131505	Ovol2	0.00019	-	144131356	144131505	0	1	149,	0	-3.72	-3.12	17.6
chr2	147009687	147009887	Nkx2-2	0.0017	-	147009687	147009887	0	1	200,	0	-2.76	-2.25	5.14
chr2	147010286	147011589	Nkx2-2	0.0017	-	147010286	147011589	0	2	7,94,	0,1209	-2.76	-2.25	4.25
chr2	148231891	148232041	Thbd	8.1e-07	-	148231891	148232041	0	1	150,	0	-6.09	-5.03	6.75
chr2	148232882	148233032	Thbd	8.1e-07	-	148232882	148233032	0	1	150,	0	-6.09	-5.03	5.18
chr2	148266827	148267325	Cd93	0.0043	-	148266827	148267325	0	2	176,75,	0,423	-2.37	-1.88	11
chr2	149943438	149943689	Zfp120	0.0001	-	149943438	149943689	0	1	251,	0	-3.99	-3.35	5
chr2	150658643	150658742	Abhd12	3.4e-05	-	150658643	150658742	0	1	99,	0	-4.47	-3.75	3.86
chr2	150856107	150856599	Nanp	7.8e-06	-	150856107	150856599	0	1	492,	0	-5.11	-4.26	10.7
chr2	151417534	151417635	Snph	3.5e-06	-	151417534	151417635	0	1	101,	0	-5.45	-4.53	4.53
chr2	151419483	151419884	Snph	7.9e-15	-	151419483	151419884	0	1	401,	0	-14.1	-11.3	13
chr2	151420083	151420234	Snph	7.9e-15	-	151420083	151420234	0	1	151,	0	-14.1	-11.3	7.22
chr2	151543842	151544092	Psmf1	1.3e-06	-	151543842	151544092	0	1	250,	0	-5.88	-4.86	7.5
chr2	151795427	151795675	Fam110a	6.6e-06	-	151795427	151795675	0	1	248,	0	-5.18	-4.31	11.5
chr2	151795872	151796021	Fam110a	6.6e-06	-	151795872	151796021	0	1	149,	0	-5.18	-4.31	3.67
chr2	152194936	152195233	Nrsn2	1.5e-07	-	152194936	152195233	0	1	297,	0	-6.83	-5.6	6.13
chr2	152222187	152222337	Sox12	3.2e-06	-	152222187	152222337	0	1	150,	0	-5.49	-4.56	3.77
chr2	152222486	152222736	Sox12	3.2e-06	-	152222486	152222736	0	1	250,	0	-5.49	-4.56	8.43
chr2	152222934	152223234	Sox12	3.2e-06	-	152222934	152223234	0	1	300,	0	-5.49	-4.56	3.67
chr2	152239434	152239535	Zcchc3	0.0034	-	152239434	152239535	0	1	101,	0	-2.47	-1.98	5
chr2	152239733	152239883	Zcchc3	0.0034	-	152239733	152239883	0	1	150,	0	-2.47	-1.98	8
chr2	152655297	152655697	Bcl2l1	1.9e-08	-	152655297	152655697	0	1	400,	0	-7.72	-6.29	9.68
chr2	152768427	152768578	Dusp15	0.0019	-	152768427	152768578	0	1	151,	0	-2.72	-2.21	6.33
chr2	153048947	153049047	Tspyl3	3.5e-05	-	153048947	153049047	0	1	100,	0	-4.46	-3.74	4.43
chr2	153049145	153049295	Tspyl3	3.5e-05	-	153049145	153049295	0	1	150,	0	-4.46	-3.74	4.71
chr2	153049442	153050087	Tspyl3	3.5e-05	-	153049442	153050087	0	1	645,	0	-4.46	-3.74	12.2
chr2	153168040	153168241	2500004C02Rik	0.00013	-	153168040	153168241	0	1	201,	0	-3.9	-3.27	4.5
chr2	153168340	153168590	2500004C02Rik	0.00013	-	153168340	153168590	0	1	250,	0	-3.9	-3.27	7.67
chr2	153237129	153237528	8430427H17Rik	0.00019	-	153237129	153237528	0	1	399,	0	-3.72	-3.12	7.1
chr2	154413415	154413562	Pxmp4	0.0014	-	154413415	154413562	0	1	147,	0	-2.84	-2.33	6.67
chr2	155231383	155231633	Ncoa6	2.1e-05	-	155231383	155231633	0	1	250,	0	-4.67	-3.91	9.9
chr2	155231781	155232380	Ncoa6	2.1e-05	-	155231781	155232380	0	1	599,	0	-4.67	-3.91	8.8
chr2	155233275	155233575	Ncoa6	0.00062	-	155233275	155233575	0	1	300,	0	-3.21	-2.67	9
chr2	155240958	155241257	Ncoa6	3.9e-05	-	155240958	155241257	0	1	299,	0	-4.41	-3.7	12.1
chr2	155241356	155241457	Ncoa6	3.9e-05	-	155241356	155241457	0	1	101,	0	-4.41	-3.7	5.33
chr2	155246994	155247144	Ncoa6	0.00039	-	155246994	155247144	0	1	150,	0	-3.41	-2.84	4.57
chr2	155643616	155643716	BC029722	0.00023	-	155643616	155643716	0	1	100,	0	-3.64	-3.05	3.33
chr2	155644310	155644559	BC029722	0.00056	-	155644310	155644559	0	1	249,	0	-3.25	-2.7	3.97
chr2	155674055	155674155	Uqcc1	0.00013	-	155674055	155674155	0	1	100,	0	-3.9	-3.27	5.85
chr2	155922295	155922395	Rbm12	6.5e-05	-	155922295	155922395	0	1	100,	0	-4.19	-3.52	6.75
chr2	155922492	155922740	Rbm12	6.5e-05	-	155922492	155922740	0	1	248,	0	-4.19	-3.52	9.43
chr2	155923529	155923974	Rbm12	2.4e-06	-	155923529	155923974	0	1	445,	0	-5.62	-4.66	8.75
chr2	155949567	155949715	Nfs1	7.6e-08	-	155949567	155949715	0	1	148,	0	-7.12	-5.84	11.9
chr2	155998631	156003093	Rbm39	1.6e-12	-	155998631	156003093	0	2	127,22,	0,4440	-11.8	-9.44	4.2
chr2	156217820	156218318	2900097C17Rik	3.2e-15	-	156217820	156218318	0	1	498,	0	-14.5	-11.6	17.5
chr2	156679413	156679657	5430405H02Rik	3.3e-07	-	156679413	156679657	0	1	244,	0	-6.48	-5.33	17.7
chr2	156679851	156679949	5430405H02Rik	3.3e-07	-	156679851	156679949	0	1	98,	0	-6.48	-5.33	3.4
chr2	156698903	156699002	Sla2	7.8e-05	-	156698903	156699002	0	1	99,	0	-4.11	-3.45	3.57
chr2	156754219	156754469	Ndrg3	2e-12	-	156754219	156754469	0	1	250,	0	-11.7	-9.37	3.54
chr2	156842268	156842818	Soga1	1.3e-06	-	156842268	156842818	0	1	550,	0	-5.9	-4.88	8.71
chr2	156843367	156843567	Soga1	0.00015	-	156843367	156843567	0	1	200,	0	-3.82	-3.2	4
chr2	156843666	156843917	Soga1	0.00015	-	156843666	156843917	0	1	251,	0	-3.82	-3.2	3.9
chr2	156846255	156846456	Soga1	2e-05	-	156846255	156846456	0	1	201,	0	-4.69	-3.93	6.78
chr2	156846555	156846805	Soga1	2e-05	-	156846555	156846805	0	1	250,	0	-4.69	-3.93	6.7
chr2	156847054	156847155	Soga1	0.00029	-	156847054	156847155	0	1	101,	0	-3.54	-2.96	8.56
chr2	156865824	156866624	Soga1	0.00012	-	156865824	156866624	0	1	800,	0	-3.92	-3.29	11.9
chr2	157382344	157382543	Blcap	5.1e-08	-	157382344	157382543	0	1	199,	0	-7.29	-5.96	8.62
chr2	157833061	157833211	Tti1	0.0025	-	157833061	157833211	0	1	150,	0	-2.6	-2.1	3.75
chr2	157833408	157833508	Tti1	0.0025	-	157833408	157833508	0	1	100,	0	-2.6	-2.1	5.83
chr2	157834053	157834252	Tti1	0.0025	-	157834053	157834252	0	1	199,	0	-2.6	-2.1	5.25
chr2	157834549	157834699	Tti1	0.0025	-	157834549	157834699	0	1	150,	0	-2.6	-2.1	8
chr2	158421357	158421507	Gm14204	0.0001	-	158421357	158421507	0	1	150,	0	-3.99	-3.35	5.33
chr2	160190857	160191506	Mafb	2.6e-05	-	160190857	160191506	0	1	649,	0	-4.59	-3.85	15
chr2	160596779	160597178	Zhx3	0.00012	-	160596779	160597178	0	1	399,	0	-3.92	-3.28	13.8
chr2	160605450	160605700	Zhx3	0.00081	-	160605450	160605700	0	1	250,	0	-3.09	-2.55	6.67
chr2	160607590	160607740	Zhx3	0.0014	-	160607590	160607740	0	1	150,	0	-2.84	-2.32	11.3
chr2	160774963	160775264	Chd6	1.2e-08	-	160774963	160775264	0	1	301,	0	-7.92	-6.44	14.4
chr2	160775362	160775513	Chd6	1.2e-08	-	160775362	160775513	0	1	151,	0	-7.92	-6.44	8.06
chr2	160775612	160775863	Chd6	1.2e-08	-	160775612	160775863	0	1	251,	0	-7.92	-6.44	13.6
chr2	160785839	160785940	Chd6	0.0012	-	160785839	160785940	0	1	101,	0	-2.91	-2.39	3.67
chr2	160791019	160791270	Chd6	6.6e-06	-	160791019	160791270	0	1	251,	0	-5.18	-4.31	10.2
chr2	160792119	160792370	Chd6	0.0028	-	160792119	160792370	0	1	251,	0	-2.55	-2.05	5.29
chr2	160878164	160878415	Chd6	0.00013	-	160878164	160878415	0	1	251,	0	-3.88	-3.26	10
chr2	161355107	161356174	Ptprt	1.3e-05	-	161355107	161356174	0	2	198,2,	0,1065	-4.88	-4.08	7.33
chr2	163231752	163231997	Oser1	0.004	-	163231752	163231997	0	1	245,	0	-2.4	-1.91	5.78
chr2	163232191	163232290	Oser1	0.004	-	163232191	163232290	0	1	99,	0	-2.4	-1.91	8.22
chr2	163295184	163295335	Fitm2	0.012	-	163295184	163295335	0	1	151,	0	-1.92	-1.45	8
chr2	163295433	163295583	Fitm2	0.012	-	163295433	163295583	0	1	150,	0	-1.92	-1.45	9.2
chr2	164826454	164826704	Ncoa5	4.2e-08	-	164826454	164826704	0	1	250,	0	-7.38	-6.03	23.1
chr2	164826903	164827003	Ncoa5	0.00095	-	164826903	164827003	0	1	100,	0	-3.02	-2.49	5.3
chr2	164827251	164827502	Ncoa5	4.5e-05	-	164827251	164827502	0	1	251,	0	-4.35	-3.65	5.36
chr2	164838376	164838577	Ncoa5	4.5e-05	-	164838376	164838577	0	1	201,	0	-4.35	-3.65	6.76
chr2	164937803	164938003	Cdh22	0.00052	-	164937803	164938003	0	1	200,	0	-3.28	-2.73	7.21
chr2	165102266	165102561	Slc35c2	8.9e-09	-	165102266	165102561	0	1	295,	0	-8.05	-6.53	7.2
chr2	165115420	165115919	Elmo2	2.1e-09	-	165115420	165115919	0	1	499,	0	-8.67	-7.01	8.18
chr2	165203483	165203634	Zfp334	0.00019	-	165203483	165203634	0	1	151,	0	-3.72	-3.11	6.75
chr2	165205326	165205776	Zfp334	1.8e-05	-	165205326	165205776	0	1	450,	0	-4.75	-3.98	8.6
chr2	165316102	165316349	2810408M09Rik	0.0017	-	165316102	165316349	0	1	247,	0	-2.77	-2.26	7.71
chr2	165610447	165610548	Zmynd8	2.1e-05	-	165610447	165610548	0	1	101,	0	-4.68	-3.92	3.33
chr2	165610845	165611095	Zmynd8	2.1e-05	-	165610845	165611095	0	1	250,	0	-4.68	-3.92	12.2
chr2	165637880	165638279	Zmynd8	2.1e-05	-	165637880	165638279	0	1	399,	0	-4.68	-3.92	19.3
chr2	165653736	165653837	Zmynd8	9.5e-07	-	165653736	165653837	0	1	101,	0	-6.02	-4.98	6.36
chr2	165899547	165899698	Sulf2	1e-11	-	165899547	165899698	0	1	151,	0	-11	-8.86	4.03
chr2	165899796	165900245	Sulf2	1e-11	-	165899796	165900245	0	1	449,	0	-11	-8.86	10.4
chr2	166392741	166392941	Prex1	6.2e-08	-	166392741	166392941	0	1	200,	0	-7.21	-5.9	9.75
chr2	166774380	166775214	Stau1	6.3e-10	-	166774380	166775214	0	2	479,15,	0,819	-9.2	-7.42	19
chr2	166862195	166862446	Znfx1	8.7e-06	-	166862195	166862446	0	1	251,	0	-5.06	-4.22	7
chr2	166862545	166862846	Znfx1	8.7e-06	-	166862545	166862846	0	1	301,	0	-5.06	-4.22	10.7
chr2	166863694	166863895	Znfx1	0.0089	-	166863694	166863895	0	1	201,	0	-2.05	-1.58	10.8
chr2	166880758	166881009	Znfx1	0.00025	-	166880758	166881009	0	1	251,	0	-3.6	-3.01	14.7
chr2	166882057	166882208	Znfx1	0.00012	-	166882057	166882208	0	1	151,	0	-3.91	-3.28	7.75
chr2	166924505	166925004	Kcnb1	1.1e-06	-	166924505	166925004	0	1	499,	0	-5.95	-4.92	16.2
chr2	166925202	166925302	Kcnb1	1.1e-06	-	166925202	166925302	0	1	100,	0	-5.95	-4.92	4.27
chr2	166926546	166926945	Kcnb1	9.1e-06	-	166926546	166926945	0	1	399,	0	-5.04	-4.21	7.62
chr2	166929035	166929285	Kcnb1	1.1e-05	-	166929035	166929285	0	1	250,	0	-4.97	-4.15	16.5
chr2	166929633	166930281	Kcnb1	2.8e-07	-	166929633	166930281	0	1	648,	0	-6.55	-5.39	11
chr2	166930529	166930729	Kcnb1	2.8e-07	-	166930529	166930729	0	1	200,	0	-6.55	-5.39	7.04
chr2	166930977	166931078	Kcnb1	2.8e-07	-	166930977	166931078	0	1	101,	0	-6.55	-5.39	6.12
chr2	166931575	166931725	Kcnb1	0.00069	-	166931575	166931725	0	1	150,	0	-3.16	-2.62	4.88
chr2	167013819	167014019	Kcnb1	6.3e-05	-	167013819	167014019	0	1	200,	0	-4.2	-3.53	5.5
chr2	167126664	167126961	B4galt5	7.9e-08	-	167126664	167126961	0	1	297,	0	-7.1	-5.81	8.55
chr2	167308233	167308584	Spata2	1.2e-06	-	167308233	167308584	0	1	351,	0	-5.91	-4.89	6.37
chr2	167308682	167308783	Spata2	1.2e-06	-	167308682	167308783	0	1	101,	0	-5.91	-4.89	3.44
chr2	167309132	167309982	Spata2	1.2e-06	-	167309132	167309982	0	1	850,	0	-5.91	-4.89	6.54
chr2	167434237	167434688	Ube2v1	3e-05	-	167434237	167434688	0	1	451,	0	-4.53	-3.8	7.37
chr2	167443392	167457455	Ube2v1	3e-05	-	167443392	167457455	0	2	85,16,	0,14047	-4.53	-3.8	2.64
chr2	167469374	167469624	Tmem189	6.8e-05	-	167469374	167469624	0	1	250,	0	-4.17	-3.5	7.18
chr2	168007355	168008446	Adnp	5e-08	-	168007355	168008446	0	1	1091,	0	-7.3	-5.96	14.4
chr2	168008841	168009287	Adnp	4.3e-06	-	168008841	168009287	0	1	446,	0	-5.37	-4.47	4.47
chr2	168009583	168009882	Adnp	2.4e-05	-	168009583	168009882	0	1	299,	0	-4.62	-3.87	6.77
chr2	168009980	168010228	Adnp	2.4e-05	-	168009980	168010228	0	1	248,	0	-4.62	-3.87	7.85
chr2	168010425	168010575	Adnp	2.4e-05	-	168010425	168010575	0	1	150,	0	-4.62	-3.87	8.62
chr2	168087394	168087986	Kcng1	7.1e-06	-	168087394	168087986	0	1	592,	0	-5.15	-4.29	21.4
chr2	168302557	168302757	Nfatc2	0.00012	-	168302557	168302757	0	1	200,	0	-3.91	-3.28	9
chr2	168304300	168304451	Nfatc2	0.00014	-	168304300	168304451	0	1	151,	0	-3.84	-2.71	6
chr2	168304898	168305148	Nfatc2	0.00014	-	168304898	168305148	0	1	250,	0	-3.84	-2.71	4.67
chr2	168305347	168305547	Nfatc2	0.00014	-	168305347	168305547	0	1	200,	0	-3.84	-3.22	6
chr2	168751155	168751451	Zfp64	6.5e-05	-	168751155	168751451	0	1	296,	0	-4.19	-3.52	18.4
chr2	168751745	168751942	Zfp64	1.4e-08	-	168751745	168751942	0	1	197,	0	-7.85	-6.38	16
chr2	173053499	173053749	Pmepa1	4.1e-08	-	173053499	173053749	0	1	250,	0	-7.39	-6.03	3.93
chr2	174253193	174253393	Ctsz	2.4e-05	-	174253193	174253393	0	1	200,	0	-4.62	-3.87	12.7
chr2	178146650	178146849	Ppp1r3d	0.00015	-	178146650	178146849	0	1	199,	0	-3.83	-3.21	13.5
chr2	179647694	179647944	Taf4a	2.5e-05	-	179647694	179647944	0	1	250,	0	-4.6	-3.85	4.5
chr2	179834367	179834517	Hrh3	2.2e-07	-	179834367	179834517	0	1	150,	0	-6.65	-5.46	5.07
chr2	179834912	179835012	Hrh3	2.2e-07	-	179834912	179835012	0	1	100,	0	-6.65	-5.46	3.68
chr2	179993991	179994242	Cables2	1.9e-06	-	179993991	179994242	0	1	251,	0	-5.72	-4.74	13.9
chr2	179994391	179994491	Cables2	1.9e-06	-	179994391	179994491	0	1	100,	0	-5.72	-4.74	2.8
chr2	179994590	179994741	Cables2	1.9e-06	-	179994590	179994741	0	1	151,	0	-5.72	-4.74	5.89
chr2	180393865	180394864	Dido1	1.9e-05	-	180393865	180394864	0	1	999,	0	-4.72	-3.95	13.1
chr2	180395063	180395713	Dido1	1.9e-05	-	180395063	180395713	0	1	650,	0	-4.72	-3.95	8.8
chr2	180395812	180396262	Dido1	1.9e-05	-	180395812	180396262	0	1	450,	0	-4.72	-3.95	13
chr2	180396910	180397160	Dido1	1.9e-05	-	180396910	180397160	0	1	250,	0	-4.72	-3.95	8
chr2	180402308	180402459	Dido1	0.0011	-	180402308	180402459	0	1	151,	0	-2.96	-2.44	5.2
chr2	180402558	180402659	Dido1	0.0011	-	180402558	180402659	0	1	101,	0	-2.96	-2.44	6
chr2	180422253	180422403	Dido1	0.0003	-	180422253	180422403	0	1	150,	0	-3.52	-2.94	9.64
chr2	180423628	180423779	Dido1	0.0003	-	180423628	180423779	0	1	151,	0	-3.52	-2.94	3.39
chr2	180640369	180645735	Ythdf1	5.9e-07	-	180640369	180645735	0	2	4,344,	0,5022	-6.23	-5.13	7.7
chr2	180645833	180646081	Ythdf1	5.9e-07	-	180645833	180646081	0	1	248,	0	-6.23	-5.13	6
chr2	180646179	180646626	Ythdf1	5.9e-07	-	180646179	180646626	0	1	447,	0	-6.23	-5.13	5.29
chr2	180757663	180758113	Chrna4	5.6e-05	-	180757663	180758113	0	1	450,	0	-4.25	-3.57	8.44
chr2	180763074	180763175	Chrna4	0.015	-	180763074	180763175	0	1	101,	0	-1.83	-1.36	4.09
chr2	180764021	180764172	Chrna4	0.0063	-	180764021	180764172	0	1	151,	0	-2.2	-1.72	5.75
chr2	180810432	180810583	Kcnq2	4.2e-07	-	180810432	180810583	0	1	151,	0	-6.38	-5.26	12.4
chr2	180816248	180816448	Kcnq2	4.2e-07	-	180816248	180816448	0	1	200,	0	-6.38	-5.26	5.92
chr2	180988354	180988755	Gmeb2	2.6e-06	-	180988354	180988755	0	1	401,	0	-5.59	-4.64	10.9
chr2	181125888	181126039	Zbtb46	0.004	-	181125888	181126039	0	1	151,	0	-2.4	-1.91	3.78
chr2	181146681	181158319	Zbtb46	0.00021	-	181146681	181158319	0	2	4,196,	0,11442	-3.67	-3.07	3.25
chr2	181158616	181158816	Zbtb46	0.00021	-	181158616	181158816	0	1	200,	0	-3.67	-3.07	9.5
chr2	181318945	181319295	Znf512b	1e-09	-	181318945	181319295	0	1	350,	0	-8.98	-7.26	10.7
chr2	181319542	181319742	Znf512b	5.4e-08	-	181319542	181319742	0	1	200,	0	-7.27	-5.95	5.11
chr2	181405080	181405376	Sox18	0.00011	-	181405080	181405376	0	1	296,	0	-3.97	-3.33	5.33
chr3	5403096	5403197	Zfhx4	0.00011	+	5403096	5403197	0	1	101,	0	-3.96	-2.81	7.5
chr3	5411812	5411913	Zfhx4	0.00011	+	5411812	5411913	0	1	101,	0	-3.96	-2.81	4
chr3	5413209	5413310	Zfhx4	0.00011	+	5413209	5413310	0	1	101,	0	-3.96	-2.81	3.67
chr3	5413409	5413510	Zfhx4	0.00011	+	5413409	5413510	0	1	101,	0	-3.96	-2.81	3
chr3	5415255	5415506	Zfhx4	3.4e-06	+	5415255	5415506	0	1	251,	0	-5.47	-4.55	7
chr3	9252065	9264720	Zbtb10	0.00085	+	9252065	9264720	0	2	15,186,	0,12469	-3.07	-2.05	7
chr3	9265169	9265320	Zbtb10	0.00085	+	9265169	9265320	0	1	151,	0	-3.07	-2.05	9
chr3	9280783	9281084	Zbtb10	5.6e-05	+	9280783	9281084	0	1	301,	0	-4.25	-3.57	32
chr3	16104137	16105280	Ythdf3	1.7e-07	+	16104137	16105280	0	1	1143,	0	-6.77	-5.55	16.4
chr3	16105379	16114158	Ythdf3	1.7e-07	+	16105379	16114158	0	2	45,204,	0,8575	-6.77	-5.55	5.7
chr3	17694770	17699439	2610100L16Rik	1.4e-10	+	17694770	17699439	0	2	243,50,	0,4619	-9.86	-7.95	5.2
chr3	17954573	17954773	Bhlhe22	0.00076	+	17954573	17954773	0	1	200,	0	-3.12	-2.58	4.8
chr3	17954872	17954973	Bhlhe22	0.00076	+	17954872	17954973	0	1	101,	0	-3.12	-2.58	3.62
chr3	17955520	17955621	Bhlhe22	0.0019	+	17955520	17955621	0	1	101,	0	-2.72	-2.21	2.86
chr3	17955819	17956019	Bhlhe22	2.1e-06	+	17955819	17956019	0	1	200,	0	-5.68	-4.71	16
chr3	17956168	17956517	Bhlhe22	2.1e-06	+	17956168	17956517	0	1	349,	0	-5.68	-4.71	12
chr3	19795316	19795912	4632415L05Rik	1.6e-05	+	19795316	19795912	0	1	596,	0	-4.8	-4.01	15.1
chr3	19796059	19796308	4632415L05Rik	1.6e-05	+	19796059	19796308	0	1	249,	0	-4.8	-4.01	13.2
chr3	22109333	22109733	Tbl1xr1	2.8e-07	+	22109333	22109733	0	1	400,	0	-6.56	-5.4	7.75
chr3	27140138	27141287	Nceh1	1.1e-09	+	27140138	27141287	0	1	1149,	0	-8.97	-7.25	18.1
chr3	27143333	27143434	Nceh1	0.00011	+	27143333	27143434	0	1	101,	0	-3.97	-3.33	4.58
chr3	27143532	27143733	Nceh1	0.00011	+	27143532	27143733	0	1	201,	0	-3.97	-3.33	8.6
chr3	28030747	28030946	Pld1	0.00023	+	28030747	28030946	0	1	199,	0	-3.63	-3.04	9.5
chr3	28492990	28493864	Tnik	4.7e-06	+	28492990	28493864	0	2	64,36,	0,838	-5.33	-4.44	3.3
chr3	28566911	28567212	Tnik	4.6e-08	+	28566911	28567212	0	1	301,	0	-7.34	-6	7.86
chr3	30506198	30506299	Mynn	0.0001	+	30506198	30506299	0	1	101,	0	-4	-3.36	7
chr3	30506398	30506548	Mynn	0.0001	+	30506398	30506548	0	1	150,	0	-4	-3.36	4.5
chr3	30515654	30515805	Mynn	0.0001	+	30515654	30515805	0	1	151,	0	-4	-3.36	6.43
chr3	30717458	30717955	Sec62	2.8e-10	+	30717458	30717955	0	1	497,	0	-9.56	-7.7	15.1
chr3	30949280	30949430	Prkci	9.1e-07	+	30949280	30949430	0	1	150,	0	-6.04	-4.99	5.6
chr3	30996818	30997067	Skil	0.00056	+	30996818	30997067	0	1	249,	0	-3.25	-2.7	12.4
chr3	30997166	30997316	Skil	0.00056	+	30997166	30997316	0	1	150,	0	-3.25	-2.7	7.45
chr3	31016360	31017516	Skil	9.1e-08	+	31016360	31017516	0	2	159,140,	0,1016	-7.04	-5.76	5.42
chr3	32264860	32264961	4930429B21Rik	0.00055	+	32264860	32264961	0	1	101,	0	-3.26	-2.71	5.38
chr3	32265060	32265361	4930429B21Rik	0.00055	+	32265060	32265361	0	1	301,	0	-3.26	-2.71	21.2
chr3	32361529	32361929	Pik3ca	6.5e-09	+	32361529	32361929	0	1	400,	0	-8.19	-6.64	20.7
chr3	32418528	32419559	Zfp639	9.1e-09	+	32418528	32419559	0	1	1031,	0	-8.04	-6.53	18.6
chr3	32832085	32832385	Usp13	8.7e-05	+	32832085	32832385	0	1	300,	0	-4.06	-3.41	9.5
chr3	33707833	33708534	Ttc14	5.4e-07	+	33707833	33708534	0	1	701,	0	-6.27	-5.17	16
chr3	34548975	34549074	Sox2	0.0024	+	34548975	34549074	0	1	99,	0	-2.62	-2.12	4.62
chr3	34549613	34549958	Sox2	6.2e-07	+	34549613	34549958	0	1	345,	0	-6.21	-5.12	5.97
chr3	34550153	34550547	Sox2	6.2e-07	+	34550153	34550547	0	1	394,	0	-6.21	-5.12	17.1
chr3	35990144	35990244	Acad9	5.8e-05	+	35990144	35990244	0	1	100,	0	-4.24	-3.56	7
chr3	35991283	35991482	Acad9	0.0013	+	35991283	35991482	0	1	199,	0	-2.87	-1.87	9.5
chr3	36064232	36065129	D3Ertd254e	6e-05	+	36064232	36065129	0	1	897,	0	-4.22	-3.55	8.33
chr3	36068864	36069014	D3Ertd254e	7.4e-05	+	36068864	36069014	0	1	150,	0	-4.13	-3.47	6.67
chr3	37218634	37218834	Bbs12	6.5e-05	+	37218634	37218834	0	1	200,	0	-4.19	-2.99	6
chr3	37330780	37330929	Spata5	0.0034	+	37330780	37330929	0	1	149,	0	-2.47	-1.5	5.5
chr3	37541529	37542177	Spry1	0.00011	+	37541529	37542177	0	1	648,	0	-3.96	-3.32	9
chr3	37542325	37542774	Spry1	3.6e-05	+	37542325	37542774	0	1	449,	0	-4.44	-3.72	22.5
chr3	38908511	38908711	Fat4	0.00055	+	38908511	38908711	0	1	200,	0	-3.26	-2.71	11.6
chr3	38909458	38910007	Fat4	0.00055	+	38909458	38910007	0	1	549,	0	-3.26	-2.71	9.6
chr3	40590736	40593299	Hspa4l	1.4e-07	+	40590736	40593299	0	2	71,177,	0,2386	-6.85	-5.61	5.81
chr3	40609038	40609139	Plk4	0.00069	+	40609038	40609139	0	1	101,	0	-3.16	-2.13	7
chr3	41408805	41408905	Jade1	7.9e-06	+	41408805	41408905	0	1	100,	0	-5.1	-4.25	9.67
chr3	41417314	41417563	Jade1	7.9e-06	+	41417314	41417563	0	1	249,	0	-5.1	-4.25	12.7
chr3	41417661	41417860	Jade1	7.9e-06	+	41417661	41417860	0	1	199,	0	-5.1	-4.25	6.6
chr3	45182369	45182520	Pcdh10	7.4e-07	+	45182369	45182520	0	1	151,	0	-6.13	-5.06	10.4
chr3	45182769	45183020	Pcdh10	7.4e-07	+	45182769	45183020	0	1	251,	0	-6.13	-5.06	5.18
chr3	45183219	45183770	Pcdh10	7.4e-07	+	45183219	45183770	0	1	551,	0	-6.13	-5.06	9.19
chr3	45184018	45184419	Pcdh10	7.4e-07	+	45184018	45184419	0	1	401,	0	-6.13	-5.06	15.7
chr3	45184668	45184869	Pcdh10	7.4e-07	+	45184668	45184869	0	1	201,	0	-6.13	-5.06	3.04
chr3	45184968	45185119	Pcdh10	7.4e-07	+	45184968	45185119	0	1	151,	0	-6.13	-5.06	7.89
chr3	45185568	45185669	Pcdh10	7.4e-07	+	45185568	45185669	0	1	101,	0	-6.13	-5.06	2.95
chr3	45223440	45223691	Pcdh10	1.4e-05	+	45223440	45223691	0	1	251,	0	-4.84	-4.05	9.31
chr3	45236451	45236652	Pcdh10	4.8e-08	+	45236451	45236652	0	1	201,	0	-7.32	-5.98	11.7
chr3	51053744	51054586	Ccrn4l	1e-12	+	51053744	51054586	0	1	842,	0	-12	-9.64	19.8
chr3	51055328	51055428	Ccrn4l	1.3e-05	+	51055328	51055428	0	1	100,	0	-4.88	-4.08	4.14
chr3	51265041	51265142	Naa15	0.00017	+	51265041	51265142	0	1	101,	0	-3.77	-3.16	3.71
chr3	51277510	51277711	Naa15	1e-05	+	51277510	51277711	0	1	201,	0	-4.99	-4.16	6
chr3	51297406	51297853	Rab33b	7.1e-06	+	51297406	51297853	0	1	447,	0	-5.15	-4.29	12.9
chr3	51297951	51298051	Rab33b	7.1e-06	+	51297951	51298051	0	1	100,	0	-5.15	-4.29	3.67
chr3	52149212	52149312	Foxo1	1.2e-05	+	52149212	52149312	0	1	100,	0	-4.91	-4.1	4
chr3	52149510	52150304	Foxo1	1.2e-05	+	52149510	52150304	0	1	794,	0	-4.91	-4.1	9.4
chr3	52151056	52151206	Foxo1	1.2e-05	+	52151056	52151206	0	1	150,	0	-4.91	-4.1	8
chr3	52151354	52151503	Foxo1	1.2e-05	+	52151354	52151503	0	1	149,	0	-4.91	-4.1	8.86
chr3	52847110	52847310	Lhfp	2.2e-07	+	52847110	52847310	0	1	200,	0	-6.65	-5.46	9.43
chr3	54121494	54122143	Trpc4	9.1e-09	+	54121494	54122143	0	1	649,	0	-8.04	-6.53	23
chr3	54939474	54939672	Spg20	0.00014	+	54939474	54939672	0	1	198,	0	-3.85	-3.23	6.25
chr3	57637476	57637625	Rnf13	9.5e-07	+	57637476	57637625	0	1	149,	0	-6.02	-4.98	11.2
chr3	58220109	58220359	Tsc22d2	0.00011	+	58220109	58220359	0	1	250,	0	-3.97	-3.33	8.44
chr3	58221306	58221456	Tsc22d2	4.7e-05	+	58221306	58221456	0	1	150,	0	-4.33	-3.63	7
chr3	58263975	58264175	Tsc22d2	4.7e-05	+	58263975	58264175	0	1	200,	0	-4.33	-3.63	10.2
chr3	58352414	58352515	Eif2a	3.1e-05	+	58352414	58352515	0	1	101,	0	-4.51	-3.78	5.94
chr3	61169027	61169528	Rap2b	4.2e-07	+	61169027	61169528	0	1	501,	0	-6.38	-5.26	9.89
chr3	61169627	61170277	Rap2b	4.2e-07	+	61169627	61170277	0	1	650,	0	-6.38	-5.26	6.71
chr3	62143887	62144037	Arhgef26	0.0026	+	62143887	62144037	0	1	150,	0	-2.59	-2.09	10.7
chr3	62144135	62144335	Arhgef26	0.0026	+	62144135	62144335	0	1	200,	0	-2.59	-2.09	3.29
chr3	62264160	62264309	Arhgef26	0.00014	+	62264160	62264309	0	1	149,	0	-3.84	-3.22	24
chr3	65335355	65335504	Tiparp	1.7e-05	+	65335355	65335504	0	1	149,	0	-4.77	-3.99	7
chr3	65335701	65336048	Tiparp	1.7e-05	+	65335701	65336048	0	1	347,	0	-4.77	-3.99	9.2
chr3	65356710	65357364	Tiparp	0.00054	+	65356710	65357364	0	2	23,325,	0,329	-3.27	-2.72	7
chr3	65634685	65634985	Lekr1	5.2e-05	+	65634685	65634985	0	1	300,	0	-4.28	-3.59	7.5
chr3	66800502	66886548	Rsrc1	7.1e-06	+	66800502	66886548	0	2	10,91,	0,85955	-5.15	-4.29	5.95
chr3	67010375	67153837	Rsrc1	7.1e-06	+	67010375	67153837	0	3	24,69,7,	0,83893,143455	-5.15	-4.29	3.2
chr3	67278689	67278890	Gfm1	1e-10	+	67278689	67278890	0	1	201,	0	-10	-8.07	9.38
chr3	68674399	68674499	1110032F04Rik	0.0015	+	68674399	68674499	0	1	100,	0	-2.81	-2.3	2.67
chr3	68674796	68674995	1110032F04Rik	0.0015	+	68674796	68674995	0	1	199,	0	-2.81	-2.3	8.5
chr3	69357093	69357440	Ppm1l	1.7e-05	+	69357093	69357440	0	1	347,	0	-4.77	-3.99	7
chr3	69357588	69357687	Ppm1l	1.7e-05	+	69357588	69357687	0	1	99,	0	-4.77	-3.99	4.17
chr3	69358032	69358330	Ppm1l	1.7e-05	+	69358032	69358330	0	1	298,	0	-4.77	-3.99	10.9
chr3	69358428	69358725	Ppm1l	1.7e-05	+	69358428	69358725	0	1	297,	0	-4.77	-3.99	9.5
chr3	76511448	76511697	Fstl5	8.9e-06	+	76511448	76511697	0	1	249,	0	-5.05	-4.21	10.4
chr3	76511845	76512044	Fstl5	8.9e-06	+	76511845	76512044	0	1	199,	0	-5.05	-4.21	3.6
chr3	81016666	81017063	Pdgfc	0.00021	+	81016666	81017063	0	1	397,	0	-3.67	-3.07	11.5
chr3	81758328	81758477	Ctso	0.0017	+	81758328	81758477	0	1	149,	0	-2.76	-2.25	8.86
chr3	81758673	81758822	Ctso	0.0017	+	81758673	81758822	0	1	149,	0	-2.76	-2.25	5.71
chr3	82181026	82182896	Map9	0.0028	+	82181026	82182896	0	2	63,38,	0,1832	-2.56	-2.06	4
chr3	82187134	82195161	Map9	7.4e-07	+	82187134	82195161	0	4	157,146,133,112,	0,303,632,7915	-6.13	-5.06	5.03
chr3	82195260	82195410	Map9	7.4e-07	+	82195260	82195410	0	1	150,	0	-6.13	-5.06	7.78
chr3	82196155	82197201	Map9	7.4e-06	+	82196155	82197201	0	1	1046,	0	-5.13	-4.28	22
chr3	82197399	82197499	Map9	7.4e-06	+	82197399	82197499	0	1	100,	0	-5.13	-4.28	2.78
chr3	84707503	84707950	Fbxw7	4.9e-07	+	84707503	84707950	0	1	447,	0	-6.31	-5.21	10.9
chr3	84781239	84781834	Fbxw7	1e-11	+	84781239	84781834	0	1	595,	0	-11	-8.82	16.7
chr3	84782624	84782724	Fbxw7	7.2e-06	+	84782624	84782724	0	1	100,	0	-5.14	-4.28	2.9
chr3	85457704	85457852	Pet112	0.00011	+	85457704	85457852	0	1	148,	0	-3.97	-3.33	10.2
chr3	87339611	87339761	Etv3	0.00034	+	87339611	87339761	0	1	150,	0	-3.47	-2.9	20.3
chr3	87340157	87340506	Etv3	0.00034	+	87340157	87340506	0	1	349,	0	-3.47	-2.9	6.75
chr3	87735502	87736052	Isg20l2	2.2e-06	+	87735502	87736052	0	1	550,	0	-5.66	-4.69	16.8
chr3	87780040	87780140	Nes	7.8e-05	+	87780040	87780140	0	1	100,	0	-4.11	-3.45	6
chr3	87780438	87780788	Nes	7.8e-05	+	87780438	87780788	0	1	350,	0	-4.11	-3.45	4.38
chr3	87781733	87781983	Nes	7.8e-05	+	87781733	87781983	0	1	250,	0	-4.11	-3.45	8.92
chr3	87859015	87859616	Gpatch4	3e-09	+	87859015	87859616	0	1	601,	0	-8.52	-6.9	10.2
chr3	87971564	87972015	Mef2d	6.9e-10	+	87971564	87972015	0	2	92,56,	0,395	-9.16	-7.39	3.82
chr3	87972113	87972212	Mef2d	6.9e-10	+	87972113	87972212	0	1	99,	0	-9.16	-7.39	3.5
chr3	88340536	88340736	Mex3a	6.9e-05	+	88340536	88340736	0	1	200,	0	-4.16	-3.49	7
chr3	88340834	88341035	Mex3a	6.9e-05	+	88340834	88341035	0	1	201,	0	-4.16	-3.49	5.43
chr3	88372060	88372309	Ubqln4	5.5e-07	+	88372060	88372309	0	1	249,	0	-6.26	-5.16	4.38
chr3	88372704	88372953	Ubqln4	7.9e-12	+	88372704	88372953	0	1	249,	0	-11.1	-8.91	11.9
chr3	88450773	88450924	Arhgef2	2.1e-08	+	88450773	88450924	0	1	151,	0	-7.67	-6.26	5.38
chr3	88451723	88451924	Arhgef2	5e-07	+	88451723	88451924	0	1	201,	0	-6.3	-5.2	3.82
chr3	88515705	88515856	2810403A07Rik	1.7e-05	+	88515705	88515856	0	1	151,	0	-4.76	-3.98	11.4
chr3	88516454	88516655	2810403A07Rik	4.1e-09	+	88516454	88516655	0	1	201,	0	-8.39	-6.8	8.97
chr3	88533178	88533527	Rit1	1.3e-06	+	88533178	88533527	0	1	349,	0	-5.88	-4.87	12.8
chr3	88620138	88620289	5830417I10Rik	1.1e-05	+	88620138	88620289	0	1	151,	0	-4.95	-4.13	3.91
chr3	88621286	88621387	5830417I10Rik	3.3e-05	+	88621286	88621387	0	1	101,	0	-4.48	-3.75	6
chr3	88621586	88623644	5830417I10Rik	3.3e-05	+	88621586	88623644	0	2	97,53,	0,2005	-4.48	-3.75	8.33
chr3	88624154	88624305	5830417I10Rik	3.3e-05	+	88624154	88624305	0	1	151,	0	-4.48	-3.75	4.43
chr3	88625202	88625403	5830417I10Rik	0.00081	+	88625202	88625403	0	1	201,	0	-3.09	-2.56	5.5
chr3	88699254	88699355	Gon4l	1.6e-05	+	88699254	88699355	0	1	101,	0	-4.8	-4.01	3
chr3	88700003	88700203	Gon4l	6.9e-09	+	88700003	88700203	0	1	200,	0	-8.16	-6.62	9.73
chr3	88712046	88712247	Gon4l	1.7e-05	+	88712046	88712247	0	1	201,	0	-4.78	-4	10.1
chr3	88713870	88713971	Gon4l	1.7e-05	+	88713870	88713971	0	1	101,	0	-4.78	-4	4.5
chr3	88769982	88770183	Ash1l	0.0014	+	88769982	88770183	0	1	201,	0	-2.85	-2.33	9.8
chr3	88785435	88785984	Ash1l	6.3e-05	+	88785435	88785984	0	1	549,	0	-4.2	-3.53	9
chr3	88789274	88789624	Ash1l	3.8e-05	+	88789274	88789624	0	1	350,	0	-4.42	-3.71	11.5
chr3	88879990	88880141	Ash1l	5e-05	+	88879990	88880141	0	1	151,	0	-4.3	-3.61	3.1
chr3	88880952	88881053	Ash1l	5e-05	+	88880952	88881053	0	1	101,	0	-4.3	-3.61	3.59
chr3	89251131	89251480	Pbxip1	1.4e-05	+	89251131	89251480	0	1	349,	0	-4.85	-4.06	4.16
chr3	89252932	89253082	Pbxip1	0.0069	+	89252932	89253082	0	1	150,	0	-2.16	-1.68	6.37
chr3	89475718	89476068	Kcnn3	0.00023	+	89475718	89476068	0	1	350,	0	-3.64	-3.05	10.3
chr3	89539361	89539961	Adar	4.6e-08	+	89539361	89539961	0	1	600,	0	-7.34	-6	11.5
chr3	89554981	89555131	Adar	3.5e-05	+	89554981	89555131	0	1	150,	0	-4.46	-3.74	9.61
chr3	89586229	89586528	Ube2q1	3.2e-14	+	89586229	89586528	0	1	299,	0	-13.5	-10.9	22.7
chr3	89586974	89587422	Ube2q1	0.00026	+	89586974	89587422	0	1	448,	0	-3.59	-3	5.66
chr3	89587670	89587770	Ube2q1	0.00026	+	89587670	89587770	0	1	100,	0	-3.59	-3	6
chr3	89869571	89869672	1700094D03Rik	0.0022	+	89869571	89869672	0	1	101,	0	-2.65	-2.14	7
chr3	90029495	90029642	Rab13	0.0033	+	90029495	90029642	0	1	147,	0	-2.48	-1.99	4.12
chr3	90039474	90039714	Jtb	1.1e-10	+	90039474	90039714	0	1	240,	0	-9.94	-8.02	10.6
chr3	90056386	90056487	Slc39a1	6.5e-05	+	90056386	90056487	0	1	101,	0	-4.19	-3.51	4.33
chr3	93248868	93248968	Tchh	9.8e-06	+	93248868	93248968	0	1	100,	0	-5.01	-4.18	6
chr3	94135564	94135911	Them4	2.1e-05	+	94135564	94135911	0	1	347,	0	-4.68	-3.92	14
chr3	94251853	94251951	Mrpl9	0.00023	+	94251853	94251951	0	1	98,	0	-3.64	-3.05	4.96
chr3	94252387	94252533	Mrpl9	0.00032	+	94252387	94252533	0	1	146,	0	-3.5	-2.93	3.32
chr3	94668115	94668216	Pogz	0.0037	+	94668115	94668216	0	1	101,	0	-2.43	-1.93	2.86
chr3	94682745	94683195	Pogz	4.9e-07	+	94682745	94683195	0	1	450,	0	-6.31	-5.2	9.8
chr3	94683294	94684194	Pogz	4.9e-07	+	94683294	94684194	0	1	900,	0	-6.31	-5.2	11.3
chr3	94685691	94685941	Pogz	0.0014	+	94685691	94685941	0	1	250,	0	-2.85	-2.33	22.3
chr3	94762690	94763040	Rfx5	3.7e-08	+	94762690	94763040	0	1	350,	0	-7.43	-6.07	11.1
chr3	94788048	94788398	Pi4kb	2.2e-05	+	94788048	94788398	0	1	350,	0	-4.65	-3.89	8
chr3	94788696	94788797	Pi4kb	2.2e-05	+	94788696	94788797	0	1	101,	0	-4.65	-3.89	3.31
chr3	94938499	94938598	Lysmd1	0.004	+	94938499	94938598	0	1	99,	0	-2.4	-1.91	10.4
chr3	94941568	94941716	Lysmd1	1.2e-05	+	94941568	94941716	0	1	148,	0	-4.91	-4.1	10.3
chr3	94976676	94976776	Sema6c	0.0005	+	94976676	94976776	0	1	100,	0	-3.3	-2.74	3.27
chr3	94977174	94977524	Sema6c	0.00044	+	94977174	94977524	0	1	350,	0	-3.36	-2.8	12.5
chr3	95035792	95035993	Cdc42se1	3e-08	+	95035792	95035993	0	1	201,	0	-7.52	-6.13	6.04
chr3	95091670	95092019	Fam63a	0.00014	+	95091670	95092019	0	1	349,	0	-3.86	-3.24	14.2
chr3	95421125	95421525	Golph3l	8.7e-06	+	95421125	95421525	0	1	400,	0	-5.06	-4.22	11.7
chr3	95463340	95463913	Mcl1	8.1e-08	+	95463340	95463913	0	2	70,230,	0,343	-7.09	-5.8	8.79
chr3	95464710	95465059	Mcl1	8.1e-08	+	95464710	95465059	0	1	349,	0	-7.09	-5.8	7.25
chr3	95741854	95741954	Anp32e	3.1e-07	+	95741854	95741954	0	1	100,	0	-6.51	-5.35	3.08
chr3	95958790	95959089	Otud7b	1e-07	+	95958790	95959089	0	1	299,	0	-7	-5.74	8.11
chr3	95959237	95959486	Otud7b	1e-07	+	95959237	95959486	0	1	249,	0	-7	-5.74	4.75
chr3	95959585	95959934	Otud7b	1e-07	+	95959585	95959934	0	1	349,	0	-7	-5.74	12.2
chr3	95977775	95977925	Sf3b4	0.00038	+	95977775	95977925	0	1	150,	0	-3.42	-2.85	5.71
chr3	95988980	95989179	Sv2a	2e-08	+	95988980	95989179	0	1	199,	0	-7.69	-6.27	3.44
chr3	96025241	96025390	Hist2h2be	0.00081	+	96025241	96025390	0	1	149,	0	-3.09	-2.56	9.33
chr3	96026870	96027019	Hist2h2be	0.0032	+	96026870	96027019	0	1	149,	0	-2.49	-1.99	9.5
chr3	96364649	96364847	Txnip	2.6e-05	+	96364649	96364847	0	1	198,	0	-4.58	-3.84	5.58
chr3	96401960	96402110	Ankrd34a	0.0025	+	96401960	96402110	0	1	150,	0	-2.61	-2.11	10
chr3	96402358	96402458	Ankrd34a	3.2e-05	+	96402358	96402458	0	1	100,	0	-4.5	-3.77	10.8
chr3	96487673	96487773	Ankrd35	1.8e-05	+	96487673	96487773	0	1	100,	0	-4.74	-3.97	3.14
chr3	96488069	96488317	Ankrd35	1.8e-05	+	96488069	96488317	0	1	248,	0	-4.74	-3.97	8.92
chr3	96488810	96489009	Ankrd35	0.00059	+	96488810	96489009	0	1	199,	0	-3.23	-2.68	4.08
chr3	96593847	96593995	Rnf115	0.00012	+	96593847	96593995	0	1	148,	0	-3.91	-3.28	5.5
chr3	96674159	96674504	Pdzk1	1e-09	+	96674159	96674504	0	1	345,	0	-8.99	-7.26	7
chr3	97725259	97725359	Sec22b	2.9e-05	+	97725259	97725359	0	1	100,	0	-4.54	-3.8	3.21
chr3	97950356	97950456	Notch2	1.6e-05	+	97950356	97950456	0	1	100,	0	-4.79	-4	2.33
chr3	97950754	97951054	Notch2	1.6e-05	+	97950754	97951054	0	1	300,	0	-4.79	-4	6
chr3	97951650	97951801	Notch2	1.6e-05	+	97951650	97951801	0	1	151,	0	-4.79	-4	7.43
chr3	97952049	97952498	Notch2	1.6e-05	+	97952049	97952498	0	1	449,	0	-4.79	-4	19.3
chr3	97953194	97953344	Notch2	0.00098	+	97953194	97953344	0	1	150,	0	-3.01	-2.48	4
chr3	98229246	98231205	Zfp697	0.00019	+	98229246	98231205	0	2	177,121,	0,1838	-3.73	-3.12	7.13
chr3	98231304	98231553	Zfp697	0.00019	+	98231304	98231553	0	1	249,	0	-3.73	-3.12	14.5
chr3	98232048	98232298	Zfp697	0.00026	+	98232048	98232298	0	1	250,	0	-3.59	-3	4.62
chr3	98232793	98232993	Zfp697	0.0039	+	98232793	98232993	0	1	200,	0	-2.41	-1.92	7.33
chr3	98233736	98233837	Zfp697	0.0081	+	98233736	98233837	0	1	101,	0	-2.09	-1.61	3.6
chr3	99020585	99020686	Wars2	0.00021	+	99020585	99020686	0	1	101,	0	-3.68	-3.08	5.75
chr3	101243544	101243644	Igsf3	0.0095	+	101243544	101243644	0	1	100,	0	-2.02	-1.54	4.2
chr3	101263791	101264041	Igsf3	0.00085	+	101263791	101264041	0	1	250,	0	-3.07	-2.54	11.7
chr3	101266085	101266185	Igsf3	0.00025	+	101266085	101266185	0	1	100,	0	-3.61	-3.02	5.33
chr3	101266284	101266435	Igsf3	0.00025	+	101266284	101266435	0	1	151,	0	-3.61	-3.02	5.2
chr3	101266633	101266883	Igsf3	0.00023	+	101266633	101266883	0	1	250,	0	-3.63	-3.04	7
chr3	102324138	102324338	Ngf	0.00068	+	102324138	102324338	0	1	200,	0	-3.17	-2.63	3.78
chr3	102324437	102324587	Ngf	0.00068	+	102324437	102324587	0	1	150,	0	-3.17	-2.63	7.67
chr3	102982394	102982493	Bcas2	0.0032	+	102982394	102982493	0	1	99,	0	-2.5	-2.01	2.31
chr3	103157709	103157910	Trim33	4.1e-06	+	103157709	103157910	0	1	201,	0	-5.39	-4.49	8.6
chr3	103158008	103158109	Trim33	4.1e-06	+	103158008	103158109	0	1	101,	0	-5.39	-4.49	4.25
chr3	103158955	103159056	Trim33	3.6e-05	+	103158955	103159056	0	1	101,	0	-4.44	-3.72	8.14
chr3	103159204	103159305	Trim33	3.6e-05	+	103159204	103159305	0	1	101,	0	-4.44	-3.72	2.85
chr3	103391349	103391647	Syt6	4.8e-06	+	103391349	103391647	0	1	298,	0	-5.32	-4.43	8.25
chr3	103436580	103437076	Syt6	4.8e-06	+	103436580	103437076	0	1	496,	0	-5.32	-4.43	5
chr3	103732385	103732685	Rsbn1	0.00034	+	103732385	103732685	0	1	300,	0	-3.47	-2.89	10
chr3	103766257	103766557	Rsbn1	1.4e-05	+	103766257	103766557	0	1	300,	0	-4.85	-4.05	7.25
chr3	103811117	103811365	Phtf1	0.001	+	103811117	103811365	0	1	248,	0	-2.99	-2.46	11.4
chr3	104442636	104442736	Slc16a1	8.5e-06	+	104442636	104442736	0	1	100,	0	-5.07	-4.23	5.53
chr3	104457140	104457241	Slc16a1	4.7e-06	+	104457140	104457241	0	1	101,	0	-5.33	-4.44	3.75
chr3	104459448	104459748	Slc16a1	4.7e-06	+	104459448	104459748	0	1	300,	0	-5.33	-4.44	3.65
chr3	105262115	105262216	Kcnd3	0.0068	+	105262115	105262216	0	1	101,	0	-2.17	-1.69	11
chr3	105471936	105472286	Kcnd3	0.0025	+	105471936	105472286	0	1	350,	0	-2.6	-2.1	11.3
chr3	105472435	105472734	Kcnd3	0.0025	+	105472435	105472734	0	1	299,	0	-2.6	-1.62	6
chr3	105474378	105474528	Kcnd3	0.00019	+	105474378	105474528	0	1	150,	0	-3.71	-3.11	5.75
chr3	105474776	105475126	Kcnd3	0.00019	+	105474776	105475126	0	1	350,	0	-3.71	-3.11	8.33
chr3	105475275	105475425	Kcnd3	0.00019	+	105475275	105475425	0	1	150,	0	-3.71	-3.11	3
chr3	105507616	105507716	Fam212b	0.0024	+	105507616	105507716	0	1	100,	0	-2.62	-2.12	7
chr3	105519477	105520125	Fam212b	8.1e-07	+	105519477	105520125	0	1	648,	0	-6.09	-5.03	7.45
chr3	105521867	105522316	Fam212b	7.6e-08	+	105521867	105522316	0	1	449,	0	-7.12	-5.83	7
chr3	106376576	106376725	Dram2	0.00023	+	106376576	106376725	0	1	149,	0	-3.63	-3.04	11.1
chr3	106907040	106907889	Kcna2	0.00011	+	106907040	106907889	0	1	849,	0	-3.95	-3.31	17.3
chr3	106908338	106908588	Kcna2	0.00035	+	106908338	106908588	0	1	250,	0	-3.45	-2.88	10.7
chr3	106916624	106916725	Kcna2	0.012	+	106916624	106916725	0	1	101,	0	-1.91	-1.44	4.04
chr3	106917423	106917574	Kcna2	9.5e-05	+	106917423	106917574	0	1	151,	0	-4.02	-3.37	4.25
chr3	107990266	107991514	Amigo1	2.5e-08	+	107990266	107991514	0	1	1248,	0	-7.61	-6.21	12.6
chr3	108383945	108384045	Taf13	6.2e-05	+	108383945	108384045	0	1	100,	0	-4.21	-3.53	7.5
chr3	108421496	108421596	Wdr47	0.00036	+	108421496	108421596	0	1	100,	0	-3.44	-2.87	2.69
chr3	108421794	108422043	Wdr47	0.00036	+	108421794	108422043	0	1	249,	0	-3.44	-2.87	15
chr3	108447394	108447693	Wdr47	2e-08	+	108447394	108447693	0	1	299,	0	-7.7	-6.27	14.1
chr3	108479779	108479880	Clcc1	0.00016	+	108479779	108479880	0	1	101,	0	-3.8	-3.19	6
chr3	114823917	114825446	Olfm3	1.7e-06	+	114823917	114825446	0	2	1,349,	0,1180	-5.76	-4.77	6.5
chr3	114825544	114825695	Olfm3	1.7e-06	+	114825544	114825695	0	1	151,	0	-5.76	-4.77	4.6
chr3	115631849	115631947	Dph5	0.00076	+	115631849	115631947	0	1	98,	0	-3.12	-2.59	9.5
chr3	115727110	115727259	Extl2	7.9e-07	+	115727110	115727259	0	1	149,	0	-6.1	-5.04	13.1
chr3	115730061	115730998	Extl2	1e-06	+	115730061	115730998	0	1	937,	0	-6	-4.96	11.8
chr3	116285553	116285753	Lrrc39	2.1e-05	+	116285553	116285753	0	1	200,	0	-4.67	-3.91	4.9
chr3	117389678	117389779	4833424O15Rik	2.1e-05	+	117389678	117389779	0	1	101,	0	-4.67	-3.91	9.27
chr3	121437377	121437477	F3	0.0059	+	121437377	121437477	0	1	100,	0	-2.23	-1.75	4.14
chr3	121717174	121717824	Arhgap29	1.1e-08	+	121717174	121717824	0	1	650,	0	-7.96	-6.47	14.4
chr3	121978687	121978884	Dnttip2	0.00014	+	121978687	121978884	0	1	197,	0	-3.85	-3.23	8
chr3	121979226	121979620	Dnttip2	0.00014	+	121979226	121979620	0	1	394,	0	-3.85	-3.23	8.14
chr3	122215435	122215885	Bcar3	1.9e-06	+	122215435	122215885	0	1	450,	0	-5.71	-4.74	5.82
chr3	123208465	123209274	Prss12	0.00098	+	123208465	123209274	0	2	11,137,	0,672	-3.01	-2.48	7.86
chr3	124024399	124024597	Tram1l1	4.7e-07	+	124024399	124024597	0	1	198,	0	-6.33	-5.22	13.5
chr3	124024794	124025190	Tram1l1	8.9e-08	+	124024794	124025190	0	1	396,	0	-7.05	-5.77	12.9
chr3	129331337	129336213	Elovl6	1.5e-05	+	129331337	129336213	0	2	15,236,	0,4640	-4.81	-4.02	12.4
chr3	129336462	129336663	Elovl6	1.5e-05	+	129336462	129336663	0	1	201,	0	-4.81	-4.02	4.33
chr3	129337361	129337462	Elovl6	0.0076	+	129337361	129337462	0	1	101,	0	-2.12	-1.65	3.5
chr3	130298362	130298463	Col25a1	0.0028	+	130298362	130298463	0	1	101,	0	-2.55	-2.05	5.18
chr3	131305991	131306091	Papss1	3.5e-05	+	131305991	131306091	0	1	100,	0	-4.45	-3.73	7.92
chr3	132501172	132501470	Tbck	1.3e-09	+	132501172	132501470	0	1	298,	0	-8.89	-7.18	7.17
chr3	133903142	133903342	Cxxc4	0.00036	+	133903142	133903342	0	1	200,	0	-3.44	-2.87	17.4
chr3	135128215	135128463	Ube2d3	1.9e-07	+	135128215	135128463	0	1	248,	0	-6.71	-5.51	3.92
chr3	135233373	135233474	Manba	2.4e-05	+	135233373	135233474	0	1	101,	0	-4.62	-3.87	8.25
chr3	135233572	135233722	Manba	2.4e-05	+	135233572	135233722	0	1	150,	0	-4.62	-3.87	6
chr3	137289020	137289120	Ddit4l	5.2e-05	+	137289020	137289120	0	1	100,	0	-4.28	-3.59	6
chr3	137289317	137289417	Ddit4l	5.2e-05	+	137289317	137289417	0	1	100,	0	-4.28	-3.59	3.57
chr3	137571456	137571603	Dnajb14	0.00041	+	137571456	137571603	0	1	147,	0	-3.39	-2.32	4
chr3	138218376	138218576	Eif4e	6.6e-05	+	138218376	138218576	0	1	200,	0	-4.18	-3.51	4.15
chr3	138565405	138565654	Tspan5	4e-12	+	138565405	138565654	0	1	249,	0	-11.4	-9.14	9.75
chr3	138565950	138566100	Tspan5	1.3e-11	+	138565950	138566100	0	1	150,	0	-10.9	-8.8	9.19
chr3	141491438	141491689	Unc5c	0.00071	+	141491438	141491689	0	1	251,	0	-3.15	-2.61	21.5
chr3	142210527	142210678	Gbp7	1.3e-05	+	142210527	142210678	0	1	151,	0	-4.89	-3.55	9
chr3	145239467	145239813	Znhit6	9.1e-06	+	145239467	145239813	0	1	346,	0	-5.04	-4.21	6.19
chr3	145664738	145664989	Syde2	0.0028	+	145664738	145664989	0	1	251,	0	-2.55	-2.05	8.67
chr3	145682885	145683236	Syde2	0.0028	+	145682885	145683236	0	1	351,	0	-2.55	-2.05	11.5
chr3	152031366	152031567	Usp33	2e-12	+	152031366	152031567	0	1	201,	0	-11.7	-9.34	8.1
chr3	152090594	152090695	Zzz3	0.00011	+	152090594	152090695	0	1	101,	0	-3.96	-3.32	5.75
chr3	152090894	152090994	Zzz3	0.00011	+	152090894	152090994	0	1	100,	0	-3.96	-3.32	4
chr3	152091542	152091743	Zzz3	0.00011	+	152091542	152091743	0	1	201,	0	-3.96	-3.32	8
chr3	152448502	152448701	Pigk	0.00058	+	152448502	152448701	0	1	199,	0	-3.24	-2.69	7.25
chr3	152448849	152448999	Pigk	0.00058	+	152448849	152448999	0	1	150,	0	-3.24	-2.69	4.25
chr3	152449991	152450339	Pigk	1.4e-06	+	152449991	152450339	0	1	348,	0	-5.85	-4.84	15
chr3	152451678	152451778	Pigk	0.0014	+	152451678	152451778	0	1	100,	0	-2.85	-2.33	5.17
chr3	154396577	154402191	Erich3	0.00081	+	154396577	154402191	0	2	13,135,	0,5479	-3.09	-2.55	2.67
chr3	157203668	157204112	Zranb2	1.2e-05	+	157203668	157204112	0	2	5,94,	0,350	-4.92	-4.11	2.31
chr3	157307131	157307230	Ptger3	0.0048	+	157307131	157307230	0	1	99,	0	-2.32	-1.36	9.5
chr3	5561227	5561377	Pex2	4.8e-06	-	5561227	5561377	0	1	150,	0	-5.32	-4.43	6.67
[truncated: 9,793 more rows]

## Sheet: 2wk_hpc
chr	chromStart	chromEnd	name	score	strand	thickStart	thickEnd	itemRgb	blockCount	blockSizes	blockStarts	lg.p	lg.fdr	fold_enrchment
chr1	6230159	6230360	Rb1cc1	3.4e-07	+	6230159	6230360	0	1	201,	0	-6.47	-5.33	8.09
chr1	6238487	6238638	Rb1cc1	1.3e-07	+	6238487	6238638	0	1	151,	0	-6.88	-5.65	5.5
chr1	6238787	6239138	Rb1cc1	1.3e-07	+	6238787	6239138	0	1	351,	0	-6.88	-5.65	11.5
chr1	6239237	6239438	Rb1cc1	1.3e-07	+	6239237	6239438	0	1	201,	0	-6.88	-5.65	6.44
chr1	6239636	6251149	Rb1cc1	1.3e-07	+	6239636	6251149	0	2	612,139,	0,11374	-6.88	-5.65	7.75
chr1	6792483	6792584	St18	3.4e-06	+	6792483	6792584	0	1	101,	0	-5.47	-4.55	5.38
chr1	6792682	6793080	St18	3.4e-06	+	6792682	6793080	0	1	398,	0	-5.47	-4.55	5.5
chr1	7110425	7110526	Pcmtd1	6.9e-05	+	7110425	7110526	0	1	101,	0	-4.16	-3.47	4.29
chr1	7159673	7160022	Pcmtd1	9.1e-08	+	7159673	7160022	0	1	349,	0	-7.04	-5.76	7.75
chr1	9536387	9536887	Rrs1	8.3e-07	+	9536387	9536887	0	1	500,	0	-6.08	-5.03	11.7
chr1	9591397	9591597	3110035E14Rik	1.4e-06	+	9591397	9591597	0	1	200,	0	-5.85	-4.85	6.26
chr1	9614932	9615132	3110035E14Rik	1e-07	+	9614932	9615132	0	1	200,	0	-7	-5.73	5.15
chr1	9737778	9737928	1700034P13Rik	6.6e-07	+	9737778	9737928	0	1	150,	0	-6.18	-5.11	8.77
chr1	12657943	12658044	Gm17644	1.3e-07	+	12657943	12658044	0	1	101,	0	-6.89	-5.65	5.79
chr1	15700325	15700525	Kcnb2	2.2e-06	+	15700325	15700525	0	1	200,	0	-5.65	-4.69	7.5
chr1	15700871	15701071	Kcnb2	2.2e-06	+	15700871	15701071	0	1	200,	0	-5.65	-4.69	3.2
chr1	15701417	15701864	Kcnb2	2.2e-06	+	15701417	15701864	0	1	447,	0	-5.65	-4.69	7.43
chr1	20925509	20925858	Paqr8	0.00016	+	20925509	20925858	0	1	349,	0	-3.79	-3.15	9.03
chr1	20926254	20927000	Paqr8	6.5e-05	+	20926254	20927000	0	1	746,	0	-4.19	-3.49	8.83
chr1	20927098	20927496	Paqr8	6.5e-05	+	20927098	20927496	0	1	398,	0	-4.19	-3.49	8.94
chr1	20927744	20927894	Paqr8	0.00018	+	20927744	20927894	0	1	150,	0	-3.74	-3.1	8.42
chr1	20928290	20928440	Paqr8	0.0041	+	20928290	20928440	0	1	150,	0	-2.39	-1.84	9.33
chr1	24820300	24820401	Lmbrd1	4.9e-06	+	24820300	24820401	0	1	101,	0	-5.31	-4.42	4.29
chr1	33796268	33796668	Rab23	4.7e-08	+	33796268	33796668	0	1	400,	0	-7.33	-5.99	13.1
chr1	34643532	34643879	Amer3	0.0069	+	34643532	34643879	0	1	347,	0	-2.16	-1.62	10.3
chr1	34644324	34644572	Amer3	0.0038	+	34644324	34644572	0	1	248,	0	-2.42	-1.88	8.26
chr1	34644670	34645067	Amer3	0.0038	+	34644670	34645067	0	1	397,	0	-2.42	-1.88	8.32
chr1	34645215	34645611	Amer3	0.0038	+	34645215	34645611	0	1	396,	0	-2.42	-1.88	6.55
chr1	34645957	34646601	Amer3	8.3e-05	+	34645957	34646601	0	1	644,	0	-4.08	-3.4	10.5
chr1	34646798	34647096	Amer3	3.5e-05	+	34646798	34647096	0	1	298,	0	-4.45	-3.72	9.08
chr1	34647194	34647443	Amer3	0.0098	+	34647194	34647443	0	1	249,	0	-2.01	-1.48	3.87
chr1	34868661	34869007	Arhgef4	1e-07	+	34868661	34869007	0	1	346,	0	-6.98	-5.72	6.56
chr1	34869401	34869500	Arhgef4	0.0032	+	34869401	34869500	0	1	99,	0	-2.49	-1.94	4.67
chr1	36160415	36161358	Hs6st1	1.9e-09	+	36160415	36161358	0	1	943,	0	-8.73	-7.05	13.5
chr1	36162893	36163142	Hs6st1	3e-07	+	36162893	36163142	0	1	249,	0	-6.52	-5.36	8.98
chr1	36376079	36376230	Arid5a	7.1e-05	+	36376079	36376230	0	1	151,	0	-4.15	-3.46	7.2
chr1	36376878	36377029	Arid5a	7.1e-05	+	36376878	36377029	0	1	151,	0	-4.15	-3.46	4.5
chr1	36377327	36377428	Arid5a	7.1e-05	+	36377327	36377428	0	1	101,	0	-4.15	-3.46	5.8
chr1	36377777	36377928	Arid5a	7.1e-05	+	36377777	36377928	0	1	151,	0	-4.15	-3.03	3.2
chr1	36529487	36529836	Cnnm4	3.7e-05	+	36529487	36529836	0	1	349,	0	-4.43	-3.7	9
chr1	36568820	36568970	Cnnm3	0.00071	+	36568820	36568970	0	1	150,	0	-3.15	-2.56	3.42
chr1	36569667	36569917	Cnnm3	3.1e-08	+	36569667	36569917	0	1	250,	0	-7.51	-6.12	10.7
chr1	36582041	36582142	Cnnm3	0.00044	+	36582041	36582142	0	1	101,	0	-3.36	-2.75	6.32
chr1	36583785	36583936	Cnnm3	0.00015	+	36583785	36583936	0	1	151,	0	-3.82	-3.17	4.33
chr1	37932462	37932706	Lipt1	2.9e-10	+	37932462	37932706	0	1	244,	0	-9.54	-7.66	7.5
chr1	38074685	38079144	Eif5b	1.2e-07	+	38074685	38079144	0	5	91,85,670,218,136,	0,184,1024,3753,4323	-6.92	-5.67	11.9
chr1	38090918	38093108	Eif5b	1.2e-07	+	38090918	38093108	0	2	30,271,	0,1919	-6.92	-5.67	4.53
chr1	38108675	38108776	Eif5b	0.0002	+	38108675	38108776	0	1	101,	0	-3.7	-3.06	3.33
chr1	40047137	40054008	Map4k4	8.3e-08	+	40047137	40054008	0	2	7,143,	0,6728	-7.08	-5.8	3.17
chr1	40081760	40081911	Map4k4	6.6e-08	+	40081760	40081911	0	1	151,	0	-7.18	-5.88	3.07
chr1	40370080	40370580	Il1r1	0.0023	+	40370080	40370580	0	1	500,	0	-2.64	-2.08	11.8
chr1	40372124	40372225	Il1r1	0.0019	+	40372124	40372225	0	1	101,	0	-2.71	-1.74	3.25
chr1	40686235	40686385	Slc9a4	0.0019	+	40686235	40686385	0	1	150,	0	-2.72	-2.16	4
chr1	40686533	40686633	Slc9a4	0.0019	+	40686533	40686633	0	1	100,	0	-2.72	-2.16	4
chr1	40824681	40825181	Slc9a2	1.7e-08	+	40824681	40825181	0	1	500,	0	-7.78	-6.34	6.5
chr1	42755670	42756362	Pou3f3	6.6e-06	+	42755670	42756362	0	1	692,	0	-5.18	-4.31	15.3
chr1	42756460	42757005	Pou3f3	6.6e-06	+	42756460	42757005	0	1	545,	0	-5.18	-4.31	23.5
chr1	43089028	43089128	Gpr45	0.00023	+	43089028	43089128	0	1	100,	0	-3.63	-3	4.5
chr1	43089621	43089820	Gpr45	0.00023	+	43089621	43089820	0	1	199,	0	-3.63	-3	4.38
chr1	43611063	43611361	Nck2	4.3e-05	+	43611063	43611361	0	1	298,	0	-4.37	-3.65	5.5
chr1	43626421	43626570	Nck2	0.00032	+	43626421	43626570	0	1	149,	0	-3.5	-2.88	6.49
chr1	44198707	44200129	Bivm	1.3e-07	+	44198707	44200129	0	2	12,436,	0,986	-6.89	-5.65	14.3
chr1	44224038	44224484	Ercc5	7.1e-06	+	44224038	44224484	0	1	446,	0	-5.15	-4.29	4.73
chr1	44237411	44237610	Ercc5	2.2e-05	+	44237411	44237610	0	1	199,	0	-4.66	-3.89	7.38
chr1	44237758	44237907	Ercc5	2.2e-05	+	44237758	44237907	0	1	149,	0	-4.66	-3.89	12.6
chr1	51242319	51242420	Tmeff2	2.6e-06	+	51242319	51242420	0	1	101,	0	-5.59	-4.64	4.29
chr1	51358227	51358474	Sdpr	0.00078	+	51358227	51358474	0	1	247,	0	-3.11	-2.53	4.43
chr1	51358719	51358868	Sdpr	0.0042	+	51358719	51358868	0	1	149,	0	-2.38	-1.84	4
chr1	53376867	53376968	Osgepl1	0.0056	+	53376867	53376968	0	1	101,	0	-2.25	-1.71	6.6
chr1	55294815	55294915	Mars2	9.1e-07	+	55294815	55294915	0	1	100,	0	-6.04	-5	3.25
chr1	55295113	55295958	Mars2	9.1e-07	+	55295113	55295958	0	1	845,	0	-6.04	-5	10.8
chr1	55752797	55752897	Plcl1	8.1e-06	+	55752797	55752897	0	1	100,	0	-5.09	-4.25	4.44
chr1	55753244	55753344	Plcl1	8.1e-06	+	55753244	55753344	0	1	100,	0	-5.09	-4.25	2.86
chr1	55753889	55754188	Plcl1	8.1e-06	+	55753889	55754188	0	1	299,	0	-5.09	-4.25	5.5
chr1	55754535	55754684	Plcl1	8.1e-06	+	55754535	55754684	0	1	149,	0	-5.09	-4.25	9.33
chr1	57439752	57440393	1700066M21Rik	1.4e-07	+	57439752	57440393	0	1	641,	0	-6.85	-5.63	15.8
chr1	58504623	58504722	Nif3l1	1.1e-05	+	58504623	58504722	0	1	99,	0	-4.97	-4.15	6.88
chr1	58518238	58518484	Nif3l1	0.00017	+	58518238	58518484	0	1	246,	0	-3.76	-3.12	5.2
chr1	59541667	59541866	Fzd7	8.3e-08	+	59541667	59541866	0	1	199,	0	-7.08	-5.8	7.3
chr1	59767389	59767489	Nop58	1.4e-05	+	59767389	59767489	0	1	100,	0	-4.84	-4.04	3.88
chr1	59924666	59925016	Bmpr2	3e-06	+	59924666	59925016	0	1	350,	0	-5.52	-4.58	11.4
chr1	60038502	60039201	Fam117b	4.4e-10	+	60038502	60039201	0	1	699,	0	-9.36	-7.55	16.3
chr1	60204975	60207454	Carf	5e-05	+	60204975	60207454	0	2	71,30,	0,2449	-4.3	-3.59	3.25
chr1	60533626	60534125	Abi2	2e-12	+	60533626	60534125	0	1	499,	0	-11.7	-9.42	11.9
chr1	62750039	62750240	Nrp2	1.8e-06	+	62750039	62750240	0	1	201,	0	-5.75	-4.77	3.73
chr1	62750538	62750788	Nrp2	1.8e-06	+	62750538	62750788	0	1	250,	0	-5.75	-4.77	6.28
chr1	62842541	62842692	Nrp2	0.0001	+	62842541	62842692	0	1	151,	0	-3.99	-3.32	3.25
chr1	62862226	62862476	Nrp2	9.1e-06	+	62862226	62862476	0	1	250,	0	-5.04	-4.21	16.9
chr1	63349419	63349519	Zdbf2	0.0013	+	63349419	63349519	0	1	100,	0	-2.9	-1.92	6
chr1	63352264	63352364	Zdbf2	0.0013	+	63352264	63352364	0	1	100,	0	-2.89	-1.91	3.25
chr1	63353711	63353862	Zdbf2	8.9e-05	+	63353711	63353862	0	1	151,	0	-4.05	-2.95	4
chr1	63355109	63355209	Zdbf2	8.9e-05	+	63355109	63355209	0	1	100,	0	-4.05	-3.37	3.25
chr1	63356356	63356557	Zdbf2	1.5e-05	+	63356356	63356557	0	1	201,	0	-4.83	-4.03	6
chr1	63494390	63494491	Adam23	6.3e-05	+	63494390	63494491	0	1	101,	0	-4.2	-3.5	2.44
chr1	63639251	63639950	Adam23	1.4e-08	+	63639251	63639950	0	1	699,	0	-7.85	-6.39	8.88
chr1	63778448	63778646	Fastkd2	2.2e-05	+	63778448	63778646	0	1	198,	0	-4.65	-3.88	5.88
chr1	64643847	64644147	Creb1	0.00019	+	64643847	64644147	0	1	300,	0	-3.71	-3.07	11.3
chr1	64770134	64770432	Ccnyl1	3.4e-06	+	64770134	64770432	0	1	298,	0	-5.47	-4.54	13.9
chr1	66742076	66742376	Unc80	9.8e-06	+	66742076	66742376	0	1	300,	0	-5.01	-4.18	5.94
chr1	72347741	72348236	Tmem169	1.3e-06	+	72347741	72348236	0	1	495,	0	-5.88	-4.88	10.8
chr1	72632719	72632869	Smarcal1	0.00016	+	72632719	72632869	0	1	150,	0	-3.8	-3.15	5.75
chr1	74680863	74681014	Stk36	5.5e-05	+	74680863	74681014	0	1	151,	0	-4.26	-3.56	4.5
chr1	74682419	74682520	Stk36	7.9e-05	+	74682419	74682520	0	1	101,	0	-4.1	-3.42	5
chr1	74726305	74726504	Ttll4	0.0013	+	74726305	74726504	0	1	199,	0	-2.87	-2.3	9.67
chr1	74726651	74726751	Ttll4	0.0013	+	74726651	74726751	0	1	100,	0	-2.87	-2.3	3.4
chr1	75143302	75143549	Fam134a	1.4e-06	+	75143302	75143549	0	1	247,	0	-5.85	-4.84	3.08
chr1	75210605	75210754	Stk16	0.00072	+	75210605	75210754	0	1	149,	0	-3.14	-2.55	4.33
chr1	75211589	75212033	Stk16	2.5e-08	+	75211589	75212033	0	1	444,	0	-7.61	-6.21	7.11
chr1	75385233	75385633	Speg	2.6e-07	+	75385233	75385633	0	1	400,	0	-6.58	-5.42	8.45
chr1	75418338	75418489	Speg	4.4e-07	+	75418338	75418489	0	1	151,	0	-6.36	-5.24	6.27
chr1	75419037	75419237	Speg	0.00044	+	75419037	75419237	0	1	200,	0	-3.36	-2.76	6.52
chr1	75428082	75428332	Speg	2e-09	+	75428082	75428332	0	1	250,	0	-8.69	-7.02	7.24
chr1	75481473	75481573	Tmem198	0.0004	+	75481473	75481573	0	1	100,	0	-3.4	-2.79	2.58
chr1	78661688	78662087	Utp14b	0.00017	+	78661688	78662087	0	1	399,	0	-3.76	-3.12	8.12
chr1	78662732	78662932	Utp14b	0.00017	+	78662732	78662932	0	1	200,	0	-3.76	-3.12	8
chr1	78663031	78663181	Utp14b	0.00017	+	78663031	78663181	0	1	150,	0	-3.76	-3.12	4.6
chr1	79774531	79774679	Mrpl44	0.0031	+	79774531	79774679	0	1	148,	0	-2.51	-1.96	4.4
chr1	81237782	81237932	Nyap2	7.9e-12	+	81237782	81237932	0	1	150,	0	-11.1	-8.91	3.4
chr1	87745952	87746302	Cab39	2.3e-10	+	87745952	87746302	0	1	350,	0	-9.64	-7.74	8.03
chr1	87949694	87949794	2810459M11Rik	0.00045	+	87949694	87949794	0	1	100,	0	-3.35	-2.75	10.2
chr1	88027266	88029350	Psmd1	1.7e-09	+	88027266	88029350	0	2	38,62,	0,2022	-8.77	-7.09	3.59
chr1	88426041	88426369	Ptma	0.00013	+	88426041	88426369	0	2	86,64,	0,264	-3.89	-3.23	2.51
chr1	89134623	89134724	Eif4e2	5e-07	+	89134623	89134724	0	1	101,	0	-6.3	-5.2	5.81
chr1	89135171	89135321	Eif4e2	7.1e-06	+	89135171	89135321	0	1	150,	0	-5.15	-4.29	4.55
chr1	89135420	89135620	Eif4e2	7.1e-06	+	89135420	89135620	0	1	200,	0	-5.15	-4.29	5.3
chr1	89135967	89136068	Eif4e2	7.1e-06	+	89135967	89136068	0	1	101,	0	-5.15	-4.29	2.75
chr1	89346136	89346237	Gigyf2	0.0022	+	89346136	89346237	0	1	101,	0	-2.65	-2.1	3.36
chr1	89346835	89346986	Gigyf2	0.0011	+	89346835	89346986	0	1	151,	0	-2.94	-2.37	3.09
chr1	89687959	89688059	Atg16l1	3.2e-06	+	89687959	89688059	0	1	100,	0	-5.49	-4.56	3.12
chr1	91040160	91040509	Sh3bp4	3.2e-05	+	91040160	91040509	0	1	349,	0	-4.5	-3.76	4.94
chr1	91040607	91040856	Sh3bp4	3.2e-05	+	91040607	91040856	0	1	249,	0	-4.5	-3.76	2.92
chr1	91041202	91041352	Sh3bp4	0.00013	+	91041202	91041352	0	1	150,	0	-3.89	-3.23	3.54
chr1	91041947	91042096	Sh3bp4	0.00013	+	91041947	91042096	0	1	149,	0	-3.89	-3.23	6
chr1	91042195	91048786	Sh3bp4	0.00013	+	91042195	91048786	0	2	286,12,	0,6579	-3.89	-3.23	5.42
chr1	91049772	91050170	Sh3bp4	1.1e-08	+	91049772	91050170	0	1	398,	0	-7.94	-6.46	15.8
chr1	91785519	91785720	Agap1	7.9e-05	+	91785519	91785720	0	1	201,	0	-4.1	-3.42	5.29
chr1	91787016	91787267	Agap1	2.1e-05	+	91787016	91787267	0	1	251,	0	-4.67	-3.89	6.27
chr1	92111359	92111557	Ackr3	1.9e-05	+	92111359	92111557	0	1	198,	0	-4.72	-3.94	11.3
chr1	92509019	92509169	Cops8	1e-07	+	92509019	92509169	0	1	150,	0	-6.98	-5.72	5.3
chr1	92509268	92509617	Cops8	1e-07	+	92509268	92509617	0	1	349,	0	-6.98	-5.72	4.22
chr1	93011265	93011366	Lrrfip1	2.3e-05	+	93011265	93011366	0	1	101,	0	-4.64	-3.87	2.7
chr1	93011615	93011816	Lrrfip1	2.3e-05	+	93011615	93011816	0	1	201,	0	-4.64	-3.87	4.11
chr1	93012064	93012165	Lrrfip1	2.3e-05	+	93012064	93012165	0	1	101,	0	-4.64	-3.87	4.89
chr1	93024771	93024872	Lrrfip1	5.6e-08	+	93024771	93024872	0	1	101,	0	-7.25	-5.93	3.19
chr1	93024971	93025371	Lrrfip1	5.6e-08	+	93024971	93025371	0	1	400,	0	-7.25	-5.93	4.28
chr1	93182163	93182407	Ube2f	1.7e-07	+	93182163	93182407	0	1	244,	0	-6.77	-5.56	12
chr1	93397591	93397792	Traf3ip1	9.1e-06	+	93397591	93397792	0	1	201,	0	-5.04	-4.21	3.97
chr1	93424333	93424434	Traf3ip1	0.0011	+	93424333	93424434	0	1	101,	0	-2.94	-2.37	4.88
chr1	93451488	93451688	Asb1	2.2e-06	+	93451488	93451688	0	1	200,	0	-5.65	-4.69	4.62
chr1	94816265	94816913	Rnpepl1	7.9e-12	+	94816265	94816913	0	1	648,	0	-11.1	-8.89	5.69
chr1	95262565	95263060	Ppp1r7	0.00083	+	95262565	95263060	0	1	495,	0	-3.08	-2.49	10.1
chr1	95517908	95518008	Farp2	0.00072	+	95517908	95518008	0	1	100,	0	-3.14	-2.55	2.78
chr1	95684475	95684575	Atg4b	2e-11	+	95684475	95684575	0	1	100,	0	-10.7	-8.62	7.47
chr1	95747271	95747469	D2hgdh	1.3e-07	+	95747271	95747469	0	1	198,	0	-6.87	-5.64	7
chr1	106830651	106830752	Cdh20	0.0033	+	106830651	106830752	0	1	101,	0	-2.48	-1.93	6.67
chr1	106890817	106891115	Cdh20	7.1e-07	+	106890817	106891115	0	1	298,	0	-6.15	-5.08	9.56
chr1	107926876	107927175	Zcchc2	4e-06	+	107926876	107927175	0	1	299,	0	-5.4	-4.49	4.06
chr1	107927273	107927871	Zcchc2	4e-06	+	107927273	107927871	0	1	598,	0	-5.4	-4.49	10.8
chr1	108069785	108069885	Phlpp1	0.00023	+	108069785	108069885	0	1	100,	0	-3.64	-3.01	3.51
chr1	108289084	108289234	Phlpp1	4.4e-08	+	108289084	108289234	0	1	150,	0	-7.36	-6.01	7.69
chr1	108289779	108290028	Phlpp1	4.4e-08	+	108289779	108290028	0	1	249,	0	-7.36	-6.01	22.8
chr1	118477101	118477201	Cntnap5a	0.00042	+	118477101	118477201	0	1	100,	0	-3.38	-2.77	4
chr1	120504688	120504789	Clasp1	0.00035	+	120504688	120504789	0	1	101,	0	-3.46	-2.85	3.91
chr1	120505338	120505489	Clasp1	2.4e-09	+	120505338	120505489	0	1	151,	0	-8.62	-6.98	13.5
chr1	120505688	120505839	Clasp1	2.4e-09	+	120505688	120505839	0	1	151,	0	-8.62	-6.98	7.08
chr1	121423772	121423873	Tmem185b	1.5e-07	+	121423772	121423873	0	1	101,	0	-6.83	-5.61	10.7
chr1	121424070	121424418	Tmem185b	1.5e-07	+	121424070	121424418	0	1	348,	0	-6.83	-5.61	8.6
chr1	122237958	122238059	C1ql2	0.0014	+	122237958	122238059	0	1	101,	0	-2.84	-2.27	3.08
chr1	122239550	122239651	C1ql2	3.9e-05	+	122239550	122239651	0	1	101,	0	-4.41	-3.68	3.7
chr1	127768993	127769194	Gpr39	7.6e-06	+	127768993	127769194	0	1	201,	0	-5.12	-4.27	5.9
chr1	127769441	127769592	Gpr39	7.6e-06	+	127769441	127769592	0	1	151,	0	-5.12	-4.27	4
chr1	127769690	127769841	Gpr39	7.6e-06	+	127769690	127769841	0	1	151,	0	-5.12	-4.27	3.71
chr1	129379203	129379450	Mgat5	6.3e-12	+	129379203	129379450	0	1	247,	0	-11.2	-9	19.1
chr1	129698890	129699484	Ccnt2	2.1e-07	+	129698890	129699484	0	1	594,	0	-6.67	-5.49	11.2
chr1	129699879	129700375	Ccnt2	2.1e-07	+	129699879	129700375	0	1	496,	0	-6.67	-5.49	17.7
chr1	130133369	130133469	R3hdm1	2.1e-06	+	130133369	130133469	0	1	100,	0	-5.67	-4.71	3.35
chr1	130156073	130159474	Ubxn4	3.5e-06	+	130156073	130159474	0	3	41,55,105,	0,1337,3296	-5.46	-4.53	3.99
chr1	130173558	130173708	Ubxn4	1.5e-05	+	130173558	130173708	0	1	150,	0	-4.83	-4.03	3.72
chr1	132615503	132615702	Yod1	6.6e-06	+	132615503	132615702	0	1	199,	0	-5.18	-4.31	8.2
chr1	132616000	132616249	Yod1	6.6e-06	+	132616000	132616249	0	1	249,	0	-5.18	-4.31	4
chr1	133608507	133608656	5430435G22Rik	2.3e-05	+	133608507	133608656	0	1	149,	0	-4.64	-3.43	3.67
chr1	133608903	133609250	5430435G22Rik	2.3e-05	+	133608903	133609250	0	1	347,	0	-4.64	-3.88	7
chr1	133726800	133726900	Slc41a1	1.9e-05	+	133726800	133726900	0	1	100,	0	-4.73	-3.95	5.32
chr1	133727147	133727544	Slc41a1	1.9e-05	+	133727147	133727544	0	1	397,	0	-4.73	-3.95	2.86
chr1	133914708	133915007	Elk4	0.00083	+	133914708	133915007	0	1	299,	0	-3.08	-2.5	24.2
chr1	134229319	134229419	Nuak2	0.00093	+	134229319	134229419	0	1	100,	0	-3.03	-2.04	5
chr1	134346078	134346279	Dstyk	0.00011	+	134346078	134346279	0	1	201,	0	-3.94	-3.28	14.1
chr1	134404519	134404619	Tmem81	0.00031	+	134404519	134404619	0	1	100,	0	-3.51	-2.47	3.5
chr1	134833635	134833736	Lrrn2	0.00011	+	134833635	134833736	0	1	101,	0	-3.94	-3.28	3.69
chr1	134833985	134834086	Lrrn2	0.00011	+	134833985	134834086	0	1	101,	0	-3.94	-3.28	2.7
chr1	134834284	134834885	Lrrn2	0.00011	+	134834284	134834885	0	1	601,	0	-3.94	-3.28	5.45
chr1	134835183	134835633	Lrrn2	0.00011	+	134835183	134835633	0	1	450,	0	-3.94	-3.28	11
chr1	134835932	134836233	Lrrn2	0.00037	+	134835932	134836233	0	1	301,	0	-3.43	-2.82	4.46
chr1	134963024	134963125	Pik3c2b	2e-05	+	134963024	134963125	0	1	101,	0	-4.69	-3.92	3.12
chr1	134963224	134963324	Pik3c2b	2e-05	+	134963224	134963324	0	1	100,	0	-4.69	-3.92	8.33
chr1	134963423	134963574	Pik3c2b	2e-05	+	134963423	134963574	0	1	151,	0	-4.69	-3.92	5.31
chr1	135028740	135029040	Ppp1r15b	3e-05	+	135028740	135029040	0	1	300,	0	-4.52	-3.77	6.2
chr1	135029438	135029988	Ppp1r15b	1.1e-07	+	135029438	135029988	0	1	550,	0	-6.94	-5.69	13.2
chr1	135033283	135033534	Ppp1r15b	1.8e-07	+	135033283	135033534	0	1	251,	0	-6.75	-5.54	7.23
chr1	135196532	135196731	Plekha6	0.00032	+	135196532	135196731	0	1	199,	0	-3.5	-2.88	4.68
chr1	135197377	135197974	Plekha6	1.7e-06	+	135197377	135197974	0	1	597,	0	-5.77	-4.78	6.93
chr1	135937020	135937119	Fmod	0.00062	+	135937020	135937119	0	1	99,	0	-3.21	-2.62	4.2
chr1	135937266	135937366	Fmod	0.00062	+	135937266	135937366	0	1	100,	0	-3.21	-2.62	8.25
chr1	136386700	136386801	Klhl12	3.5e-05	+	136386700	136386801	0	1	101,	0	-4.45	-3.72	4.7
chr1	136402747	136403139	Rabif	1.7e-07	+	136402747	136403139	0	1	392,	0	-6.76	-5.55	14.2
chr1	136527071	136527272	Kdm5b	5.6e-09	+	136527071	136527272	0	1	201,	0	-8.25	-6.7	9.78
chr1	136527854	136528155	Kdm5b	5.6e-09	+	136527854	136528155	0	1	301,	0	-8.25	-6.7	24.8
chr1	136644749	136645098	Syt2	0.00025	+	136644749	136645098	0	1	349,	0	-3.6	-2.97	8.75
chr1	136645346	136645446	Syt2	0.00025	+	136645346	136645446	0	1	100,	0	-3.6	-2.97	2.86
chr1	137665124	137665418	Phlda3	1.8e-06	+	137665124	137665418	0	1	294,	0	-5.74	-4.76	18.2
chr1	138072248	138072349	Kif21b	1.5e-06	+	138072248	138072349	0	1	101,	0	-5.81	-4.82	6
chr1	138072448	138072548	Kif21b	1.5e-06	+	138072448	138072548	0	1	100,	0	-5.81	-4.82	4.79
chr1	138073494	138073694	Kif21b	3.8e-05	+	138073494	138073694	0	1	200,	0	-4.42	-3.69	8.41
chr1	138313302	138313550	Ddx59	0.00012	+	138313302	138313550	0	1	248,	0	-3.93	-3.27	3.25
chr1	138313698	138313946	Ddx59	0.00012	+	138313698	138313946	0	1	248,	0	-3.93	-2.84	4.5
chr1	138522390	138522540	Zfp281	1.9e-07	+	138522390	138522540	0	1	150,	0	-6.73	-5.53	4.12
chr1	138522738	138523286	Zfp281	1.9e-07	+	138522738	138523286	0	1	548,	0	-6.73	-5.53	20.1
chr1	138523534	138523983	Zfp281	1.9e-07	+	138523534	138523983	0	1	449,	0	-6.73	-5.53	5.86
chr1	138524131	138524530	Zfp281	1.9e-07	+	138524131	138524530	0	1	399,	0	-6.73	-5.53	13.8
chr1	141320216	141320366	Zbtb41	5.9e-05	+	141320216	141320366	0	1	150,	0	-4.23	-3.53	4.6
chr1	141320515	141320665	Zbtb41	5.9e-05	+	141320515	141320665	0	1	150,	0	-4.23	-3.53	4.56
chr1	141343661	141343960	Zbtb41	0.00021	+	141343661	141343960	0	1	299,	0	-3.67	-3.04	7.75
chr1	141348389	141348539	Zbtb41	0.0021	+	141348389	141348539	0	1	150,	0	-2.67	-1.71	6
chr1	145488174	145488424	B3galt2	2.4e-08	+	145488174	145488424	0	1	250,	0	-7.62	-6.21	8.31
chr1	145493335	145494181	B3galt2	2.4e-08	+	145493335	145494181	0	1	846,	0	-7.62	-6.21	31
chr1	145494429	145494530	B3galt2	2.4e-08	+	145494429	145494530	0	1	101,	0	-7.62	-6.21	3.58
chr1	145593724	145593825	Glrx2	1.3e-05	+	145593724	145593825	0	1	101,	0	-4.87	-4.07	3.14
chr1	148748313	148748413	Brinp3	8.5e-06	+	148748313	148748413	0	1	100,	0	-5.07	-4.23	8.67
chr1	148748709	148749206	Brinp3	8.5e-06	+	148748709	148749206	0	1	497,	0	-5.07	-4.23	11.9
chr1	153665535	153666330	Edem3	1.9e-08	+	153665535	153666330	0	1	795,	0	-7.73	-6.3	21.8
chr1	154355747	154355946	Colgalt2	0.0035	+	154355747	154355946	0	1	199,	0	-2.45	-1.9	8.4
chr1	155539933	155540034	Rgs8	6.9e-05	+	155539933	155540034	0	1	101,	0	-4.16	-3.47	5.23
chr1	155542711	155542910	Rgs8	6.6e-07	+	155542711	155542910	0	1	199,	0	-6.18	-5.11	5.46
chr1	155543058	155543406	Rgs8	6.6e-07	+	155543058	155543406	0	1	348,	0	-6.18	-5.11	5.14
chr1	155543504	155543654	Rgs8	6.6e-07	+	155543504	155543654	0	1	150,	0	-6.18	-5.11	4.24
chr1	155591058	155591208	Rgs16	0.0022	+	155591058	155591208	0	1	150,	0	-2.66	-2.1	6.75
chr1	155601984	155602184	Rnasel	0.0021	+	155601984	155602184	0	1	200,	0	-2.68	-2.12	6.23
chr1	155755227	155755376	Glul	9.5e-05	+	155755227	155755376	0	1	149,	0	-4.02	-3.34	3.98
chr1	157049270	157049516	Stx6	4.7e-05	+	157049270	157049516	0	1	246,	0	-4.33	-3.62	13
chr1	157898572	157898971	Tor1aip2	1.7e-06	+	157898572	157898971	0	1	399,	0	-5.78	-4.79	15.8
chr1	157912058	157912258	Tor1aip2	6.6e-05	+	157912058	157912258	0	1	200,	0	-4.18	-3.48	8
chr1	157912356	157912606	Tor1aip2	6.6e-05	+	157912356	157912606	0	1	250,	0	-4.18	-3.48	5
chr1	157912854	157912954	Tor1aip2	6.6e-05	+	157912854	157912954	0	1	100,	0	-4.18	-3.48	4.2
chr1	158571278	158571429	Abl2	0.0022	+	158571278	158571429	0	1	151,	0	-2.65	-2.09	4.67
chr1	158571627	158571977	Abl2	1.8e-09	+	158571627	158571977	0	1	350,	0	-8.75	-7.07	10.2
chr1	158572125	158573023	Abl2	7.9e-11	+	158572125	158573023	0	1	898,	0	-10.1	-8.08	12.5
chr1	160618678	160618978	Astn1	3.3e-05	+	160618678	160618978	0	1	300,	0	-4.48	-3.74	12.3
chr1	160619425	160619576	Astn1	5.2e-07	+	160619425	160619576	0	1	151,	0	-6.28	-5.18	5.55
chr1	160620023	160620174	Astn1	3.4e-07	+	160620023	160620174	0	1	151,	0	-6.47	-5.33	3.64
chr1	161780467	161780568	Tnr	2.1e-06	+	161780467	161780568	0	1	101,	0	-5.68	-4.71	3
chr1	161782228	161782478	Tnr	2.1e-06	+	161782228	161782478	0	1	250,	0	-5.68	-4.71	5.45
chr1	163900462	163900660	Pigc	7.6e-06	+	163900462	163900660	0	1	198,	0	-5.12	-4.27	3.2
chr1	163900758	163901005	Pigc	7.6e-06	+	163900758	163901005	0	1	247,	0	-5.12	-4.27	5.71
chr1	163901447	163901547	Pigc	7.6e-06	+	163901447	163901547	0	1	100,	0	-5.12	-4.27	6.35
chr1	164578834	164579231	Myoc	2e-05	+	164578834	164579231	0	1	397,	0	-4.7	-3.92	5.5
chr1	165882396	165882746	Scyl3	4.2e-06	+	165882396	165882746	0	1	350,	0	-5.38	-4.48	4
chr1	165883710	165883811	Scyl3	4.2e-06	+	165883710	165883811	0	1	101,	0	-5.38	-4.48	3
chr1	165926160	165926306	Mettl18	2.2e-06	+	165926160	165926306	0	1	146,	0	-5.66	-4.25	5.33
chr1	166210290	166210641	Ccdc181	0.0055	+	166210290	166210641	0	1	351,	0	-2.26	-1.72	8.7
chr1	166212614	166216418	Ccdc181	0.0012	+	166212614	166216418	0	2	54,47,	0,3757	-2.91	-2.34	2.83
chr1	167240917	167241118	Gpr161	9.1e-08	+	167240917	167241118	0	1	201,	0	-7.04	-5.77	9.6
chr1	167251632	167251982	Gpr161	4.5e-09	+	167251632	167251982	0	1	350,	0	-8.35	-6.78	15.6
chr1	168241091	168241838	Ildr2	1.1e-07	+	168241091	168241838	0	1	747,	0	-6.95	-5.7	5.62
chr1	168241987	168242485	Ildr2	1.1e-07	+	168241987	168242485	0	1	498,	0	-6.95	-5.7	11.6
chr1	168931946	169009652	Fam78b	5.4e-07	+	168931946	169009652	0	2	13,985,	0,76721	-6.27	-5.17	14.9
chr1	171864088	171864337	1700084C01Rik	0.0014	+	171864088	171864337	0	1	249,	0	-2.85	-2.28	11.2
chr1	171864436	171864586	1700084C01Rik	0.0014	+	171864436	171864586	0	1	150,	0	-2.85	-2.28	5.17
chr1	172599039	172599190	Olfml2b	2.2e-07	+	172599039	172599190	0	1	151,	0	-6.66	-5.48	4.38
chr1	172599289	172599389	Olfml2b	2.2e-07	+	172599289	172599389	0	1	100,	0	-6.66	-5.48	6.52
chr1	172612071	172612421	Olfml2b	1.2e-08	+	172612071	172612421	0	1	350,	0	-7.92	-6.44	12.9
chr1	173189060	173189209	Adamts4	3.5e-05	+	173189060	173189209	0	1	149,	0	-4.45	-3.71	4.07
chr1	173206476	173206577	B4galt3	6.9e-07	+	173206476	173206577	0	1	101,	0	-6.16	-5.09	3.26
chr1	173271091	173271390	Dedd	2.2e-06	+	173271091	173271390	0	1	299,	0	-5.65	-4.69	14.1
chr1	173272432	173272632	Dedd	3.5e-05	+	173272432	173272632	0	1	200,	0	-4.45	-3.72	4.8
chr1	173338176	173338277	Arhgap30	1.5e-05	+	173338176	173338277	0	1	101,	0	-4.83	-4.03	2.9
chr1	173348183	173348725	Usf1	5.1e-07	+	173348183	173348725	0	1	542,	0	-6.29	-5.19	8.25
chr1	173393731	173393880	F11r	0.00015	+	173393731	173393880	0	1	149,	0	-3.81	-3.17	7.25
chr1	173433999	173434490	Alyref2	4.4e-06	+	173433999	173434490	0	1	491,	0	-5.36	-4.46	6.67
chr1	174102560	174102761	Dcaf8	3.2e-11	+	174102560	174102761	0	1	201,	0	-10.5	-8.42	6.72
chr1	174124877	174125027	Dcaf8	4.9e-07	+	174124877	174125027	0	1	150,	0	-6.31	-5.2	6.22
chr1	174299156	174299356	Kcnj10	0.00069	+	174299156	174299356	0	1	200,	0	-3.16	-2.57	7.3
chr1	174299702	174299951	Kcnj10	0.0019	+	174299702	174299951	0	1	249,	0	-2.72	-2.15	6.13
chr1	174300346	174300893	Kcnj10	6.8e-07	+	174300346	174300893	0	1	547,	0	-6.17	-5.1	12.4
chr1	174301884	174302133	Kcnj10	5.2e-08	+	174301884	174302133	0	1	249,	0	-7.28	-5.95	12.4
chr1	175395271	175395371	Aim2	4.6e-05	+	175395271	175395371	0	1	100,	0	-4.34	-3.19	4
chr1	176432754	176433005	Fmn2	0.001	+	176432754	176433005	0	1	251,	0	-3	-2.42	4.82
chr1	176433503	176433604	Fmn2	0.001	+	176433503	176433604	0	1	101,	0	-3	-2.42	3.13
chr1	176538571	176538822	Fmn2	9.3e-07	+	176538571	176538822	0	1	251,	0	-6.03	-4.99	11.6
chr1	176538970	176539171	Fmn2	9.3e-07	+	176538970	176539171	0	1	201,	0	-6.03	-4.99	5.69
chr1	179377326	179377575	Zbtb18	1.7e-07	+	179377326	179377575	0	1	249,	0	-6.76	-5.55	8.51
chr1	179377673	179378269	Zbtb18	1.7e-07	+	179377673	179378269	0	1	596,	0	-6.76	-5.55	9.97
chr1	179378367	179378765	Zbtb18	1.7e-07	+	179378367	179378765	0	1	398,	0	-6.76	-5.55	22.3
chr1	179380053	179380203	Zbtb18	9.5e-06	+	179380053	179380203	0	1	150,	0	-5.02	-4.19	5.58
chr1	180845065	180845314	Kif26b	0.0027	+	180845065	180845314	0	1	249,	0	-2.57	-2.01	4.78
chr1	180845909	180846010	Kif26b	0.0027	+	180845909	180846010	0	1	101,	0	-2.57	-2.01	6.6
chr1	180862440	180862690	Kif26b	1.2e-05	+	180862440	180862690	0	1	250,	0	-4.93	-4.12	13.5
chr1	181536660	181540012	Cnst	3e-05	+	181536660	181540012	0	2	4,96,	0,3256	-4.52	-3.77	4.24
chr1	181540161	181540612	Cnst	3e-05	+	181540161	181540612	0	1	451,	0	-4.52	-3.77	13.1
chr1	181555156	181555557	Cnst	1.6e-08	+	181555156	181555557	0	1	401,	0	-7.8	-6.36	15.9
chr1	181555905	181556006	Cnst	0.00095	+	181555905	181556006	0	1	101,	0	-3.02	-2.43	3.62
chr1	182074674	182074774	Cdc42bpa	0.0012	+	182074674	182074774	0	1	100,	0	-2.92	-2.35	2.37
chr1	182092250	182092400	Cdc42bpa	1.9e-05	+	182092250	182092400	0	1	150,	0	-4.73	-3.95	3.47
chr1	182260705	182262385	Itpkb	0.0052	+	182260705	182262385	0	2	205,143,	0,1537	-2.28	-1.74	4
chr1	182263077	182263523	Itpkb	1e-06	+	182263077	182263523	0	1	446,	0	-5.98	-4.95	5.78
chr1	182263621	182264068	Itpkb	1e-06	+	182263621	182264068	0	1	447,	0	-5.98	-4.95	6.17
chr1	182666847	182668609	Acbd3	7.9e-05	+	182666847	182668609	0	2	134,16,	0,1746	-4.1	-3.42	3.27
chr1	182676924	182682402	Acbd3	3.8e-05	+	182676924	182682402	0	2	285,113,	0,5365	-4.42	-3.69	6.9
chr1	182792722	182792922	Sde2	6.8e-06	+	182792722	182792922	0	1	200,	0	-5.17	-4.3	7.88
chr1	182796251	182796451	Sde2	6.8e-06	+	182796251	182796451	0	1	200,	0	-5.17	-4.3	18
chr1	183389631	183390227	Cnih3	3.5e-09	+	183389631	183390227	0	1	596,	0	-8.45	-6.86	12.4
chr1	184378662	184378912	Trp53bp2	1.9e-05	+	184378662	184378912	0	1	250,	0	-4.73	-3.95	9.82
chr1	184379010	184379160	Trp53bp2	1.9e-05	+	184379010	184379160	0	1	150,	0	-4.73	-3.95	4.84
chr1	184391871	184392269	Trp53bp2	2.6e-05	+	184391871	184392269	0	1	398,	0	-4.58	-3.82	4.61
chr1	184825387	184825785	Susd4	0	+	184825387	184825785	0	1	398,	0	#NAME?	#NAME?	9.02
chr1	185861260	185861458	Dusp10	7.9e-12	+	185861260	185861458	0	1	198,	0	-11.1	-8.51	3.5
chr1	185898873	185898973	Dusp10	7.9e-12	+	185898873	185898973	0	1	100,	0	-11.1	-8.51	5
chr1	187225352	187225453	Eprs	1.5e-06	+	187225352	187225453	0	1	101,	0	-5.82	-4.83	4.68
chr1	187231440	187231591	Eprs	1.5e-06	+	187231440	187231591	0	1	151,	0	-5.82	-4.83	4.26
chr1	187288101	187288451	Slc30a10	7.4e-08	+	187288101	187288451	0	1	350,	0	-7.13	-5.83	11.3
chr1	187288550	187288900	Slc30a10	7.4e-08	+	187288550	187288900	0	1	350,	0	-7.13	-5.83	10.2
chr1	189049815	189050066	Gpatch2	0.0052	+	189049815	189050066	0	1	251,	0	-2.28	-1.74	11.3
chr1	189172308	189172609	Gpatch2	0.00019	+	189172308	189172609	0	1	301,	0	-3.71	-3.07	4.78
chr1	189173908	189174109	Gpatch2	0.0056	+	189173908	189174109	0	1	201,	0	-2.25	-1.71	6.88
chr1	190034926	190035177	Esrrg	0.00032	+	190034926	190035177	0	1	251,	0	-3.5	-2.88	4.75
chr1	190035524	190035774	Esrrg	0.00032	+	190035524	190035774	0	1	250,	0	-3.5	-2.88	13
chr1	190035972	190036073	Esrrg	0.00032	+	190035972	190036073	0	1	101,	0	-3.5	-2.46	7
chr1	193445126	193445274	Ints7	2.1e-09	+	193445126	193445274	0	1	148,	0	-8.68	-7.01	4.62
chr1	193602487	193602738	Lpgat1	3.2e-08	+	193602487	193602738	0	1	251,	0	-7.5	-6.12	5.9
chr1	193732892	193733789	Slc30a1	6.9e-09	+	193732892	193733789	0	1	897,	0	-8.16	-6.64	12.9
chr1	194329244	194329395	Kcnh1	3.2e-06	+	194329244	194329395	0	1	151,	0	-5.49	-4.56	4.15
chr1	194329894	194330694	Kcnh1	3.2e-06	+	194329894	194330694	0	1	800,	0	-5.49	-4.56	10.6
chr1	194333540	194333690	Kcnh1	0.003	+	194333540	194333690	0	1	150,	0	-2.52	-1.96	9
chr1	196446371	196469910	Plxna2	1.9e-06	+	196446371	196469910	0	2	220,31,	0,23508	-5.73	-4.75	5.97
chr1	196470009	196470260	Plxna2	1.9e-06	+	196470009	196470260	0	1	251,	0	-5.73	-4.75	6.06
chr1	196638318	196639018	Plxna2	2.2e-08	+	196638318	196639018	0	1	700,	0	-7.66	-6.24	18.2
chr1	196639217	196639367	Plxna2	2.2e-08	+	196639217	196639367	0	1	150,	0	-7.66	-6.24	4.8
chr1	196640365	196640566	Plxna2	0.006	+	196640365	196640566	0	1	201,	0	-2.22	-1.68	11.1
chr1	196640864	196640965	Plxna2	0.0034	+	196640864	196640965	0	1	101,	0	-2.47	-1.92	2.48
chr1	196786299	196786398	Cd34	0.00078	+	196786299	196786398	0	1	99,	0	-3.11	-2.53	4.33
chr1	3204662	3205011	Xkr4	0.002	-	3204662	3205011	0	1	349,	0	-2.69	-2.13	13
chr1	3205358	3205658	Xkr4	0.002	-	3205358	3205658	0	1	300,	0	-2.69	-2.13	6.78
chr1	3205756	3205857	Xkr4	0.002	-	3205756	3205857	0	1	101,	0	-2.69	-2.13	2.8
chr1	3206105	3206255	Xkr4	0.002	-	3206105	3206255	0	1	150,	0	-2.69	-2.13	8.75
chr1	4481857	4482008	Sox17	3.8e-05	-	4481857	4482008	0	1	151,	0	-4.42	-3.69	3.3
chr1	4482206	4482407	Sox17	3.8e-05	-	4482206	4482407	0	1	201,	0	-4.42	-3.69	3.75
chr1	4766491	4766591	Mrpl15	1.4e-08	-	4766491	4766591	0	1	100,	0	-7.84	-6.38	3
chr1	9714570	9714919	Vcpip1	6.3e-08	-	9714570	9714919	0	1	349,	0	-7.2	-5.89	20.8
chr1	9715068	9715168	Vcpip1	0.00048	-	9715068	9715168	0	1	100,	0	-3.32	-2.72	2.88
chr1	9715267	9715367	Vcpip1	0.00048	-	9715267	9715367	0	1	100,	0	-3.32	-2.72	5
chr1	9735925	9736324	Vcpip1	1e-07	-	9735925	9736324	0	1	399,	0	-6.99	-5.73	15.8
chr1	9736572	9737070	Vcpip1	0.00014	-	9736572	9737070	0	1	498,	0	-3.84	-3.19	8.62
chr1	9737417	9737518	Vcpip1	0.0003	-	9737417	9737518	0	1	101,	0	-3.53	-2.91	4.67
chr1	9737666	9737966	Vcpip1	0.0003	-	9737666	9737966	0	1	300,	0	-3.53	-2.91	8.14
chr1	13164186	13164934	Ncoa2	1.3e-07	-	13164186	13164934	0	1	748,	0	-6.88	-5.65	17.5
chr1	14160386	14160936	Eya1	3.4e-07	-	14160386	14160936	0	1	550,	0	-6.47	-5.33	10
chr1	16219687	16219937	Stau2	3e-05	-	16219687	16219937	0	1	250,	0	-4.53	-3.78	3.18
chr1	16987051	16987201	Jph1	3e-05	-	16987051	16987201	0	1	150,	0	-4.53	-3.78	5.67
chr1	16987299	16987399	Jph1	3e-05	-	16987299	16987399	0	1	100,	0	-4.53	-3.78	5.45
chr1	16994225	16994473	Jph1	4.9e-05	-	16994225	16994473	0	1	248,	0	-4.31	-3.59	3.89
chr1	17006224	17081662	Jph1	4.9e-05	-	17006224	17081662	0	2	14,284,	0,75154	-4.31	-3.59	5.59
chr1	21389530	21389979	Kcnq5	2e-07	-	21389530	21389979	0	1	449,	0	-6.69	-5.5	5.65
chr1	21391823	21391973	Kcnq5	1.1e-06	-	21391823	21391973	0	1	150,	0	-5.95	-4.92	4.89
chr1	21392222	21392622	Kcnq5	1.1e-06	-	21392222	21392622	0	1	400,	0	-5.95	-4.92	12.7
chr1	21392720	21393070	Kcnq5	1.1e-06	-	21392720	21393070	0	1	350,	0	-5.95	-4.92	7.67
chr1	23376407	23376508	Ogfrl1	5.4e-09	-	23376407	23376508	0	1	101,	0	-8.27	-6.72	13.5
chr1	23376607	23377157	Ogfrl1	0	-	23376607	23377157	0	1	550,	0	#NAME?	#NAME?	15.3
chr1	24035256	24035406	Fam135a	4.8e-05	-	24035256	24035406	0	1	150,	0	-4.32	-3.61	3.83
chr1	24035853	24036102	Fam135a	4.8e-05	-	24035853	24036102	0	1	249,	0	-4.32	-3.61	9.7
chr1	24036499	24036650	Fam135a	4.8e-05	-	24036499	24036650	0	1	151,	0	-4.32	-3.61	7.4
chr1	24269866	24270717	Col19a1	3.4e-06	-	24269866	24270717	0	1	851,	0	-5.47	-4.54	10.5
chr1	24270866	24271016	Col19a1	3.4e-06	-	24270866	24271016	0	1	150,	0	-5.47	-4.54	5.67
chr1	25124867	25125117	Bai3	6.3e-12	-	25124867	25125117	0	1	250,	0	-11.2	-8.99	12.3
chr1	25150632	25151130	Bai3	6.3e-12	-	25150632	25151130	0	1	498,	0	-11.2	-8.99	15.5
chr1	30860579	30861176	Phf3	8.5e-07	-	30860579	30861176	0	1	597,	0	-6.07	-5.02	10.4
chr1	30861275	30861425	Phf3	8.5e-07	-	30861275	30861425	0	1	150,	0	-6.07	-5.02	6.74
chr1	30861772	30862669	Phf3	8.5e-07	-	30861772	30862669	0	1	897,	0	-6.07	-5.02	13.6
chr1	30886846	30887095	Phf3	0.0019	-	30886846	30887095	0	1	249,	0	-2.73	-2.16	11.3
chr1	30887293	30887443	Phf3	2.3e-05	-	30887293	30887443	0	1	150,	0	-4.63	-3.86	5
chr1	30887592	30888040	Phf3	2.3e-05	-	30887592	30888040	0	1	448,	0	-4.63	-3.86	9.56
chr1	30999783	31000033	Ptp4a1	2.6e-09	-	30999783	31000033	0	1	250,	0	-8.59	-6.96	5.08
chr1	31003242	31003442	Ptp4a1	3.6e-07	-	31003242	31003442	0	1	200,	0	-6.44	-5.31	6.71
chr1	30999778	31000027	Gm13363	4.1e-08	-	30999778	31000027	0	1	249,	0	-7.39	-6.04	5.48
chr1	31003247	31003447	Gm13363	2.5e-08	-	31003247	31003447	0	1	200,	0	-7.6	-6.2	6.47
chr1	33803161	33803310	Bag2	0.0079	-	33803161	33803310	0	1	149,	0	-2.1	-1.57	7
chr1	33833464	33833864	Zfp451	6.9e-05	-	33833464	33833864	0	1	400,	0	-4.16	-3.47	7.8
chr1	33858886	33859535	Zfp451	4.5e-05	-	33858886	33859535	0	1	649,	0	-4.35	-3.63	10.9
chr1	33859634	33859734	Zfp451	4.5e-05	-	33859634	33859734	0	1	100,	0	-4.35	-3.63	3.5
chr1	33909992	33910192	Bend6	3.5e-10	-	33909992	33910192	0	1	200,	0	-9.45	-7.6	5.55
chr1	36200862	36202893	Uggt1	2e-11	-	36200862	36202893	0	2	234,17,	0,2014	-10.7	-8.64	10.3
chr1	36392772	36393071	Kansl3	4e-12	-	36392772	36393071	0	1	299,	0	-11.4	-9.18	12.3
chr1	36480277	36480377	Lman2l	2.3e-05	-	36480277	36480377	0	1	100,	0	-4.64	-3.87	4.49
chr1	36480821	36481069	Lman2l	2.3e-05	-	36480821	36481069	0	1	248,	0	-4.64	-3.87	11
chr1	36606077	36606325	Sema4c	4.8e-09	-	36606077	36606325	0	1	248,	0	-8.32	-6.76	10.7
chr1	36606670	36606770	Sema4c	4.8e-09	-	36606670	36606770	0	1	100,	0	-8.32	-6.76	5.27
chr1	36606967	36607116	Sema4c	4.8e-09	-	36606967	36607116	0	1	149,	0	-8.32	-6.76	4.12
chr1	36849533	36849634	Tmem131	2.2e-06	-	36849533	36849634	0	1	101,	0	-5.66	-4.7	2.68
chr1	36864743	36865194	Tmem131	1.9e-10	-	36864743	36865194	0	1	451,	0	-9.73	-7.81	4.89
chr1	37668916	37669016	2010300C02Rik	0.00047	-	37668916	37669016	0	1	100,	0	-3.33	-2.73	5.12
chr1	37680839	37681187	2010300C02Rik	8.5e-05	-	37680839	37681187	0	1	348,	0	-4.07	-3.39	4.72
chr1	38144845	38148927	Rev1	1e-08	-	38144845	38148927	0	2	674,20,	0,4062	-7.99	-6.5	16.4
chr1	38266420	38266571	Aff3	6.8e-05	-	38266420	38266571	0	1	151,	0	-4.17	-3.48	4.32
chr1	38266670	38266821	Aff3	6.8e-05	-	38266670	38266821	0	1	151,	0	-4.17	-3.48	4.25
chr1	38854389	38854838	Lonrf2	0	-	38854389	38854838	0	1	449,	0	#NAME?	#NAME?	11.1
chr1	38920865	38921015	Chst10	1.1e-08	-	38920865	38921015	0	1	150,	0	-7.95	-6.47	8.48
chr1	38921360	38921906	Chst10	1.9e-09	-	38921360	38921906	0	1	546,	0	-8.71	-7.03	5.17
chr1	38922053	38922203	Chst10	1.9e-09	-	38922053	38922203	0	1	150,	0	-8.71	-7.03	3.53
chr1	38922301	38922747	Chst10	1.9e-09	-	38922301	38922747	0	1	446,	0	-8.71	-7.03	6.83
chr1	39428989	39429439	Tbc1d8	1e-06	-	39428989	39429439	0	1	450,	0	-5.98	-4.95	8.64
chr1	39675550	39675901	Creg2	2.4e-06	-	39675550	39675901	0	1	351,	0	-5.62	-4.66	11.1
chr1	39679648	39679899	Creg2	2e-07	-	39679648	39679899	0	1	251,	0	-6.7	-5.51	10.4
chr1	40829229	40829476	Mfsd9	1e-05	-	40829229	40829476	0	1	247,	0	-4.99	-4.16	10.5
chr1	40830558	40830707	Mfsd9	1e-05	-	40830558	40830707	0	1	149,	0	-4.99	-4.16	5.4
chr1	40831050	40831248	Mfsd9	1e-05	-	40831050	40831248	0	1	198,	0	-4.99	-4.16	3.8
chr1	43106358	43106508	Tgfbrap1	4.3e-07	-	43106358	43106508	0	1	150,	0	-6.37	-5.25	4.09
chr1	43132150	43132300	Tgfbrap1	2.2e-06	-	43132150	43132300	0	1	150,	0	-5.66	-4.69	4.08
chr1	43132499	43132749	Tgfbrap1	2.2e-06	-	43132499	43132749	0	1	250,	0	-5.66	-4.69	15.1
chr1	45967974	45968174	Slc40a1	5.4e-05	-	45967974	45968174	0	1	200,	0	-4.27	-3.57	6.17
chr1	46876095	46876195	Slc39a10	0.00016	-	46876095	46876195	0	1	100,	0	-3.79	-3.14	2.86
chr1	46891992	46892837	Slc39a10	4.1e-08	-	46891992	46892837	0	1	845,	0	-7.39	-6.04	11.3
chr1	52515784	52516034	Nab1	2.6e-07	-	52515784	52516034	0	1	250,	0	-6.59	-5.42	9.62
chr1	52546840	52547040	Nab1	1.4e-05	-	52546840	52547040	0	1	200,	0	-4.84	-4.04	5.87
chr1	52714844	52715045	Mfsd6	2.8e-05	-	52714844	52715045	0	1	201,	0	-4.55	-3.8	3.91
chr1	52715143	52715294	Mfsd6	2.8e-05	-	52715143	52715294	0	1	151,	0	-4.55	-3.8	2.9
chr1	52765746	52766047	Mfsd6	1.3e-05	-	52765746	52766047	0	1	301,	0	-4.89	-4.08	8.88
chr1	52766195	52766496	Mfsd6	1.3e-05	-	52766195	52766496	0	1	301,	0	-4.89	-4.08	17
chr1	52846509	52847003	Inpp1	5e-09	-	52846509	52847003	0	1	494,	0	-8.3	-6.75	7.3
chr1	52982215	52982461	1700019D03Rik	0.00014	-	52982215	52982461	0	1	246,	0	-3.84	-3.19	4.5
chr1	53263613	53263714	Pms1	0.00052	-	53263613	53263714	0	1	101,	0	-3.28	-2.27	6.5
chr1	53403911	53404111	Asnsd1	0.0019	-	53403911	53404111	0	1	200,	0	-2.72	-2.15	6.44
chr1	55228692	55228841	Rftn2	0.00022	-	55228692	55228841	0	1	149,	0	-3.65	-3.02	5.7
chr1	55283327	55283427	Rftn2	0.00035	-	55283327	55283427	0	1	100,	0	-3.45	-2.84	2.88
chr1	56853117	56853468	Satb2	0.00026	-	56853117	56853468	0	1	351,	0	-3.59	-2.96	12.5
chr1	56853666	56853817	Satb2	0.00026	-	56853666	56853817	0	1	151,	0	-3.59	-2.96	8.17
chr1	57445236	57445386	Tyw5	0.00051	-	57445236	57445386	0	1	150,	0	-3.29	-2.69	3
chr1	58520504	58520604	Orc2	2e-05	-	58520504	58520604	0	1	100,	0	-4.69	-3.92	5.82
chr1	58520900	58520999	Orc2	2e-05	-	58520900	58520999	0	1	99,	0	-4.69	-3.92	4
chr1	58586694	58586895	Fam126b	1.3e-05	-	58586694	58586895	0	1	201,	0	-4.9	-4.09	6.45
chr1	58959639	58959889	Trak2	8.1e-10	-	58959639	58959889	0	1	250,	0	-9.09	-7.33	7.97
chr1	58959988	58963560	Trak2	8.1e-10	-	58959988	58963560	0	2	1038,11,	0,3561	-9.09	-7.33	8.86
chr1	59219834	59219984	Mpp4	7.9e-12	-	59219834	59219984	0	1	150,	0	-11.1	-8.9	6.8
chr1	59220083	59220233	Mpp4	7.9e-12	-	59220083	59220233	0	1	150,	0	-11.1	-8.9	7.5
chr1	59219798	59219998	Als2	4.6e-06	-	59219798	59219998	0	1	200,	0	-5.34	-4.44	6.14
chr1	59220097	59220248	Als2	4.6e-06	-	59220097	59220248	0	1	151,	0	-5.34	-4.44	7.36
chr1	59220794	59220995	Als2	4.6e-06	-	59220794	59220995	0	1	201,	0	-5.34	-4.44	10.4
chr1	59268163	59268264	Als2	0.0013	-	59268163	59268264	0	1	101,	0	-2.88	-2.31	3.09
chr1	59272125	59272226	Als2	0.0013	-	59272125	59272226	0	1	101,	0	-2.88	-2.31	3.73
chr1	59272623	59272773	Als2	0.0013	-	59272623	59272773	0	1	150,	0	-2.88	-2.31	3.4
chr1	59696568	59696764	Sumo1	3.2e-13	-	59696568	59696764	0	1	196,	0	-12.5	-10	17.1
chr1	60047161	60047312	Ica1l	0.00022	-	60047161	60047312	0	1	151,	0	-3.65	-3.02	5.33
chr1	60047711	60047961	Ica1l	0.00014	-	60047711	60047961	0	1	250,	0	-3.85	-3.19	6.5
chr1	60545059	60545758	Raph1	1.5e-06	-	60545059	60545758	0	1	699,	0	-5.83	-4.84	12
chr1	60546155	60546355	Raph1	4.1e-06	-	60546155	60546355	0	1	200,	0	-5.39	-4.48	6.2
chr1	60546454	60546754	Raph1	4.1e-06	-	60546454	60546754	0	1	300,	0	-5.39	-4.48	4.25
chr1	60582523	60582674	Raph1	1e-05	-	60582523	60582674	0	1	151,	0	-4.98	-4.15	7.33
chr1	64125459	64125855	Klf7	4.7e-05	-	64125459	64125855	0	1	396,	0	-4.33	-3.61	7.83
chr1	64654336	64654535	Mettl21a	1.2e-05	-	64654336	64654535	0	1	199,	0	-4.93	-4.11	5.17
chr1	64840821	64841319	Plekhm3	1.5e-07	-	64840821	64841319	0	1	498,	0	-6.82	-5.6	9.37
chr1	64968585	64968785	Plekhm3	0.00013	-	64968585	64968785	0	1	200,	0	-3.87	-3.21	5
chr1	64984396	64984795	Plekhm3	0.00013	-	64984396	64984795	0	1	399,	0	-3.87	-3.21	4
chr1	66848170	66848518	Kansl1l	9.3e-05	-	66848170	66848518	0	1	348,	0	-4.03	-3.36	6.33
chr1	68086687	68086936	Erbb4	3.2e-07	-	68086687	68086936	0	1	249,	0	-6.49	-5.35	8.12
chr1	72475379	72475580	2020-03-04	0.00028	-	72475379	72475580	0	1	201,	0	-3.56	-2.94	12.3
chr1	72499167	72581294	2020-03-04	0.00045	-	72499167	72581294	0	2	4,96,	0,82031	-3.35	-2.75	5.9
chr1	72581592	72581842	2020-03-04	0.00079	-	72581592	72581842	0	1	250,	0	-3.1	-2.51	5.29
chr1	72582589	72582839	2020-03-04	0.00017	-	72582589	72582839	0	1	250,	0	-3.77	-3.13	12
chr1	72905432	72905829	Igfbp5	3.4e-06	-	72905432	72905829	0	1	397,	0	-5.47	-4.54	7.01
chr1	72906076	72906226	Igfbp5	5e-06	-	72906076	72906226	0	1	150,	0	-5.3	-4.41	3.17
chr1	72906424	72907169	Igfbp5	5e-06	-	72906424	72907169	0	1	745,	0	-5.3	-4.41	9.64
chr1	72908656	72908756	Igfbp5	0.0019	-	72908656	72908756	0	1	100,	0	-2.72	-2.16	3.97
chr1	74613245	74613644	Zfp142	3e-05	-	74613245	74613644	0	1	399,	0	-4.52	-3.77	12.4
chr1	74616267	74616517	Zfp142	0.00041	-	74616267	74616517	0	1	250,	0	-3.39	-2.78	6.1
chr1	74617562	74617662	Zfp142	0.00041	-	74617562	74617662	0	1	100,	0	-3.39	-2.78	6
chr1	74618409	74618758	Zfp142	0.00026	-	74618409	74618758	0	1	349,	0	-3.58	-2.95	6.25
chr1	74640472	74640719	Rnf25	3.5e-07	-	74640472	74640719	0	1	247,	0	-6.46	-5.33	6.79
chr1	75178226	75178325	Atg9a	5.6e-06	-	75178226	75178325	0	1	99,	0	-5.25	-4.37	2.78
chr1	75211597	75211989	Tuba4a	0.00087	-	75211597	75211989	0	1	392,	0	-3.06	-2.48	6.61
chr1	75212281	75212428	Tuba4a	8.3e-05	-	75212281	75212428	0	1	147,	0	-4.08	-3.4	4.17
chr1	75212769	75213064	Tuba4a	8.3e-05	-	75212769	75213064	0	1	295,	0	-4.08	-3.4	10.1
chr1	75471342	75471592	Chpf	4.4e-06	-	75471342	75471592	0	1	250,	0	-5.36	-4.45	5.33
chr1	75471939	75472089	Chpf	4.9e-07	-	75471939	75472089	0	1	150,	0	-6.31	-5.2	4.16
chr1	75472188	75472288	Chpf	4.9e-07	-	75472188	75472288	0	1	100,	0	-6.31	-5.2	3.15
chr1	75474021	75474271	Chpf	9.3e-10	-	75474021	75474271	0	1	250,	0	-9.03	-7.28	7.83
chr1	75502777	75503027	Obsl1	1.8e-06	-	75502777	75503027	0	1	250,	0	-5.74	-4.76	5.92
chr1	77365154	77365304	Epha4	0.0001	-	77365154	77365304	0	1	150,	0	-3.99	-3.32	5.2
chr1	77365702	77366002	Epha4	7.8e-05	-	77365702	77366002	0	1	300,	0	-4.11	-3.42	11.2
chr1	77369588	77370386	Epha4	1e-08	-	77369588	77370386	0	1	798,	0	-7.98	-6.49	12.7
chr1	77503453	77503753	Epha4	3.7e-08	-	77503453	77503753	0	1	300,	0	-7.43	-6.06	6.08
chr1	79431740	79431940	Scg2	0.00013	-	79431740	79431940	0	1	200,	0	-3.9	-3.24	6.53
chr1	79432684	79432883	Scg2	0.0016	-	79432684	79432883	0	1	199,	0	-2.79	-2.22	4.7
chr1	79603747	79603848	Ap1s3	6.8e-05	-	79603747	79603848	0	1	101,	0	-4.17	-3.48	5.89
chr1	80263639	80263837	Cul3	8.5e-07	-	80263639	80263837	0	1	198,	0	-6.07	-5.02	9.68
chr1	82233812	82283582	Irs1	1.5e-06	-	82233812	82283582	0	2	367,231,	0,49539	-5.82	-4.83	11.8
chr1	82283681	82284080	Irs1	1.5e-06	-	82283681	82284080	0	1	399,	0	-5.82	-4.83	6.27
chr1	82284876	82285126	Irs1	2.9e-05	-	82284876	82285126	0	1	250,	0	-4.54	-3.79	3.64
chr1	82286071	82286271	Irs1	0.00012	-	82286071	82286271	0	1	200,	0	-3.92	-3.26	7.5
chr1	82287316	82287466	Irs1	0.00012	-	82287316	82287466	0	1	150,	0	-3.92	-3.26	3.63
chr1	83009989	83010089	Slc19a3	0.00021	-	83009989	83010089	0	1	100,	0	-3.68	-2.62	4
chr1	83272266	83272416	Sphkap	0.00038	-	83272266	83272416	0	1	150,	0	-3.42	-2.81	5.85
chr1	83272515	83272665	Sphkap	0.00038	-	83272515	83272665	0	1	150,	0	-3.42	-2.81	3.3
chr1	83273360	83273460	Sphkap	0.00038	-	83273360	83273460	0	1	100,	0	-3.42	-2.81	3.63
chr1	83274552	83274653	Sphkap	0.00023	-	83274552	83274653	0	1	101,	0	-3.63	-3	2.86
chr1	83275447	83275597	Sphkap	6.6e-06	-	83275447	83275597	0	1	150,	0	-5.18	-4.32	5.54
chr1	84033509	84033855	Pid1	0.00023	-	84033509	84033855	0	1	346,	0	-3.64	-3.01	8.62
chr1	84034003	84034744	Pid1	1.2e-05	-	84034003	84034744	0	1	741,	0	-4.92	-4.1	10.9
chr1	84719759	84719860	Trip12	0.0031	-	84719759	84719860	0	1	101,	0	-2.51	-1.96	3.75
chr1	84721206	84721357	Trip12	4.3e-05	-	84721206	84721357	0	1	151,	0	-4.37	-3.65	6.18
chr1	84790525	84790875	Trip12	8.9e-05	-	84790525	84790875	0	1	350,	0	-4.05	-3.37	9.33
chr1	84909194	84909495	Slc16a14	0.00025	-	84909194	84909495	0	1	301,	0	-3.6	-2.97	10.7
chr1	88247013	88247212	Ncl	0.00014	-	88247013	88247212	0	1	199,	0	-3.86	-3.2	7.67
chr1	88252986	88253234	Ncl	2.1e-06	-	88252986	88253234	0	2	46,104,	0,144	-5.67	-4.7	3.69
chr1	88253597	88253698	Ncl	2.1e-06	-	88253597	88253698	0	1	101,	0	-5.67	-4.7	2.66
chr1	88439837	88440036	Pde6d	6.6e-07	-	88439837	88440036	0	1	199,	0	-6.18	-5.11	5.29
chr1	90101403	90101549	Dnajb3	3.2e-11	-	90101403	90101549	0	1	146,	0	-10.5	-8.04	3.75
chr1	90161771	90162171	Hjurp	1e-06	-	90161771	90162171	0	1	400,	0	-5.98	-4.95	9.08
chr1	90162570	90163070	Hjurp	1e-06	-	90162570	90163070	0	1	500,	0	-5.98	-4.95	13.8
chr1	90161780	90162129	6430706D22Rik	4e-07	-	90161780	90162129	0	1	349,	0	-6.4	-5.27	9.81
chr1	90162577	90163077	6430706D22Rik	1.4e-07	-	90162577	90163077	0	2	276,173,	0,327	-6.85	-5.63	13
chr1	90161796	90162142	A730008H23Rik	0.00025	-	90161796	90162142	0	1	346,	0	-3.6	-2.97	10.7
chr1	90162584	90162880	A730008H23Rik	1e-06	-	90162584	90162880	0	1	296,	0	-5.98	-4.95	12.6
chr1	90162978	90163077	A730008H23Rik	0.00068	-	90162978	90163077	0	1	99,	0	-3.17	-2.58	6.84
chr1	90597179	90597378	Arl4c	3.9e-05	-	90597179	90597378	0	1	199,	0	-4.41	-3.68	4.5
chr1	90597476	90597676	Arl4c	3.9e-05	-	90597476	90597676	0	1	200,	0	-4.41	-3.68	12.4
chr1	93313157	93313257	Per2	8.5e-05	-	93313157	93313257	0	1	100,	0	-4.07	-3.39	4.38
chr1	93313506	93313806	Per2	8.5e-05	-	93313506	93313806	0	1	300,	0	-4.07	-3.39	5.33
chr1	93314154	93314305	Per2	8.5e-05	-	93314154	93314305	0	1	151,	0	-4.07	-3.39	3.5
chr1	93320838	93320989	Per2	0.002	-	93320838	93320989	0	1	151,	0	-2.69	-2.13	3
chr1	93829481	93829731	Hdac4	2e-05	-	93829481	93829731	0	1	250,	0	-4.69	-3.91	7.4
chr1	95647354	95647453	Thap4	0.0011	-	95647354	95647453	0	1	99,	0	-2.94	-2.36	3.75
chr1	97487693	97487943	St8sia4	2.9e-05	-	97487693	97487943	0	1	250,	0	-4.54	-3.79	5.67
chr1	97488092	97488342	St8sia4	2.9e-05	-	97488092	97488342	0	1	250,	0	-4.54	-3.79	12
chr1	99542170	99542818	D1Ertd622e	6e-10	-	99542170	99542818	0	1	648,	0	-9.22	-7.43	9.32
chr1	108438598	108438699	Bcl2	0.0015	-	108438598	108438699	0	1	101,	0	-2.81	-2.24	3.83
chr1	108439097	108439348	Bcl2	0.0015	-	108439097	108439348	0	1	251,	0	-2.81	-2.24	5
chr1	108621222	108621522	Kdsr	1.3e-06	-	108621222	108621522	0	1	300,	0	-5.9	-4.89	22.8
chr1	108668999	108669100	Vps4b	0.0028	-	108668999	108669100	0	1	101,	0	-2.56	-2.01	4.55
chr1	113755725	113755875	Dsel	0.00015	-	113755725	113755875	0	1	150,	0	-3.83	-2.76	4
chr1	113756371	113756720	Dsel	0.00013	-	113756371	113756720	0	1	349,	0	-3.87	-3.22	7.2
chr1	113757762	113757961	Dsel	0.0023	-	113757762	113757961	0	1	199,	0	-2.63	-2.08	2.75
chr1	113759848	113760097	Dsel	0.0018	-	113759848	113760097	0	1	249,	0	-2.75	-2.19	5.25
chr1	120730935	120731035	Gli2	0.0024	-	120730935	120731035	0	1	100,	0	-2.62	-1.66	3.5
chr1	120731134	120731383	Gli2	0.0024	-	120731134	120731383	0	1	249,	0	-2.62	-2.06	6
chr1	120732475	120732576	Gli2	0.0024	-	120732475	120732576	0	1	101,	0	-2.62	-2.06	3.25
chr1	120732674	120732923	Gli2	0.0024	-	120732674	120732923	0	1	249,	0	-2.62	-2.06	5.5
chr1	120733717	120733818	Gli2	0.0024	-	120733717	120733818	0	1	101,	0	-2.62	-1.66	5
chr1	121313475	121313823	Inhbb	3.8e-06	-	121313475	121313823	0	1	348,	0	-5.42	-4.51	10.4
chr1	121313921	121314070	Inhbb	3.8e-06	-	121313921	121314070	0	1	149,	0	-5.42	-4.51	8.8
chr1	121314168	121314565	Inhbb	3.8e-06	-	121314168	121314565	0	1	397,	0	-5.42	-4.51	7.29
chr1	121368068	121368267	Ralb	3.2e-06	-	121368068	121368267	0	1	199,	0	-5.49	-4.56	6.61
chr1	121556105	121556453	Ptpn4	2.1e-06	-	121556105	121556453	0	1	348,	0	-5.68	-4.71	12
chr1	121806271	121806571	Tmem177	1.4e-09	-	121806271	121806571	0	1	300,	0	-8.85	-7.15	4.22
chr1	123201569	123201668	Insig2	0.0001	-	123201569	123201668	0	1	99,	0	-3.98	-3.31	3.31
chr1	123406642	123406839	Htr5b	2.8e-05	-	123406642	123406839	0	1	197,	0	-4.55	-3.8	4.33
chr1	123462534	123462685	Ddx18	1.9e-05	-	123462534	123462685	0	1	151,	0	-4.71	-3.93	2.58
chr1	125230655	125230905	Dpp10	4.9e-09	-	125230655	125230905	0	1	250,	0	-8.31	-6.75	12.3
chr1	127769066	127769217	Lypd1	1.8e-06	-	127769066	127769217	0	1	151,	0	-5.74	-4.76	6.21
chr1	127769465	127769566	Lypd1	1.8e-06	-	127769465	127769566	0	1	101,	0	-5.74	-4.76	5
chr1	127811161	127811412	Nckap5	0.00018	-	127811161	127811412	0	1	251,	0	-3.75	-3.11	6.33
[truncated: 11,213 more rows]

## Sheet: 2wk_hth
chr	chromStart	chromEnd	name	score	strand	thickStart	thickEnd	itemRgb	blockCount	blockSizes	blockStarts	lg.p	lg.fdr	fold_enrchment
[truncated: 11,643 more rows]

[truncated: 14 more sheets: 4wk_ctx, 4wk_cb, 6wk_cb, 6wk_ctx, 6wk_hpc, 6wk_hth, 26wk_ctx, 26wk_cb, 1yr_cb, 1yr_ctx, 5xFAD, WT, young_human, old_human]
