# Supplementary material for: N6-methyladenosine dynamics in neurodevelopment and aging, and its potential role in Alzheimer’s disease
Source: Genome Biol. 2021 Jan 5;22:17. doi: 10.1186/s13059-020-02249-z (PMC7786910; doi:10.1186/s13059-020-02249-z)
Supplement: Supplementary file 4 — Additional file 4: Table S3. List of differentially methylated genes between 2 weeks and 6 weeks in the 4 brain regions. [file 13059_2020_2249_MOESM4_ESM.xlsx]

## Sheet: diff_up_2wk_6wk_ctx
chr	chromStart	chromEnd	name	score	strand	thickStart	thickEnd	itemRgb	blockCount	blockSizes	blockStarts	lg.p	lg.fdr	fold_enrchment	diff.lg.fdr	diff.lg.p	diff.log2.fc
chr9	119394374	119394475	Scn5a	6.5e-05	-	119394374	119394475	0	1	101,	0	-4.19	-3.19	2.6	-0.867	-2.11	-4.46
chr7	150412963	150413114	Kcnq1ot1	0.0011	-	150412963	150413114	0	1	151,	0	-2.97	-2.11	2.75	-1.38	-3.13	-4.2
chr13	67170482	67170582	Zfp708	5.1e-05	-	67170482	67170582	0	1	100,	0	-4.29	-3.27	3.17	-0.579	-1.43	-3.53
chr19	17297075	17297176	Prune2	6.8e-05	+	17297075	17297176	0	1	101,	0	-4.17	-3.18	2.25	-0.658	-1.62	-3.38
chr7	105500527	105500627	Tsku	0.00062	-	105500527	105500627	0	1	100,	0	-3.21	-2.32	2.17	-0.983	-2.34	-3.05
chr6	36474525	36474774	Chrm2	0.001	+	36474525	36474774	0	1	249,	0	-3	-2.14	3.25	-0.393	-1.01	-3.04
chr3	37218634	37218834	Bbs12	1.6e-05	+	37218634	37218834	0	1	200,	0	-4.79	-3.71	3.25	-0.479	-1.21	-3.03
chr3	35991283	35991482	Acad9	0.0035	+	35991283	35991482	0	1	199,	0	-2.45	-1.63	2.75	-0.86	-2.1	-2.99
chr4	128265335	128265535	Zscan20	1.7e-06	-	128265335	128265535	0	1	200,	0	-5.78	-4.58	4	-0.621	-1.53	-2.87
chr13	89828989	89829140	Vcan	0.00044	-	89828989	89829140	0	1	151,	0	-3.36	-2.46	1.6	-1.4	-3.17	-2.81
chr7	81087986	81088136	St8sia2	1.9e-05	-	81087986	81088136	0	1	150,	0	-4.71	-4.21	7	-0.689	-1.69	-2.78
chr12	88515037	88515138	Tmed8	0.00025	-	88515037	88515138	0	1	101,	0	-3.61	-3.19	3.21	-0.722	-1.78	-2.74
chr8	128194466	128194667	Map10	0.00047	+	128194466	128194667	0	1	201,	0	-3.33	-2.43	2.4	-0.665	-1.64	-2.7
chr11	33017620	33017770	Fgf18	9.8e-06	-	33017620	33017770	0	1	150,	0	-5.01	-3.91	2	-0.7	-1.72	-2.69
chr8	66494462	66494612	Tll1	3.5e-05	-	66494462	66494612	0	1	150,	0	-4.46	-3.43	4	-0.564	-1.4	-2.68
chr7	134528358	134528657	9130019O22Rik	2.7e-07	-	134528358	134528657	0	1	299,	0	-6.57	-5.88	3.5	-1.16	-2.68	-2.57
chr8	126552251	126552352	Urb2	0.0017	+	126552251	126552352	0	1	101,	0	-2.78	-1.94	3	-0.398	-1.02	-2.49
chr8	108632666	108632816	Nfatc3	0.0013	+	108632666	108632816	0	1	150,	0	-2.88	-2.03	2	-0.649	-1.6	-2.44
chr8	46482986	46483087	Tlr3	5.1e-05	-	46482986	46483087	0	1	101,	0	-4.29	-3.28	3	-0.82	-2.01	-2.42
chr14	105513643	105513743	Gm17066	0.00011	-	105513643	105513743	0	1	100,	0	-3.97	-3	2	-0.524	-1.3	-2.41
chr2	157834599	157834699	Tti1	0.00068	-	157834599	157834699	0	1	100,	0	-3.17	-2.29	3.14	-0.644	-1.59	-2.39
chr10	69747412	69747561	Slc16a9	0.0028	+	69747412	69747561	0	1	149,	0	-2.56	-1.73	2.8	-0.614	-1.52	-2.33
chr4	133156519	133156618	Sfn	1.4e-06	-	133156519	133156618	0	1	99,	0	-5.86	-4.65	2.33	-0.431	-1.1	-2.31
chrX	12232602	12232702	1810030O07Rik	0.00017	-	12232602	12232702	0	1	100,	0	-3.76	-2.81	2.9	-0.572	-1.42	-2.3
chr14	55476552	55476702	Homez	8.1e-08	-	55476552	55476702	0	1	150,	0	-7.09	-5.7	3.6	-0.543	-1.35	-2.29
chr13	97253485	97253635	Polk	0.00036	-	97253485	97253635	0	1	150,	0	-3.44	-2.53	3	-0.442	-1.13	-2.28
chr9	53388775	53388974	Acat1	0.00019	-	53388775	53388974	0	1	199,	0	-3.73	-2.78	2	-1.18	-2.73	-2.27
chr19	25752585	25752686	Dmrt2	0.00098	+	25752585	25752686	0	1	101,	0	-3.01	-2.15	2.8	-0.565	-1.4	-2.27
chr4	129037534	129037832	Zbtb8a	2.4e-05	-	129037534	129037832	0	1	298,	0	-4.62	-3.56	4	-1.4	-3.18	-2.24
chrX	138740541	138740641	Kcne1l	2e-05	-	138740541	138740641	0	1	100,	0	-4.7	-4.2	2.29	-0.94	-2.25	-2.21
chr17	12613389	12613490	Slc22a3	2e-05	-	12613389	12613490	0	1	101,	0	-4.7	-3.64	3.57	-0.428	-1.09	-2.2
chr7	30678404	30678603	Zfp27	8.1e-08	-	30678404	30678603	0	1	199,	0	-7.09	-5.7	2.5	-0.405	-1.04	-2.16
chr16	17834771	17834869	B830017H08Rik	5.9e-05	+	17834771	17834869	0	1	98,	0	-4.23	-3.23	2.91	-0.624	-1.54	-2.15
chr13	38022653	38022804	Rreb1	4.4e-08	+	38022653	38022804	0	1	151,	0	-7.36	-6.58	2.91	-1.92	-4	-2.12
chr13	46782342	46782442	Nup153	0.0027	-	46782342	46782442	0	1	100,	0	-2.57	-2.2	3.68	-0.768	-1.89	-2.11
chr16	74352932	74353083	Robo2	7.9e-06	-	74352932	74353083	0	1	151,	0	-5.1	-4.56	4.65	-1.02	-2.4	-2.11
chr9	86406491	86406592	Dopey1	0.0012	+	86406491	86406592	0	1	101,	0	-2.93	-2.07	4.25	-0.426	-1.09	-2.09
chr13	93292119	93292219	Zfyve16	0.0041	-	93292119	93292219	0	1	100,	0	-2.39	-1.58	1.6	-0.432	-1.11	-2.09
chr5	122832487	122832633	Gpn3	6.8e-05	+	122832487	122832633	0	1	146,	0	-4.17	-3.71	4.21	-0.819	-2.01	-2.08
chr10	78989472	78989822	Ppap2c	1e-05	-	78989472	78989822	0	1	350,	0	-4.99	-3.89	4.75	-0.879	-2.13	-2.08
chrX	34427684	34427883	Nkrf	3.3e-10	-	34427684	34427883	0	1	199,	0	-9.48	-8.42	8.55	-1.79	-3.79	-2.06
chr5	138187246	138187346	Tsc22d4	1.3e-10	+	138187246	138187346	0	1	100,	0	-9.87	-8.76	2.93	-0.487	-1.23	-2.03
chr9	122858135	122860069	1110059G10Rik	1.3e-10	-	122858135	122860069	0	2	52,147,	0,1787	-9.88	-8.77	2.67	-2.28	-4.65	-2.03
chr11	109091914	109092264	Rgs9	2.2e-06	-	109091914	109092264	0	1	350,	0	-5.66	-5.07	2.14	-4.34	-7.29	-2.01
chr7	6331672	6331773	Zfp78	2.2e-05	+	6331672	6331773	0	1	101,	0	-4.65	-3.59	2.6	-0.49	-1.24	-2
chr13	8850829	8850930	Wdr37	0.0036	-	8850829	8850930	0	1	101,	0	-2.44	-1.63	3	-0.54	-1.34	-2
chr18	32688816	32688916	Gypc	0.00065	-	32688816	32688916	0	1	100,	0	-3.19	-2.3	3.6	-0.599	-1.48	-2
chr8	11454072	11454410	Rab20	6.6e-06	-	11454072	11454410	0	1	338,	0	-5.18	-4.05	2.6	-0.675	-1.66	-1.99
chr13	54625879	54626030	Simc1	0.0027	+	54625879	54626030	0	1	151,	0	-2.57	-1.74	3	-0.658	-1.62	-1.99
chr1	95748060	95748209	D2hgdh	0.0005	+	95748060	95748209	0	1	149,	0	-3.3	-2.41	2.82	-0.869	-2.11	-1.98
chr7	133023422	133023721	Gsg1l	5.4e-07	-	133023422	133023721	0	1	299,	0	-6.27	-5.62	2.93	-4.18	-7.11	-1.96
chr9	44317200	44317400	Bcl9l	0.0033	+	44317200	44317400	0	1	200,	0	-2.48	-2.13	3.58	-2.35	-4.74	-1.96
chr11	98064717	98064818	Cdk12	2.6e-06	+	98064717	98064818	0	1	101,	0	-5.59	-5.01	4.14	-0.402	-1.04	-1.95
chr18	80804539	80804690	Nfatc1	9.3e-05	-	80804539	80804690	0	1	151,	0	-4.03	-3.05	3.4	-0.501	-1.26	-1.95
chr2	152222187	152222337	Sox12	4.9e-08	-	152222187	152222337	0	1	150,	0	-7.31	-6.53	1.97	-1.88	-3.94	-1.93
chr8	32270037	32270282	Mak16	2.8e-06	-	32270037	32270282	0	1	245,	0	-5.56	-4.98	9.35	-1.43	-3.22	-1.93
chr12	86019576	86019727	Syndig1l	0.00043	-	86019576	86019727	0	1	151,	0	-3.37	-2.97	9.59	-1.25	-2.86	-1.92
chr5	58110308	58110459	Pcdh7	4.7e-09	+	58110308	58110459	0	1	151,	0	-8.33	-7.42	2.1	-0.758	-1.87	-1.91
chr8	28231422	28231523	Gpr124	1.4e-07	+	28231422	28231523	0	1	101,	0	-6.84	-6.13	2.6	-0.626	-1.54	-1.91
chr12	39594155	39594256	Etv1	0.0068	+	39594155	39594256	0	1	101,	0	-2.17	-1.37	1.55	-0.52	-1.29	-1.91
chr15	61821365	61821566	Myc	1e-07	+	61821365	61821566	0	1	201,	0	-6.99	-6.26	5.46	-1.97	-4.1	-1.91
chr6	48608824	48609174	Gimap8	3.9e-06	+	48608824	48609174	0	1	350,	0	-5.41	-4.26	3.5	-0.743	-1.83	-1.9
chr3	90161943	90162042	Gatad2b	0.0049	+	90161943	90162042	0	1	99,	0	-2.31	-1.96	1.93	-1.5	-3.35	-1.88
chr4	43544683	43544883	Tln1	3.5e-05	-	43544683	43544883	0	1	200,	0	-4.46	-3.98	4.69	-1.43	-3.22	-1.88
chr4	119939930	119940079	Foxo6	0.00019	-	119939930	119940079	0	1	149,	0	-3.72	-3.3	2.17	-2.32	-4.7	-1.88
chr9	103402270	103402471	Tmem108	1.9e-07	-	103402270	103402471	0	1	201,	0	-6.72	-6.02	2	-1.71	-3.69	-1.88
chr12	54248962	54249113	Akap6	4.1e-06	+	54248962	54249113	0	1	151,	0	-5.39	-4.83	6	-1.57	-3.46	-1.88
chr14	32896096	32896247	Dph3	1.4e-08	-	32896096	32896247	0	1	151,	0	-7.85	-7	10	-0.908	-2.2	-1.88
chr7	19548674	19548824	Nova2	3.2e-06	+	19548674	19548824	0	1	150,	0	-5.49	-4.92	5	-1	-2.38	-1.87
chrX	17828002	17828152	Kdm6a	7.6e-06	+	17828002	17828152	0	1	150,	0	-5.12	-4.58	3.65	-0.795	-1.95	-1.87
chr2	26279034	26279430	Sec16a	9.3e-06	-	26279034	26279430	0	2	123,28,	0,368	-5.03	-4.5	3.05	-0.857	-2.09	-1.86
chr9	121819892	121820090	Ackr2	5.4e-05	+	121819892	121820090	0	1	198,	0	-4.27	-3.26	4.33	-0.549	-1.37	-1.86
chr11	69547999	69548947	Polr2a	3.6e-10	-	69547999	69548947	0	1	948,	0	-9.44	-8.39	4.62	-434	-434	-1.85
chr11	75255289	75255389	Wdr81	0.0017	-	75255289	75255389	0	1	100,	0	-2.76	-2.39	2.17	-0.403	-1.04	-1.84
chr7	25047065	25047413	Zfp108	0.00034	+	25047065	25047413	0	1	348,	0	-3.47	-2.55	5.8	-0.399	-1.03	-1.83
chr7	127869731	127874126	BC030336	8.3e-06	+	127869731	127874126	0	2	115,136,	0,4259	-5.08	-4.54	2.12	-1.94	-4.03	-1.82
chr8	112083536	112084029	Dhx38	5.9e-05	-	112083536	112084029	0	2	57,44,	0,449	-4.23	-3.77	2.21	-1.39	-3.15	-1.82
chr11	117617384	117619314	Tnrc6c	0.00032	+	117617384	117619314	0	2	36,64,	0,1866	-3.5	-3.09	2.91	-1.81	-3.83	-1.82
chr11	107798187	107798437	Prkca	0.0027	-	107798187	107798437	0	1	250,	0	-2.57	-2.21	5.21	-0.879	-2.14	-1.82
chr6	29119278	29119378	Prrt4	0.0019	-	29119278	29119378	0	1	100,	0	-2.73	-1.89	2.86	-0.486	-1.22	-1.81
chr6	124815908	124816008	Cd4	2.6e-07	-	124815908	124816008	0	1	100,	0	-6.59	-5.28	4.29	-0.492	-1.24	-1.81
chr7	132719642	132719742	Il4ra	2.1e-05	+	132719642	132719742	0	1	100,	0	-4.67	-4.17	4.62	-0.451	-1.15	-1.81
chr13	21460597	21460697	Zscan12	3.2e-07	+	21460597	21460697	0	1	100,	0	-6.5	-5.2	2.45	-0.426	-1.09	-1.81
chr3	27143333	27143434	Nceh1	0.013	+	27143333	27143434	0	1	101,	0	-1.9	-1.56	3.38	-1.25	-2.87	-1.8
chr3	51492130	51492231	Maml3	0.0022	-	51492130	51492231	0	1	101,	0	-2.66	-1.83	1.92	-0.495	-1.25	-1.8
chr6	4708774	4708924	Peg10	1.4e-05	+	4708774	4708924	0	1	150,	0	-4.84	-4.32	6.71	-1.06	-2.49	-1.79
chr10	90430290	90430391	Anks1b	2.5e-05	+	90430290	90430391	0	1	101,	0	-4.61	-4.11	1.57	-1.52	-3.4	-1.79
chr12	88504741	88504938	Gstz1	0.0001	+	88504741	88504938	0	1	197,	0	-4	-3.55	3	-1.51	-3.37	-1.79
chr12	82594480	82594581	Synj2bp	0.0011	-	82594480	82594581	0	1	101,	0	-2.95	-2.09	1.58	-0.596	-1.48	-1.79
chr17	45529087	45529238	Cdc5l	0.00038	-	45529087	45529238	0	1	151,	0	-3.42	-3.02	5.45	-1.37	-3.11	-1.78
chr6	83290259	83290358	Mob1a	0.00048	+	83290259	83290358	0	1	99,	0	-3.32	-2.43	2.5	-0.568	-1.41	-1.77
chr16	32144393	32144591	Nrros	1.4e-06	-	32144393	32144591	0	1	198,	0	-5.84	-4.63	2	-0.711	-1.76	-1.77
chr7	121679705	121679955	Pde3b	0.00051	+	121679705	121679955	0	1	250,	0	-3.29	-2.89	5.82	-1.1	-2.57	-1.76
chr15	76742347	76742598	Zfp647	0.0015	-	76742347	76742598	0	1	251,	0	-2.83	-1.99	4	-0.994	-2.36	-1.76
chr18	36806952	36807102	Ankhd1	8.3e-05	+	36806952	36807102	0	1	150,	0	-4.08	-3.09	2.5	-0.631	-1.55	-1.76
chr19	53615571	53615812	Dusp5	5e-13	+	53615571	53615812	0	1	241,	0	-12.3	-10.8	4.22	-1.61	-3.52	-1.76
chr7	13079293	13079443	Zfp606	4.1e-06	+	13079293	13079443	0	1	150,	0	-5.39	-4.23	2.67	-0.666	-1.64	-1.75
chr7	107687884	107687983	Coa4	8.1e-06	+	107687884	107687983	0	1	99,	0	-5.09	-3.98	2.89	-0.537	-1.34	-1.74
chr10	85516734	85516885	Syn3	7.6e-06	-	85516734	85516885	0	1	151,	0	-5.12	-4.58	1.93	-0.765	-1.88	-1.74
chr4	32888391	32888589	Lyrm2	8.9e-10	+	32888391	32888589	0	1	198,	0	-9.05	-8.05	4.53	-1.4	-3.18	-1.73
chr9	86649095	86649244	Prss35	1e-05	+	86649095	86649244	0	1	149,	0	-4.98	-4.45	3.6	-0.632	-1.56	-1.73
chr11	97189993	97190143	Mrpl45	1.1e-05	+	97189993	97190143	0	1	150,	0	-4.96	-4.44	5.64	-1.32	-2.97	-1.73
chr6	126484784	126484933	Kcna5	0.0011	-	126484784	126484933	0	1	149,	0	-2.96	-2.1	1.25	-0.479	-1.21	-1.72
chr15	96200460	96200560	Arid2	2.3e-07	+	96200460	96200560	0	1	100,	0	-6.64	-5.94	3.22	-0.754	-1.86	-1.72
chr1	63204089	63204188	Ino80dos	2.2e-05	+	63204089	63204188	0	1	99,	0	-4.65	-3.6	2	-0.477	-1.21	-1.71
chr2	75514217	75514415	Nfe2l2	1.3e-08	-	75514217	75514415	0	1	198,	0	-7.9	-7.04	6.25	-0.72	-1.78	-1.71
chr7	114579871	114580219	Syt9	9.5e-05	+	114579871	114580219	0	1	348,	0	-4.02	-3.57	2.92	-0.886	-2.15	-1.71
chr15	81517804	81517904	L3mbtl2	7.4e-06	+	81517804	81517904	0	1	100,	0	-5.13	-4.59	1.55	-1.17	-2.71	-1.71
chr16	5077594	5077793	Ubn1	2.3e-05	+	5077594	5077793	0	1	199,	0	-4.63	-4.13	2.41	-2.26	-4.61	-1.71
chr1	159087664	159087815	Rasal2	4.4e-08	-	159087664	159087815	0	1	151,	0	-7.36	-6.58	1.62	-1.08	-2.53	-1.7
chr3	27143532	27143733	Nceh1	0.00018	+	27143532	27143733	0	1	201,	0	-3.75	-3.32	6.06	-0.96	-2.29	-1.7
chr6	48483133	48483234	Zfp862-ps	0.0029	+	48483133	48483234	0	1	101,	0	-2.54	-1.72	1.88	-0.633	-1.56	-1.7
chr11	74979513	74979714	Hic1	0.00013	-	74979513	74979714	0	1	201,	0	-3.9	-3.46	3.5	-0.643	-1.58	-1.7
chr1	5593043	5593390	Oprk1	9.5e-06	+	5593043	5593390	0	1	347,	0	-5.02	-3.92	5.2	-0.549	-1.36	-1.69
chr15	7157267	7157568	Egflam	1.3e-05	-	7157267	7157568	0	1	301,	0	-4.87	-4.35	6.5	-1.1	-2.56	-1.69
chr1	164627733	164628134	Prrc2c	0.00019	-	164627733	164628134	0	1	401,	0	-3.73	-3.31	3.18	-3.76	-6.56	-1.68
chr7	72457591	72457692	Tjp1	0.0021	-	72457591	72457692	0	1	101,	0	-2.68	-2.31	1.48	-1.18	-2.72	-1.68
chr2	23255311	23255560	Nxph2	0.00033	+	23255311	23255560	0	1	249,	0	-3.48	-2.57	5	-0.397	-1.02	-1.67
chr8	114244794	114244944	Bcar1	0.0065	-	114244794	114244944	0	1	150,	0	-2.19	-1.84	3.79	-1.33	-3.02	-1.67
chr17	72008120	72008221	Wdr43	2.2e-08	+	72008120	72008221	0	1	101,	0	-7.65	-6.83	5	-0.894	-2.17	-1.67
chr11	120235566	120235765	2310003H01Rik	4.7e-07	-	120235566	120235765	0	1	199,	0	-6.33	-5.67	5.48	-1.25	-2.87	-1.66
chr2	24646982	24647132	Ehmt1	2.2e-07	-	24646982	24647132	0	1	150,	0	-6.66	-5.97	3.9	-1.13	-2.62	-1.65
chr7	31836743	31836956	Fxyd1	2.8e-08	-	31836743	31836956	0	2	91,5,	0,208	-7.56	-6.75	1.64	-0.708	-1.75	-1.65
chr10	102830491	102830592	Slc6a15	0.0011	+	102830491	102830592	0	1	101,	0	-2.94	-2.56	2	-0.668	-1.65	-1.65
chr11	74743762	74744012	Smg6	8.7e-05	+	74743762	74744012	0	1	250,	0	-4.06	-3.61	3.25	-0.49	-1.24	-1.65
chr12	86608955	86609106	Mlh3	0.00041	-	86608955	86609106	0	1	151,	0	-3.39	-2.99	4.75	-0.761	-1.87	-1.65
chr18	37868428	37868878	Pcdhga6	7.8e-05	+	37868428	37868878	0	1	450,	0	-4.11	-3.66	4.64	-2.12	-4.38	-1.65
chr18	6936489	6936687	Mkx	0.0005	-	6936489	6936687	0	1	198,	0	-3.3	-2.9	5.62	-0.777	-1.91	-1.65
chr10	126723164	126723465	Mbd6	1.7e-05	-	126723164	126723465	0	1	301,	0	-4.76	-4.25	1.61	-2.04	-4.25	-1.64
chr11	7107339	7107440	Igfbp3	0.00085	-	7107339	7107440	0	1	101,	0	-3.07	-2.2	2.2	-0.618	-1.53	-1.64
chr16	91616691	91617090	Dnajc28	8.3e-07	-	91616691	91617090	0	1	399,	0	-6.08	-5.45	6.5	-1	-2.38	-1.64
chr19	11998455	11999673	Patl1	0.0011	+	11998455	11999673	0	2	53,47,	0,1171	-2.96	-2.1	2	-0.537	-1.34	-1.64
chr1	44198707	44200129	Bivm	1e-10	+	44198707	44200129	0	2	12,436,	0,986	-10	-8.92	7.8	-3.17	-5.76	-1.63
chr3	88699155	88699355	Gon4l	3.9e-08	+	88699155	88699355	0	1	200,	0	-7.41	-6.61	1.85	-1.32	-2.97	-1.63
chr6	119524744	119524895	Erc1	2.7e-05	-	119524744	119524895	0	1	151,	0	-4.57	-4.08	3.94	-1.64	-3.56	-1.63
chr8	81716223	81716373	Zfp827	0.0051	+	81716223	81716373	0	1	150,	0	-2.29	-1.94	1.78	-1.08	-2.52	-1.63
chr10	79619826	79619926	Midn	1.3e-05	+	79619826	79619926	0	1	100,	0	-4.9	-4.38	2.22	-0.759	-1.87	-1.63
chr10	80949848	80949948	Ncln	0.00083	-	80949848	80949948	0	1	100,	0	-3.08	-2.7	1.82	-1.32	-3	-1.63
chr11	106916437	106916538	Bptf	2.1e-08	-	106916437	106916538	0	1	101,	0	-7.67	-6.85	1.6	-0.568	-1.41	-1.63
chr12	59314592	59314692	Sstr1	6.9e-07	+	59314592	59314692	0	1	100,	0	-6.16	-5.52	3.64	-1.97	-4.09	-1.63
chr10	7432377	7432776	Lats1	6.6e-07	+	7432377	7432776	0	1	399,	0	-6.18	-5.54	5.56	-1.88	-3.95	-1.62
chr15	57930019	57930219	Atad2	1e-06	-	57930019	57930219	0	1	200,	0	-5.98	-5.36	3.43	-0.658	-1.62	-1.62
chr18	60763527	60763628	Synpo	4e-11	-	60763527	60763628	0	1	101,	0	-10.4	-9.26	2.62	-1.88	-3.95	-1.62
chrX	98643388	98643488	Nono	0.00035	+	98643388	98643488	0	1	100,	0	-3.46	-3.05	3.17	-0.761	-1.87	-1.62
chr6	34973112	34973363	Cnot4	3.5e-06	-	34973112	34973363	0	1	251,	0	-5.46	-4.89	3	-1.14	-2.64	-1.61
chr14	26466433	26469293	Zmiz1	0.0074	+	26466433	26469293	0	2	60,140,	0,2720	-2.13	-1.79	1.74	-2.02	-4.23	-1.61
chr19	56799052	56799153	Adrb1	7.6e-10	+	56799052	56799153	0	1	101,	0	-9.12	-8.1	17.6	-0.587	-1.46	-1.61
chr7	69524393	69524543	Magel2	0.00072	+	69524393	69524543	0	1	150,	0	-3.14	-2.26	1.67	-0.724	-1.79	-1.6
chr8	35881808	35882156	Dusp4	9.3e-05	+	35881808	35882156	0	1	348,	0	-4.03	-3.58	8.25	-0.643	-1.58	-1.6
chr12	101789373	101789869	Rps6ka5	1.8e-08	-	101789373	101789869	0	1	496,	0	-7.75	-6.92	6.27	-2.04	-4.26	-1.6
chr12	103992161	103992356	AK010878	8.5e-05	-	103992161	103992356	0	1	195,	0	-4.07	-3.62	6.69	-1.1	-2.57	-1.6
chr17	21697192	21697390	Zfp52	0.0019	+	21697192	21697390	0	1	198,	0	-2.73	-1.89	2.86	-0.49	-1.24	-1.6
chr1	134484702	134484803	Nfasc	0.0046	-	134484702	134484803	0	1	101,	0	-2.34	-1.99	1.83	-1.14	-2.64	-1.59
chr2	144131356	144131505	Ovol2	4.8e-08	-	144131356	144131505	0	1	149,	0	-7.32	-6.54	6.69	-0.457	-1.17	-1.59
chr13	117089319	117089666	Isl1	0.00049	-	117089319	117089666	0	1	347,	0	-3.31	-2.42	4.67	-1.67	-3.62	-1.59
chr15	102110731	102111081	Mfsd5	0.0022	+	102110731	102111081	0	1	350,	0	-2.66	-2.29	3.95	-1.68	-3.63	-1.59
chr5	138634478	138634776	Cnpy4	1.5e-08	+	138634478	138634776	0	1	298,	0	-7.83	-6.98	4.4	-1.26	-2.89	-1.58
chr16	45095610	45095761	Ccdc80	0.0011	+	45095610	45095761	0	1	151,	0	-2.95	-2.57	2.86	-0.602	-1.49	-1.58
chr17	21801684	21801883	3110052M02Rik	0.0062	+	21801684	21801883	0	1	199,	0	-2.21	-1.42	2	-0.432	-1.1	-1.58
chr2	119200127	119200278	Ino80	1.9e-05	-	119200127	119200278	0	1	151,	0	-4.71	-4.21	2.47	-0.63	-1.55	-1.57
chr4	55023338	55023539	Zfp462	1.2e-06	+	55023338	55023539	0	1	201,	0	-5.92	-5.31	4.8	-0.708	-1.74	-1.57
chr4	87486829	87487129	Mllt3	1.1e-06	-	87486829	87487129	0	1	300,	0	-5.97	-5.35	3.73	-1.18	-2.73	-1.57
chr4	119139773	119140022	Rimkla	1.5e-06	-	119139773	119140022	0	1	249,	0	-5.81	-5.21	4.86	-0.954	-2.28	-1.57
chr11	60592422	60592572	Smcr8	0.0014	+	60592422	60592572	0	1	150,	0	-2.86	-2.48	2.47	-0.434	-1.11	-1.57
chr11	102661086	102661531	Gjc1	1.4e-07	-	102661086	102661531	0	1	445,	0	-6.85	-6.13	9.27	-1.21	-2.78	-1.57
chr18	70627901	70628151	4930503L19Rik	0.0013	-	70627901	70628151	0	1	250,	0	-2.89	-2.51	3.4	-0.671	-1.65	-1.57
chr2	120574195	120574595	Ttbk2	1.7e-08	-	120574195	120574595	0	1	400,	0	-7.78	-6.94	4.82	-1.24	-2.83	-1.56
chr4	97449922	97450023	Nfia	0.0012	+	97449922	97450023	0	1	101,	0	-2.93	-2.55	2.8	-0.591	-1.46	-1.56
chr5	150562078	150562229	B3glct	4.3e-10	+	150562078	150562229	0	1	151,	0	-9.37	-8.33	4.44	-1.25	-2.85	-1.56
chr9	50688036	50688236	Ppp2r1b	0.00021	+	50688036	50688236	0	1	200,	0	-3.68	-2.74	3.33	-0.771	-1.9	-1.56
chr9	110450990	110451191	Setd2	0.00043	+	110450990	110451191	0	1	201,	0	-3.37	-2.96	6.36	-0.456	-1.16	-1.56
chr10	66688203	66688304	Jmjd1c	0.0022	+	66688203	66688304	0	1	101,	0	-2.66	-2.29	1.82	-0.534	-1.33	-1.56
chr12	66207695	66207795	Fancm	4.3e-05	+	66207695	66207795	0	1	100,	0	-4.37	-3.35	1.8	-0.435	-1.11	-1.56
chrX	102278383	102278731	Pbdc1	1.3e-12	+	102278383	102278731	0	1	348,	0	-11.9	-10.6	7.67	-1.76	-3.75	-1.56
chr6	86906305	86906506	Aak1	7.1e-08	+	86906305	86906506	0	1	201,	0	-7.15	-6.39	2.27	-3.52	-6.2	-1.55
chr7	148656643	148656791	Cd151	4.3e-05	+	148656643	148656791	0	1	148,	0	-4.37	-3.89	3	-1.33	-3.02	-1.55
chr7	77505337	77511036	Nr2f2	4.7e-06	-	77505337	77511036	0	2	142,58,	0,5641	-5.33	-4.77	5.17	-0.891	-2.16	-1.55
chr8	75273797	75273898	Sin3b	0.0044	+	75273797	75273898	0	1	101,	0	-2.36	-2.01	2.43	-1.33	-3.01	-1.55
chr13	67241429	67241629	Zfp759	0.00055	+	67241429	67241629	0	1	200,	0	-3.26	-2.36	2.4	-0.561	-1.39	-1.55
chrX	69217566	69217717	Prrg3	3.2e-07	+	69217566	69217717	0	1	151,	0	-6.49	-5.82	5.68	-0.594	-1.47	-1.55
chr1	84034447	84034547	Pid1	1.8e-05	-	84034447	84034547	0	1	100,	0	-4.75	-4.24	6.77	-0.949	-2.27	-1.54
chr3	94815828	94816177	Zfp687	0.00047	-	94815828	94816177	0	1	349,	0	-3.33	-2.93	5.9	-0.751	-1.85	-1.54
chr4	129151360	129151459	Bsdc1	0.00041	+	129151360	129151459	0	1	99,	0	-3.39	-2.99	3.71	-1.08	-2.52	-1.54
chr5	28714503	28716265	Rbm33	0.0042	+	28714503	28716265	0	2	27,223,	0,1539	-2.38	-2.02	2.3	-1.37	-3.1	-1.54
chr5	139088009	139088259	A430033K04Rik	0.00095	+	139088009	139088259	0	1	250,	0	-3.02	-2.64	2.5	-0.817	-2.01	-1.54
chr7	142109410	142109511	Fam196a	2.9e-05	-	142109410	142109511	0	1	101,	0	-4.54	-4.05	2.21	-0.486	-1.22	-1.54
chr7	149838814	149838965	Igf2	0.015	-	149838814	149838965	0	1	151,	0	-1.83	-1.49	1.76	-1.64	-3.56	-1.54
chr5	122260871	122260972	Atxn2	1.9e-06	+	122260871	122260972	0	1	101,	0	-5.72	-5.12	1.61	-1.8	-3.8	-1.53
chrX	140225797	140225998	Pak3	0.0074	+	140225797	140225998	0	1	201,	0	-2.13	-1.79	3.53	-0.614	-1.52	-1.53
chr8	12865331	12865432	Atp11a	2.1e-05	+	12865331	12865432	0	1	101,	0	-4.68	-4.18	2.06	-0.73	-1.8	-1.52
chr14	21139873	21140023	Ecd	0.00047	-	21139873	21140023	0	1	150,	0	-3.33	-2.93	3.58	-1.04	-2.46	-1.52
chr15	73436228	73436478	Slc45a4	5e-09	-	73436228	73436478	0	1	250,	0	-8.3	-7.4	6.93	-1.04	-2.45	-1.52
chr1	60546155	60546355	Raph1	6.8e-07	-	60546155	60546355	0	1	200,	0	-6.17	-5.53	2.37	-1.25	-2.86	-1.51
chr2	37655992	37656241	Dennd1a	3.5e-06	-	37655992	37656241	0	1	249,	0	-5.46	-4.89	1.84	-2.87	-5.4	-1.51
chr2	113688320	113688470	Arhgap11a	7.6e-05	-	113688320	113688470	0	1	150,	0	-4.12	-3.13	1.7	-0.523	-1.3	-1.51
chr3	52847110	52847260	Lhfp	5.4e-05	+	52847110	52847260	0	1	150,	0	-4.27	-3.8	5.81	-1.23	-2.81	-1.51
chr4	119770564	119770864	Hivep3	0.001	+	119770564	119770864	0	1	300,	0	-2.99	-2.61	3.05	-1.71	-3.67	-1.51
chr4	133276525	133276874	Arid1a	1.4e-09	-	133276525	133276874	0	1	349,	0	-8.86	-7.88	3.33	-2	-4.15	-1.51
chr4	141027531	141027682	Spen	2.7e-06	-	141027531	141027682	0	1	151,	0	-5.57	-4.99	5.07	-0.767	-1.89	-1.51
chr5	111105596	111105697	Ep400	0.0021	-	111105596	111105697	0	1	101,	0	-2.68	-2.31	1.19	-1.04	-2.44	-1.51
chr6	79968969	79969070	Lrrtm4	0.00059	+	79968969	79969070	0	1	101,	0	-3.23	-2.34	2.33	-0.396	-1.02	-1.51
chr11	75517761	75517861	Crk	1.1e-09	+	75517761	75517861	0	1	100,	0	-8.94	-7.95	2.16	-0.992	-2.36	-1.51
chr11	5092249	5092448	Kremen1	0.00037	-	5092249	5092448	0	1	199,	0	-3.43	-3.02	5.11	-0.887	-2.15	-1.51
chr12	109433864	109437537	Ccnk	2.3e-05	+	109433864	109437537	0	3	197,34,19,	0,684,3654	-4.63	-4.14	2.33	-1.96	-4.07	-1.51
chr15	84533805	84533905	Prr5	5e-05	+	84533805	84533905	0	1	100,	0	-4.3	-3.29	1.75	-0.437	-1.12	-1.51
chr15	66937128	66937528	St3gal1	5.5e-06	-	66937128	66937528	0	1	400,	0	-5.26	-4.71	6.75	-1.33	-3.01	-1.51
chr16	22469269	22469369	Dgkg	5.6e-05	-	22469269	22469369	0	1	100,	0	-4.25	-3.78	2.55	-0.581	-1.44	-1.51
chr17	17524031	17524231	Riok2	3.2e-06	+	17524031	17524231	0	1	200,	0	-5.49	-4.92	2.77	-1.23	-2.81	-1.51
chr17	56186453	56186750	Chaf1a	0.00087	+	56186453	56186750	0	1	297,	0	-3.06	-2.19	2.4	-0.398	-1.02	-1.51
chr17	56397210	56397659	Fem1a	0.00014	+	56397210	56397659	0	1	449,	0	-3.86	-3.43	5.36	-1.86	-3.91	-1.51
chr17	34256660	34256760	Brd2	3.9e-10	-	34256660	34256760	0	1	100,	0	-9.41	-8.36	1.38	-0.693	-1.71	-1.51
chr1	56928363	56928613	Satb2	0.0005	-	56928363	56928613	0	1	250,	0	-3.3	-2.9	3.94	-1.25	-2.85	-1.5
chr4	97778222	97778373	Nfia	0.00037	+	97778222	97778373	0	1	151,	0	-3.43	-3.02	3.12	-0.642	-1.58	-1.5
chr4	131478663	131478811	Tmem200b	9.1e-07	+	131478663	131478811	0	1	148,	0	-6.04	-5.41	4.08	-0.894	-2.16	-1.5
chr6	51408267	51408518	Nfe2l3	0.00035	+	51408267	51408518	0	1	251,	0	-3.46	-3.05	6.63	-0.748	-1.84	-1.5
chr7	77499369	77499618	Nr2f2	8.3e-10	-	77499369	77499618	0	1	249,	0	-9.08	-8.08	11.3	-1.45	-3.25	-1.5
chr8	124860997	124861097	Zfpm1	2.3e-09	+	124860997	124861097	0	1	100,	0	-8.64	-7.69	6.6	-0.731	-1.8	-1.5
chr10	61043937	61044037	Lrrc20	2.8e-06	+	61043937	61044037	0	1	100,	0	-5.56	-4.98	2	-0.655	-1.62	-1.5
chr11	67783287	67786748	Stx8	3.1e-05	+	67783287	67786748	0	2	86,14,	0,3447	-4.51	-4.02	2.5	-1.18	-2.72	-1.5
chr16	57571968	57572268	Filip1l	5.2e-10	+	57571968	57572268	0	1	300,	0	-9.28	-8.25	3.55	-0.617	-1.53	-1.5
chr17	56396961	56397111	Fem1a	0.00014	+	56396961	56397111	0	1	150,	0	-3.86	-3.43	2.57	-1.42	-3.21	-1.5
chr1	173393681	173393880	F11r	0.0018	+	173393681	173393880	0	1	199,	0	-2.74	-2.37	6.55	-0.78	-1.92	-1.49
chr5	139903556	139903705	Gper1	0.00083	+	139903556	139903705	0	1	149,	0	-3.08	-2.69	4.17	-0.537	-1.34	-1.49
chr7	25864624	25864724	Zfp574	1.2e-06	+	25864624	25864724	0	1	100,	0	-5.93	-5.31	3.13	-0.465	-1.18	-1.49
chr8	66494711	66494911	Tll1	3.5e-05	-	66494711	66494911	0	1	200,	0	-4.46	-3.43	3.6	-0.428	-1.09	-1.49
chr11	113549237	113549387	D11Wsu47e	0.0041	+	113549237	113549387	0	1	150,	0	-2.39	-2.04	3	-0.864	-2.11	-1.49
chr13	25294036	25294286	Dcdc2a	1.1e-07	+	25294036	25294286	0	1	250,	0	-6.95	-6.22	2.63	-1.8	-3.82	-1.49
chr1	60546454	60546704	Raph1	6.8e-07	-	60546454	60546704	0	1	250,	0	-6.17	-5.53	2.29	-1.63	-3.55	-1.48
chr2	71382502	71382652	Dlx2	3.2e-08	-	71382502	71382652	0	1	150,	0	-7.5	-6.69	5.75	-0.568	-1.41	-1.48
chr3	132501172	132501470	Tbck	1.1e-08	+	132501172	132501470	0	1	298,	0	-7.97	-7.11	5.22	-1.22	-2.8	-1.48
chr5	130577992	130578386	Tpst1	6.6e-07	+	130577992	130578386	0	1	394,	0	-6.18	-5.54	3.64	-2.34	-4.72	-1.48
chr6	136763114	136764623	Wbp11	8.3e-05	-	136763114	136764623	0	2	48,52,	0,1457	-4.08	-3.63	1.47	-0.584	-1.44	-1.48
chr10	58549628	58567034	Sh3rf3	0.00054	+	58549628	58567034	0	2	36,115,	0,17291	-3.27	-2.87	1.48	-1.39	-3.16	-1.48
chr10	128322286	128322483	Gdf11	0.00011	-	128322286	128322483	0	1	197,	0	-3.95	-3.5	7.86	-0.478	-1.21	-1.48
chr13	106235518	106235769	Htr1a	0.00018	+	106235518	106235769	0	1	251,	0	-3.75	-3.32	2.7	-0.969	-2.31	-1.48
chr14	55681143	55681244	Zfhx2	5.8e-05	-	55681143	55681244	0	1	101,	0	-4.24	-3.77	3.55	-1.04	-2.44	-1.48
chr1	136490018	136492455	Kdm5b	0.0032	+	136490018	136492455	0	2	22,79,	0,2358	-2.49	-2.13	1.69	-0.832	-2.04	-1.47
chr5	114190171	114190270	Ficd	1.1e-06	+	114190171	114190270	0	1	99,	0	-5.94	-4.72	2.83	-0.483	-1.22	-1.47
chr7	133967382	133967531	Fam57b	6.5e-10	+	133967382	133967531	0	1	149,	0	-9.19	-8.17	2.2	-1.04	-2.45	-1.47
chr8	129473210	129473360	Rbm34	0.00062	-	129473210	129473360	0	1	150,	0	-3.21	-2.82	7.27	-0.415	-1.06	-1.47
chr18	42683909	42690403	Tcerg1	5e-11	+	42683909	42690403	0	2	97,102,	0,6392	-10.3	-9.13	1.9	-2.01	-4.18	-1.47
chr18	61857277	61857524	Pcyox1l	2.3e-05	-	61857277	61857524	0	1	247,	0	-4.63	-4.13	3.64	-1.03	-2.43	-1.47
chr18	82766179	82766279	Zfp236	3.6e-05	-	82766179	82766279	0	1	100,	0	-4.44	-3.96	1.88	-0.641	-1.58	-1.47
chr2	144232670	144233016	Csrp2bp	2.5e-11	+	144232670	144233016	0	1	346,	0	-10.6	-9.41	10.4	-1.47	-3.29	-1.46
chr3	38351210	38361853	Ankrd50	3.5e-08	-	38351210	38361853	0	2	217,32,	0,10611	-7.45	-6.65	4.83	-0.694	-1.71	-1.46
chr8	91556431	91556631	Sall1	1.8e-05	-	91556431	91556631	0	1	200,	0	-4.75	-4.25	2.47	-0.889	-2.16	-1.46
chr9	15063111	15063211	Vstm5	1.5e-05	+	15063111	15063211	0	1	100,	0	-4.83	-4.32	3.52	-0.692	-1.7	-1.46
chr9	107485979	107486229	Nat6	0.00013	+	107485979	107486229	0	1	250,	0	-3.9	-3.46	3.95	-1.16	-2.68	-1.46
chr10	79520307	79520407	Sbno2	0.0065	-	79520307	79520407	0	1	100,	0	-2.19	-1.85	1.8	-0.746	-1.84	-1.46
chr11	87428349	87428500	Mtmr4	7.8e-05	+	87428349	87428500	0	1	151,	0	-4.11	-3.65	2.23	-1.43	-3.22	-1.46
chr15	88986472	88986622	Plxnb2	5.1e-05	-	88986472	88986622	0	1	150,	0	-4.29	-3.82	1.33	-0.656	-1.62	-1.46
chr17	72006685	72006971	Wdr43	5.1e-07	+	72006685	72006971	0	2	45,156,	0,130	-6.29	-5.64	8.06	-0.855	-2.09	-1.46
chrX	70474590	70474790	F8a	1.9e-10	+	70474590	70474790	0	1	200,	0	-9.72	-8.63	2.6	-0.862	-2.1	-1.46
chr4	119292794	119292894	Foxj3	0.00013	+	119292794	119292894	0	1	100,	0	-3.88	-3.44	2	-0.799	-1.96	-1.45
chr6	113093777	113093928	Setd5	2.4e-05	+	113093777	113093928	0	1	151,	0	-4.62	-4.13	5.5	-0.984	-2.34	-1.45
chr6	38146831	38147032	D630045J12Rik	5.1e-06	-	38146831	38147032	0	1	201,	0	-5.29	-4.73	4.19	-0.54	-1.34	-1.45
chr7	25877029	25877627	Pou2f2	8.7e-07	-	25877029	25877627	0	1	598,	0	-6.06	-5.43	7.46	-1.39	-3.14	-1.45
chr8	97852261	97852460	Zfp319	0.00012	-	97852261	97852460	0	1	199,	0	-3.92	-3.48	3.1	-0.83	-2.03	-1.45
chr11	68920026	68920177	Per1	0.002	+	68920026	68920177	0	1	151,	0	-2.7	-2.33	1.7	-1.39	-3.15	-1.45
chr11	60718568	60718669	Gm16515	1.1e-06	-	60718568	60718669	0	1	101,	0	-5.96	-5.34	1.6	-0.409	-1.05	-1.45
chr13	36296712	36296963	Fars2	6.8e-09	+	36296712	36296963	0	1	251,	0	-8.17	-7.28	5.38	-0.57	-1.41	-1.45
chr14	52911592	52911791	Tox4	0.0001	+	52911592	52911791	0	1	199,	0	-3.99	-3.54	4.82	-1.06	-2.5	-1.45
chr16	93919373	93919522	Cldn14	0.00033	-	93919373	93919522	0	1	149,	0	-3.48	-2.56	2.67	-0.452	-1.16	-1.45
chr17	23874282	23874578	Paqr4	1.8e-07	-	23874282	23874578	0	1	296,	0	-6.75	-6.04	11.4	-0.916	-2.21	-1.45
chr3	9692204	9692702	Pag1	3.6e-07	-	9692204	9692702	0	1	498,	0	-6.44	-5.77	5.54	-0.85	-2.07	-1.44
chr4	6624606	6624853	Tox	3.4e-09	-	6624606	6624853	0	1	247,	0	-8.47	-7.54	6.27	-1.13	-2.62	-1.44
chr9	64833848	64833947	Vwa9	2.5e-05	+	64833848	64833947	0	1	99,	0	-4.6	-4.11	3.21	-0.594	-1.47	-1.44
chr12	4296012	4296113	Ncoa1	0.00046	-	4296012	4296113	0	1	101,	0	-3.34	-2.94	2.53	-0.638	-1.57	-1.44
chr16	45747737	45747888	Phldb2	0.00032	-	45747737	45747888	0	1	151,	0	-3.49	-2.58	1.5	-0.718	-1.77	-1.44
chr17	56396712	56396813	Fem1a	0.00014	+	56396712	56396813	0	1	101,	0	-3.86	-3.43	2.29	-1.08	-2.52	-1.44
chr18	81169794	81170045	Sall3	5.5e-05	-	81169794	81170045	0	1	251,	0	-4.26	-3.79	2.06	-0.823	-2.02	-1.44
chr2	32990676	32990776	Ralgps1	6.8e-06	-	32990676	32990776	0	1	100,	0	-5.17	-4.63	2.17	-0.568	-1.41	-1.43
chr2	127566567	127566718	Nphp1	3.8e-05	-	127566567	127566718	0	1	151,	0	-4.42	-3.94	3	-0.74	-1.82	-1.43
chr6	80759788	80759988	Lrrtm4	1.6e-07	+	80759788	80759988	0	1	200,	0	-6.8	-6.09	4.62	-0.812	-1.99	-1.43
chr8	13878072	13878221	Champ1	0.0012	+	13878072	13878221	0	1	149,	0	-2.93	-2.55	2.11	-0.732	-1.81	-1.43
chr10	18244713	18244814	Nhsl1	2.9e-05	+	18244713	18244814	0	1	101,	0	-4.54	-3.49	1.8	-0.608	-1.5	-1.43
chr11	72739171	72739272	Zzef1	1.4e-06	+	72739171	72739272	0	1	101,	0	-5.86	-5.25	3.2	-0.586	-1.45	-1.43
chr18	49857844	49857945	Dtwd2	0.001	-	49857844	49857945	0	1	101,	0	-2.98	-2.11	2	-0.499	-1.26	-1.43
chrX	54752821	54753170	Gpr101	1.3e-05	-	54752821	54753170	0	1	349,	0	-4.89	-3.8	5.75	-1.16	-2.69	-1.43
chr2	106708018	106708268	Mpped2	0.0059	+	106708018	106708268	0	1	250,	0	-2.23	-1.88	5.95	-0.947	-2.26	-1.42
chr2	131099727	131099926	Pank2	1.4e-05	+	131099727	131099926	0	1	199,	0	-4.84	-4.33	4.18	-0.741	-1.82	-1.42
chr4	151386683	151386784	Klhl21	4.9e-06	+	151386683	151386784	0	1	101,	0	-5.31	-4.76	4	-0.724	-1.79	-1.42
chr6	87742531	87742781	Rab43	1.3e-06	-	87742531	87742781	0	1	250,	0	-5.87	-5.26	6.5	-0.453	-1.16	-1.42
chr7	19720944	19721192	Fbxo46	5e-07	+	19720944	19721192	0	1	248,	0	-6.3	-5.02	1.38	-0.408	-1.05	-1.42
chr7	82895646	82895797	Akap13	0.0024	+	82895646	82895797	0	1	151,	0	-2.62	-2.26	2.21	-0.465	-1.18	-1.42
chr8	37574735	37575032	6430573F11Rik	1.1e-05	+	37574735	37575032	0	1	297,	0	-4.94	-4.41	5.91	-0.585	-1.45	-1.42
chr9	60718416	60718815	Uaca	7.8e-07	+	60718416	60718815	0	1	399,	0	-6.11	-5.48	7.58	-0.977	-2.32	-1.42
chr14	80167270	80167468	Pcdh8	1.9e-05	-	80167270	80167468	0	1	198,	0	-4.71	-4.21	4.95	-0.812	-1.99	-1.42
chr2	152513082	152513231	Mcts2	0.015	+	152513082	152513231	0	1	149,	0	-1.83	-1.5	6.69	-0.594	-1.47	-1.41
chr2	50986801	50986901	Rnd3	2.2e-05	-	50986801	50986901	0	1	100,	0	-4.66	-4.16	3.4	-0.708	-1.75	-1.41
chr3	79617771	79617922	Tmem144	0.00078	-	79617771	79617922	0	1	151,	0	-3.11	-2.23	2	-0.466	-1.18	-1.41
chr7	26014536	26014637	9130221H12Rik	1.1e-09	+	26014536	26014637	0	1	101,	0	-8.94	-7.95	1.4	-2.67	-5.16	-1.41
chr7	112904040	112904539	Dchs1	2.8e-05	-	112904040	112904539	0	1	499,	0	-4.56	-4.07	10.1	-2.17	-4.45	-1.41
chr9	65334882	65335032	Spg21	4.2e-07	+	65334882	65335032	0	1	150,	0	-6.38	-5.71	6.6	-0.603	-1.5	-1.41
chr10	92712650	92712751	Elk3	0.0026	-	92712650	92712751	0	1	101,	0	-2.59	-1.76	2.83	-0.397	-1.02	-1.41
chrX	6951759	6952009	Usp27x	5.6e-07	-	6951759	6952009	0	1	250,	0	-6.25	-5.6	4.76	-1.05	-2.47	-1.41
chr2	26775442	26775542	Surf2	0.0069	+	26775442	26775542	0	1	100,	0	-2.16	-1.82	1.69	-0.842	-2.05	-1.4
chr6	4709321	4709521	Peg10	0.00025	+	4709321	4709521	0	1	200,	0	-3.61	-3.19	2.23	-0.93	-2.24	-1.4
chr10	114809490	114809935	Thap2	2.2e-07	-	114809490	114809935	0	1	445,	0	-6.65	-5.95	4.18	-0.673	-1.66	-1.4
chr12	75399757	75400158	Dbpht2	5.5e-05	+	75399757	75400158	0	1	401,	0	-4.26	-3.79	3.46	-2.14	-4.42	-1.4
chr15	102111478	102111578	Mfsd5	0.00054	+	102111478	102111578	0	1	100,	0	-3.27	-2.87	4	-0.641	-1.58	-1.4
chr16	16896710	16903510	Ppm1f	5.1e-05	+	16896710	16903510	0	2	7,94,	0,6706	-4.29	-3.82	2.63	-0.399	-1.03	-1.4
chr18	36804022	36804273	Ankhd1	1.1e-07	+	36804022	36804273	0	1	251,	0	-6.96	-6.23	3.62	-1.35	-3.07	-1.4
chr2	32610078	32610229	Sh2d3c	2.3e-07	+	32610078	32610229	0	1	151,	0	-6.63	-5.94	4.47	-0.682	-1.68	-1.39
chr3	132771909	132772059	Ints12	4.9e-05	+	132771909	132772059	0	1	150,	0	-4.31	-3.3	4	-0.481	-1.22	-1.39
chr7	13434033	13434134	Zfp110	0.00087	+	13434033	13434134	0	1	101,	0	-3.06	-2.19	2.38	-0.555	-1.38	-1.39
chr13	104610506	104610805	Erbb2ip	1.8e-05	-	104610506	104610805	0	1	299,	0	-4.74	-4.24	5.33	-0.799	-1.96	-1.39
chr14	45839989	45865965	Gpr137c	0.0039	+	45839989	45865965	0	3	104,44,3,	0,23840,25973	-2.41	-2.06	2.12	-0.626	-1.54	-1.39
chr15	76368783	76368882	Fbxl6	0.00072	-	76368783	76368882	0	1	99,	0	-3.14	-2.75	2.88	-0.535	-1.33	-1.39
chrX	7648145	7648294	Suv39h1	2.1e-05	-	7648145	7648294	0	1	149,	0	-4.68	-4.18	2.19	-0.924	-2.23	-1.39
chr2	153228049	153228149	Asxl1	0.0021	+	153228049	153228149	0	1	100,	0	-2.67	-2.3	2.53	-0.58	-1.43	-1.38
chr8	73303759	73304245	Mast3	6.9e-07	-	73303759	73304245	0	2	77,74,	0,412	-6.16	-5.52	1.55	-2.09	-4.34	-1.38
chr9	50651198	50651496	Alg9	4.9e-08	+	50651198	50651496	0	1	298,	0	-7.31	-6.53	4.88	-1.22	-2.8	-1.38
chr9	60585527	60585872	Larp6	5.6e-08	+	60585527	60585872	0	1	345,	0	-7.25	-6.48	7.38	-1.57	-3.46	-1.38
chr11	120238157	120238406	2310003H01Rik	1e-07	-	120238157	120238406	0	1	249,	0	-6.98	-6.25	6.08	-1.37	-3.1	-1.38
chr13	96405509	96405609	Iqgap2	0.0017	-	96405509	96405609	0	1	100,	0	-2.78	-2.41	1.33	-0.594	-1.47	-1.38
chr14	55400573	55400723	Slc7a8	2.8e-06	-	55400573	55400723	0	1	150,	0	-5.56	-4.98	3.29	-0.747	-1.84	-1.38
chr1	133726750	133726900	Slc41a1	0.0023	+	133726750	133726900	0	1	150,	0	-2.63	-2.27	3.5	-0.937	-2.25	-1.37
chr1	74618359	74618758	Zfp142	6.5e-06	-	74618359	74618758	0	1	399,	0	-5.19	-4.64	4.8	-1.8	-3.81	-1.37
chr2	119850992	119851343	Mapkbp1	5.6e-10	+	119850992	119851343	0	1	351,	0	-9.25	-8.22	6.23	-1.14	-2.63	-1.37
chr2	32990875	32991124	Ralgps1	6.8e-06	-	32990875	32991124	0	1	249,	0	-5.17	-4.63	3.27	-0.787	-1.93	-1.37
chr2	69540696	69540795	Fastkd1	2.3e-05	-	69540696	69540795	0	1	99,	0	-4.63	-4.13	2	-0.547	-1.36	-1.37
chr2	155234022	155234122	Ncoa6	0.013	-	155234022	155234122	0	1	100,	0	-1.89	-1.55	1.62	-0.788	-1.94	-1.37
chr4	10917589	10917837	Plekhf2	4.3e-07	-	10917589	10917837	0	1	248,	0	-6.37	-5.71	5.14	-0.505	-1.27	-1.37
chr10	126921144	126921581	R3hdm2	2.8e-10	+	126921144	126921581	0	2	130,20,	0,417	-9.56	-8.49	1.68	-3.76	-6.56	-1.37
chr10	85517533	85517934	Syn3	2.9e-05	-	85517533	85517934	0	1	401,	0	-4.54	-4.05	5.45	-1.1	-2.57	-1.37
chr11	77523469	77523620	Nufip2	9.3e-06	+	77523469	77523620	0	1	151,	0	-5.03	-4.5	3.5	-0.585	-1.45	-1.37
chr13	42254503	42254703	Hivep1	0.004	+	42254503	42254703	0	1	200,	0	-2.4	-2.05	3.84	-1	-2.38	-1.37
chr17	24702260	24702411	Pkd1	1.3e-05	+	24702260	24702411	0	1	151,	0	-4.9	-4.38	3.75	-0.656	-1.62	-1.37
chr17	27110811	27110912	Zbtb9	0.004	+	27110811	27110912	0	1	101,	0	-2.4	-2.04	3.46	-0.602	-1.49	-1.37
chr18	7916132	7916232	Wac	6.2e-07	+	7916132	7916232	0	1	100,	0	-6.21	-5.57	1.74	-0.853	-2.08	-1.37
chr4	141028181	141028431	Spen	0.00074	-	141028181	141028431	0	1	250,	0	-3.13	-2.74	5.43	-0.667	-1.65	-1.36
chr5	31255286	31255586	Preb	4e-05	-	31255286	31255586	0	1	300,	0	-4.4	-3.92	5.48	-1.25	-2.86	-1.36
chr7	29144722	29144872	Plekhg2	0.0079	-	29144722	29144872	0	1	150,	0	-2.1	-1.32	2.44	-0.398	-1.02	-1.36
chr8	11824965	11825116	Arhgef7	6.9e-05	+	11824965	11825116	0	1	151,	0	-4.16	-3.7	4.71	-0.812	-1.99	-1.36
chr11	5680287	5682235	2210015D19Rik	6.8e-05	+	5680287	5682235	0	2	351,48,	0,1900	-4.17	-3.71	6.43	-0.963	-2.3	-1.36
chr11	20139981	20140329	Cep68	2.8e-06	-	20139981	20140329	0	1	348,	0	-5.55	-4.97	3.31	-1.21	-2.78	-1.36
chr11	58989310	58989458	Gjc2	0.001	-	58989310	58989458	0	1	148,	0	-2.99	-2.61	2.57	-0.853	-2.08	-1.36
chr12	86259846	86260096	Arel1	1.3e-14	-	86259846	86260096	0	1	250,	0	-13.9	-12.3	3.95	-1.32	-2.97	-1.36
chr17	7507266	7507466	Rps6ka2	1.9e-07	+	7507266	7507466	0	1	200,	0	-6.72	-6.02	4.24	-0.719	-1.77	-1.36
chrX	68675533	68675734	Cd99l2	0.0029	-	68675533	68675734	0	1	201,	0	-2.54	-2.18	3.58	-1.16	-2.67	-1.36
chrX	166414461	166414710	G530011O06Rik	1.3e-08	-	166414461	166414710	0	1	249,	0	-7.87	-7.02	4.75	-0.613	-1.52	-1.36
chr2	120838498	120838598	Ccndbp1	3.2e-05	+	120838498	120838598	0	1	100,	0	-4.5	-4.01	1.62	-0.857	-2.09	-1.35
chr3	38908511	38908711	Fat4	2.6e-09	+	38908511	38908711	0	1	200,	0	-8.59	-7.65	7.83	-1.34	-3.03	-1.35
chr3	93250261	93250561	Tchh	1.4e-07	+	93250261	93250561	0	1	300,	0	-6.85	-6.13	3.29	-0.522	-1.3	-1.35
chr6	48569243	48569492	Zfp775	8.9e-07	+	48569243	48569492	0	1	249,	0	-6.05	-5.42	3	-0.402	-1.04	-1.35
chr6	85421712	85421812	Fbxo41	0.0015	-	85421712	85421812	0	1	100,	0	-2.83	-2.45	1.38	-1.32	-2.98	-1.35
chr7	28534234	28534433	Zfp60	3.9e-05	+	28534234	28534433	0	1	199,	0	-4.41	-3.94	4	-0.415	-1.07	-1.35
chr7	90018452	90018552	Mex3b	1.1e-06	+	90018452	90018552	0	1	100,	0	-5.97	-5.35	1.78	-0.528	-1.31	-1.35
chr16	33726970	33727220	Heg1	9.8e-05	+	33726970	33727220	0	1	250,	0	-4.01	-3.57	3.33	-0.715	-1.77	-1.35
chr17	24817656	24817888	Zfp598	3.3e-05	+	24817656	24817888	0	2	87,63,	0,169	-4.48	-3.99	1.7	-1.99	-4.14	-1.35
chr19	45098228	45098328	Lzts2	0.00052	+	45098228	45098328	0	1	100,	0	-3.28	-2.88	2.41	-0.503	-1.27	-1.35
chr1	185861112	185861458	Dusp10	0.00014	+	185861112	185861458	0	1	346,	0	-3.84	-2.88	4	-0.526	-1.31	-1.34
chr1	21389380	21389979	Kcnq5	4e-08	-	21389380	21389979	0	1	599,	0	-7.4	-6.61	6.55	-1.98	-4.12	-1.34
chr1	121806520	121806770	Tmem177	6.5e-05	-	121806520	121806770	0	1	250,	0	-4.19	-3.73	3.06	-0.548	-1.36	-1.34
chr1	191167004	191167204	Kcnk2	8.5e-06	-	191167004	191167204	0	1	200,	0	-5.07	-4.53	4.19	-0.791	-1.94	-1.34
chr2	28531652	28532001	Tsc1	0.00044	+	28531652	28532001	0	1	349,	0	-3.36	-2.95	2.78	-0.983	-2.33	-1.34
chr2	29108362	29108463	6530402F18Rik	3.4e-08	-	29108362	29108463	0	1	101,	0	-7.47	-6.67	2.09	-0.395	-1.02	-1.34
chr5	33170304	33170755	Prr14l	0.0001	-	33170304	33170755	0	1	451,	0	-4	-3.56	4.12	-1.18	-2.72	-1.34
chr6	119522107	119522655	Erc1	2e-11	-	119522107	119522655	0	1	548,	0	-10.7	-9.47	15.2	-1.1	-2.57	-1.34
chr7	121191432	121191581	Rras2	0.00015	-	121191432	121191581	0	1	149,	0	-3.82	-3.39	1.92	-0.717	-1.77	-1.34
chr11	5617986	5618087	Urgcp	2e-05	-	5617986	5618087	0	1	101,	0	-4.69	-4.19	3.71	-1.1	-2.56	-1.34
chr12	42180237	42180783	Lrrn3	0.00014	-	42180237	42180783	0	1	546,	0	-3.85	-3.42	10.2	-2.56	-5.03	-1.34
chr15	84773092	84773293	Nup50	3e-07	+	84773092	84773293	0	1	201,	0	-6.53	-5.85	2.38	-1.32	-2.96	-1.34
chr2	157900775	157900875	Rprd1b	0.00012	+	157900775	157900875	0	1	100,	0	-3.93	-3.48	1.73	-0.523	-1.3	-1.33
chr4	45004709	45004809	Zbtb5	0.0037	-	45004709	45004809	0	1	100,	0	-2.43	-2.07	3.5	-0.535	-1.33	-1.33
chr5	123300245	123311733	Rnf34	0.0003	+	123300245	123311733	0	2	62,36,	0,11452	-3.53	-3.12	4.5	-0.596	-1.48	-1.33
chr7	26076248	26076348	Cic	1.5e-09	+	26076248	26076348	0	1	100,	0	-8.81	-7.84	1.72	-1.45	-3.25	-1.33
chr16	22467038	22467435	Dgkg	1.8e-06	-	22467038	22467435	0	1	397,	0	-5.75	-5.16	4.88	-1.14	-2.64	-1.33
chr17	28145061	28145261	Anks1	2e-05	+	28145061	28145261	0	1	200,	0	-4.69	-4.19	2.37	-1.12	-2.61	-1.33
chr19	5045904	5046004	Brms1	0.00041	+	5045904	5046004	0	1	100,	0	-3.39	-2.98	2.04	-0.51	-1.28	-1.33
chr19	17474250	17474450	Rfk	0.00072	+	17474250	17474450	0	1	200,	0	-3.14	-2.75	2.57	-0.795	-1.95	-1.33
chr2	90749620	90749770	Kbtbd4	8.5e-05	+	90749620	90749770	0	1	150,	0	-4.07	-3.62	4.14	-0.456	-1.16	-1.32
chr3	10315060	10315159	Impa1	7.8e-06	-	10315060	10315159	0	1	99,	0	-5.11	-4.57	2.06	-0.796	-1.95	-1.32
chr3	72854135	72854335	Slitrk3	4.8e-06	-	72854135	72854335	0	1	200,	0	-5.32	-4.76	7.31	-1.19	-2.74	-1.32
chr4	147284600	147284798	Plod1	4.6e-06	-	147284600	147284798	0	1	198,	0	-5.34	-4.78	3.83	-0.824	-2.02	-1.32
chr5	137968763	137968914	Gigyf1	2.1e-05	+	137968763	137968914	0	1	151,	0	-4.68	-4.18	3.31	-0.806	-1.98	-1.32
chr5	143754360	143754460	Rnf216	0.0012	-	143754360	143754460	0	1	100,	0	-2.91	-2.54	2.45	-0.705	-1.73	-1.32
chr7	25865869	25865970	Zfp574	1.2e-06	+	25865869	25865970	0	1	101,	0	-5.93	-5.31	2.2	-0.551	-1.37	-1.32
chr8	92772606	92772906	Tox3	3.5e-06	-	92772606	92772906	0	1	300,	0	-5.45	-4.88	4.71	-0.812	-1.99	-1.32
chr15	83434558	83434809	Scube1	1.7e-06	-	83434558	83434809	0	1	251,	0	-5.76	-5.16	3.11	-1.61	-3.53	-1.32
chr16	95582351	95582795	Erg	2.9e-05	-	95582351	95582795	0	1	444,	0	-4.54	-4.05	2.75	-0.744	-1.83	-1.32
chr17	46962406	46962507	Gltscr1l	7.2e-06	-	46962406	46962507	0	1	101,	0	-5.14	-4.6	3.03	-0.772	-1.9	-1.32
chr18	76464307	76464608	Smad2	3e-05	+	76464307	76464608	0	1	301,	0	-4.53	-4.04	6.9	-0.781	-1.92	-1.32
chr2	164827251	164827502	Ncoa5	2.8e-06	-	164827251	164827502	0	1	251,	0	-5.55	-4.97	4.23	-1.98	-4.12	-1.31
chr3	82195260	82195410	Map9	0.00018	+	82195260	82195410	0	1	150,	0	-3.74	-3.31	5.46	-0.642	-1.58	-1.31
chr4	135566836	135566987	Tceb3	2.8e-06	-	135566836	135566987	0	1	151,	0	-5.55	-4.97	2.2	-0.646	-1.59	-1.31
chr4	141032330	141032431	Spen	0.0047	-	141032330	141032431	0	1	101,	0	-2.33	-1.98	2.96	-0.679	-1.67	-1.31
chr6	71929056	71929256	Polr1a	2.4e-05	+	71929056	71929256	0	1	200,	0	-4.62	-3.57	1.44	-0.545	-1.35	-1.31
chr6	92114259	92117724	Nr2c2	5.1e-08	+	92114259	92117724	0	2	28,272,	0,3193	-7.29	-6.52	4.8	-0.741	-1.82	-1.31
chr6	85397027	85397128	Pradc1	0.00078	-	85397027	85397128	0	1	101,	0	-3.11	-2.72	7.29	-0.68	-1.67	-1.31
chr6	101099699	101099799	Pdzrn3	3.5e-07	-	101099699	101099799	0	1	100,	0	-6.46	-5.79	4	-0.833	-2.04	-1.31
chr7	17580524	17580770	Ccdc8	0.00049	+	17580524	17580770	0	1	246,	0	-3.31	-2.91	4.36	-0.667	-1.65	-1.31
chr8	3680226	3680326	Trappc5	1.5e-07	+	3680226	3680326	0	1	100,	0	-6.82	-6.11	5.74	-0.672	-1.66	-1.31
chr9	50415838	50415989	AU019823	1.3e-07	-	50415838	50415989	0	1	151,	0	-6.87	-6.15	5.73	-1.33	-3.01	-1.31
chr10	58276156	58276655	Sh3rf3	2e-05	+	58276156	58276655	0	1	499,	0	-4.7	-4.2	4.53	-1.39	-3.16	-1.31
chr11	3798360	3798510	Dusp18	0.00032	+	3798360	3798510	0	1	150,	0	-3.49	-3.08	3.53	-0.666	-1.64	-1.31
chr11	80209075	80209274	Zfp207	4.3e-06	+	80209075	80209274	0	1	199,	0	-5.37	-4.81	7.19	-0.4	-1.03	-1.31
chr11	86111836	86112237	Med13	6.3e-09	-	86111836	86112237	0	1	401,	0	-8.2	-7.31	5.35	-0.724	-1.79	-1.31
chr15	76371459	76372010	Slc52a2	5.2e-07	+	76371459	76372010	0	1	551,	0	-6.28	-5.62	4.89	-1.82	-3.85	-1.31
chr17	63407241	63407592	Fbxl17	0.00023	-	63407241	63407592	0	1	351,	0	-3.63	-3.21	4.22	-0.647	-1.59	-1.31
chr2	65508601	65508752	Scn2a1	0.0083	+	65508601	65508752	0	1	151,	0	-2.08	-1.74	3.06	-0.692	-1.7	-1.3
chr2	6463882	6463983	Celf2	0.00049	-	6463882	6463983	0	1	101,	0	-3.31	-2.91	2.83	-0.923	-2.22	-1.3
chr5	23008505	23008655	Kmt2e	0.00017	+	23008505	23008655	0	1	150,	0	-3.78	-3.35	2.31	-1.57	-3.45	-1.3
chr6	67234107	67234208	Serbp1	1.9e-06	+	67234107	67234208	0	1	101,	0	-5.73	-5.14	3.56	-0.924	-2.23	-1.3
chr6	12266657	12266858	Thsd7a	5.8e-05	-	12266657	12266858	0	1	201,	0	-4.24	-3.78	4.43	-0.433	-1.11	-1.3
chr7	138587058	138587877	Acadsb	0.00017	+	138587058	138587877	0	2	24,127,	0,692	-3.76	-3.34	2.41	-0.54	-1.34	-1.3
chr11	5182099	5182448	Znrf3	1.3e-06	-	5182099	5182448	0	1	349,	0	-5.9	-4.68	2.27	-0.647	-1.59	-1.3
chr12	88032937	88033038	Vash1	0.003	+	88032937	88033038	0	1	101,	0	-2.52	-2.16	1.55	-0.655	-1.62	-1.3
chr13	34720201	34720301	Pxdc1	0.00028	-	34720201	34720301	0	1	100,	0	-3.56	-3.14	3.73	-0.527	-1.31	-1.3
chr18	67639249	67639447	Slmo1	5.4e-05	+	67639249	67639447	0	1	198,	0	-4.27	-3.8	6.14	-1.06	-2.48	-1.3
chr1	133026052	133026399	Dyrk3	0.00042	-	133026052	133026399	0	1	347,	0	-3.38	-2.98	3.36	-0.839	-2.05	-1.29
chr1	167585553	167585900	Rcsd1	1.3e-05	-	167585553	167585900	0	1	347,	0	-4.88	-4.36	5.47	-1.05	-2.47	-1.29
chr2	9872762	9873407	Taf3	1.3e-07	-	9872762	9873407	0	1	645,	0	-6.87	-6.15	5	-2.46	-4.89	-1.29
chr3	97950754	97951054	Notch2	6.6e-06	+	97950754	97951054	0	1	300,	0	-5.18	-4.64	3.92	-1.15	-2.65	-1.29
chr4	45006048	45006446	Zbtb5	7.1e-05	-	45006048	45006446	0	1	398,	0	-4.15	-3.69	3.32	-1.45	-3.25	-1.29
chr9	65548785	65548936	Zfp609	5.5e-08	-	65548785	65548936	0	1	151,	0	-7.26	-6.49	4.74	-0.764	-1.88	-1.29
chr11	121189513	121189713	Wdr45b	1.6e-06	-	121189513	121189713	0	1	200,	0	-5.8	-5.19	4.31	-0.62	-1.53	-1.29
chr15	71629054	71629205	Col22a1	0.00069	-	71629054	71629205	0	1	151,	0	-3.16	-2.28	1.78	-0.547	-1.36	-1.29
chr15	85367949	85368049	Wnt7b	0.00039	-	85367949	85368049	0	1	100,	0	-3.41	-2.5	1.53	-0.441	-1.13	-1.29
chr17	26324796	26324946	Axin1	0.0015	+	26324796	26324946	0	1	150,	0	-2.81	-2.44	2.26	-0.535	-1.33	-1.29
chr18	9316272	9316422	Ccny	6.9e-07	-	9316272	9316422	0	1	150,	0	-6.16	-5.52	4.77	-0.907	-2.19	-1.29
chrX	158216589	158216787	Rai2	7.2e-05	+	158216589	158216787	0	1	198,	0	-4.14	-3.68	2.92	-0.6	-1.49	-1.29
chr1	145617688	145617988	Trove2	5.5e-06	-	145617688	145617988	0	1	300,	0	-5.26	-4.71	3.33	-0.524	-1.31	-1.28
chr2	31070645	31070944	Gpr107	1.5e-07	+	31070645	31070944	0	1	299,	0	-6.82	-6.1	3.73	-1.72	-3.7	-1.28
chr3	109584262	109584562	Ntng1	0.00012	-	109584262	109584562	0	1	300,	0	-3.93	-3.49	7.5	-0.499	-1.26	-1.28
chr5	151610460	151610710	Pds5b	5e-11	+	151610460	151610710	0	1	250,	0	-10.3	-9.1	8.73	-0.859	-2.09	-1.28
chr5	131946297	131948247	Auts2	0.0069	-	131946297	131948247	0	2	31,119,	0,1831	-2.16	-1.81	2.3	-0.852	-2.08	-1.28
chr5	138037973	138038073	Mospd3	0.0052	-	138037973	138038073	0	1	100,	0	-2.28	-1.93	1.69	-1.1	-2.57	-1.28
chr10	59326733	59326833	Micu1	2.5e-07	+	59326733	59326833	0	1	100,	0	-6.61	-5.92	3.21	-0.88	-2.14	-1.28
chr10	60895442	60895542	Eif4ebp2	0.00032	-	60895442	60895542	0	1	100,	0	-3.49	-3.08	1.62	-0.553	-1.37	-1.28
chr13	14702759	14702951	Mrpl32	5.8e-05	-	14702759	14702951	0	1	192,	0	-4.24	-3.78	2.58	-0.788	-1.93	-1.28
chr15	81971534	81971685	Ccdc134	1.3e-05	+	81971534	81971685	0	1	151,	0	-4.89	-4.37	5.17	-0.724	-1.79	-1.28
chr17	32358275	32359037	Brd4	7.8e-05	-	32358275	32359037	0	2	178,220,	0,542	-4.11	-3.65	2.35	-2.17	-4.48	-1.28
chr18	61145821	61145921	Camk2a	0.012	+	61145821	61145921	0	1	100,	0	-1.93	-1.59	1.34	-0.812	-2	-1.28
chr18	80418959	80419209	Txnl4a	1.3e-10	+	80418959	80419209	0	1	250,	0	-9.89	-8.78	10.4	-0.494	-1.25	-1.28
chr19	16030412	16030613	Cep78	3.2e-07	-	16030412	16030613	0	1	201,	0	-6.5	-5.82	9.8	-0.64	-1.57	-1.28
chr2	3370169	3370369	Dclre1c	3e-06	+	3370169	3370369	0	1	200,	0	-5.53	-4.95	5.7	-0.503	-1.27	-1.27
chr2	94252080	94252279	Api5	3.4e-05	-	94252080	94252279	0	1	199,	0	-4.47	-3.98	4.31	-0.894	-2.17	-1.27
chr2	129626646	129626796	4932416H05Rik	1.7e-06	-	129626646	129626796	0	1	150,	0	-5.77	-5.17	2.46	-0.445	-1.14	-1.27
chr7	30561224	30561671	Zfp84	1e-05	+	30561224	30561671	0	1	447,	0	-5	-4.47	5.18	-0.879	-2.13	-1.27
chr7	73205471	73205572	Snrpa1	5.1e-06	+	73205471	73205572	0	1	101,	0	-5.29	-4.74	1.8	-0.722	-1.78	-1.27
chr7	73316248	73316447	Chsy1	1.7e-06	+	73316248	73316447	0	1	199,	0	-5.78	-5.18	2.16	-0.862	-2.1	-1.27
chr8	97853349	97853499	Zfp319	1.9e-06	-	97853349	97853499	0	1	150,	0	-5.73	-5.13	5	-0.581	-1.44	-1.27
chr11	79749491	79751204	Utp6	1.7e-06	-	79749491	79751204	0	2	120,30,	0,1683	-5.77	-5.17	1.8	-0.666	-1.64	-1.27
chr13	36060783	36060883	Ppp1r3g	1.2e-05	+	36060783	36060883	0	1	100,	0	-4.92	-4.4	4.47	-0.455	-1.16	-1.27
chr14	34747582	34748025	Gdf10	7.9e-05	+	34747582	34748025	0	1	443,	0	-4.1	-3.65	4.17	-1.95	-4.04	-1.27
chr14	80168944	80169093	Pcdh8	0.00018	-	80168944	80169093	0	1	149,	0	-3.75	-3.32	6.57	-0.644	-1.59	-1.27
chr17	34252314	34252414	Brd2	1.9e-08	-	34252314	34252414	0	1	100,	0	-7.73	-6.89	1.49	-1.45	-3.27	-1.27
chrX	48742937	48743434	Hs6st2	5.6e-08	-	48742937	48743434	0	1	497,	0	-7.25	-6.48	7.63	-1.25	-2.85	-1.27
chr3	97008229	97008478	Bcl9	2.2e-06	-	97008229	97008478	0	1	249,	0	-5.65	-5.06	5.2	-0.681	-1.68	-1.26
chr4	125775395	125775588	Lsm10	4.6e-06	+	125775395	125775588	0	1	193,	0	-5.34	-4.78	6.7	-0.811	-1.98	-1.26
chr4	147319290	147319440	2510039O18Rik	6.6e-06	+	147319290	147319440	0	1	150,	0	-5.18	-4.63	2.33	-1.22	-2.79	-1.26
chr5	90794761	90794861	Ankrd17	0.016	-	90794761	90794861	0	1	100,	0	-1.79	-1.46	1.42	-0.499	-1.26	-1.26
chr5	143550065	143550315	Tnrc18	0.0014	-	143550065	143550315	0	1	250,	0	-2.86	-2.48	2.29	-0.823	-2.02	-1.26
chr5	147766497	147766898	Mtif3	9.1e-10	-	147766497	147766898	0	1	401,	0	-9.04	-8.04	5.89	-1.3	-2.93	-1.26
chr8	69413067	69413168	Naf1	0.00034	+	69413067	69413168	0	1	101,	0	-3.47	-3.06	1.4	-0.435	-1.11	-1.26
chr11	89162936	89163233	Nog	0.0017	-	89162936	89163233	0	1	297,	0	-2.76	-2.39	6.32	-1.39	-3.15	-1.26
chr13	54783942	54784178	Rnf44	8.3e-05	-	54783942	54784178	0	2	120,29,	0,207	-4.08	-3.62	2.16	-2.01	-4.18	-1.26
chr19	46138770	46139220	Pprc1	4.3e-07	+	46138770	46139220	0	1	450,	0	-6.37	-5.7	5.07	-1.48	-3.33	-1.26
chr1	173206426	173206577	B4galt3	6.5e-05	+	173206426	173206577	0	1	151,	0	-4.19	-3.73	3.08	-0.654	-1.61	-1.25
chr1	95198112	95198360	Mterfd2	0.0089	-	95198112	95198360	0	1	248,	0	-2.05	-1.71	2.75	-0.879	-2.14	-1.25
chr2	56964420	56964771	Nr4a2	1.1e-07	-	56964420	56964771	0	1	351,	0	-6.94	-6.21	3	-1.58	-3.47	-1.25
chr5	92378801	92380857	Rchy1	3.9e-05	-	92378801	92380857	0	2	89,11,	0,2045	-4.41	-3.93	2.16	-0.689	-1.69	-1.25
chr5	125758006	125758107	Scarb1	7.1e-06	-	125758006	125758107	0	1	101,	0	-5.15	-4.61	3.24	-1.04	-2.45	-1.25
chr6	13034234	13034434	Tmem106b	1.5e-07	+	13034234	13034434	0	1	200,	0	-6.82	-6.1	5.07	-0.947	-2.26	-1.25
chr6	17523383	17523682	Met	0.00018	+	17523383	17523682	0	1	299,	0	-3.75	-3.32	6	-1.97	-4.11	-1.25
chr6	30400587	30400738	Klhdc10	2.1e-09	+	30400587	30400738	0	1	151,	0	-8.68	-7.73	6.1	-0.822	-2.01	-1.25
chr7	6914363	6914513	Usp29	0.00023	+	6914363	6914513	0	1	150,	0	-3.63	-3.21	2.64	-0.548	-1.36	-1.25
chr7	117118129	117118278	Tmem41b	3.2e-05	-	117118129	117118278	0	1	149,	0	-4.49	-4.01	2.97	-0.699	-1.72	-1.25
chr9	14812309	14812458	Panx1	6.2e-05	-	14812309	14812458	0	1	149,	0	-4.21	-3.75	4	-0.76	-1.87	-1.25
chr9	43030454	43030853	Oaf	7.1e-08	-	43030454	43030853	0	1	399,	0	-7.15	-6.39	3.37	-1	-2.38	-1.25
chr9	45707884	45708133	Rnf214	0.0003	-	45707884	45708133	0	1	249,	0	-3.53	-3.12	4.96	-0.588	-1.46	-1.25
chr9	107554129	107554229	Slc38a3	4.4e-05	-	107554129	107554229	0	1	100,	0	-4.36	-3.88	2.36	-0.556	-1.38	-1.25
chr13	119169164	119169414	Mrps30	0.0051	-	119169164	119169414	0	1	250,	0	-2.29	-1.94	3.38	-1.16	-2.69	-1.25
chr15	39709508	39709657	Lrp12	0.0054	-	39709508	39709657	0	1	149,	0	-2.27	-1.92	2.13	-0.626	-1.54	-1.25
chr1	121368068	121368317	Ralb	4e-09	-	121368068	121368317	0	1	249,	0	-8.4	-7.48	4.38	-1.03	-2.42	-1.24
chr2	9873901	9874150	Taf3	0.00015	-	9873901	9874150	0	1	249,	0	-3.81	-3.38	3	-0.687	-1.69	-1.24
chr2	26766062	26766162	Med22	1.7e-05	-	26766062	26766162	0	1	100,	0	-4.76	-4.25	2.23	-0.431	-1.1	-1.24
chr2	165102266	165102561	Slc35c2	2.1e-10	-	165102266	165102561	0	1	295,	0	-9.67	-8.59	5.6	-2.01	-4.18	-1.24
chr4	126800969	126801369	Zmym6	1.6e-12	+	126800969	126801369	0	1	400,	0	-11.8	-10.4	11.5	-0.791	-1.94	-1.24
chr4	41149312	41149462	Ubap2	4.4e-05	-	41149312	41149462	0	1	150,	0	-4.36	-3.88	1.51	-1.04	-2.45	-1.24
chr6	107519035	107519135	Lrrn1	1.4e-06	+	107519035	107519135	0	1	100,	0	-5.86	-5.25	2.66	-0.722	-1.78	-1.24
chr6	113005690	113006035	Thumpd3	3.5e-10	+	113005690	113006035	0	1	345,	0	-9.45	-8.4	6.36	-1.39	-3.16	-1.24
chr7	146442000	146442300	Pwwp2b	0.0002	+	146442000	146442300	0	1	300,	0	-3.69	-3.27	3.12	-0.501	-1.26	-1.24
chr7	142109710	142110109	Fam196a	2.9e-05	-	142109710	142110109	0	1	399,	0	-4.54	-4.05	4	-0.679	-1.67	-1.24
chr9	70291249	70291549	Rnf111	0.00065	-	70291249	70291549	0	1	300,	0	-3.19	-2.8	1.44	-2.07	-4.31	-1.24
chr15	78797461	78798111	Triobp	0.00033	+	78797461	78798111	0	1	650,	0	-3.48	-2.57	2.75	-1.51	-3.38	-1.24
chr16	20126669	20126870	Klhl24	2.5e-08	+	20126669	20126870	0	1	201,	0	-7.61	-6.8	4.46	-0.603	-1.5	-1.24
chr17	66333344	66333495	Ankrd12	0.00065	-	66333344	66333495	0	1	151,	0	-3.19	-2.8	4.69	-0.426	-1.09	-1.24
chr2	91613015	91613215	Ambra1	1.3e-05	+	91613015	91613215	0	1	200,	0	-4.87	-4.35	3.29	-0.434	-1.11	-1.23
chr2	127617208	127617447	1500011K16Rik	0.0044	-	127617208	127617447	0	1	239,	0	-2.36	-2	10.7	-0.727	-1.79	-1.23
chr5	139452976	139453074	Pdgfa	1.4e-07	-	139452976	139453074	0	1	98,	0	-6.84	-6.13	9.28	-0.792	-1.94	-1.23
chr6	85395326	85395526	Smyd5	5.4e-06	+	85395326	85395526	0	1	200,	0	-5.27	-4.71	1.98	-0.952	-2.28	-1.23
chr6	53769280	53769579	Tril	2.9e-06	-	53769280	53769579	0	1	299,	0	-5.54	-4.96	5	-1.38	-3.12	-1.23
chr7	13359864	13360064	Zscan18	8.9e-06	-	13359864	13360064	0	1	200,	0	-5.05	-4.52	1.58	-1.29	-2.93	-1.23
chr8	86553244	86553395	Palm3	0.00047	+	86553244	86553395	0	1	151,	0	-3.33	-2.93	3.33	-0.666	-1.64	-1.23
chr8	125985423	125985523	Def8	5.1e-05	+	125985423	125985523	0	1	100,	0	-4.29	-3.82	1.39	-0.72	-1.77	-1.23
chr10	13235005	13235253	Fuca2	1.3e-11	+	13235005	13235253	0	1	248,	0	-10.9	-9.62	12.2	-0.984	-2.34	-1.23
chr10	90430490	90430690	Anks1b	2.5e-05	+	90430490	90430690	0	1	200,	0	-4.61	-4.11	2.16	-1.45	-3.25	-1.23
chr12	102151758	102151859	Ccdc88c	8.5e-06	-	102151758	102151859	0	1	101,	0	-5.07	-4.54	2.03	-0.732	-1.8	-1.23
chr14	84846206	84846357	Pcdh17	0.00013	+	84846206	84846357	0	1	151,	0	-3.89	-3.45	1.86	-1.04	-2.43	-1.23
chr15	57702703	57703303	Derl1	1.9e-07	-	57702703	57703303	0	1	600,	0	-6.72	-6.01	4.83	-4.48	-7.44	-1.23
chr16	17655616	17655822	Med15	1.7e-05	-	17655616	17655822	0	2	48,52,	0,154	-4.78	-4.27	2.07	-1.88	-3.95	-1.23
chr16	43862961	43863308	Qtrtd1	1.4e-07	-	43862961	43863308	0	1	347,	0	-6.86	-6.14	7.43	-0.533	-1.32	-1.23
chr17	15905635	15907435	Chd1	6.6e-07	+	15905635	15907435	0	2	105,494,	0,1306	-6.18	-5.54	6.29	-1.18	-2.72	-1.23
chr17	88197089	88197334	Kcnk12	4.4e-05	-	88197089	88197334	0	1	245,	0	-4.36	-3.89	2.76	-0.978	-2.32	-1.23
chr1	9715267	9715367	Vcpip1	0.00074	-	9715267	9715367	0	1	100,	0	-3.13	-2.74	2.76	-0.714	-1.76	-1.22
chr1	129387707	129387856	Tmem163	4.1e-05	-	129387707	129387856	0	1	149,	0	-4.39	-3.91	2.29	-0.797	-1.96	-1.22
chr1	188561533	188563695	Rrp15	1e-05	-	188561533	188563695	0	2	31,213,	0,1949	-4.99	-4.46	5.13	-0.656	-1.62	-1.22
chr2	26963883	26964133	Adamtsl2	4.7e-05	+	26963883	26964133	0	1	250,	0	-4.33	-3.86	2.92	-0.807	-1.98	-1.22
chr2	60072512	60072662	2020-03-07	0.00074	+	60072512	60072662	0	1	150,	0	-3.13	-2.74	2.79	-0.852	-2.07	-1.22
chr3	101243494	101243644	Igsf3	6.8e-06	+	101243494	101243644	0	1	150,	0	-5.17	-4.63	2.6	-0.658	-1.62	-1.22
chr4	11440900	11441250	1110037F02Rik	0.00027	+	11440900	11441250	0	1	350,	0	-3.57	-2.65	3.38	-0.601	-1.49	-1.22
chr4	41445167	41445417	AI464131	2.5e-06	-	41445167	41445417	0	1	250,	0	-5.6	-5.02	4.71	-1.02	-2.41	-1.22
chr5	31825038	31825386	Supt7l	0.0017	-	31825038	31825386	0	1	348,	0	-2.77	-2.4	4.56	-0.952	-2.27	-1.22
chr7	5048978	5049287	Epn1	7.9e-13	+	5048978	5049287	0	2	35,114,	0,195	-12.1	-10.7	1.51	-2.17	-4.45	-1.22
chr7	105199662	105199912	Myo7a	2.1e-06	-	105199662	105199912	0	1	250,	0	-5.68	-5.09	7.14	-0.448	-1.14	-1.22
chr10	58599670	58599970	Sh3rf3	1.8e-05	+	58599670	58599970	0	1	300,	0	-4.75	-4.24	3	-1.19	-2.75	-1.22
chr14	58453627	58453827	Zdhhc20	0.00025	-	58453627	58453827	0	1	200,	0	-3.6	-3.18	3.81	-0.953	-2.28	-1.22
chr17	84585904	84586004	Zfp36l2	0.00024	-	84585904	84586004	0	1	100,	0	-3.62	-3.2	1.61	-0.66	-1.63	-1.22
chrX	143628420	143628621	Htr2c	4.5e-08	+	143628420	143628621	0	1	201,	0	-7.35	-6.56	5.17	-0.924	-2.23	-1.22
chr2	32537097	32537495	Eng	6.3e-11	+	32537097	32537495	0	1	398,	0	-10.2	-9.05	5.73	-1.76	-3.75	-1.21
chr2	34708056	34708306	Psmd5	5.9e-10	-	34708056	34708306	0	1	250,	0	-9.23	-8.21	4.23	-0.656	-1.62	-1.21
chr3	90056337	90056487	Slc39a1	0.0025	+	90056337	90056487	0	1	150,	0	-2.6	-2.24	3.06	-0.694	-1.71	-1.21
chr4	126469162	126469312	AU040320	0.00035	+	126469162	126469312	0	1	150,	0	-3.45	-3.04	5.45	-0.903	-2.19	-1.21
chr4	62055771	62055920	Cdc26	2.5e-09	-	62055771	62055920	0	1	149,	0	-8.6	-7.66	8.17	-0.853	-2.08	-1.21
chr4	149023573	149023674	Pik3cd	3.1e-07	-	149023573	149023674	0	1	101,	0	-6.51	-5.83	2.33	-0.446	-1.14	-1.21
chr6	52720159	52720260	Jazf1	0.00019	-	52720159	52720260	0	1	101,	0	-3.71	-3.28	1.8	-0.604	-1.5	-1.21
chr7	6683392	6683741	Usp29	2.1e-06	+	6683392	6683741	0	1	349,	0	-5.68	-5.09	3.1	-0.812	-1.99	-1.21
chr7	20170447	20170546	Clasrp	3.7e-09	-	20170447	20170546	0	1	99,	0	-8.43	-7.51	2.12	-0.48	-1.21	-1.21
chr9	82740248	82740349	Irak1bp1	3.6e-06	+	82740248	82740349	0	1	101,	0	-5.44	-4.87	5.11	-0.652	-1.61	-1.21
chr9	110801541	110801790	Als2cl	0.00027	+	110801541	110801790	0	1	249,	0	-3.57	-3.15	3.93	-0.724	-1.79	-1.21
chr10	7422378	7422777	Lats1	1.4e-05	+	7422378	7422777	0	1	399,	0	-4.86	-4.35	5.44	-1.25	-2.84	-1.21
chr13	49358873	49359022	Fgd3	2e-07	-	49358873	49359022	0	1	149,	0	-6.69	-5.99	4.43	-0.451	-1.15	-1.21
chr15	16785597	16785991	Cdh9	4.3e-08	+	16785597	16785991	0	1	394,	0	-7.37	-6.58	13.5	-1.61	-3.52	-1.21
chr15	100450404	100450503	Dazap2	3.8e-06	+	100450404	100450503	0	1	99,	0	-5.42	-4.86	1.47	-0.714	-1.76	-1.21
chr17	7504589	7504689	Rps6ka2	4.2e-06	+	7504589	7504689	0	1	100,	0	-5.38	-4.82	1.92	-1.1	-2.56	-1.21
chr18	24161237	24161436	Zfp35	2e-06	+	24161237	24161436	0	1	199,	0	-5.7	-5.11	4.5	-0.579	-1.43	-1.21
chr2	144369472	144369571	Rbbp9	0.00028	-	144369472	144369571	0	1	99,	0	-3.55	-3.14	2.38	-0.616	-1.52	-1.2
chr4	120594801	120595199	Exo5	9.8e-08	-	120594801	120595199	0	1	398,	0	-7.01	-6.28	4.75	-1.07	-2.51	-1.2
chr4	129294155	129294355	Iqcc	0.0032	-	129294155	129294355	0	1	200,	0	-2.49	-2.13	2.93	-0.85	-2.07	-1.2
chr5	9118637	9118736	Tmem243	0.0081	+	9118637	9118736	0	1	99,	0	-2.09	-1.3	3	-0.419	-1.07	-1.2
chr5	111714204	111714305	Ttc28	9.8e-06	+	111714204	111714305	0	1	101,	0	-5.01	-4.48	3.6	-0.423	-1.08	-1.2
chr5	140448636	140448886	Elfn1	2.5e-06	+	140448636	140448886	0	1	250,	0	-5.61	-5.02	6.98	-1.44	-3.25	-1.2
chr6	56828169	56828318	Fkbp9	1.6e-11	+	56828169	56828318	0	1	149,	0	-10.8	-9.57	5.94	-0.648	-1.6	-1.2
chr6	91849353	91849501	Ccdc174	0.00054	+	91849353	91849501	0	1	148,	0	-3.27	-2.87	2.73	-0.457	-1.17	-1.2
chr7	3592490	3592939	Prpf31	7.6e-09	+	3592490	3592939	0	1	449,	0	-8.12	-7.24	6.82	-1.38	-3.12	-1.2
chr7	135025551	135026049	Zfp646	3.6e-06	+	135025551	135026049	0	1	498,	0	-5.44	-4.88	4.75	-1.06	-2.49	-1.2
chr11	23795071	23795220	Papolg	4.3e-05	-	23795071	23795220	0	1	149,	0	-4.37	-3.89	1.96	-0.549	-1.37	-1.2
chr12	45384356	45384654	Pnpla8	5e-08	+	45384356	45384654	0	1	298,	0	-7.3	-6.53	4	-0.708	-1.75	-1.2
chr12	26995039	26995189	Rnf144a	1.1e-06	-	26995039	26995189	0	1	150,	0	-5.96	-5.34	2.69	-0.842	-2.06	-1.2
chr14	58310332	58310482	Lats2	6.6e-07	-	58310332	58310482	0	1	150,	0	-6.18	-5.54	2.42	-0.481	-1.21	-1.2
chr15	90319248	90319398	Cpne8	0.00042	-	90319248	90319398	0	1	150,	0	-3.38	-2.97	4.26	-0.398	-1.02	-1.2
chr18	24121026	24121276	Zfp397	0.00066	+	24121026	24121276	0	1	250,	0	-3.18	-2.79	3.4	-0.752	-1.85	-1.2
chr1	121313921	121314070	Inhbb	2e-06	-	121313921	121314070	0	1	149,	0	-5.69	-5.1	2.71	-0.609	-1.51	-1.19
chr2	129024607	129024707	Slc20a1	5.8e-10	+	129024607	129024707	0	1	100,	0	-9.24	-8.21	2.72	-1.04	-2.44	-1.19
chr3	121978736	121978933	Dnttip2	6.2e-06	+	121978736	121978933	0	1	197,	0	-5.21	-4.66	5.24	-0.708	-1.75	-1.19
chr3	123208465	123209274	Prss12	4.6e-05	+	123208465	123209274	0	2	11,137,	0,672	-4.34	-3.86	4.67	-0.689	-1.69	-1.19
chr3	75681884	75695820	Golim4	3.7e-07	-	75681884	75695820	0	6	215,72,69,168,110,10,	0,683,8312,8710,12559,13926	-6.43	-5.76	3.98	-1.48	-3.31	-1.19
chr3	89821049	89821150	Ubap2l	6.8e-05	-	89821049	89821150	0	1	101,	0	-4.17	-3.71	1.91	-1.25	-2.84	-1.19
chr4	106115136	106115335	Pcsk9	0.00021	-	106115136	106115335	0	1	199,	0	-3.68	-3.26	2.77	-0.514	-1.29	-1.19
chr6	15387893	15388143	Foxp2	7.4e-06	+	15387893	15388143	0	1	250,	0	-5.13	-4.59	7.2	-0.491	-1.24	-1.19
chr6	83878758	83879107	Zfml	0.0019	+	83878758	83879107	0	1	349,	0	-2.71	-2.34	4.81	-0.652	-1.61	-1.19
chr6	86419835	86420084	C87436	9.3e-05	+	86419835	86420084	0	1	249,	0	-4.03	-3.58	3.67	-0.568	-1.41	-1.19
chr7	13476182	13476731	Zfp128	1.7e-06	+	13476182	13476731	0	1	549,	0	-5.77	-4.57	5	-0.86	-2.1	-1.19
chr9	48206670	48207265	Nxpe4	9.8e-08	+	48206670	48207265	0	1	595,	0	-7.01	-6.27	11.5	-0.682	-1.68	-1.19
chr10	3457828	3457979	Ipcef1	6.6e-06	+	3457828	3457979	0	1	151,	0	-5.18	-4.64	3.2	-0.736	-1.81	-1.19
chr10	41530778	41531077	Sesn1	2.4e-06	+	41530778	41531077	0	1	299,	0	-5.62	-5.03	5.55	-0.591	-1.46	-1.19
chr10	83057380	83057481	A230046K03Rik	1e-08	+	83057380	83057481	0	1	101,	0	-7.99	-7.13	2.19	-0.606	-1.5	-1.19
chr10	40552317	40552516	Cdc40	3.2e-09	-	40552317	40552516	0	1	199,	0	-8.5	-7.57	2.56	-1.84	-3.88	-1.19
chr11	76595334	76595534	Cpd	0.00023	-	76595334	76595534	0	1	200,	0	-3.64	-3.22	7.45	-0.796	-1.95	-1.19
chr13	75987107	75987304	Glrx	1.4e-06	+	75987107	75987304	0	1	197,	0	-5.85	-5.24	2.8	-0.984	-2.34	-1.19
chr15	100446141	100447429	Dazap2	8.9e-08	+	100446141	100447429	0	2	14,86,	0,1202	-7.05	-6.31	2.08	-0.752	-1.85	-1.19
chr16	22872276	22872376	Dnajb11	5e-12	+	22872276	22872376	0	1	100,	0	-11.3	-10	4.47	-0.439	-1.12	-1.19
chr17	88987109	88987259	Ppp1r21	1.1e-06	+	88987109	88987259	0	1	150,	0	-5.95	-5.34	1.6	-0.596	-1.48	-1.19
chr17	7931732	7931983	Fndc1	0.00011	-	7931732	7931983	0	1	251,	0	-3.96	-2.99	2.83	-0.455	-1.16	-1.19
chr19	4907278	4907378	Dpp3	1.3e-06	-	4907278	4907378	0	1	100,	0	-5.87	-5.26	3.27	-0.699	-1.72	-1.19
chr1	184376800	184378564	Trp53bp2	4.6e-06	+	184376800	184378564	0	2	67,33,	0,1731	-5.34	-4.79	1.64	-0.524	-1.3	-1.18
chr5	31255316	31255759	Abhd1	0.00048	+	31255316	31255759	0	2	102,44,	0,399	-3.32	-2.92	5	-0.395	-1.01	-1.18
chr5	114292845	114292946	Coro1c	0.0029	-	114292845	114292946	0	1	101,	0	-2.54	-2.18	1.84	-0.954	-2.28	-1.18
chr5	120934899	120935100	Plbd2	4.9e-07	-	120934899	120935100	0	1	201,	0	-6.31	-5.66	2.2	-0.438	-1.12	-1.18
chr10	121187837	121188332	BC048403	3.3e-08	+	121187837	121188332	0	1	495,	0	-7.48	-6.68	9.8	-0.953	-2.28	-1.18
chr11	80285534	80285635	Psmd11	0.0018	+	80285534	80285635	0	1	101,	0	-2.75	-2.38	3.12	-0.565	-1.4	-1.18
chr11	3539887	3540037	Tug1	1.5e-05	-	3539887	3540037	0	1	150,	0	-4.83	-4.31	7.93	-0.535	-1.33	-1.18
chr14	51546185	51546331	Apex1	0.0048	+	51546185	51546331	0	1	146,	0	-2.32	-1.97	3.06	-0.652	-1.61	-1.18
chr14	75727386	75727933	Zc3h13	1.9e-05	+	75727386	75727933	0	1	547,	0	-4.73	-4.23	2.47	-3.52	-6.21	-1.18
chr17	43592662	43592963	Gpr116	9.3e-05	+	43592662	43592963	0	1	301,	0	-4.03	-3.58	1.8	-1.01	-2.39	-1.18
chr17	47825238	47825335	Tomm6	1.7e-07	-	47825238	47825335	0	1	97,	0	-6.77	-6.06	10	-0.591	-1.46	-1.18
chr19	46963306	46963456	Nt5c2	8.7e-10	-	46963306	46963456	0	1	150,	0	-9.06	-8.05	3.43	-1.16	-2.69	-1.18
chr2	10173020	10173220	Itih5	6.2e-06	+	10173020	10173220	0	1	200,	0	-5.21	-4.67	7.6	-0.439	-1.12	-1.17
chr4	147432222	147432623	Mthfr	1.5e-07	+	147432222	147432623	0	1	401,	0	-6.82	-6.1	4	-1.67	-3.62	-1.17
chr4	131324867	131325016	Ptpru	1e-08	-	131324867	131325016	0	1	149,	0	-7.99	-7.13	3.58	-0.652	-1.61	-1.17
chr7	73859096	73859446	Lins	7.1e-05	+	73859096	73859446	0	1	350,	0	-4.15	-3.7	7.5	-0.752	-1.86	-1.17
chr7	134166243	134166392	Maz	2.8e-06	-	134166243	134166392	0	1	149,	0	-5.55	-4.98	2.18	-1.29	-2.93	-1.17
chr8	81895979	81896080	Smad1	7.9e-08	-	81895979	81896080	0	1	101,	0	-7.1	-6.35	5.81	-0.598	-1.48	-1.17
chr9	59163561	59163760	Adpgk	2.5e-08	+	59163561	59163760	0	1	199,	0	-7.61	-6.79	5.69	-0.679	-1.67	-1.17
chr10	61892225	61892325	Supv3l1	1.4e-07	-	61892225	61892325	0	1	100,	0	-6.86	-6.14	9.38	-0.441	-1.13	-1.17
chr10	78529406	78530004	2610008E11Rik	0.00019	-	78529406	78530004	0	1	598,	0	-3.71	-3.29	4.5	-1.81	-3.84	-1.17
chr12	36188958	36189308	Ahr	6.6e-05	-	36188958	36189308	0	1	350,	0	-4.18	-3.72	7	-0.658	-1.62	-1.17
chr13	17788811	17789059	Mplkip	1.8e-07	+	17788811	17789059	0	1	248,	0	-6.74	-6.04	5.14	-0.654	-1.61	-1.17
chr13	43490182	43490426	Sirt5	5.5e-05	+	43490182	43490426	0	1	244,	0	-4.26	-3.25	2.83	-0.58	-1.43	-1.17
chr14	64538116	64538455	Pinx1	4.4e-07	+	64538116	64538455	0	1	339,	0	-6.36	-5.7	3.89	-1.2	-2.77	-1.17
chr14	19039163	19040450	Nr1d2	1.9e-05	-	19039163	19040450	0	2	232,18,	0,1269	-4.72	-4.22	4.73	-0.954	-2.28	-1.17
chr14	111148996	111149097	Slitrk6	0.0014	-	111148996	111149097	0	1	101,	0	-2.85	-2	2.2	-0.49	-1.24	-1.17
chr16	11804700	11805490	Cpped1	3e-06	-	11804700	11805490	0	1	790,	0	-5.52	-4.95	14	-3.56	-6.26	-1.17
chr17	24317246	24317595	Tbc1d24	3e-06	-	24317246	24317595	0	1	349,	0	-5.52	-4.94	4.05	-1.4	-3.19	-1.17
chr19	10523939	10524089	Syt7	0.00056	+	10523939	10524089	0	1	150,	0	-3.25	-2.85	2.21	-0.926	-2.23	-1.17
chrX	70962674	70962971	Abcd1	1.7e-08	+	70962674	70962971	0	1	297,	0	-7.76	-6.93	5.18	-0.916	-2.21	-1.17
chr1	172096878	172096978	Uap1	2.8e-06	-	172096878	172096978	0	1	100,	0	-5.56	-4.98	3.54	-0.812	-1.99	-1.16
chr2	25145575	25145720	Lrrc26	1e-05	+	25145575	25145720	0	1	145,	0	-5	-4.47	3.25	-0.613	-1.52	-1.16
chr2	25100481	25100681	Ndor1	0.00046	-	25100481	25100681	0	1	200,	0	-3.34	-2.94	2.03	-0.998	-2.37	-1.16
chr3	103732385	103732784	Rsbn1	0.0001	+	103732385	103732784	0	1	399,	0	-3.98	-3.54	4.6	-0.415	-1.07	-1.16
chr4	33136710	33136810	Ube2j1	2.6e-05	+	33136710	33136810	0	1	100,	0	-4.58	-4.09	1.89	-0.596	-1.48	-1.16
chr4	136106546	136106695	Kdm1a	7.2e-05	-	136106546	136106695	0	1	149,	0	-4.14	-3.68	3.55	-0.501	-1.26	-1.16
chr5	123610014	123610463	Setd1b	1.7e-05	+	123610014	123610463	0	1	449,	0	-4.78	-4.28	3.11	-1.23	-2.81	-1.16
chr7	4944502	4944748	Zfp579	1.5e-08	-	4944502	4944748	0	1	246,	0	-7.81	-6.96	11.1	-0.659	-1.63	-1.16
chr7	116180725	116180875	Ric3	5.6e-05	-	116180725	116180875	0	1	150,	0	-4.25	-3.78	1.58	-0.705	-1.73	-1.16
chr8	91556084	91556184	Sall1	0.0017	-	91556084	91556184	0	1	100,	0	-2.77	-2.39	1.5	-0.447	-1.14	-1.16
chr9	107429776	107429977	Cacna2d2	5.2e-06	+	107429776	107429977	0	1	201,	0	-5.28	-4.72	1.87	-0.861	-2.1	-1.16
chr11	119004955	119005156	Tbc1d16	0.00013	-	119004955	119005156	0	1	201,	0	-3.88	-3.44	4.33	-1.11	-2.58	-1.16
chr12	105940979	105941328	Dicer1	9.5e-07	-	105940979	105941328	0	1	349,	0	-6.02	-5.39	6	-0.614	-1.52	-1.16
chr14	51724728	51724828	Rnase4	0.00011	+	51724728	51724828	0	1	100,	0	-3.94	-3.49	5.57	-0.742	-1.83	-1.16
chr19	5647292	5647441	Rela	1.9e-05	+	5647292	5647441	0	1	149,	0	-4.72	-4.22	3.82	-0.491	-1.24	-1.16
chrX	63909285	63909736	Slitrk2	5.2e-08	+	63909285	63909736	0	1	451,	0	-7.28	-6.51	5.8	-1.66	-3.6	-1.16
chrX	98491398	98492288	Med12	0.00069	+	98491398	98492288	0	3	29,141,31,	0,533,859	-3.16	-2.77	1.55	-1.03	-2.43	-1.16
chrX	20606605	20607006	Zfp182	4e-09	-	20606605	20607006	0	1	401,	0	-8.4	-7.49	3.54	-0.526	-1.31	-1.16
chr1	74613195	74613794	Zfp142	4.4e-05	-	74613195	74613794	0	1	599,	0	-4.36	-3.88	10.8	-0.914	-2.21	-1.15
chr2	25146009	25146424	Lrrc26	1e-05	+	25146009	25146424	0	2	172,167,	0,248	-5	-4.47	3	-0.782	-1.92	-1.15
chr2	104269986	104270386	Hipk3	6e-10	-	104269986	104270386	0	1	400,	0	-9.22	-8.19	3.75	-1.33	-3.01	-1.15
chr2	166930579	166930829	Kcnb1	0.00062	-	166930579	166930829	0	1	250,	0	-3.21	-2.82	3.3	-0.86	-2.1	-1.15
chr5	121061413	121061610	Rita1	4.4e-08	-	121061413	121061610	0	1	197,	0	-7.36	-6.57	5.73	-0.39	-1	-1.15
chr6	21923616	21923913	Ing3	1.1e-05	+	21923616	21923913	0	1	297,	0	-4.97	-4.44	9.1	-0.39	-1	-1.15
chr6	48518698	48518897	Lrrc61	0.00046	+	48518698	48518897	0	1	199,	0	-3.34	-2.94	2.62	-0.407	-1.05	-1.15
chr6	113254671	113254771	Cpne9	0.00049	+	113254671	113254771	0	1	100,	0	-3.31	-2.91	1.23	-0.516	-1.29	-1.15
chr6	149277259	149277959	2810474O19Rik	3.2e-05	+	149277259	149277959	0	1	700,	0	-4.49	-4.01	3.5	-1.34	-3.03	-1.15
chr7	6916250	6918738	Zim3	1.2e-08	-	6916250	6918738	0	2	153,47,	0,2441	-7.91	-6.41	4.71	-0.526	-1.31	-1.15
chr10	79619529	79619679	Midn	1.3e-05	+	79619529	79619679	0	1	150,	0	-4.9	-4.38	1.51	-1.32	-2.97	-1.15
chr10	119512486	119512687	Grip1	0.00083	+	119512486	119512687	0	1	201,	0	-3.08	-2.69	4.17	-0.539	-1.34	-1.15
chr10	67559638	67560038	Arid5b	1.8e-06	-	67559638	67560038	0	1	400,	0	-5.74	-5.15	3.9	-0.439	-1.12	-1.15
chr10	109204100	109204251	Nav3	0.0046	-	109204100	109204251	0	1	151,	0	-2.34	-1.99	3.83	-0.501	-1.26	-1.15
chr12	84259301	84259451	Rgs6	0.00016	+	84259301	84259451	0	1	150,	0	-3.8	-3.37	3.54	-0.64	-1.57	-1.15
chr15	96232402	96232702	Arid2	4.5e-05	+	96232402	96232702	0	1	300,	0	-4.35	-3.87	5	-0.795	-1.95	-1.15
chr16	37834179	37834378	Fstl1	2.9e-06	+	37834179	37834378	0	1	199,	0	-5.54	-4.96	2.32	-0.882	-2.15	-1.15
chr18	37502787	37502985	Pcdhb7	3e-05	+	37502787	37502985	0	1	198,	0	-4.53	-3.49	2.64	-0.494	-1.25	-1.15
chr19	24551165	24551416	Fam122a	7.6e-09	-	24551165	24551416	0	1	251,	0	-8.12	-7.24	4.2	-0.735	-1.81	-1.15
chr1	137335544	137335645	Nav1	0.00038	-	137335544	137335645	0	1	101,	0	-3.42	-3.01	2.35	-0.591	-1.46	-1.14
chr1	145848587	145849273	Rgs2	3.2e-11	-	145848587	145849273	0	2	417,28,	0,658	-10.5	-9.32	8.21	-0.845	-2.06	-1.14
chr2	92168546	92170759	Phf21a	0.00016	+	92168546	92170759	0	2	12,88,	0,2125	-3.8	-3.37	2.12	-0.404	-1.04	-1.14
chr2	26065298	26066879	Qsox2	1.8e-05	-	26065298	26066879	0	2	15,86,	0,1495	-4.74	-4.24	1.86	-0.482	-1.22	-1.14
chr3	95299721	95299821	Arnt	1e-05	+	95299721	95299821	0	1	100,	0	-4.99	-4.47	1.58	-0.588	-1.46	-1.14
chr4	32110092	32110242	Map3k7	1.9e-05	+	32110092	32110242	0	1	150,	0	-4.73	-4.23	2.12	-0.666	-1.64	-1.14
chr4	136099425	136101494	Luzp1	1.7e-08	+	136099425	136101494	0	2	8,342,	0,1727	-7.78	-6.94	9.5	-0.547	-1.35	-1.14
chr5	144667586	144670609	Aimp2	0.0026	-	144667586	144670609	0	2	38,160,	0,2863	-2.58	-1.76	2.25	-0.671	-1.66	-1.14
chr6	97125808	97126158	Tmf1	6.9e-07	-	97125808	97126158	0	1	350,	0	-6.16	-5.52	5.9	-0.933	-2.24	-1.14
chr6	118380106	118380403	Zfp248	7.2e-07	-	118380106	118380403	0	1	297,	0	-6.14	-4.89	3.75	-0.414	-1.06	-1.14
chr9	82764755	82765404	Phip	2.5e-13	-	82764755	82765404	0	1	649,	0	-12.6	-11.1	10.5	-0.853	-2.08	-1.14
chr11	30877346	30877495	Chac2	0.00019	-	30877346	30877495	0	1	149,	0	-3.72	-3.29	8.18	-0.666	-1.64	-1.14
chr11	78288264	78288364	Sarm1	0.0018	-	78288264	78288364	0	1	100,	0	-2.74	-2.37	2.16	-0.803	-1.97	-1.14
chr14	78226123	78226273	Dnajc15	1.2e-05	-	78226123	78226273	0	1	150,	0	-4.91	-4.39	2.84	-0.448	-1.14	-1.14
chr15	75454731	75455031	Zfp41	0.0012	+	75454731	75455031	0	1	300,	0	-2.92	-2.54	6.14	-0.668	-1.65	-1.14
chr17	24830184	24830727	Gfer	4.3e-09	-	24830184	24830727	0	1	543,	0	-8.37	-7.46	5.75	-0.895	-2.17	-1.14
chr17	25101456	25101855	Cramp1l	1.9e-07	-	25101456	25101855	0	1	399,	0	-6.73	-6.03	4.2	-0.584	-1.45	-1.14
chr18	14003864	14004064	Zfp521	7.8e-05	-	14003864	14004064	0	1	200,	0	-4.11	-3.12	2.43	-0.389	-1	-1.14
chr1	95748306	95748554	D2hgdh	0.0005	+	95748306	95748554	0	1	248,	0	-3.3	-2.41	3.12	-0.48	-1.21	-1.13
chr2	164650304	164650649	Zswim1	0.00016	+	164650304	164650649	0	1	345,	0	-3.8	-3.37	3.5	-0.963	-2.3	-1.13
chr2	32992961	32993210	Ralgps1	0.00016	-	32992961	32993210	0	1	249,	0	-3.79	-3.36	4	-0.782	-1.92	-1.13
chr5	42223514	42223715	Bod1l	4.9e-08	-	42223514	42223715	0	1	201,	0	-7.31	-6.53	4.65	-0.689	-1.69	-1.13
chr6	53765511	53765660	Tril	0.00083	-	53765511	53765660	0	1	149,	0	-3.08	-2.7	6	-0.576	-1.42	-1.13
chr10	52828046	52828395	Slc35f1	2.1e-05	+	52828046	52828395	0	1	349,	0	-4.68	-4.18	2.81	-1.34	-3.03	-1.13
chr13	38592583	38592683	Txndc5	7.1e-08	-	38592583	38592683	0	1	100,	0	-7.15	-6.4	1.55	-0.458	-1.17	-1.13
chr14	123682856	123682957	Nalcn	9.1e-06	-	123682856	123682957	0	1	101,	0	-5.04	-4.51	1.46	-0.4	-1.03	-1.13
chr15	12302422	12302722	Pdzd2	1e-07	-	12302422	12302722	0	1	300,	0	-7	-6.27	4.53	-0.455	-1.16	-1.13
chr15	12303270	12303370	Pdzd2	1.7e-07	-	12303270	12303370	0	1	100,	0	-6.78	-6.07	2.66	-0.772	-1.9	-1.13
chr17	6306693	6306893	Dynlt1a	1.7e-07	-	6306693	6306893	0	1	200,	0	-6.76	-6.05	5.13	-0.842	-2.06	-1.13
chr17	28726634	28726733	Srpk1	1.3e-05	-	28726634	28726733	0	1	99,	0	-4.89	-4.37	5.14	-0.854	-2.08	-1.13
chr18	73799862	73799963	Smad4	9.8e-06	-	73799862	73799963	0	1	101,	0	-5.01	-4.48	2.86	-0.423	-1.08	-1.13
chrX	147904102	147904252	Fam120c	1.4e-05	+	147904102	147904252	0	1	150,	0	-4.85	-4.34	2.6	-1.04	-2.44	-1.13
chr1	6238437	6238688	Rb1cc1	4.2e-08	+	6238437	6238688	0	1	251,	0	-7.38	-6.59	3.85	-0.623	-1.54	-1.12
chr1	72582639	72582889	2020-03-04	6.3e-05	-	72582639	72582889	0	1	250,	0	-4.2	-3.74	6	-0.8	-1.96	-1.12
chr3	100729294	100729494	Trim45	0.00026	+	100729294	100729494	0	1	200,	0	-3.59	-3.17	4.8	-0.47	-1.19	-1.12
chr5	23008257	23008357	Kmt2e	0.0026	+	23008257	23008357	0	1	100,	0	-2.58	-2.22	1.78	-0.705	-1.73	-1.12
chr5	106037525	106037874	Lrrc8c	0.00091	+	106037525	106037874	0	1	349,	0	-3.04	-2.65	7	-0.568	-1.41	-1.12
chr6	113654422	113654773	Tatdn2	4.2e-06	+	113654422	113654773	0	1	351,	0	-5.38	-4.82	6.31	-0.608	-1.51	-1.12
chr6	38144837	38145436	D630045J12Rik	0.00058	-	38144837	38145436	0	1	599,	0	-3.24	-2.84	4	-1.25	-2.87	-1.12
chr8	23892475	23892576	Plat	0.0018	+	23892475	23892576	0	1	101,	0	-2.75	-2.38	1.53	-0.665	-1.64	-1.12
chr8	23770822	23771122	Ikbkb	1.1e-05	-	23770822	23771122	0	1	300,	0	-4.97	-4.44	3.24	-1.48	-3.32	-1.12
chr8	112085297	112086595	Dhx38	3e-07	-	112085297	112086595	0	3	10,188,252,	0,551,1046	-6.53	-5.85	2.83	-1.45	-3.25	-1.12
chr9	108958883	108959176	Shisa5	1.6e-07	+	108958883	108959176	0	2	136,13,	0,280	-6.8	-6.09	1.49	-1.23	-2.82	-1.12
chr10	58601165	58601515	Sh3rf3	0.0038	+	58601165	58601515	0	1	350,	0	-2.42	-2.06	2.58	-2.06	-4.3	-1.12
chr10	78528163	78528412	2610008E11Rik	0.0072	-	78528163	78528412	0	1	249,	0	-2.14	-1.79	5.62	-0.559	-1.39	-1.12
chr10	80297738	80298187	Lingo3	0.00014	-	80297738	80298187	0	1	449,	0	-3.85	-3.41	5.75	-0.936	-2.25	-1.12
chr11	50013269	50013567	3010026O09Rik	2.8e-10	+	50013269	50013567	0	1	298,	0	-9.55	-8.48	5.89	-0.854	-2.08	-1.12
chr12	86817521	86817621	Fos	2e-05	+	86817521	86817621	0	1	100,	0	-4.7	-4.2	4.08	-0.668	-1.65	-1.12
chr12	101129690	101129887	Tdp1	7.6e-06	+	101129690	101129887	0	1	197,	0	-5.12	-4.58	1.94	-0.752	-1.85	-1.12
chr16	13703458	13703557	Bfar	0.0014	+	13703458	13703557	0	1	99,	0	-2.84	-2.47	1.95	-0.689	-1.69	-1.12
chr16	4088395	4091931	Crebbp	0.0056	-	4088395	4091931	0	2	10,140,	0,3396	-2.25	-1.91	2.59	-1.16	-2.67	-1.12
chr19	9967968	9968266	Incenp	7.1e-06	-	9967968	9968266	0	1	298,	0	-5.15	-4.6	4.38	-0.629	-1.55	-1.12
chrX	70816509	70817110	Atp2b3	6.3e-10	+	70816509	70817110	0	1	601,	0	-9.2	-8.18	5.38	-1.76	-3.75	-1.12
chr1	130093578	130107884	R3hdm1	1.1e-08	+	130093578	130107884	0	2	96,103,	0,14203	-7.94	-7.08	1.5	-2.7	-5.19	-1.11
chr1	182157680	182157829	Psen2	3.6e-06	-	182157680	182157829	0	1	149,	0	-5.44	-4.87	4.36	-0.585	-1.45	-1.11
chr2	17967497	17967945	Skida1	6.8e-09	-	17967497	17967945	0	1	448,	0	-8.17	-7.29	7.67	-0.658	-1.63	-1.11
chr2	72776180	72776330	Sp3	1.5e-06	-	72776180	72776330	0	1	150,	0	-5.81	-5.21	3.31	-0.762	-1.88	-1.11
chr4	40208184	40208535	Topors	0.00089	-	40208184	40208535	0	1	351,	0	-3.05	-2.67	3.27	-1.11	-2.59	-1.11
chr5	115180009	115180259	Git2	0.0036	-	115180009	115180259	0	1	250,	0	-2.44	-2.08	4.25	-0.598	-1.48	-1.11
chr5	135882685	135883034	Hip1	0.0078	-	135882685	135883034	0	1	349,	0	-2.11	-1.77	3	-1.17	-2.71	-1.11
chr6	30102109	30102410	Nrf1	5.8e-08	+	30102109	30102410	0	1	301,	0	-7.24	-6.48	7.33	-0.917	-2.21	-1.11
chr6	116084001	116084350	Tmcc1	0.00065	-	116084001	116084350	0	1	349,	0	-3.19	-2.79	2.58	-0.905	-2.19	-1.11
chr7	6914366	6914516	Zim3	1.9e-07	-	6914366	6914516	0	1	150,	0	-6.73	-6.02	2.52	-0.568	-1.41	-1.11
chr7	106036697	106036996	Uvrag	7.9e-12	-	106036697	106036996	0	1	299,	0	-11.1	-9.82	9	-1	-2.38	-1.11
chr10	31411271	31411371	Nkain2	0.00026	-	31411271	31411371	0	1	100,	0	-3.59	-3.17	2.53	-0.547	-1.36	-1.11
chr11	60544623	60544822	Mief2	8.5e-09	+	60544623	60544822	0	1	199,	0	-8.07	-7.2	7.14	-0.796	-1.95	-1.11
chr11	102149739	102149890	Tmub2	9.1e-06	+	102149739	102149890	0	1	151,	0	-5.04	-4.51	6.67	-0.432	-1.1	-1.11
chr12	81210586	81210984	Zfp36l1	3.1e-08	-	81210586	81210984	0	1	398,	0	-7.51	-6.7	2.37	-1.25	-2.85	-1.11
chr15	96200709	96201059	Arid2	2.3e-07	+	96200709	96201059	0	1	350,	0	-6.64	-5.94	3.68	-0.822	-2.01	-1.11
chr15	55365796	55370587	Mrpl13	1.5e-07	-	55365796	55370587	0	2	96,3,	0,4788	-6.81	-6.09	3.91	-0.873	-2.12	-1.11
chr15	73435930	73436080	Slc45a4	0.00022	-	73435930	73436080	0	1	150,	0	-3.66	-3.24	3.61	-0.963	-2.3	-1.11
chr15	100311242	100311393	Csrnp2	0.00015	-	100311242	100311393	0	1	151,	0	-3.81	-3.38	7.41	-0.949	-2.27	-1.11
chr16	38089636	38089787	Gsk3b	7.8e-05	+	38089636	38089787	0	1	151,	0	-4.11	-3.65	1.96	-0.483	-1.22	-1.11
chr17	32339301	32339451	Brd4	5.1e-05	-	32339301	32339451	0	1	150,	0	-4.29	-3.82	1.95	-0.759	-1.87	-1.11
chr17	56156518	56156617	Sh3gl1	0.003	-	56156518	56156617	0	1	99,	0	-2.52	-2.16	4	-1.29	-2.92	-1.11
chr19	57434997	57435243	B230217O12Rik	4.6e-05	-	57434997	57435243	0	1	246,	0	-4.34	-3.86	4.33	-0.501	-1.26	-1.11
chr1	34645264	34645364	Amer3	0.0095	+	34645264	34645364	0	1	100,	0	-2.02	-1.68	3.23	-0.395	-1.01	-1.1
chr1	55128654	55128903	Coq10b	7.6e-06	+	55128654	55128903	0	1	249,	0	-5.12	-4.58	2.78	-0.547	-1.35	-1.1
chr1	93422618	93424434	Traf3ip1	9.1e-05	+	93422618	93424434	0	2	61,240,	0,1576	-4.04	-3.59	5.15	-0.449	-1.15	-1.1
chr1	153191727	153196597	Ivns1abp	1.9e-05	+	153191727	153196597	0	2	158,92,	0,4778	-4.71	-4.2	1.71	-1.19	-2.74	-1.1
chr1	14160486	14160936	Eya1	6e-07	-	14160486	14160936	0	1	450,	0	-6.22	-5.57	9.43	-0.558	-1.38	-1.1
chr2	78760193	78760393	Ube2e3	0.00085	+	78760193	78760393	0	1	200,	0	-3.07	-2.69	2.73	-1.34	-3.03	-1.1
chr3	95091819	95091969	Fam63a	2.5e-10	+	95091819	95091969	0	1	150,	0	-9.61	-8.53	7.86	-0.713	-1.76	-1.1
chr4	131761146	131761296	Ythdf2	5.2e-08	-	131761146	131761296	0	1	150,	0	-7.28	-6.51	4.87	-0.552	-1.37	-1.1
chr5	31168234	31168332	Mapre3	3.2e-08	+	31168234	31168332	0	1	98,	0	-7.49	-6.69	1.55	-1.11	-2.59	-1.1
chr5	34237665	34237916	Whsc1	5.5e-05	+	34237665	34237916	0	1	251,	0	-4.26	-3.79	9.2	-0.434	-1.11	-1.1
chr5	77287820	77288070	C530008M17Rik	3.5e-06	+	77287820	77288070	0	1	250,	0	-5.45	-4.88	3.9	-0.86	-2.1	-1.1
chr7	108936136	108936237	Clpb	4.2e-07	+	108936136	108936237	0	1	101,	0	-6.38	-5.71	3.84	-0.62	-1.53	-1.1
chr7	117452819	117452969	Sbf2	1e-10	-	117452819	117452969	0	1	150,	0	-10	-8.91	2.21	-0.549	-1.36	-1.1
chr7	142075484	142075884	Fam196a	2.9e-05	-	142075484	142075884	0	1	400,	0	-4.54	-3.5	4.75	-0.436	-1.12	-1.1
chr8	74704087	74704186	Rab8a	1.7e-05	+	74704087	74704186	0	1	99,	0	-4.77	-4.26	2.15	-0.431	-1.1	-1.1
chr10	85370486	85370735	Prdm4	0.00015	-	85370486	85370735	0	1	249,	0	-3.83	-3.39	5.42	-1.21	-2.78	-1.1
chr11	72738421	72738722	Zzef1	1.4e-06	+	72738421	72738722	0	1	301,	0	-5.86	-5.25	3.38	-0.842	-2.05	-1.1
chr11	119952827	119953126	Enthd2	1.3e-08	-	119952827	119953126	0	1	299,	0	-7.9	-7.05	3.37	-1.06	-2.49	-1.1
chr13	9168247	9170092	Larp4b	1.9e-05	+	9168247	9170092	0	2	5,195,	0,1650	-4.71	-4.21	3.28	-0.753	-1.86	-1.1
chr13	67170681	67170831	Zfp708	5.1e-05	-	67170681	67170831	0	1	150,	0	-4.29	-3.27	3.8	-0.46	-1.17	-1.1
chr14	55341997	55342347	Slc7a8	0.00017	-	55341997	55342347	0	1	350,	0	-3.78	-3.35	1.92	-1.85	-3.89	-1.1
chr14	104216156	104216306	Ednrb	0.00066	-	104216156	104216306	0	1	150,	0	-3.18	-2.79	2.38	-1	-2.38	-1.1
chr15	76329016	76329115	Hsf1	6.6e-05	+	76329016	76329115	0	1	99,	0	-4.18	-3.72	1.7	-0.666	-1.64	-1.1
chr15	78240945	78241044	Mpst	6.3e-07	+	78240945	78241044	0	1	99,	0	-6.2	-5.55	2.12	-1.03	-2.43	-1.1
chr17	26569049	26569250	Neurl1b	0.0074	+	26569049	26569250	0	1	201,	0	-2.13	-1.79	1.64	-0.747	-1.84	-1.1
chr17	73198655	73198804	Ypel5	5e-11	+	73198655	73198804	0	1	149,	0	-10.3	-9.13	3.78	-0.608	-1.51	-1.1
chr18	60848764	60848914	Ndst1	4.9e-06	-	60848764	60848914	0	1	150,	0	-5.31	-4.75	5.02	-0.699	-1.72	-1.1
chr1	183851960	183852561	Enah	1.4e-07	-	183851960	183852561	0	1	601,	0	-6.84	-6.12	4.4	-1.51	-3.39	-1.09
chr2	26202516	26202616	Gpsm1	0.00022	+	26202516	26202616	0	1	100,	0	-3.65	-3.23	2.59	-1.01	-2.4	-1.09
chr2	148501235	148501666	Nxt1	1.1e-06	+	148501235	148501666	0	1	431,	0	-5.97	-5.35	7.5	-2.02	-4.21	-1.09
chr2	156846255	156846805	Soga1	2.8e-07	-	156846255	156846805	0	1	550,	0	-6.55	-5.87	6.67	-0.634	-1.56	-1.09
chr4	135565774	135566738	Tceb3	2.8e-06	-	135565774	135566738	0	2	5,595,	0,369	-5.55	-4.97	6.06	-1.45	-3.27	-1.09
chr7	88169519	88169820	Zfp592	3.5e-05	+	88169519	88169820	0	1	301,	0	-4.45	-3.97	3.5	-0.732	-1.8	-1.09
chr7	71036232	71036383	Klf13	1.3e-08	-	71036232	71036383	0	1	151,	0	-7.87	-7.02	9.43	-0.405	-1.04	-1.09
chr8	116165910	116166209	Mon1b	7.6e-05	+	116165910	116166209	0	1	299,	0	-4.12	-3.66	2.81	-0.601	-1.49	-1.09
chr8	73174269	73174469	Pgpep1	3.7e-05	-	73174269	73174469	0	1	200,	0	-4.43	-3.95	3.67	-0.666	-1.64	-1.09
chr9	98939909	98940257	Pik3cb	1.7e-08	-	98939909	98940257	0	1	348,	0	-7.76	-6.93	5.95	-0.613	-1.52	-1.09
chr9	103256915	103257658	Cdv3	4.6e-07	-	103256915	103257658	0	1	743,	0	-6.34	-5.68	7.5	-1.35	-3.05	-1.09
chr10	29064231	29064629	Echdc1	5.1e-10	+	29064231	29064629	0	1	398,	0	-9.29	-8.26	3.11	-1.61	-3.51	-1.09
chr10	44878207	44878554	Prep	1.6e-11	+	44878207	44878554	0	1	347,	0	-10.8	-9.58	5.44	-1.13	-2.62	-1.09
chr10	82828565	82828863	D10Wsu102e	1.8e-09	+	82828565	82828863	0	1	298,	0	-8.75	-7.79	7.13	-1.14	-2.65	-1.09
chr10	126913671	126918765	R3hdm2	2.8e-10	+	126913671	126918765	0	2	83,17,	0,5077	-9.56	-8.49	1.82	-1.94	-4.02	-1.09
chr10	29064228	29064625	Rnf146	4.7e-09	-	29064228	29064625	0	1	397,	0	-8.33	-7.42	2.91	-1.6	-3.5	-1.09
chr11	103193643	103193744	Arhgap27	0.00021	-	103193643	103193744	0	1	101,	0	-3.68	-3.26	1.95	-0.416	-1.07	-1.09
chr16	21934593	21934982	Tmem41a	7.2e-06	-	21934593	21934982	0	1	389,	0	-5.14	-4.6	3.82	-0.959	-2.29	-1.09
chr17	46824828	46841802	Ppp2r5d	2.7e-07	-	46824828	46841802	0	3	150,78,21,	0,12189,16953	-6.57	-5.88	2.06	-2.08	-4.32	-1.09
chr1	167523587	167523784	Mpzl1	6.3e-12	-	167523587	167523784	0	1	197,	0	-11.2	-9.92	6.26	-0.626	-1.55	-1.08
chr2	153167940	153168241	2500004C02Rik	1.8e-06	-	153167940	153168241	0	1	301,	0	-5.75	-5.15	2.23	-0.435	-1.11	-1.08
chr2	156865775	156866624	Soga1	2e-06	-	156865775	156866624	0	1	849,	0	-5.7	-5.11	7.25	-0.666	-1.64	-1.08
chr5	69962830	69963030	Guf1	1.6e-06	+	69962830	69963030	0	1	200,	0	-5.79	-5.19	3.96	-0.699	-1.72	-1.08
chr6	142514303	142514503	Kcnj8	6.5e-06	-	142514303	142514503	0	1	200,	0	-5.19	-4.65	2.58	-0.404	-1.04	-1.08
chr7	120099423	120099624	Rassf10	4.7e-07	+	120099423	120099624	0	1	201,	0	-6.33	-5.67	4.44	-0.414	-1.06	-1.08
chr8	83509530	83509630	Usp38	0.0014	-	83509530	83509630	0	1	100,	0	-2.84	-2.46	3.22	-0.398	-1.02	-1.08
chr9	21209206	21209457	Ilf3	0.00013	+	21209206	21209457	0	1	251,	0	-3.88	-3.44	1.79	-1.32	-2.98	-1.08
chr11	3541781	3541882	Tug1	0.00079	-	3541781	3541882	0	1	101,	0	-3.1	-2.71	3.12	-0.449	-1.15	-1.08
chr13	21488284	21488383	Zkscan3	2.6e-05	-	21488284	21488383	0	1	99,	0	-4.58	-4.08	2.76	-0.47	-1.19	-1.08
chr15	96245217	96245318	Scaf11	0.00021	-	96245217	96245318	0	1	101,	0	-3.68	-3.25	2.24	-0.558	-1.38	-1.08
chr15	99566267	99566366	Cers5	6e-08	-	99566267	99566366	0	1	99,	0	-7.22	-6.46	3.42	-0.62	-1.53	-1.08
chr15	99609596	99609945	Lima1	8.1e-08	-	99609596	99609945	0	1	349,	0	-7.09	-6.35	10.7	-0.551	-1.37	-1.08
chr18	37966163	37966263	Pcdhgc3	0.00023	+	37966163	37966263	0	1	100,	0	-3.64	-3.22	2.92	-0.788	-1.94	-1.08
chr18	84184446	84184596	Tshz1	5.1e-08	-	84184446	84184596	0	1	150,	0	-7.29	-6.51	3.86	-0.658	-1.62	-1.08
chr19	47695317	47695418	Slk	8.1e-08	+	47695317	47695418	0	1	101,	0	-7.09	-6.34	1.29	-0.5	-1.26	-1.08
chr2	128793187	128793436	Zc3h6	5.8e-05	+	128793187	128793436	0	1	249,	0	-4.24	-3.77	3.08	-0.553	-1.37	-1.07
chr2	26265899	26266049	Sec16a	0.00029	-	26265899	26266049	0	1	150,	0	-3.54	-3.13	3.78	-0.695	-1.71	-1.07
chr2	56960285	56960984	Nr4a2	3.2e-11	-	56960285	56960984	0	2	538,13,	0,686	-10.5	-9.28	12.3	-1.25	-2.86	-1.07
chr2	178146453	178146849	Ppp1r3d	6.5e-06	-	178146453	178146849	0	1	396,	0	-5.19	-4.65	7.91	-0.502	-1.27	-1.07
chr3	36064232	36065179	D3Ertd254e	6.9e-07	+	36064232	36065179	0	1	947,	0	-6.16	-5.52	4.5	-1.06	-2.5	-1.07
chr3	104808181	104808482	Cttnbp2nl	6.3e-07	-	104808181	104808482	0	1	301,	0	-6.2	-5.56	3	-0.461	-1.17	-1.07
chr4	98925683	98925783	Atg4c	4e-06	+	98925683	98925783	0	1	100,	0	-5.4	-4.84	5.92	-0.423	-1.08	-1.07
chr4	104903692	104903792	Ppap2b	1.7e-06	+	104903692	104903792	0	1	100,	0	-5.77	-5.17	1.79	-0.547	-1.36	-1.07
chr4	132978325	132978672	Slc9a1	0.00045	+	132978325	132978672	0	1	347,	0	-3.35	-2.95	2.37	-1.1	-2.57	-1.07
chr6	112670061	112670162	Srgap3	0.012	-	112670061	112670162	0	1	101,	0	-1.92	-1.58	1.63	-1.06	-2.5	-1.07
chr7	35460834	35461134	Chst8	2.8e-07	-	35460834	35461134	0	1	300,	0	-6.56	-5.88	4.88	-0.705	-1.74	-1.07
chr8	10633499	10633850	Myo16	7.1e-10	+	10633499	10633850	0	1	351,	0	-9.15	-8.13	4.43	-1	-2.37	-1.07
chr8	109593550	109593651	Terf2	0.00042	-	109593550	109593651	0	1	101,	0	-3.38	-2.97	2.58	-0.487	-1.23	-1.07
chr11	6303940	6304173	Zmiz2	1.3e-12	+	6303940	6304173	0	2	18,131,	0,102	-11.9	-10.5	1.33	-2.23	-4.55	-1.07
chr11	119070123	119070423	Tbc1d16	8.7e-10	-	119070123	119070423	0	1	300,	0	-9.06	-8.05	4.19	-1.03	-2.42	-1.07
chr13	96106450	96106700	Zbed3	2.5e-05	+	96106450	96106700	0	1	250,	0	-4.6	-4.11	8.88	-0.842	-2.05	-1.07
chr16	64766029	64766424	4930453N24Rik	0.00019	-	64766029	64766424	0	1	395,	0	-3.72	-3.3	5.8	-1.81	-3.83	-1.07
chr18	75594308	75594409	Ctif	0.016	-	75594308	75594409	0	1	101,	0	-1.8	-1.47	1.97	-0.51	-1.28	-1.07
chr1	36375979	36376329	Arid5a	8.9e-06	+	36375979	36376329	0	1	350,	0	-5.05	-4.52	5.44	-0.588	-1.46	-1.06
chr2	79498012	79498363	Ssfa2	3.2e-06	+	79498012	79498363	0	1	351,	0	-5.49	-4.92	3.45	-1.05	-2.48	-1.06
chr2	118525979	118526178	Ankrd63	4e-05	-	118525979	118526178	0	1	199,	0	-4.4	-3.92	3.53	-0.768	-1.89	-1.06
chr2	118962978	118963077	Rmdn3	0.00021	-	118962978	118963077	0	1	99,	0	-3.67	-3.25	1.8	-0.568	-1.41	-1.06
chr4	33318023	33318323	Srsf12	0.00011	+	33318023	33318323	0	1	300,	0	-3.97	-3.52	4.33	-0.641	-1.58	-1.06
chr4	41659113	41659361	Rpp25l	4.9e-05	-	41659113	41659361	0	1	248,	0	-4.31	-3.84	8.46	-1.16	-2.68	-1.06
chr5	31459763	31459962	Gtf3c2	1.6e-14	-	31459763	31459962	0	1	199,	0	-13.8	-12.1	6.92	-0.701	-1.73	-1.06
chr5	125507262	125507362	Ncor2	5.6e-06	-	125507262	125507362	0	1	100,	0	-5.25	-4.7	3.67	-0.474	-1.2	-1.06
chr6	119524993	119525641	Erc1	2.7e-05	-	119524993	119525641	0	1	648,	0	-4.57	-4.08	3.72	-1.32	-3	-1.06
chr7	135415340	135415639	BC017158	2.8e-06	-	135415340	135415639	0	1	299,	0	-5.55	-4.98	3.27	-0.581	-1.44	-1.06
chr9	21077992	21078240	Atg4d	2e-15	+	21077992	21078240	0	1	248,	0	-14.7	-12.9	9.28	-0.924	-2.23	-1.06
chr10	67002761	67003306	Egr2	3.2e-06	+	67002761	67003306	0	1	545,	0	-5.5	-4.93	5	-0.564	-1.39	-1.06
chr12	15798682	15798933	Trib2	0.00021	-	15798682	15798933	0	1	251,	0	-3.68	-3.26	2.69	-1.32	-2.99	-1.06
chr13	75269403	75269502	Pcsk1	6.9e-07	+	75269403	75269502	0	1	99,	0	-6.16	-5.52	1.76	-0.451	-1.15	-1.06
chr14	51385281	51385480	Ttc5	1.7e-05	-	51385281	51385480	0	1	199,	0	-4.77	-4.26	3.33	-0.537	-1.33	-1.06
chr14	70104941	70105484	R3hcc1	1.5e-07	-	70104941	70105484	0	1	543,	0	-6.83	-6.12	3.19	-2.43	-4.84	-1.06
chr14	80169883	80170180	Pcdh8	8.5e-06	-	80169883	80170180	0	1	297,	0	-5.07	-4.54	3.12	-1.36	-3.08	-1.06
chr15	37911241	37913711	Ubr5	0.00026	-	37911241	37913711	0	2	91,10,	0,2460	-3.58	-3.16	1.84	-0.676	-1.66	-1.06
chr15	73416832	73417280	Slc45a4	5.2e-08	-	73416832	73417280	0	1	448,	0	-7.28	-6.51	4.97	-1.22	-2.79	-1.06
chr16	55973830	55974031	2310061J03Rik	0.0035	-	55973830	55974031	0	1	201,	0	-2.46	-2.1	2.54	-0.711	-1.76	-1.06
chrX	149045692	149045891	Shroom2	7.4e-06	-	149045692	149045891	0	1	199,	0	-5.13	-4.59	6.71	-0.489	-1.23	-1.06
chr1	34644324	34645018	Amer3	0.0044	+	34644324	34645018	0	1	694,	0	-2.36	-2.01	6.73	-0.854	-2.08	-1.05
chr1	73971434	73971685	Tns1	2.2e-07	-	73971434	73971685	0	1	251,	0	-6.65	-5.96	2.5	-0.7	-1.72	-1.05
chr2	11221616	11222013	Prkcq	0.00046	+	11221616	11222013	0	1	397,	0	-3.34	-2.93	4.67	-0.992	-2.36	-1.05
chr2	32087908	32088059	Prrc2b	0.0024	+	32087908	32088059	0	1	151,	0	-2.62	-2.26	1.37	-2.26	-4.61	-1.05
chr2	169710430	169710579	Tshz2	0.001	+	169710430	169710579	0	1	149,	0	-2.98	-2.59	2.56	-0.501	-1.26	-1.05
chr3	87735502	87736052	Isg20l2	1.3e-07	+	87735502	87736052	0	1	550,	0	-6.88	-6.16	9.78	-0.952	-2.27	-1.05
chr5	124456323	124456669	Vps37b	0.00017	-	124456323	124456669	0	1	346,	0	-3.78	-3.35	4.24	-0.995	-2.36	-1.05
chr6	106730906	106732473	Crbn	1.3e-07	-	106730906	106732473	0	3	198,132,17,	0,790,1550	-6.87	-6.15	4.67	-1.2	-2.75	-1.05
chr7	52085679	52085977	Nup62	0.013	+	52085679	52085977	0	1	298,	0	-1.87	-1.53	9.39	-0.796	-1.95	-1.05
chr7	104801660	104809465	Rsf1	3.2e-05	+	104801660	104809465	0	2	57,143,	0,7662	-4.49	-4.01	1.59	-1.1	-2.57	-1.05
chr9	19452485	19452734	Zfp317	1.7e-09	+	19452485	19452734	0	1	249,	0	-8.76	-7.8	8.94	-0.588	-1.46	-1.05
chr10	75502183	75502780	Zfp280b	8.1e-07	+	75502183	75502780	0	1	597,	0	-6.09	-5.46	3.64	-1.1	-2.56	-1.05
chr10	77362666	77362817	Lrrc3	0.00013	-	77362666	77362817	0	1	151,	0	-3.88	-3.44	4.23	-0.441	-1.13	-1.05
chr10	83990086	83990532	Ckap4	2.3e-09	-	83990086	83990532	0	1	446,	0	-8.64	-7.69	11.6	-1.61	-3.51	-1.05
chr11	32323743	32323994	Sh3pxd2b	0.0023	+	32323743	32323994	0	1	251,	0	-2.63	-2.27	5.42	-0.901	-2.18	-1.05
chr11	98714021	98714121	Rapgefl1	1e-07	+	98714021	98714121	0	1	100,	0	-6.99	-6.25	1.65	-0.842	-2.05	-1.05
chr1	194333490	194333790	Kcnh1	1.3e-07	+	194333490	194333790	0	1	300,	0	-6.87	-6.15	5.95	-0.727	-1.79	-1.04
chr2	107137761	107138062	Kcna4	6.8e-06	+	107137761	107138062	0	1	301,	0	-5.17	-4.63	5.45	-0.499	-1.26	-1.04
chr2	34533344	34533593	Gapvd1	4.8e-07	-	34533344	34533593	0	1	249,	0	-6.32	-5.66	5.18	-0.88	-2.14	-1.04
chr2	105228030	105228179	Rcn1	1.1e-06	-	105228030	105228179	0	1	149,	0	-5.96	-5.34	3.87	-0.5	-1.26	-1.04
chr2	152239733	152239983	Zcchc3	2.9e-06	-	152239733	152239983	0	1	250,	0	-5.54	-4.96	4.6	-0.457	-1.17	-1.04
chr3	65750421	65750721	Ccnl1	1.6e-07	-	65750421	65750721	0	1	300,	0	-6.8	-6.09	7.69	-0.602	-1.49	-1.04
chr4	124515694	124516094	Mtf1	2.3e-05	+	124515694	124516094	0	1	400,	0	-4.64	-4.14	3.45	-0.626	-1.55	-1.04
chr4	46188141	46196082	Xpa	2.1e-05	-	46188141	46196082	0	2	146,93,	0,7848	-4.68	-4.18	4.31	-0.527	-1.31	-1.04
chr4	71779059	71779260	Tle1	3e-07	-	71779059	71779260	0	1	201,	0	-6.52	-5.84	5.72	-0.777	-1.91	-1.04
chr4	141696813	141696963	Kazn	0.00014	-	141696813	141696963	0	1	150,	0	-3.86	-3.42	1.5	-1.16	-2.68	-1.04
chr5	30925218	30925565	Kcnk3	0.0001	+	30925218	30925565	0	1	347,	0	-3.99	-3.55	3.63	-0.808	-1.98	-1.04
chr7	88036404	88036753	Wdr73	4.4e-09	-	88036404	88036753	0	1	349,	0	-8.36	-7.45	10.1	-0.6	-1.49	-1.04
chr9	53378341	53379192	Npat	2.2e-08	+	53378341	53379192	0	1	851,	0	-7.65	-6.83	4.46	-1.39	-3.13	-1.04
chr10	96080080	96081330	Btg1	4e-13	+	96080080	96081330	0	2	26,421,	0,829	-12.4	-10.9	12.1	-0.744	-1.83	-1.04
chr11	3812742	3812891	Slc35e4	2.7e-06	-	3812742	3812891	0	1	149,	0	-5.57	-4.99	3.28	-0.444	-1.13	-1.04
chr11	75265932	75266231	Wdr81	1.3e-08	-	75265932	75266231	0	1	299,	0	-7.88	-7.03	10.3	-0.603	-1.49	-1.04
chr12	55169624	55170123	Npas3	3.5e-07	+	55169624	55170123	0	1	499,	0	-6.45	-5.78	5.92	-0.418	-1.07	-1.04
chr14	58309787	58310086	Lats2	6.6e-07	-	58309787	58310086	0	1	299,	0	-6.18	-5.54	11	-0.547	-1.35	-1.04
chr15	5184639	5184888	Ptger4	0.00016	-	5184639	5184888	0	1	249,	0	-3.8	-2.84	3.2	-0.672	-1.66	-1.04
chr16	22046860	22047159	Senp2	0.00016	+	22046860	22047159	0	1	299,	0	-3.79	-3.36	2.38	-1.06	-2.49	-1.04
chr16	21650011	21650260	2510009E07Rik	0.0031	-	21650011	21650260	0	1	249,	0	-2.51	-2.15	3.25	-1.11	-2.59	-1.04
chr17	79330718	79330818	Cebpz	0.0045	-	79330718	79330818	0	1	100,	0	-2.35	-1.99	1.77	-0.555	-1.38	-1.04
chr18	37129056	37129307	Pcdha6	8.1e-07	+	37129056	37129307	0	1	251,	0	-6.09	-5.45	8.46	-0.611	-1.51	-1.04
chr19	8684693	8684991	Slc22a8	1.6e-05	+	8684693	8684991	0	1	298,	0	-4.79	-4.28	3.14	-1.25	-2.85	-1.04
chr19	46776141	46776389	2010012O05Rik	0.00055	+	46776141	46776389	0	1	248,	0	-3.26	-2.87	5.93	-0.455	-1.16	-1.04
chr1	176538920	176539171	Fmn2	8.5e-08	+	176538920	176539171	0	1	251,	0	-7.07	-6.33	3.24	-0.584	-1.44	-1.03
chr1	10199647	10199748	Arfgef1	0.0087	-	10199647	10199748	0	1	101,	0	-2.06	-1.72	2.83	-0.399	-1.03	-1.03
chr1	16986952	16987399	Jph1	3.7e-06	-	16986952	16987399	0	1	447,	0	-5.43	-4.86	3.25	-0.465	-1.18	-1.03
chr1	153739814	153739914	1700025G04Rik	1.7e-05	-	153739814	153739914	0	1	100,	0	-4.77	-4.27	1.35	-0.592	-1.47	-1.03
chr5	66843276	66843476	Apbb2	4e-07	-	66843276	66843476	0	1	200,	0	-6.4	-5.74	6	-0.589	-1.46	-1.03
chr5	135886861	135887061	Hip1	1.7e-05	-	135886861	135887061	0	1	200,	0	-4.78	-4.27	1.75	-0.708	-1.75	-1.03
chr6	17290487	17290637	Cav1	0.00015	+	17290487	17290637	0	1	150,	0	-3.83	-2.87	4.86	-0.434	-1.11	-1.03
chr6	24903831	24904131	Tmem229a	7.6e-05	-	24903831	24904131	0	1	300,	0	-4.12	-3.67	5.33	-0.431	-1.1	-1.03
chr6	120843385	120843684	Bid	0.0023	-	120843385	120843684	0	1	299,	0	-2.64	-2.27	5.17	-0.922	-2.22	-1.03
chr7	28746953	28747202	Zfp780b	0.001	-	28746953	28747202	0	1	249,	0	-2.98	-2.6	4.73	-0.743	-1.83	-1.03
chr8	4213376	4214667	BC068157	1.3e-05	-	4213376	4214667	0	1	1291,	0	-4.9	-4.38	2.36	-4.49	-7.48	-1.03
chr9	63225216	63225463	Map2k5	0.00072	-	63225216	63225463	0	1	247,	0	-3.14	-2.75	2.2	-0.444	-1.13	-1.03
chr9	91256132	91256483	Zic1	1.1e-07	-	91256132	91256483	0	1	351,	0	-6.94	-6.21	5.36	-0.603	-1.49	-1.03
chr10	84464534	84478155	Ric8b	6.8e-08	+	84464534	84478155	0	2	112,335,	0,13286	-7.17	-6.41	2.47	-1.89	-3.97	-1.03
chr10	18309210	18309510	D10Bwg1379e	5e-08	-	18309210	18309510	0	1	300,	0	-7.3	-6.52	6	-0.524	-1.3	-1.03
chr10	90612010	90612210	Tmpo	0.00012	-	90612010	90612210	0	1	200,	0	-3.92	-3.48	5.33	-0.581	-1.44	-1.03
chr11	86931338	86935727	Ska2	1.2e-07	+	86931338	86935727	0	2	8,292,	0,4097	-6.92	-6.19	2.94	-0.83	-2.03	-1.03
chr12	88430839	88430939	Tmem63c	0.0042	+	88430839	88430939	0	1	100,	0	-2.38	-2.03	1.68	-0.532	-1.32	-1.03
chr13	100199458	100199808	Map1b	1.7e-05	-	100199458	100199808	0	1	350,	0	-4.77	-4.27	5	-0.895	-2.17	-1.03
chr17	46536772	46536923	Zfp318	1.1e-08	+	46536772	46536923	0	1	151,	0	-7.97	-7.11	1.89	-0.8	-1.97	-1.03
chrX	100894929	100895128	Slc16a2	0.00016	-	100894929	100895128	0	1	199,	0	-3.8	-3.37	2.85	-0.744	-1.83	-1.03
chr2	91460273	91460573	Ckap5	5.8e-10	+	91460273	91460573	0	1	300,	0	-9.24	-8.21	8.37	-2.46	-4.89	-1.02
chr4	15908592	15908743	Nbn	2.2e-06	+	15908592	15908743	0	1	151,	0	-5.66	-5.07	6.35	-0.86	-2.1	-1.02
chr4	55026386	55026587	Zfp462	0.0076	+	55026386	55026587	0	1	201,	0	-2.12	-1.77	2.32	-0.639	-1.57	-1.02
chr4	137213102	137213353	Usp48	1.7e-08	+	137213102	137213353	0	1	251,	0	-7.76	-6.92	3.97	-0.782	-1.92	-1.02
chr4	137994945	137995245	Mul1	7.9e-11	+	137994945	137995245	0	1	300,	0	-10.1	-9	9	-0.658	-1.62	-1.02
chr5	36885862	36914308	Tbc1d14	6e-05	-	36885862	36914308	0	2	84,364,	0,28082	-4.22	-3.75	4.69	-0.698	-1.72	-1.02
chr5	113515442	113515692	2900026A02Rik	1.4e-06	-	113515442	113515692	0	1	250,	0	-5.84	-5.23	5.73	-1.14	-2.64	-1.02
chr6	124952220	124952320	Pianp	3.4e-10	+	124952220	124952320	0	1	100,	0	-9.47	-8.41	1.32	-0.894	-2.16	-1.02
chr6	149465599	149498906	Bicd1	1.1e-07	+	149465599	149498906	0	3	7,208,35,	0,1828,33272	-6.97	-6.24	4.22	-0.638	-1.57	-1.02
chr7	128219757	128219857	Mettl9	0.0018	+	128219757	128219857	0	1	100,	0	-2.75	-2.38	3.62	-0.42	-1.08	-1.02
chr7	52729181	52729331	Dhdh	0.00048	-	52729181	52729331	0	1	150,	0	-3.32	-2.92	2.17	-0.621	-1.54	-1.02
chr7	91258611	91259158	Abhd17c	1.3e-08	-	91258611	91259158	0	1	547,	0	-7.88	-7.03	4.12	-1.28	-2.91	-1.02
chr8	13146945	13147095	Cul4a	2.8e-05	+	13146945	13147095	0	1	150,	0	-4.56	-4.07	3.4	-0.768	-1.89	-1.02
chr8	13878369	13878667	Champ1	0.0012	+	13878369	13878667	0	1	298,	0	-2.93	-2.55	3.23	-0.666	-1.64	-1.02
chr8	65824483	65824583	Spock3	2e-05	+	65824483	65824583	0	1	100,	0	-4.69	-4.19	2.45	-1.04	-2.44	-1.02
chr9	37347561	37347927	Vsig2	0.0016	+	37347561	37347927	0	2	50,49,	0,317	-2.79	-2.42	1.82	-0.526	-1.31	-1.02
chr9	14158532	14158633	Endod1	0.00049	-	14158532	14158633	0	1	101,	0	-3.31	-2.91	4.09	-0.591	-1.46	-1.02
chr9	106342480	106342580	Abhd14a	1.2e-08	-	106342480	106342580	0	1	100,	0	-7.93	-7.07	1.84	-0.8	-1.96	-1.02
chr10	57956552	57956653	Ranbp2	1.2e-05	+	57956552	57956653	0	1	101,	0	-4.91	-4.39	4.25	-0.488	-1.23	-1.02
chr11	48680036	48680334	Irgm1	1.5e-05	-	48680036	48680334	0	1	298,	0	-4.82	-4.31	6	-0.418	-1.07	-1.02
chr12	75043107	75043257	Hif1a	7.4e-09	+	75043107	75043257	0	1	150,	0	-8.13	-7.25	5.56	-0.839	-2.05	-1.02
chr14	52608568	52609069	Arhgef40	9.3e-06	+	52608568	52609069	0	1	501,	0	-5.03	-4.5	3.56	-0.8	-1.96	-1.02
chr15	99042504	99042848	Spats2	7.9e-05	+	99042504	99042848	0	1	344,	0	-4.1	-3.65	3.42	-0.722	-1.78	-1.02
chr17	32366408	32366607	Brd4	5.2e-06	-	32366408	32366607	0	1	199,	0	-5.28	-4.73	2.7	-0.672	-1.66	-1.02
chr18	23816971	23817071	Dtna	0.00041	+	23816971	23817071	0	1	100,	0	-3.39	-2.99	1.89	-0.481	-1.21	-1.02
chr18	61291880	61292181	Hmgxb3	1.7e-08	-	61291880	61292181	0	1	301,	0	-7.77	-6.93	4.35	-0.647	-1.59	-1.02
chr18	84255257	84255507	Tshz1	0.00016	-	84255257	84255507	0	1	250,	0	-3.8	-3.36	2.83	-0.578	-1.43	-1.02
chr1	43089621	43089919	Gpr45	1.2e-05	+	43089621	43089919	0	1	298,	0	-4.92	-4.4	3.69	-0.423	-1.08	-1.01
chr2	91116836	91116985	Arfgap2	1.6e-05	+	91116836	91116985	0	1	149,	0	-4.8	-4.29	1.43	-0.587	-1.45	-1.01
chr3	95035792	95035993	Cdc42se1	2e-12	+	95035792	95035993	0	1	201,	0	-11.7	-10.3	4.31	-0.877	-2.13	-1.01
chr3	54608215	54608412	Rfxap	2.5e-15	-	54608215	54608412	0	1	197,	0	-14.6	-12.8	6.96	-1.51	-3.38	-1.01
chr3	63503043	63503293	Plch1	6.8e-06	-	63503043	63503293	0	1	250,	0	-5.17	-4.63	5.5	-0.422	-1.08	-1.01
chr4	24935244	24935738	Gpr63	5.5e-06	+	24935244	24935738	0	1	494,	0	-5.26	-4.71	6.14	-0.547	-1.36	-1.01
chr4	118087387	118087586	Med8	7.9e-11	+	118087387	118087586	0	1	199,	0	-10.1	-9	4.07	-0.697	-1.72	-1.01
chr4	124532631	124532880	Maneal	1.9e-06	-	124532631	124532880	0	1	249,	0	-5.73	-5.13	10.2	-0.472	-1.19	-1.01
chr4	149281076	149281274	Spsb1	5e-08	-	149281076	149281274	0	1	198,	0	-7.3	-6.52	2.33	-0.513	-1.28	-1.01
chr5	103342032	103342133	Mapk10	4e-05	-	103342032	103342133	0	1	101,	0	-4.4	-3.92	1.95	-1.26	-2.88	-1.01
chr7	52071839	52084190	Nup62	3.6e-05	+	52071839	52084190	0	2	14,334,	0,12017	-4.44	-3.96	6.19	-0.85	-2.07	-1.01
chr7	147126196	147126396	Kndc1	0.00019	+	147126196	147126396	0	1	200,	0	-3.73	-3.31	2.61	-0.648	-1.6	-1.01
chr7	53354167	53354660	Kcnj11	1.2e-07	-	53354167	53354660	0	1	493,	0	-6.92	-6.19	6.4	-2.3	-4.67	-1.01
chr7	108972449	108972600	Inppl1	6.5e-05	-	108972449	108972600	0	1	151,	0	-4.19	-3.73	2	-0.548	-1.36	-1.01
chr8	24049644	24049994	Kat6a	1.9e-08	+	24049644	24049994	0	1	350,	0	-7.71	-6.88	3.33	-0.69	-1.7	-1.01
chr8	72433402	72433651	Gatad2a	0.0013	-	72433402	72433651	0	1	249,	0	-2.87	-2.5	5.11	-0.503	-1.27	-1.01
chr10	18245861	18246311	Nhsl1	6.2e-06	+	18245861	18246311	0	1	450,	0	-5.21	-4.67	4.38	-1.34	-3.03	-1.01
chr10	126516112	126516212	Agap2	8.5e-08	+	126516112	126516212	0	1	100,	0	-7.07	-6.33	3.34	-1.3	-2.93	-1.01
chr11	70371167	70371415	Pld2	4e-06	+	70371167	70371415	0	1	248,	0	-5.4	-4.84	5.05	-0.983	-2.33	-1.01
chr12	77450478	77451120	Zbtb25	5.8e-06	-	77450478	77451120	0	1	642,	0	-5.24	-4.69	3.8	-0.772	-1.91	-1.01
chr12	85689236	85689663	Fam161b	0.00056	-	85689236	85689663	0	2	90,108,	0,319	-3.25	-2.85	1.79	-0.649	-1.6	-1.01
chr13	54203072	54203320	Sfxn1	1.1e-07	+	54203072	54203320	0	1	248,	0	-6.96	-6.23	7.91	-0.64	-1.57	-1.01
chr14	55680794	55680895	Zfhx2	0.00051	-	55680794	55680895	0	1	101,	0	-3.29	-2.89	3.09	-0.404	-1.04	-1.01
chr17	34133155	34133306	H2-K1	0.00081	-	34133155	34133306	0	1	151,	0	-3.09	-2.71	1.44	-0.527	-1.31	-1.01
chr4	140674650	140695611	Szrd1	5.8e-05	-	140674650	140695611	0	3	46,50,5,	0,1588,20956	-4.24	-3.77	1.92	-0.398	-1.02	-1
chr5	143934759	143935058	Rbak	8.3e-05	-	143934759	143935058	0	1	299,	0	-4.08	-3.63	6.89	-0.482	-1.22	-1
chr6	4490544	4490794	Col1a2	6.5e-06	+	4490544	4490794	0	1	250,	0	-5.19	-4.64	5.5	-0.654	-1.61	-1
chr6	136509265	136509465	Atf7ip	0.0013	+	136509265	136509465	0	1	200,	0	-2.89	-2.51	5.04	-0.739	-1.82	-1
chr8	87090092	87091617	Cacna1a	1.3e-16	+	87090092	87091617	0	2	200,100,	0,1425	-15.9	-13.9	2.11	-1.32	-2.99	-1
chr10	10408102	10408653	Grm1	6.8e-09	-	10408102	10408653	0	1	551,	0	-8.17	-7.28	12.2	-1.19	-2.74	-1
chr13	38023152	38023652	Rreb1	4.4e-08	+	38023152	38023652	0	1	500,	0	-7.36	-6.58	3.12	-0.895	-2.17	-1
chr14	69861244	69861394	Slc25a37	5.5e-05	-	69861244	69861394	0	1	150,	0	-4.26	-3.79	2	-1.04	-2.46	-1
chr16	22468922	22469171	Dgkg	5.6e-05	-	22468922	22469171	0	1	249,	0	-4.25	-3.78	3.43	-0.695	-1.71	-1
chr19	38863860	38864059	Noc3l	1.4e-07	-	38863860	38864059	0	1	199,	0	-6.84	-6.13	4.11	-0.5	-1.26	-1
chr8	13879409	13880351	Champ1	1.5e-10	+	13879409	13880351	0	1	942,	0	-9.83	-8.73	15.8	-1.67	-3.62	-0.999
chr9	88348978	88350464	Syncrip	4.2e-10	-	88348978	88350464	0	2	155,45,	0,1441	-9.38	-8.33	3.41	-0.436	-1.12	-0.999
chr1	60047711	60048011	Ica1l	7.8e-08	-	60047711	60048011	0	1	300,	0	-7.11	-6.36	5.36	-0.708	-1.75	-0.996
chr7	71527848	71529219	Mphosph10	0.00043	-	71527848	71529219	0	2	66,32,	0,1339	-3.37	-2.46	1.29	-0.448	-1.14	-0.996
chr9	44614135	44614386	Kmt2a	9.8e-07	-	44614135	44614386	0	1	251,	0	-6.01	-5.39	2.26	-0.665	-1.64	-0.996
chr14	8997176	8997276	Pxk	3.9e-05	+	8997176	8997276	0	1	100,	0	-4.41	-3.93	2.15	-0.463	-1.18	-0.996
chr5	121703929	121704280	Gm15800	3.8e-05	+	121703929	121704280	0	1	351,	0	-4.42	-3.94	4.47	-0.983	-2.33	-0.995
chr8	85948070	85950530	Clgn	2.6e-08	+	85948070	85950530	0	4	27,163,101,106,	0,399,1353,2354	-7.59	-6.77	2.12	-1.38	-3.13	-0.995
chr13	58510124	58510671	Rmi1	4.2e-06	+	58510124	58510671	0	1	547,	0	-5.38	-4.82	8.25	-0.715	-1.77	-0.995
chr2	77025184	77026574	Sestd1	9.8e-07	-	77025184	77026574	0	2	133,18,	0,1372	-6.01	-5.38	2.67	-0.6	-1.49	-0.994
chr13	112538829	112539129	Map3k1	2.2e-07	-	112538829	112539129	0	1	300,	0	-6.65	-5.96	6.25	-0.465	-1.18	-0.994
chr2	73181551	73181800	Gpr155	2.5e-05	-	73181551	73181800	0	1	249,	0	-4.61	-4.11	2.76	-0.736	-1.82	-0.993
chr14	55086750	55086998	Lrp10	9.3e-08	+	55086750	55086998	0	1	248,	0	-7.03	-6.29	3.95	-0.509	-1.28	-0.993
chr18	36807700	36807950	Ankhd1	8.3e-05	+	36807700	36807950	0	1	250,	0	-4.08	-3.62	3.55	-0.75	-1.85	-0.993
chr9	110329524	110330670	Klhl18	8.3e-07	-	110329524	110330670	0	1	1146,	0	-6.08	-5.44	9.65	-3.68	-6.45	-0.992
chr16	76293594	76294092	Nrip1	2.5e-07	-	76293594	76294092	0	1	498,	0	-6.61	-5.92	4.22	-0.879	-2.14	-0.992
chr1	24036400	24036699	Fam135a	0.00051	-	24036400	24036699	0	1	299,	0	-3.29	-2.89	6.29	-0.423	-1.08	-0.991
chr15	79248879	79249080	Csnk1e	0.018	-	79248879	79249080	0	1	201,	0	-1.74	-1.41	2.68	-1.04	-2.44	-0.991
chrX	5746813	5749609	Nudt10	1.3e-10	-	5746813	5749609	0	2	101,150,	0,2646	-9.89	-8.78	2.43	-0.705	-1.74	-0.991
chr1	88439837	88440036	Pde6d	1.2e-06	-	88439837	88440036	0	1	199,	0	-5.91	-5.3	4.68	-0.708	-1.75	-0.99
chr6	111516178	111516428	Grm7	8.9e-06	+	111516178	111516428	0	1	250,	0	-5.05	-4.52	4.96	-0.743	-1.83	-0.99
chr10	4533219	4533418	Mtrf1l	4.9e-05	+	4533219	4533418	0	1	199,	0	-4.31	-3.3	4.86	-0.705	-1.73	-0.99
chr14	49933363	49938451	Slc35f4	2.1e-05	-	49933363	49938451	0	2	130,69,	0,5019	-4.68	-4.18	3.92	-0.478	-1.21	-0.99
chr15	12375400	12387732	Pdzd2	0.00011	-	12375400	12387732	0	2	20,180,	0,12152	-3.95	-3.51	2.68	-0.552	-1.37	-0.99
chr2	49111829	49112675	Mbd5	0.00016	+	49111829	49112675	0	1	846,	0	-3.79	-3.36	4.14	-1.32	-2.99	-0.989
chr8	108297887	108298259	Ranbp10	1.9e-05	-	108297887	108298259	0	2	126,73,	0,299	-4.72	-4.21	2.4	-0.6	-1.49	-0.989
chr15	78679637	78679937	Cdc42ep1	0.00062	+	78679637	78679937	0	1	300,	0	-3.21	-2.82	3.33	-0.562	-1.39	-0.989
chr18	24634183	24636072	2700062C07Rik	0.0015	+	24634183	24636072	0	2	42,303,	0,1586	-2.83	-2.46	4.35	-0.575	-1.42	-0.989
chr18	37822744	37823094	Pcdhga1	0.0042	+	37822744	37823094	0	1	350,	0	-2.38	-1.57	3.22	-0.553	-1.37	-0.989
chr15	99610692	99611092	Lima1	1.4e-05	-	99610692	99611092	0	1	400,	0	-4.85	-4.34	3	-1.12	-2.61	-0.988
chr16	16477539	16484364	Fgd4	9.8e-05	-	16477539	16484364	0	2	67,182,	0,6643	-4.01	-3.56	5.1	-0.409	-1.05	-0.988
chr11	3402133	3402332	Inpp5j	2.2e-06	-	3402133	3402332	0	1	199,	0	-5.66	-5.07	3.65	-0.954	-2.28	-0.987
chr10	127981465	127981715	Zc3h10	0.0012	-	127981465	127981715	0	1	250,	0	-2.92	-2.54	6.92	-0.823	-2.02	-0.986
chr13	115879678	115879826	Pelo	0.0018	-	115879678	115879826	0	1	148,	0	-2.75	-2.38	3.29	-0.587	-1.46	-0.985
chr19	56987787	56987887	Afap1l2	1.4e-05	-	56987787	56987887	0	1	100,	0	-4.84	-4.33	5.91	-0.452	-1.16	-0.985
chr2	37207613	37211261	Pdcl	6.5e-08	-	37207613	37211261	0	2	289,106,	0,3542	-7.19	-6.43	5.67	-0.643	-1.58	-0.984
chr2	25037316	25037515	Nrarp	2.7e-06	+	25037316	25037515	0	1	199,	0	-5.57	-4.99	5.62	-0.829	-2.03	-0.983
chr10	61164874	61165173	Tysnd1	2.1e-07	+	61164874	61165173	0	1	299,	0	-6.67	-5.98	2.29	-0.88	-2.14	-0.983
chr12	32172116	32172562	Cbll1	3.6e-09	-	32172116	32172562	0	1	446,	0	-8.44	-7.51	4.25	-0.721	-1.78	-0.983
chr17	81777384	81777485	Slc8a1	6.2e-05	-	81777384	81777485	0	1	101,	0	-4.21	-3.75	1.42	-0.56	-1.39	-0.982
chr3	105770161	105770261	Wdr77	5.8e-08	+	105770161	105770261	0	1	100,	0	-7.24	-6.47	3.65	-0.788	-1.94	-0.981
chr4	149987976	149989597	Rere	4.8e-09	+	149987976	149989597	0	3	19,114,1012,	0,272,609	-8.32	-7.42	2.77	-3.66	-6.42	-0.981
chr5	35374842	35375143	Rgs12	7.4e-06	+	35374842	35375143	0	1	301,	0	-5.13	-4.59	3	-0.971	-2.31	-0.981
chr4	74923353	74923546	Tmem261	2e-07	-	74923353	74923546	0	1	193,	0	-6.7	-6	2.71	-0.747	-1.84	-0.98
chr5	77285375	77285576	C530008M17Rik	1.2e-08	+	77285375	77285576	0	1	201,	0	-7.93	-7.07	3.68	-0.873	-2.12	-0.979
chr9	74857769	74858217	Fam214a	2.1e-06	+	74857769	74858217	0	1	448,	0	-5.68	-5.09	7.91	-0.581	-1.44	-0.979
chr11	51436642	51436738	Nhp2	6.8e-06	+	51436642	51436738	0	1	96,	0	-5.17	-4.62	2.76	-0.584	-1.44	-0.979
chr13	54147944	54149237	Drd1a	2e-06	-	54147944	54149237	0	1	1293,	0	-5.69	-5.1	10.4	-2.92	-5.47	-0.979
chr15	25711214	25711465	Myo10	1.3e-08	+	25711214	25711465	0	1	251,	0	-7.89	-7.04	4.09	-0.483	-1.22	-0.978
chr8	13377704	13377903	Tfdp1	0.00018	+	13377704	13377903	0	1	199,	0	-3.74	-3.31	4.33	-0.426	-1.09	-0.977
chr8	105203550	105203700	Cdh11	0.00048	-	105203550	105203700	0	1	150,	0	-3.32	-2.91	4.05	-0.644	-1.59	-0.977
chr10	74515460	74515758	Rab36	6.6e-06	+	74515460	74515758	0	1	298,	0	-5.18	-4.63	6.07	-0.924	-2.22	-0.977
chr13	31722535	31722832	Foxf2	2.1e-06	+	31722535	31722832	0	1	297,	0	-5.67	-5.08	5.08	-0.873	-2.12	-0.977
chr18	38132626	38132977	Arap3	0.0001	-	38132626	38132977	0	1	351,	0	-3.99	-3.01	3.33	-0.784	-1.93	-0.977
chr1	133608507	133609250	5430435G22Rik	4.7e-05	+	133608507	133609250	0	1	743,	0	-4.33	-3.85	8.67	-1.19	-2.75	-0.976
chr1	127769465	127769815	Lypd1	0.0072	-	127769465	127769815	0	1	350,	0	-2.14	-1.79	3.44	-1.6	-3.5	-0.976
chr2	144300380	144300580	Dzank1	0.0013	-	144300380	144300580	0	1	200,	0	-2.9	-2.52	2.68	-0.752	-1.85	-0.976
chr7	139429821	139429971	Chst15	8.7e-07	-	139429821	139429971	0	1	150,	0	-6.06	-5.43	10.3	-0.397	-1.02	-0.976
chr11	115351833	115351929	Nt5c	4.7e-07	-	115351833	115351929	0	1	96,	0	-6.33	-5.67	1.79	-0.475	-1.2	-0.976
chrX	102051620	102051916	Magee2	0.00019	-	102051620	102051916	0	1	296,	0	-3.71	-2.77	3.56	-0.771	-1.9	-0.976
chr1	52244496	52245531	Gls	0.0011	-	52244496	52245531	0	2	142,9,	0,1026	-2.94	-2.56	2	-0.41	-1.06	-0.975
chr5	113518834	113519833	2900026A02Rik	6e-07	-	113518834	113519833	0	1	999,	0	-6.22	-5.57	8.43	-2.55	-4.99	-0.975
chr4	55022788	55023139	Zfp462	0.00066	+	55022788	55023139	0	1	351,	0	-3.18	-2.79	2.67	-0.537	-1.33	-0.974
chr7	117237868	117238313	Zfp143	8.5e-07	+	117237868	117238313	0	1	445,	0	-6.07	-5.44	2.67	-0.486	-1.22	-0.974
chr11	54724588	54724739	Tnip1	0.018	-	54724588	54724739	0	1	151,	0	-1.74	-1.41	4.25	-0.719	-1.77	-0.974
chr1	145494380	145494579	B3galt2	1.6e-11	+	145494380	145494579	0	1	199,	0	-10.8	-9.61	2.45	-0.525	-1.31	-0.973
chr2	165203383	165203634	Zfp334	6.2e-05	-	165203383	165203634	0	1	251,	0	-4.21	-3.75	3.73	-0.403	-1.04	-0.973
chr4	45471155	45501967	Shb	0.0085	-	45471155	45501967	0	2	59,41,	0,30771	-2.07	-1.73	2.79	-0.705	-1.73	-0.973
chr6	34107826	34108027	Slc35b4	3.7e-10	-	34107826	34108027	0	1	201,	0	-9.43	-8.38	9.37	-0.854	-2.08	-0.972
chr8	47620455	47620606	Acsl1	7.8e-06	+	47620455	47620606	0	1	151,	0	-5.11	-4.58	4.43	-0.618	-1.53	-0.972
chr6	72390113	72390262	4930414L22Rik	0.0054	+	72390113	72390262	0	1	149,	0	-2.27	-1.92	2.94	-0.499	-1.26	-0.971
chr6	96604876	96605320	Fam19a1	0.00019	+	96604876	96605320	0	1	444,	0	-3.71	-3.29	3.08	-1.98	-4.13	-0.971
chr7	147998494	147998890	Zfp941	0.00027	-	147998494	147998890	0	1	396,	0	-3.57	-3.15	3.91	-0.393	-1.01	-0.971
chr5	114268985	114269084	Selplg	3.2e-15	-	114268985	114269084	0	1	99,	0	-14.5	-12.7	2	-0.503	-1.27	-0.969
chr17	27571897	27572396	Grm4	4.5e-06	-	27571897	27572396	0	1	499,	0	-5.35	-4.79	5.89	-0.705	-1.74	-0.969
chr3	81016666	81017063	Pdgfc	9.5e-07	+	81016666	81017063	0	1	397,	0	-6.02	-5.4	5.56	-0.487	-1.23	-0.968
chr4	34032679	34032928	Cnr1	0.00058	+	34032679	34032928	0	1	249,	0	-3.24	-2.84	4.47	-0.839	-2.05	-0.968
chr7	26507356	26509754	Hnrnpul1	0.00022	-	26507356	26509754	0	3	26,192,181,	0,468,2217	-3.65	-3.23	1.65	-2.35	-4.74	-0.968
chr11	57872798	57872998	Larp1	0.00013	+	57872798	57872998	0	1	200,	0	-3.89	-3.45	5.75	-0.564	-1.4	-0.968
chr19	5891629	5891974	Tigd3	0.00021	-	5891629	5891974	0	1	345,	0	-3.68	-3.26	4.89	-0.591	-1.46	-0.968
chr2	90751211	90751359	Ptpmt1	0.00045	-	90751211	90751359	0	1	148,	0	-3.35	-2.95	7.73	-0.558	-1.38	-0.967
chr8	9987671	9988120	Abhd13	3.5e-09	+	9987671	9988120	0	1	449,	0	-8.45	-7.52	8.52	-0.824	-2.02	-0.967
chr16	91678438	91678539	Son	0.0012	+	91678438	91678539	0	1	101,	0	-2.91	-2.53	2.76	-0.445	-1.14	-0.967
chr5	114392624	114393071	Ssh1	1e-07	-	114392624	114393071	0	1	447,	0	-7	-6.27	3.23	-0.77	-1.89	-0.966
chr7	88186302	88186852	Zfp592	1.5e-05	+	88186302	88186852	0	1	550,	0	-4.81	-4.3	6.6	-0.652	-1.61	-0.965
chr9	108018308	108018509	Bsn	0.0022	-	108018308	108018509	0	1	201,	0	-2.66	-2.29	3.02	-0.752	-1.85	-0.965
chr4	143007276	143007476	Pramef8	9.8e-07	+	143007276	143007476	0	1	200,	0	-6.01	-5.39	3.71	-0.474	-1.2	-0.963
chr4	119091286	119091535	Ppcs	6.2e-05	-	119091286	119091535	0	1	249,	0	-4.21	-3.75	3.57	-0.426	-1.09	-0.963
chr7	31370546	31370796	Kmt2b	0.002	-	31370546	31370796	0	1	250,	0	-2.69	-2.33	1.68	-0.604	-1.5	-0.963
chr17	32349958	32350649	Brd4	8.1e-10	-	32349958	32350649	0	2	121,178,	0,513	-9.09	-8.08	4.08	-0.874	-2.13	-0.963
chr3	89205865	89206199	Lenep	2.5e-05	-	89205865	89206199	0	1	334,	0	-4.61	-4.12	6.4	-0.611	-1.51	-0.962
chr11	84213206	84213756	Acaca	7.9e-11	+	84213206	84213756	0	1	550,	0	-10.1	-8.97	7.19	-1.54	-3.42	-0.962
chr14	103378180	103378330	Kctd12	2.3e-06	-	103378180	103378330	0	1	150,	0	-5.64	-5.05	3.67	-0.537	-1.34	-0.962
chr16	30571307	30571553	Lsg1	7.2e-05	-	30571307	30571553	0	1	246,	0	-4.14	-3.68	5.22	-0.699	-1.72	-0.962
chr5	90711946	90712545	Ankrd17	3e-06	-	90711946	90712545	0	1	599,	0	-5.53	-4.95	4	-0.812	-1.99	-0.96
chr12	100028358	100028459	Eml5	5e-10	-	100028358	100028459	0	1	101,	0	-9.3	-8.27	4.38	-0.464	-1.18	-0.96
chr15	99530463	99530563	Asic1	1.7e-06	+	99530463	99530563	0	1	100,	0	-5.76	-5.16	2.32	-0.774	-1.91	-0.96
chr17	37101835	37102031	Znrd1as	0.00032	+	37101835	37102031	0	1	196,	0	-3.5	-2.59	5	-0.5	-1.26	-0.959
chr5	138226346	138226594	Mepce	0.00046	-	138226346	138226594	0	1	248,	0	-3.34	-2.93	3.64	-0.614	-1.52	-0.958
chr16	27451803	27451954	Ccdc50	2.6e-08	+	27451803	27451954	0	1	151,	0	-7.58	-6.77	3.32	-0.43	-1.1	-0.957
chr16	28828694	28829043	Mb21d2	7.1e-05	-	28828694	28829043	0	1	349,	0	-4.15	-3.69	5.27	-1.81	-3.83	-0.957
chr3	88625202	88625403	5830417I10Rik	1.7e-07	+	88625202	88625403	0	1	201,	0	-6.78	-6.07	5.56	-0.768	-1.89	-0.956
chr4	136445860	136446004	C1qc	2.3e-07	-	136445860	136446004	0	1	144,	0	-6.63	-5.93	1.65	-0.652	-1.61	-0.955
chr5	144471794	144472045	Usp42	7.2e-07	-	144471794	144472045	0	1	251,	0	-6.14	-5.5	5.2	-0.682	-1.68	-0.955
chr6	120431412	120432157	Il17ra	2.8e-06	+	120431412	120432157	0	1	745,	0	-5.56	-4.99	3.63	-0.578	-1.43	-0.955
chr8	32239097	32239747	Rnf122	2.5e-13	+	32239097	32239747	0	1	650,	0	-12.6	-11.1	10.6	-0.992	-2.36	-0.955
chr16	11088142	11088490	Txndc11	8.9e-07	-	11088142	11088490	0	1	348,	0	-6.05	-5.42	4.23	-0.711	-1.76	-0.955
chr1	137366347	137367360	Nav1	2.5e-12	-	137366347	137367360	0	2	296,304,	0,709	-11.6	-10.2	5.68	-0.937	-2.25	-0.954
chr7	29090893	29091041	Timm50	0.0014	-	29090893	29091041	0	1	148,	0	-2.85	-2.47	2.09	-0.39	-1	-0.954
chr17	80797276	80799142	Sos1	5.6e-06	-	80797276	80799142	0	2	736,62,	0,1804	-5.25	-4.7	6.67	-0.654	-1.62	-0.954
chr1	138522390	138522590	Zfp281	1.7e-05	+	138522390	138522590	0	1	200,	0	-4.77	-4.26	2.5	-0.487	-1.23	-0.953
chr6	88455044	88455145	Sec61a1	0.00041	-	88455044	88455145	0	1	101,	0	-3.39	-2.99	2.57	-0.439	-1.12	-0.953
chr7	130430091	130430390	Arhgap17	3.6e-07	-	130430091	130430390	0	1	299,	0	-6.44	-5.77	1.56	-0.9	-2.18	-0.953
chr9	40096409	40097407	Scn3b	5.9e-09	+	40096409	40097407	0	1	998,	0	-8.23	-7.34	14.8	-1.47	-3.3	-0.953
chr13	38593076	38593521	Txndc5	3.2e-11	-	38593076	38593521	0	1	445,	0	-10.5	-9.31	5.29	-1.09	-2.53	-0.953
chr2	109862085	109881461	Ccdc34	3e-08	+	109862085	109881461	0	4	86,108,159,44,	0,10403,18645,19332	-7.53	-6.72	3.24	-1.35	-3.07	-0.952
chr7	99596161	99596361	Dlg2	1.6e-06	+	99596161	99596361	0	1	200,	0	-5.8	-5.2	2.47	-1.15	-2.66	-0.952
chr7	7156712	7156911	Zfp772	1.1e-08	-	7156712	7156911	0	1	199,	0	-7.95	-7.09	10.7	-0.428	-1.09	-0.952
chr14	32990545	32991244	Ncoa4	1.9e-05	+	32990545	32991244	0	2	14,236,	0,463	-4.72	-4.21	2.03	-0.689	-1.7	-0.952
chr17	6306680	6306879	Tmem181a	5.4e-09	+	6306680	6306879	0	1	199,	0	-8.27	-7.37	3.95	-0.549	-1.36	-0.952
chr18	68435490	68435591	Fam210a	0.00013	-	68435490	68435591	0	1	101,	0	-3.89	-2.93	1.4	-0.395	-1.01	-0.952
chr7	30106690	30106890	Sipa1l3	0.00079	-	30106690	30106890	0	1	200,	0	-3.1	-2.71	2.24	-0.722	-1.78	-0.951
chr11	118125073	118129135	Usp36	3.1e-07	-	118125073	118129135	0	3	83,543,20,	0,938,4042	-6.51	-5.83	5.71	-0.752	-1.85	-0.951
chr8	97099240	97099590	Fam192a	2.3e-10	-	97099240	97099590	0	1	350,	0	-9.63	-8.55	4.48	-0.795	-1.95	-0.95
chr11	74713805	74714006	Tsr1	2.5e-06	+	74713805	74714006	0	1	201,	0	-5.6	-5.02	4.38	-0.617	-1.53	-0.95
chrX	71099467	71099568	L1cam	0.00016	-	71099467	71099568	0	1	101,	0	-3.8	-3.37	1.47	-1.16	-2.69	-0.95
chr6	125256986	125257286	Ltbr	5.4e-06	-	125256986	125257286	0	1	300,	0	-5.27	-4.72	8.12	-0.977	-2.32	-0.949
chr7	118177224	118177325	Ctr9	8.3e-05	+	118177224	118177325	0	1	101,	0	-4.08	-3.63	2.19	-0.394	-1.01	-0.949
chr5	20503716	20504509	Ptpn12	1.4e-07	-	20503716	20504509	0	1	793,	0	-6.86	-6.14	10.4	-1.34	-3.04	-0.948
chr16	32251952	32252344	Wdr53	9.3e-05	+	32251952	32252344	0	1	392,	0	-4.03	-3.58	3.8	-0.554	-1.38	-0.948
chr10	62474501	62474602	Rufy2	3.7e-06	+	62474501	62474602	0	1	101,	0	-5.43	-4.86	2.12	-0.669	-1.65	-0.947
chr11	3813680	3813976	Slc35e4	2.7e-06	-	3813680	3813976	0	1	296,	0	-5.57	-4.99	2.88	-0.607	-1.5	-0.947
chr19	46143646	46144096	Pprc1	2.6e-07	+	46143646	46144096	0	1	450,	0	-6.59	-5.9	4.23	-0.7	-1.72	-0.947
chr7	51858176	51858327	Kcnc3	2.8e-05	+	51858176	51858327	0	1	151,	0	-4.56	-4.07	1.47	-1.47	-3.3	-0.946
chr10	59831685	59832235	4632428N05Rik	7.2e-09	+	59831685	59832235	0	1	550,	0	-8.14	-7.26	6.36	-0.738	-1.82	-0.945
chr10	90429079	90430092	Anks1b	2.5e-05	+	90429079	90430092	0	2	58,342,	0,671	-4.61	-4.11	8.22	-0.531	-1.32	-0.945
chr11	102339472	102339871	Gpatch8	1.1e-05	-	102339472	102339871	0	1	399,	0	-4.96	-4.44	3.12	-2.06	-4.29	-0.945
chr1	187288052	187288501	Slc30a10	1.5e-09	+	187288052	187288501	0	1	449,	0	-8.82	-7.84	6.16	-0.719	-1.77	-0.944
chr1	187288600	187288801	Slc30a10	1.5e-09	+	187288600	187288801	0	1	201,	0	-8.82	-7.84	6.31	-0.614	-1.52	-0.944
chr2	29103412	29103560	Ntng2	5e-13	-	29103412	29103560	0	1	148,	0	-12.3	-10.8	3.4	-0.621	-1.54	-0.944
chr6	4706685	4706885	Peg10	7.1e-07	+	4706685	4706885	0	1	200,	0	-6.15	-5.51	4.75	-0.427	-1.09	-0.944
chr12	113071864	113073220	Ppp1r13b	4e-06	-	113071864	113073220	0	2	241,208,	0,1148	-5.4	-4.84	6.5	-0.656	-1.62	-0.943
chr16	18405969	18406069	Arvcf	0.00025	+	18405969	18406069	0	1	100,	0	-3.61	-3.19	1.86	-0.422	-1.08	-0.943
chr17	32336194	32338323	Brd4	5.1e-05	-	32336194	32338323	0	2	21,377,	0,1752	-4.29	-3.82	3.42	-0.771	-1.9	-0.943
chr10	77107397	77107546	Ube2g2	7.4e-05	+	77107397	77107546	0	1	149,	0	-4.13	-3.67	2.96	-0.481	-1.21	-0.942
chr1	58518091	58518679	Nif3l1	6.2e-06	+	58518091	58518679	0	1	588,	0	-5.21	-4.66	6.58	-1.19	-2.75	-0.941
chr3	51493771	51494716	Maml3	1.4e-05	-	51493771	51494716	0	1	945,	0	-4.85	-4.33	4.67	-1.05	-2.48	-0.941
chr5	135886513	135886762	Hip1	1.7e-05	-	135886513	135886762	0	1	249,	0	-4.78	-4.27	3.59	-0.618	-1.53	-0.941
chr9	4419281	4419381	Gria4	0.00076	-	4419281	4419381	0	1	100,	0	-3.12	-2.73	2.6	-0.782	-1.92	-0.941
chr15	30934819	30938877	Ctnnd2	6.3e-14	+	30934819	30938877	0	2	11,90,	0,3968	-13.2	-11.7	1.75	-1.39	-3.14	-0.941
chr5	113518385	113518536	2900026A02Rik	0.00066	-	113518385	113518536	0	1	151,	0	-3.18	-2.78	2.6	-0.477	-1.2	-0.94
chr6	125094523	125094672	Nop2	8.3e-05	+	125094523	125094672	0	1	149,	0	-4.08	-3.63	4.08	-0.391	-1.01	-0.94
chr7	134415939	134416088	Sephs2	3.8e-07	-	134415939	134416088	0	1	149,	0	-6.42	-5.75	6.42	-0.591	-1.46	-0.94
chr1	52515784	52516084	Nab1	5.1e-06	-	52515784	52516084	0	1	300,	0	-5.29	-4.73	6.06	-0.617	-1.53	-0.939
chr4	151677638	151677888	Icmt	4.3e-05	+	151677638	151677888	0	1	250,	0	-4.37	-3.89	2.57	-0.894	-2.17	-0.939
chr7	105864691	105864989	Prkrir	1.7e-06	+	105864691	105864989	0	1	298,	0	-5.77	-5.17	4.13	-0.992	-2.35	-0.939
chr2	112086877	112086976	Lpcat4	9.8e-09	+	112086877	112086976	0	1	99,	0	-8.01	-7.15	1.78	-0.726	-1.79	-0.938
chr10	53794299	53794500	Man1a	5.9e-08	-	53794299	53794500	0	1	201,	0	-7.23	-6.46	4.32	-0.548	-1.36	-0.938
chr12	102296731	102296932	Smek1	5.4e-06	-	102296731	102296932	0	1	201,	0	-5.27	-4.72	6	-0.424	-1.08	-0.938
chr14	55088584	55088733	Lrp10	5.9e-05	+	55088584	55088733	0	1	149,	0	-4.23	-3.76	2.35	-0.552	-1.37	-0.938
chr16	33975397	33975697	Kalrn	1.3e-07	-	33975397	33975697	0	1	300,	0	-6.87	-6.15	5.7	-0.45	-1.15	-0.938
chr8	49320717	49321966	Tenm3	2.1e-08	-	49320717	49321966	0	1	1249,	0	-7.67	-6.85	6.65	-3.35	-5.96	-0.937
chrX	132423340	132423539	Bhlhb9	1.9e-07	+	132423340	132423539	0	1	199,	0	-6.73	-6.03	3.87	-0.52	-1.3	-0.937
chr1	89111035	89117495	Eif4e2	5.6e-07	+	89111035	89117495	0	3	35,115,1,	0,5120,6459	-6.25	-5.6	1.43	-1.25	-2.85	-0.936
chr6	47816069	47816368	Zfp398	7.8e-07	+	47816069	47816368	0	1	299,	0	-6.11	-5.48	3.86	-0.573	-1.42	-0.936
chr7	24926829	24927126	Zfp235	0.00013	+	24926829	24927126	0	1	297,	0	-3.87	-3.43	2.69	-0.553	-1.37	-0.936
chr7	70244274	70244523	Chrna7	1.1e-05	-	70244274	70244523	0	1	249,	0	-4.94	-4.42	2.73	-0.42	-1.08	-0.936
chr15	79990641	79991337	Tab1	7.6e-10	+	79990641	79991337	0	1	696,	0	-9.12	-8.11	9.85	-0.982	-2.33	-0.936
chrX	45526544	45526795	Zdhhc9	0.00059	-	45526544	45526795	0	1	251,	0	-3.23	-2.84	3.23	-0.788	-1.94	-0.936
chr3	64913587	64913687	Kcnab1	0.00035	+	64913587	64913687	0	1	100,	0	-3.45	-3.04	1.91	-0.64	-1.57	-0.935
chr3	130298960	130299111	Col25a1	0.0015	+	130298960	130299111	0	1	151,	0	-2.82	-2.45	5.45	-0.4	-1.03	-0.935
chr4	120818825	120819524	Rlf	5.4e-10	-	120818825	120819524	0	1	699,	0	-9.27	-8.24	7.1	-1.35	-3.07	-0.935
chr5	107066616	107066916	Zfp644	1.3e-08	-	107066616	107066916	0	1	300,	0	-7.89	-7.04	4.12	-0.422	-1.08	-0.935
chr6	114431350	114431699	Hrh1	4.6e-07	+	114431350	114431699	0	1	349,	0	-6.34	-5.68	5.44	-0.823	-2.02	-0.935
chr8	87933753	87936175	4921524J17Rik	2e-11	-	87933753	87936175	0	2	36,164,	0,2258	-10.7	-9.52	1.61	-0.39	-1	-0.935
chr2	169459195	169709140	Tshz2	4.2e-05	+	169459195	169709140	0	2	84,115,	0,249830	-4.38	-3.9	2.69	-0.532	-1.32	-0.934
chr2	135926544	135926794	Pak7	1.6e-06	-	135926544	135926794	0	1	250,	0	-5.8	-5.2	3.28	-0.523	-1.3	-0.934
chr19	4986352	4987048	Npas4	1.1e-06	-	4986352	4987048	0	1	696,	0	-5.97	-5.35	9.53	-0.916	-2.21	-0.934
chr8	73407085	73407334	Slc5a5	1.2e-06	-	73407085	73407334	0	1	249,	0	-5.93	-5.31	4.61	-0.614	-1.52	-0.933
chr9	42913301	42913502	Arhgef12	0.00033	-	42913301	42913502	0	1	201,	0	-3.48	-3.07	3.52	-0.447	-1.14	-0.933
chr17	86023342	86023791	Six3	4.8e-07	+	86023342	86023791	0	1	449,	0	-6.32	-5.67	7.38	-0.722	-1.78	-0.933
chr12	29422708	29431356	Trappc12	6.6e-07	-	29422708	29431356	0	2	6,193,	0,8455	-6.18	-5.54	3.47	-0.752	-1.85	-0.932
chr12	81440902	81441101	Dcaf5	1.3e-15	-	81440902	81441101	0	1	199,	0	-14.9	-13.1	4.15	-0.586	-1.45	-0.932
chr14	52781091	52781491	Supt16	9.5e-07	-	52781091	52781491	0	1	400,	0	-6.02	-5.39	3.46	-2.26	-4.59	-0.932
chr1	31003242	31006451	Ptp4a1	1e-09	-	31003242	31006451	0	2	242,58,	0,3151	-8.98	-7.99	6.92	-0.654	-1.61	-0.931
chr2	119160415	119160761	Dll4	0.00055	+	119160415	119160761	0	1	346,	0	-3.26	-2.86	4.11	-0.939	-2.25	-0.93
chr2	155231383	155232429	Ncoa6	1.6e-06	-	155231383	155232429	0	1	1046,	0	-5.79	-5.19	7.32	-2.59	-5.06	-0.93
chr8	37647587	37647788	Dlc1	1.3e-05	-	37647587	37647788	0	1	201,	0	-4.87	-4.35	2.72	-0.709	-1.75	-0.93
chr9	15726966	15727216	Fat3	0.0012	-	15726966	15727216	0	1	250,	0	-2.92	-2.54	1.65	-0.436	-1.12	-0.93
chr1	15700722	15701914	Kcnb2	4.6e-10	+	15700722	15701914	0	1	1192,	0	-9.34	-8.3	9.37	-0.879	-2.14	-0.928
chr1	93320838	93321039	Per2	0.00016	-	93320838	93321039	0	1	201,	0	-3.8	-3.37	3.82	-0.469	-1.19	-0.928
chr13	112504919	112505616	Mier3	1.1e-06	+	112504919	112505616	0	1	697,	0	-5.96	-5.34	4.36	-0.503	-1.27	-0.928
chr14	33021983	33022533	Parg	7.2e-07	+	33021983	33022533	0	1	550,	0	-6.14	-5.5	5.25	-1.13	-2.62	-0.928
chr16	91507335	91507485	Ifnar1	3.3e-08	+	91507335	91507485	0	1	150,	0	-7.48	-6.68	8.41	-0.747	-1.84	-0.928
chr7	28533195	28533839	Zfp60	8.3e-05	+	28533195	28533839	0	1	644,	0	-4.08	-3.63	4.2	-0.766	-1.88	-0.927
chr9	14585571	14585964	Ankrd49	1.6e-05	-	14585571	14585964	0	1	393,	0	-4.79	-4.28	6.33	-0.908	-2.2	-0.927
chr14	29288980	29289529	Erc2	1.3e-07	+	29288980	29289529	0	1	549,	0	-6.89	-6.16	7.76	-0.654	-1.61	-0.927
chr1	40081283	40081612	Map4k4	2.6e-09	+	40081283	40081612	0	2	11,139,	0,190	-8.58	-7.64	2.8	-0.824	-2.02	-0.926
chr1	127769441	127769841	Gpr39	2.1e-09	+	127769441	127769841	0	1	400,	0	-8.67	-7.72	3.41	-1.46	-3.28	-0.926
chr5	36332286	36338658	Afap1	1.7e-08	+	36332286	36338658	0	3	31,165,53,	0,3903,6319	-7.78	-6.94	2.08	-0.634	-1.56	-0.926
chr11	69219052	69219303	Kdm6b	6.8e-06	-	69219052	69219303	0	1	251,	0	-5.17	-4.63	3.59	-0.645	-1.59	-0.926
chr18	37561838	37562332	Pcdhb9	4.7e-06	+	37561838	37562332	0	1	494,	0	-5.33	-4.78	8.73	-0.573	-1.42	-0.926
chr2	32991520	32991720	Ralgps1	6.8e-06	-	32991520	32991720	0	1	200,	0	-5.17	-4.63	4.85	-0.695	-1.71	-0.925
chr3	157610724	157623948	Ankrd13c	5.2e-06	+	157610724	157623948	0	2	196,1,	0,13223	-5.28	-4.73	2.64	-0.415	-1.07	-0.925
chr9	119372642	119372992	Exog	7.6e-07	+	119372642	119372992	0	1	350,	0	-6.12	-5.48	6.67	-0.759	-1.87	-0.925
chr9	45746730	45746879	Sidt2	9.5e-06	-	45746730	45746879	0	1	149,	0	-5.02	-4.49	1.3	-0.502	-1.27	-0.925
chr3	103391250	103391647	Syt6	6.9e-08	+	103391250	103391647	0	1	397,	0	-7.16	-6.4	4.36	-0.46	-1.17	-0.922
chr4	148493228	148493426	Dffa	3.2e-15	+	148493228	148493426	0	1	198,	0	-14.5	-12.8	6	-1.33	-3.02	-0.922
chr6	84569926	84570476	Exoc6b	6.5e-07	-	84569926	84570476	0	1	550,	0	-6.19	-5.55	11.6	-0.686	-1.69	-0.921
chr16	56034829	56035229	Trmt10c	4.9e-06	-	56034829	56035229	0	1	400,	0	-5.31	-4.75	3.78	-0.952	-2.28	-0.921
chr3	103854841	103855190	Magi3	8.3e-09	-	103854841	103855190	0	1	349,	0	-8.08	-7.21	5.25	-0.679	-1.67	-0.92
chr9	42772623	42772724	Arhgef12	0.0011	-	42772623	42772724	0	1	101,	0	-2.97	-2.59	1.85	-0.722	-1.78	-0.92
chr14	70983947	70984098	Fam160b2	5.6e-07	-	70983947	70984098	0	1	151,	0	-6.25	-5.6	3.52	-0.648	-1.6	-0.92
chr19	3715756	3717633	1810055G02Rik	1.7e-10	+	3715756	3717633	0	2	46,1143,	0,734	-9.77	-8.68	7.06	-3.03	-5.62	-0.92
chr1	63494390	63494491	Adam23	0.0054	+	63494390	63494491	0	1	101,	0	-2.27	-1.92	2.15	-0.489	-1.23	-0.919
chr7	35829336	35829483	Pepd	6.2e-05	+	35829336	35829483	0	1	147,	0	-4.21	-3.75	3.93	-0.581	-1.44	-0.919
chr15	83434159	83434360	Scube1	0.00011	-	83434159	83434360	0	1	201,	0	-3.97	-3.53	7.52	-0.439	-1.12	-0.919
chr4	134880898	134881048	Srrm1	3.3e-05	-	134880898	134881048	0	1	150,	0	-4.48	-3.99	2.21	-0.895	-2.17	-0.918
chr5	31100648	31100798	Dpysl5	0.005	+	31100648	31100798	0	1	150,	0	-2.3	-1.95	1.33	-0.565	-1.4	-0.918
chr11	60001555	60002053	Rai1	2.6e-07	+	60001555	60002053	0	1	498,	0	-6.59	-5.91	5.63	-0.795	-1.95	-0.917
chr15	51794791	51794891	Rad21	0.00032	-	51794791	51794891	0	1	100,	0	-3.5	-3.09	2.29	-0.622	-1.54	-0.917
chr12	15822491	15822692	Trib2	0.0013	-	15822491	15822692	0	1	201,	0	-2.89	-2.51	2.15	-0.434	-1.11	-0.916
chr12	71085225	71085523	Sav1	1.1e-06	-	71085225	71085523	0	1	298,	0	-5.96	-5.34	8.83	-0.472	-1.19	-0.916
chr1	89134574	89134724	Eif4e2	6.2e-08	+	89134574	89134724	0	1	150,	0	-7.21	-6.45	3.62	-0.413	-1.06	-0.915
chr5	65558244	65558739	Klhl5	2e-07	+	65558244	65558739	0	1	495,	0	-6.7	-6	6.77	-0.956	-2.29	-0.915
chr12	5087670	5088121	Klhl29	5.1e-06	-	5087670	5088121	0	1	451,	0	-5.29	-4.73	3.51	-1.24	-2.83	-0.915
chr2	139582834	139583230	Ism1	9.5e-07	+	139582834	139583230	0	1	396,	0	-6.02	-5.39	5.25	-0.44	-1.12	-0.914
chr18	37503725	37503874	Pcdhb7	0.0002	+	37503725	37503874	0	1	149,	0	-3.69	-3.26	3.45	-0.448	-1.14	-0.914
chrX	101159191	101159341	Rlim	6.6e-05	-	101159191	101159341	0	1	150,	0	-4.18	-3.72	3	-0.437	-1.12	-0.914
chr4	35655038	35655287	Lingo2	3.5e-08	-	35655038	35655287	0	1	249,	0	-7.46	-6.66	6.2	-0.602	-1.49	-0.913
chr9	35368903	35369451	Hyls1	0.00048	-	35368903	35369451	0	1	548,	0	-3.32	-2.92	4.33	-0.689	-1.7	-0.912
chr13	59874095	59874245	Etohd2	1.1e-07	+	59874095	59874245	0	1	150,	0	-6.97	-6.23	1.67	-0.53	-1.32	-0.912
chr2	152222934	152223334	Sox12	3.7e-08	-	152222934	152223334	0	1	400,	0	-7.43	-6.64	2.26	-1.13	-2.61	-0.911
chr12	59313650	59313849	Sstr1	2.3e-06	+	59313650	59313849	0	1	199,	0	-5.63	-5.04	6.68	-0.64	-1.57	-0.911
chr17	24312425	24312525	Tbc1d24	7.4e-05	-	24312425	24312525	0	1	100,	0	-4.13	-3.68	2.38	-0.768	-1.89	-0.911
chr2	25101575	25101974	Ndor1	1.5e-06	-	25101575	25101974	0	1	399,	0	-5.82	-5.22	2.55	-1.02	-2.4	-0.91
chr5	123903853	123904252	Mlxip	2.2e-06	+	123903853	123904252	0	1	399,	0	-5.66	-5.08	5.75	-0.555	-1.38	-0.91
chr18	25243889	25243990	Fhod3	5.8e-08	+	25243889	25243990	0	1	101,	0	-7.24	-6.47	1.3	-0.636	-1.57	-0.91
chr3	40771327	40773860	Larp1b	2e-06	+	40771327	40773860	0	2	100,48,	0,2485	-5.7	-5.11	2.26	-0.441	-1.13	-0.909
chr7	135415321	135415652	Slc5a2	2e-17	+	135415321	135415652	0	2	71,175,	0,156	-16.7	-14.7	2.67	-0.558	-1.38	-0.909
chrX	70311408	70311606	Pnma3	5e-07	+	70311408	70311606	0	1	198,	0	-6.3	-5.65	3.29	-0.708	-1.75	-0.909
chr10	67010504	67011004	Ado	6.6e-09	-	67010504	67011004	0	1	500,	0	-8.18	-7.29	7.12	-0.947	-2.26	-0.908
chr11	31831539	31831640	Cpeb4	0.0051	+	31831539	31831640	0	1	101,	0	-2.29	-1.94	1.56	-0.659	-1.63	-0.908
chr2	164590697	164593371	Dnttip1	0.0003	+	164590697	164593371	0	3	35,56,9,	0,2509,2665	-3.52	-3.1	1.25	-0.547	-1.35	-0.907
chr14	70983250	70983600	Fam160b2	2.1e-07	-	70983250	70983600	0	1	350,	0	-6.68	-5.98	3.19	-1.21	-2.77	-0.907
chr1	196640365	196640566	Plxna2	1.3e-08	+	196640365	196640566	0	1	201,	0	-7.87	-7.02	6.42	-0.581	-1.44	-0.905
chr6	126658546	126685253	Kcna6	8.1e-06	-	126658546	126685253	0	2	179,21,	0,26686	-5.09	-4.55	12.5	-0.398	-1.02	-0.905
chr17	88948967	88950011	Ppp1r21	0.0054	+	88948967	88950011	0	3	31,59,10,	0,163,1034	-2.27	-1.92	1.41	-0.509	-1.28	-0.905
chr1	31003247	31003447	Gm13363	2.3e-07	-	31003247	31003447	0	1	200,	0	-6.63	-5.94	6.84	-0.585	-1.45	-0.904
chr5	125895022	125895323	Dhx37	0.00029	-	125895022	125895323	0	1	301,	0	-3.54	-3.13	4.9	-0.589	-1.46	-0.904
chr9	15126974	15127423	5830418K08Rik	0.00048	-	15126974	15127423	0	1	449,	0	-3.32	-2.92	5.77	-0.767	-1.89	-0.904
chr4	135847712	135848062	Zfp46	2.8e-09	+	135847712	135848062	0	1	350,	0	-8.56	-7.62	9.07	-0.666	-1.64	-0.903
chr6	121172904	121173201	Tuba8	0.00054	+	121172904	121173201	0	1	297,	0	-3.27	-2.87	2.5	-0.434	-1.11	-0.903
chr8	112080844	112082181	Dhx38	5.4e-06	-	112080844	112082181	0	2	67,84,	0,1253	-5.27	-4.72	2.38	-0.735	-1.81	-0.903
chr15	93075109	93075509	Gxylt1	1.5e-07	-	93075109	93075509	0	1	400,	0	-6.82	-6.1	5.78	-0.617	-1.53	-0.903
chrX	71281586	71281787	Mecp2	2e-11	-	71281586	71281787	0	1	201,	0	-10.7	-9.51	5.96	-0.548	-1.36	-0.903
chr2	156842218	156842818	Soga1	8.7e-09	-	156842218	156842818	0	1	600,	0	-8.06	-7.19	7.84	-2.12	-4.39	-0.902
chr3	69378874	69379073	B3galnt1	2.8e-09	-	69378874	69379073	0	1	199,	0	-8.55	-7.61	3.28	-0.705	-1.73	-0.902
chr3	72854931	72855181	Slitrk3	4.7e-06	-	72854931	72855181	0	1	250,	0	-5.33	-4.77	8.21	-0.727	-1.79	-0.902
chr5	33715398	33715795	Maea	4e-10	+	33715398	33715795	0	1	397,	0	-9.4	-8.36	9.25	-0.489	-1.23	-0.902
chr9	119960022	119960418	Cx3cr1	2.6e-05	-	119960022	119960418	0	1	396,	0	-4.59	-4.1	3.79	-0.812	-1.99	-0.902
chr14	16190274	16191251	Lrrc3b	3.2e-08	-	16190274	16191251	0	1	977,	0	-7.5	-6.69	9.5	-1.87	-3.92	-0.902
chr14	119385996	119394277	Uggt2	1.9e-06	-	119385996	119394277	0	2	139,110,	0,8171	-5.72	-5.12	2.83	-0.549	-1.37	-0.902
chr4	142722281	142722782	Prdm2	1.6e-06	-	142722281	142722782	0	1	501,	0	-5.79	-5.19	4.88	-0.978	-2.32	-0.901
chr5	4806509	4806609	Cdk14	0.0037	-	4806509	4806609	0	1	100,	0	-2.43	-2.08	2.89	-0.439	-1.12	-0.901
chr6	127914103	127914352	Tspan9	4.2e-06	-	127914103	127914352	0	1	249,	0	-5.38	-4.81	3.38	-0.472	-1.19	-0.9
chr8	32270916	32272288	Mak16	2.4e-07	-	32270916	32272288	0	3	133,66,95,	0,314,1277	-6.62	-5.93	5.96	-0.455	-1.16	-0.9
chr1	134963423	134963773	Pik3c2b	7.4e-05	+	134963423	134963773	0	1	350,	0	-4.13	-3.67	3.67	-0.39	-1	-0.899
chr5	73950689	73951287	Dcun1d4	7.9e-12	+	73950689	73951287	0	1	598,	0	-11.1	-9.81	12.9	-1.23	-2.81	-0.899
chr5	89089153	89089254	Grsf1	1.1e-05	-	89089153	89089254	0	1	101,	0	-4.95	-4.43	2.03	-0.584	-1.45	-0.899
chr12	32397005	32397355	Gpr22	6.8e-07	-	32397005	32397355	0	1	350,	0	-6.17	-5.53	11.3	-0.682	-1.68	-0.898
chr4	34611052	34611351	Slc35a1	2.2e-06	-	34611052	34611351	0	1	299,	0	-5.66	-5.07	2.07	-0.641	-1.58	-0.897
chr7	107074677	107074877	Rnf169	2.2e-07	-	107074677	107074877	0	1	200,	0	-6.65	-5.95	2.68	-0.447	-1.14	-0.897
chr8	110080901	110081251	Wwp2	5.4e-07	+	110080901	110081251	0	1	350,	0	-6.27	-5.62	5.64	-0.594	-1.47	-0.897
chr9	95462049	95462344	Paqr9	0.00069	+	95462049	95462344	0	1	295,	0	-3.16	-2.77	5.58	-0.581	-1.44	-0.897
chrX	156351957	156357693	Sh3kbp1	0.00065	+	156351957	156357693	0	3	15,81,4,	0,3210,5732	-3.19	-2.8	1.96	-0.489	-1.23	-0.897
chr9	21078000	21078201	Kri1	9.3e-07	-	21078000	21078201	0	1	201,	0	-6.03	-5.4	9.61	-0.742	-1.83	-0.895
chr14	75041834	75042033	Htr2a	1.3e-05	+	75041834	75042033	0	1	199,	0	-4.9	-4.38	6.57	-0.431	-1.1	-0.895
chr6	89307220	89307670	Plxna1	2.4e-10	-	89307220	89307670	0	1	450,	0	-9.62	-8.54	8.08	-0.983	-2.34	-0.894
chr17	15539844	15540044	Fam120b	2.6e-07	+	15539844	15540044	0	1	200,	0	-6.59	-5.91	4.79	-0.547	-1.36	-0.894
chr17	15641284	15641584	Tbp	4.1e-06	+	15641284	15641584	0	1	300,	0	-5.39	-4.83	2.29	-0.54	-1.34	-0.894
chr1	36606967	36607116	Sema4c	6.3e-12	-	36606967	36607116	0	1	149,	0	-11.2	-9.91	3.39	-0.451	-1.15	-0.893
chr5	37359123	37359669	Wfs1	2.6e-06	-	37359123	37359669	0	1	546,	0	-5.59	-5.01	5.7	-1.94	-4.04	-0.893
chr7	134416384	134416880	Sephs2	8.1e-08	-	134416384	134416880	0	1	496,	0	-7.09	-6.34	12.6	-0.879	-2.14	-0.893
chr11	72264654	72264804	Mybbp1a	8.9e-08	+	72264654	72264804	0	1	150,	0	-7.05	-6.31	2.28	-0.511	-1.28	-0.893
chr15	34069555	34070847	Mtdh	9.5e-08	+	34069555	34070847	0	2	97,401,	0,891	-7.02	-6.28	13.6	-0.445	-1.14	-0.893
chr15	81680995	81681196	Tob2	7.1e-05	-	81680995	81681196	0	1	201,	0	-4.15	-3.69	4.53	-0.448	-1.14	-0.893
chr11	102661628	102662171	Gjc1	1.4e-07	-	102661628	102662171	0	1	543,	0	-6.85	-6.13	6.5	-1.12	-2.6	-0.892
chr3	115730061	115730998	Extl2	1.6e-09	+	115730061	115730998	0	1	937,	0	-8.79	-7.82	7.14	-2.87	-5.41	-0.891
chr8	112613631	112614325	Zfp612	5.5e-08	+	112613631	112614325	0	1	694,	0	-7.26	-6.49	5	-0.776	-1.91	-0.891
chr1	174299156	174299356	Kcnj10	3.8e-05	+	174299156	174299356	0	1	200,	0	-4.42	-3.94	5.94	-0.531	-1.32	-0.89
chr3	116626727	116627227	Palmd	0.00037	-	116626727	116627227	0	1	500,	0	-3.43	-3.02	3.71	-0.948	-2.27	-0.89
chr5	139840069	139936439	3110082I17Rik	7.6e-06	-	139840069	139936439	0	3	48,130,17,	0,91301,96353	-5.12	-4.58	1.93	-0.622	-1.54	-0.889
chr11	82597027	82597327	Lig3	1.9e-07	+	82597027	82597327	0	1	300,	0	-6.72	-6.02	7	-0.787	-1.93	-0.889
chr12	114059580	114060025	Cdca4	7.6e-09	-	114059580	114060025	0	1	445,	0	-8.12	-7.24	4.75	-0.773	-1.91	-0.889
chr15	99611439	99611640	Lima1	0.00016	-	99611439	99611640	0	1	201,	0	-3.79	-3.36	1.82	-0.771	-1.9	-0.889
chr2	152533055	152533356	H13	9.5e-07	+	152533055	152533356	0	1	301,	0	-6.02	-5.39	4.46	-0.47	-1.19	-0.887
chr6	34695815	34703541	Cald1	6e-07	+	34695815	34703541	0	2	200,99,	0,7627	-6.22	-5.57	2.88	-0.501	-1.26	-0.886
chrX	163917185	163917385	Frmpd4	4e-12	-	163917185	163917385	0	1	200,	0	-11.4	-10.1	3.63	-0.402	-1.04	-0.886
chr2	38440927	38441176	Nek6	6.3e-07	+	38440927	38441176	0	1	249,	0	-6.2	-5.55	5.38	-0.621	-1.53	-0.885
chr8	72231129	72231529	Zfp869	8.7e-09	-	72231129	72231529	0	1	400,	0	-8.06	-7.19	3.75	-0.61	-1.51	-0.885
chr18	35426099	35426300	Sil1	1.3e-13	-	35426099	35426300	0	1	201,	0	-12.9	-11.4	12	-0.63	-1.55	-0.885
chr3	101263791	101264041	Igsf3	4.8e-05	+	101263791	101264041	0	1	250,	0	-4.32	-3.85	6.67	-0.422	-1.08	-0.884
chr3	97009518	97011085	Bcl9	2.2e-06	-	97009518	97011085	0	2	382,16,	0,1551	-5.65	-5.06	2.35	-0.85	-2.07	-0.884
chr4	63079247	63079545	Whrn	8.5e-05	-	63079247	63079545	0	1	298,	0	-4.07	-3.62	3.73	-0.567	-1.4	-0.884
chr8	48796344	48796844	Cdkn2aip	4.3e-08	-	48796344	48796844	0	1	500,	0	-7.37	-6.58	7.32	-0.902	-2.18	-0.884
chr6	136762570	136762868	Wbp11	8.3e-05	-	136762570	136762868	0	1	298,	0	-4.08	-3.63	3.85	-0.577	-1.43	-0.883
chr9	115152592	115152941	Stt3b	8.7e-05	-	115152592	115152941	0	1	349,	0	-4.06	-3.61	4.91	-0.826	-2.03	-0.883
chr18	74876672	74880552	Myo5b	6e-05	+	74876672	74880552	0	2	89,62,	0,3818	-4.22	-3.75	2.43	-0.632	-1.56	-0.883
chr3	96593847	96593995	Rnf115	1e-07	+	96593847	96593995	0	1	148,	0	-7	-6.26	4.25	-0.647	-1.6	-0.882
chr9	95304040	95304241	Chst2	7.2e-09	-	95304040	95304241	0	1	201,	0	-8.14	-7.26	5.62	-0.733	-1.81	-0.882
chr10	61165321	61165422	Tysnd1	1.2e-06	+	61165321	61165422	0	1	101,	0	-5.91	-5.3	3.87	-0.543	-1.35	-0.882
chr10	79872608	79872709	Tcf3	4e-07	-	79872608	79872709	0	1	101,	0	-6.4	-5.73	5.38	-0.49	-1.24	-0.882
chr12	62941361	62941511	Lrfn5	1.6e-05	+	62941361	62941511	0	1	150,	0	-4.8	-4.29	9.57	-0.564	-1.4	-0.882
chr15	76682918	76683166	Zfp251	1.2e-05	-	76682918	76683166	0	1	248,	0	-4.91	-4.39	3.5	-1.16	-2.68	-0.882
chr3	68674796	68674995	1110032F04Rik	1.1e-05	+	68674796	68674995	0	1	199,	0	-4.96	-4.44	3.73	-0.681	-1.68	-0.881
chr5	23003950	23005136	Kmt2e	0.00011	+	23003950	23005136	0	2	162,37,	0,1149	-3.97	-3.52	3	-0.68	-1.68	-0.881
chr14	61379808	61380357	Spata13	0.00021	+	61379808	61380357	0	1	549,	0	-3.67	-3.25	7.25	-0.681	-1.68	-0.881
chr15	63761248	63761549	Fam49b	0.00076	-	63761248	63761549	0	1	301,	0	-3.12	-2.73	3.43	-0.726	-1.79	-0.881
chr3	94814981	94815480	Zfp687	3.5e-07	-	94814981	94815480	0	1	499,	0	-6.45	-5.78	7.77	-1.35	-3.07	-0.88
chr7	56708117	56708417	Nav2	0.0001	+	56708117	56708417	0	1	300,	0	-3.99	-3.54	3.86	-1.16	-2.66	-0.88
chr7	112903144	112903344	Dchs1	2.8e-05	-	112903144	112903344	0	1	200,	0	-4.56	-4.07	4.23	-0.537	-1.34	-0.88
chr12	86355703	86356353	Ylpm1	0.0004	+	86355703	86356353	0	1	650,	0	-3.4	-2.99	5.77	-1.19	-2.74	-0.88
chr18	34967930	34968378	Kdm3b	4.5e-06	+	34967930	34968378	0	1	448,	0	-5.35	-4.79	5	-0.465	-1.18	-0.88
chr7	16573656	16573954	Gltscr1	0.0001	-	16573656	16573954	0	1	298,	0	-4	-3.55	7.71	-0.601	-1.49	-0.879
chr12	104014761	104014962	Ubr7	0.00085	+	104014761	104014962	0	1	201,	0	-3.07	-2.68	2.9	-0.403	-1.04	-0.879
chr1	189172258	189172609	Gpatch2	3.5e-05	+	189172258	189172609	0	1	351,	0	-4.46	-3.98	3.53	-0.549	-1.36	-0.878
chr13	65167874	65168073	Hiatl1	1e-14	-	65167874	65168073	0	1	199,	0	-14	-12.3	3.68	-0.487	-1.23	-0.878
chr15	79359519	79359620	Ddx17	0.0012	-	79359519	79359620	0	1	101,	0	-2.92	-2.54	1.82	-1.16	-2.66	-0.878
chr1	89663547	89667981	Atg16l1	0.022	+	89663547	89667981	0	2	85,15,	0,4419	-1.65	-1.32	1.45	-0.983	-2.33	-0.877
chr8	24284515	24284965	Agpat6	2e-07	-	24284515	24284965	0	1	450,	0	-6.69	-5.99	6.64	-1.09	-2.54	-0.877
chr7	91082908	91084153	Cemip	6.3e-11	-	91082908	91084153	0	1	1245,	0	-10.2	-9.07	11.3	-4.02	-6.89	-0.876
chr8	86454146	86454993	Lphn1	5e-12	+	86454146	86454993	0	2	17,133,	0,714	-11.3	-10	1.54	-0.717	-1.77	-0.876
chr11	77272824	77273074	Ssh2	0.0071	+	77272824	77273074	0	1	250,	0	-2.15	-1.36	2	-0.473	-1.2	-0.876
chr15	81625358	81625508	Zc3h7b	3.2e-05	+	81625358	81625508	0	1	150,	0	-4.5	-4.02	1.54	-0.414	-1.06	-0.876
chr16	18621255	18621355	Gp1bb	0.00059	-	18621255	18621355	0	1	100,	0	-3.23	-2.84	1.72	-0.612	-1.51	-0.876
chr19	4612278	4612575	Lrfn4	7.2e-10	-	4612278	4612575	0	1	297,	0	-9.14	-8.12	5.15	-0.812	-1.99	-0.876
chr4	32843369	32844840	Mdn1	5.1e-08	+	32843369	32844840	0	2	121,129,	0,1342	-7.29	-6.52	2.05	-1.09	-2.54	-0.875
chr5	104291908	104292156	Klhl8	5e-17	-	104291908	104292156	0	1	248,	0	-16.3	-14.3	10.3	-0.767	-1.89	-0.875
chr18	6437135	6439865	Epc1	3.5e-08	-	6437135	6439865	0	2	170,276,	0,2454	-7.45	-6.65	9	-1.37	-3.1	-0.875
chr19	5070342	5070541	Cd248	0.00028	+	5070342	5070541	0	1	199,	0	-3.56	-3.15	5	-0.451	-1.15	-0.875
chr1	52706716	52706967	Tmem194b	1.1e-05	+	52706716	52706967	0	1	251,	0	-4.95	-3.86	3.43	-0.689	-1.69	-0.874
chr1	157626519	157627064	Qsox1	7.9e-11	-	157626519	157627064	0	1	545,	0	-10.1	-8.93	5.06	-0.747	-1.84	-0.874
chr2	119849516	119849766	Mapkbp1	1.4e-06	+	119849516	119849766	0	1	250,	0	-5.85	-5.24	3.93	-0.734	-1.81	-0.874
chr2	179993892	179994242	Cables2	2.6e-07	-	179993892	179994242	0	1	350,	0	-6.58	-5.9	13.9	-0.534	-1.33	-0.874
chr7	118218882	118219128	Eif4g2	0.0002	-	118218882	118219128	0	2	73,28,	0,218	-3.7	-3.28	1.96	-0.634	-1.56	-0.874
chr10	102007814	102008652	Rassf9	5.4e-06	+	102007814	102008652	0	1	838,	0	-5.27	-4.13	3.25	-2.59	-5.06	-0.874
chr10	109289723	109290522	Nav3	0.00015	-	109289723	109290522	0	1	799,	0	-3.82	-3.38	4.8	-1.05	-2.48	-0.874
chr13	74493979	74494577	Ccdc127	7.9e-14	+	74493979	74494577	0	1	598,	0	-13.1	-11.6	9.63	-0.764	-1.88	-0.874
chr13	59901089	59901288	Zcchc6	4.3e-08	-	59901089	59901288	0	1	199,	0	-7.37	-6.58	5.44	-0.434	-1.11	-0.874
chr19	38857150	38857549	Plce1	2.3e-06	+	38857150	38857549	0	1	399,	0	-5.63	-5.05	4.67	-0.403	-1.04	-0.874
chr4	55093585	55094386	Zfp462	1.2e-05	+	55093585	55094386	0	1	801,	0	-4.92	-4.4	7.21	-1.71	-3.67	-0.873
chr4	133927073	133927273	Extl1	0.0012	-	133927073	133927273	0	1	200,	0	-2.93	-2.55	3.17	-0.775	-1.91	-0.873
chr10	4518629	4518780	Rgs17	0.00046	+	4518629	4518780	0	1	151,	0	-3.34	-2.94	2.39	-0.441	-1.13	-0.873
chr11	74991637	74991787	Ovca2	6.8e-06	-	74991637	74991787	0	1	150,	0	-5.17	-4.62	1.88	-0.833	-2.04	-0.873
chr16	35156614	35156863	Adcy5	5e-12	+	35156614	35156863	0	1	249,	0	-11.3	-9.99	3.24	-0.555	-1.38	-0.873
chr5	90672643	90672793	Ankrd17	1.8e-08	-	90672643	90672793	0	1	150,	0	-7.75	-6.92	4.04	-0.748	-1.84	-0.872
chr15	72342838	72342936	Kcnk9	9.1e-10	-	72342838	72342936	0	1	98,	0	-9.04	-8.04	3.17	-0.503	-1.27	-0.872
chr5	38527674	38527873	Stx18	4.8e-06	+	38527674	38527873	0	1	199,	0	-5.32	-4.76	3.72	-0.578	-1.43	-0.87
chr9	86649589	86649837	Prss35	1e-05	+	86649589	86649837	0	1	248,	0	-4.98	-3.88	7	-0.497	-1.25	-0.87
chr11	75519051	75519251	Crk	5.1e-09	+	75519051	75519251	0	1	200,	0	-8.29	-7.39	6.9	-0.419	-1.07	-0.87
chr1	43106308	43106608	Tgfbrap1	1.4e-07	-	43106308	43106608	0	1	300,	0	-6.84	-6.12	4.42	-0.689	-1.69	-0.869
chr5	31494632	31495024	Eif2b4	0.0013	-	31494632	31495024	0	2	29,70,	0,322	-2.89	-2.51	1.38	-0.582	-1.44	-0.869
chr5	143533331	143533829	Tnrc18	1.5e-10	-	143533331	143533829	0	1	498,	0	-9.81	-8.71	6.74	-1.45	-3.27	-0.869
chr7	87371010	87371210	Sema4b	0.0028	+	87371010	87371210	0	1	200,	0	-2.56	-2.2	2.46	-0.559	-1.39	-0.869
chr8	118229696	118229996	Maf	6.9e-09	-	118229696	118229996	0	1	300,	0	-8.16	-7.27	3.07	-0.806	-1.98	-0.869
chr9	107754542	107755141	Rbm6	1.6e-05	-	107754542	107755141	0	1	599,	0	-4.79	-4.28	8.19	-0.447	-1.14	-0.869
chr17	51922027	51922227	Satb1	6.8e-05	-	51922027	51922227	0	1	200,	0	-4.17	-3.71	3.34	-0.592	-1.47	-0.869
chr5	139813918	139814299	Cox19	0.0028	-	139813918	139814299	0	1	381,	0	-2.56	-2.2	6.08	-1.96	-4.07	-0.868
chr2	20730463	20730764	Etl4	2.8e-06	+	20730463	20730764	0	1	301,	0	-5.55	-4.97	4.77	-0.601	-1.49	-0.867
chr13	85355194	85355542	Rasa1	1e-07	-	85355194	85355542	0	1	348,	0	-6.98	-6.25	6.04	-0.617	-1.53	-0.866
chr1	52982166	53009488	1700019D03Rik	4.5e-06	-	52982166	53009488	0	2	412,30,	0,27292	-5.35	-4.79	4.57	-0.598	-1.48	-0.865
chr6	86381057	86381208	Tia1	3.9e-06	+	86381057	86381208	0	1	151,	0	-5.41	-4.85	2.36	-0.448	-1.14	-0.865
chr9	106057576	106058024	Glyctk	4.2e-06	-	106057576	106058024	0	1	448,	0	-5.38	-4.82	4.31	-0.591	-1.46	-0.865
chr17	88383802	88384349	Msh6	6.8e-06	+	88383802	88384349	0	1	547,	0	-5.17	-4.62	4	-0.573	-1.42	-0.865
chr2	27317064	27317165	Brd3	0.0012	-	27317064	27317165	0	1	101,	0	-2.91	-2.53	1.63	-0.398	-1.02	-0.864
chr6	118059102	118059300	Csgalnact2	0.00033	-	118059102	118059300	0	1	198,	0	-3.48	-3.07	2.92	-0.451	-1.15	-0.864
chr9	110140343	110140493	Smarcc1	0.0011	+	110140343	110140493	0	1	150,	0	-2.97	-2.58	1.97	-0.648	-1.6	-0.864
chr10	42723251	42723451	Sobp	0.0012	-	42723251	42723451	0	1	200,	0	-2.92	-2.54	6.09	-0.689	-1.69	-0.864
chr3	108777979	108778228	Fam102b	0.0014	-	108777979	108778228	0	1	249,	0	-2.86	-2.49	2.17	-0.591	-1.46	-0.863
chr11	110886397	110887243	Kcnj16	5.6e-06	+	110886397	110887243	0	1	846,	0	-5.25	-4.7	3.5	-1	-2.38	-0.863
chr15	57884735	57885682	Zhx1	7.9e-08	-	57884735	57885682	0	1	947,	0	-7.1	-6.35	7.74	-0.63	-1.55	-0.863
chr11	53213940	53217900	Aff4	0.0011	+	53213940	53217900	0	3	68,89,43,	0,2039,3917	-2.96	-2.58	3.4	-0.49	-1.24	-0.862
chr15	78804104	78804604	Triobp	0.00078	+	78804104	78804604	0	1	500,	0	-3.11	-2.23	3.6	-0.47	-1.19	-0.862
chr7	30629201	30629646	Zfp940	6.5e-06	-	30629201	30629646	0	1	445,	0	-5.19	-4.65	10.7	-0.618	-1.53	-0.861
chr9	45736616	45737607	Pcsk7	1.9e-08	+	45736616	45737607	0	1	991,	0	-7.72	-6.89	8.79	-4.51	-7.53	-0.861
chr5	64198287	64198438	Nwd2	8.7e-08	+	64198287	64198438	0	1	151,	0	-7.06	-6.31	12.9	-0.606	-1.5	-0.858
chr9	119834456	119834705	Wdr48	0.00037	+	119834456	119834705	0	1	249,	0	-3.43	-3.02	2	-0.689	-1.69	-0.858
chr11	76862823	76864124	Ccdc55	2.8e-06	-	76862823	76864124	0	2	159,39,	0,1262	-5.55	-4.98	1.72	-0.622	-1.54	-0.858
chr10	80249105	80249770	Dot1l	0.014	+	80249105	80249770	0	2	129,22,	0,643	-1.86	-1.53	1.41	-0.815	-2	-0.857
chr17	88145745	88145893	Kcnk12	2.3e-06	-	88145745	88145893	0	1	148,	0	-5.64	-5.05	5.17	-0.626	-1.55	-0.857
chr1	194672455	194672949	Sertad4	6e-06	-	194672455	194672949	0	1	494,	0	-5.22	-4.67	10	-0.601	-1.49	-0.856
chr5	150025067	150025268	Uspl1	7.9e-07	+	150025067	150025268	0	1	201,	0	-6.1	-5.47	2.48	-0.536	-1.33	-0.856
chr7	87409282	87409430	Ngrn	2.3e-09	+	87409282	87409430	0	1	148,	0	-8.63	-7.69	2.44	-0.676	-1.67	-0.856
chr8	124957838	124958035	Mvd	0.0037	-	124957838	124958035	0	1	197,	0	-2.43	-2.07	1.53	-0.676	-1.66	-0.856
chr9	108015910	108016761	Bsn	9.8e-06	-	108015910	108016761	0	1	851,	0	-5.01	-4.48	8.18	-0.562	-1.39	-0.856
chr10	114868802	114869330	Zfc3h1	0.00012	+	114868802	114869330	0	2	19,379,	0,149	-3.93	-3.49	2.7	-1.96	-4.08	-0.855
chr16	93871029	93871378	Morc3	7.9e-08	+	93871029	93871378	0	1	349,	0	-7.1	-6.35	9.52	-0.728	-1.79	-0.855
chr19	5651234	5651383	Sipa1	0.0039	-	5651234	5651383	0	1	149,	0	-2.41	-2.06	1.94	-0.474	-1.2	-0.855
chr11	60000014	60000214	Rai1	0.01	+	60000014	60000214	0	1	200,	0	-1.99	-1.65	3	-0.814	-2	-0.854
chr8	13880895	13881094	Champ1	3.8e-09	+	13880895	13881094	0	1	199,	0	-8.42	-7.5	5.05	-0.52	-1.3	-0.853
chr8	125413932	125414232	Ankrd11	9.8e-05	-	125413932	125414232	0	1	300,	0	-4.01	-3.56	2.99	-0.705	-1.73	-0.853
chr15	78369432	78369881	Sstr3	1.7e-09	-	78369432	78369881	0	1	449,	0	-8.77	-7.81	11.8	-0.895	-2.17	-0.853
chr13	29043582	29043829	Sox4	0.00026	-	29043582	29043829	0	1	247,	0	-3.58	-3.16	4.53	-0.438	-1.12	-0.852
chr10	84410341	84420784	Ric8b	7.9e-15	+	84410341	84420784	0	2	424,24,	0,10419	-14.1	-12.4	10.2	-0.735	-1.81	-0.851
chr10	126719261	126719412	Mbd6	1e-05	-	126719261	126719412	0	1	151,	0	-5	-4.47	2.5	-0.611	-1.51	-0.85
chr11	98016549	98017099	Med1	3.1e-09	-	98016549	98017099	0	1	550,	0	-8.51	-7.58	9.07	-0.594	-1.47	-0.85
chr8	9971412	9972209	Lig4	6e-07	-	9971412	9972209	0	1	797,	0	-6.22	-5.57	3.5	-0.583	-1.44	-0.849
chr13	59873487	59873835	Zcchc6	0.00046	-	59873487	59873835	0	1	348,	0	-3.34	-2.94	4.08	-0.551	-1.37	-0.849
chr14	55681891	55682390	Zfhx2	0.0003	-	55681891	55682390	0	1	499,	0	-3.53	-3.11	3.67	-0.591	-1.46	-0.849
chr17	47028216	47028665	Tbcc	8.1e-08	+	47028216	47028665	0	1	449,	0	-7.09	-6.35	8.75	-0.581	-1.44	-0.849
chr19	45076351	45076500	Sema4g	3.2e-14	+	45076351	45076500	0	1	149,	0	-13.5	-11.9	6.18	-0.682	-1.68	-0.849
chr19	42018741	42018940	Mms19	2.5e-15	-	42018741	42018940	0	1	199,	0	-14.6	-12.9	6.27	-0.559	-1.38	-0.849
chr7	25059995	25060391	Zfp93	2.6e-06	+	25059995	25060391	0	1	396,	0	-5.59	-4.42	4.25	-0.395	-1.01	-0.848
chr16	73004875	73004976	Robo1	3.5e-05	+	73004875	73004976	0	1	101,	0	-4.45	-3.97	1.59	-0.429	-1.1	-0.848
chr17	13160359	13160808	Wtap	6.6e-09	-	13160359	13160808	0	1	449,	0	-8.18	-7.29	5.16	-1.1	-2.56	-0.848
chr19	59049439	59049589	4930506M07Rik	0.00022	-	59049439	59049589	0	1	150,	0	-3.65	-3.23	6	-0.66	-1.63	-0.848
chr4	118842820	118843220	Zfp691	1.9e-05	-	118842820	118843220	0	1	400,	0	-4.72	-4.21	4.29	-0.571	-1.41	-0.847
chr7	72447704	72451353	Tjp1	1.1e-08	-	72447704	72451353	0	2	400,98,	0,3551	-7.97	-7.11	3.89	-1.28	-2.91	-0.847
chr10	85512439	85512939	Syn3	2e-07	-	85512439	85512939	0	1	500,	0	-6.7	-6	5.12	-0.451	-1.15	-0.846
chr16	20230847	20231247	Yeats2	1.5e-06	+	20230847	20231247	0	1	400,	0	-5.82	-5.21	3.25	-0.798	-1.96	-0.846
chr18	36827187	36827288	Sra1	0.023	-	36827187	36827288	0	1	101,	0	-1.64	-1.31	1.63	-0.568	-1.41	-0.846
chr9	107954052	107954424	Rnf123	6e-09	-	107954052	107954424	0	2	239,59,	0,313	-8.22	-7.33	2.24	-1.5	-3.35	-0.845
chr8	61391782	61392415	BC030500	6.9e-08	+	61391782	61392415	0	1	633,	0	-7.16	-6.4	8.14	-1.37	-3.11	-0.844
chr10	79612613	79612762	Midn	0.00026	+	79612613	79612762	0	1	149,	0	-3.59	-3.18	2.07	-0.435	-1.12	-0.844
chr16	67620853	67621053	Cadm2	1.9e-05	-	67620853	67621053	0	1	200,	0	-4.72	-4.21	3.14	-0.839	-2.05	-0.844
chr2	61487845	61491581	Tank	1.4e-08	+	61487845	61491581	0	2	500,146,	0,3590	-7.85	-7	10.3	-0.784	-1.93	-0.843
chr2	118864095	118864594	Rpusd2	1.1e-06	+	118864095	118864594	0	1	499,	0	-5.95	-5.33	6	-0.487	-1.23	-0.843
chr10	107696888	107698026	Ppp1r12a	2.8e-05	+	107696888	107698026	0	2	14,135,	0,1003	-4.55	-4.06	3.05	-0.658	-1.63	-0.843
chr19	45016179	45016828	Fam178a	4.6e-05	+	45016179	45016828	0	1	649,	0	-4.34	-3.86	4.78	-0.403	-1.04	-0.843
chr19	54120757	54121004	Adra2a	5e-05	+	54120757	54121004	0	1	247,	0	-4.3	-3.83	6.56	-0.5	-1.26	-0.843
chrX	71099667	71099917	L1cam	0.00016	-	71099667	71099917	0	1	250,	0	-3.8	-3.37	2.15	-0.711	-1.76	-0.843
chr8	127942608	127942758	Sipa1l2	3e-06	-	127942608	127942758	0	1	150,	0	-5.52	-4.95	3	-0.407	-1.05	-0.842
chr11	59775178	59775524	Med9	9.5e-09	+	59775178	59775524	0	1	346,	0	-8.02	-7.15	3.65	-0.853	-2.08	-0.842
chr3	116334977	116335226	Hiat1	3.4e-10	-	116334977	116335226	0	1	249,	0	-9.47	-8.41	6.84	-1.06	-2.49	-0.841
chr4	136436108	136436350	C1qb	7.6e-08	-	136436108	136436350	0	1	242,	0	-7.12	-6.37	4.28	-0.903	-2.19	-0.841
chr11	113522977	113523323	Fam104a	6e-06	-	113522977	113523323	0	1	346,	0	-5.22	-4.68	2.06	-0.946	-2.26	-0.841
chr11	109257335	109257686	Gna13	4e-11	+	109257335	109257686	0	1	351,	0	-10.4	-9.26	9.06	-0.633	-1.56	-0.84
chr11	78021044	78021721	Supt6	3.9e-08	-	78021044	78021721	0	2	227,170,	0,507	-7.41	-6.61	2.68	-0.929	-2.24	-0.84
chr2	128677710	128677960	Tmem87b	1.6e-09	+	128677710	128677960	0	1	250,	0	-8.79	-7.82	3.17	-0.545	-1.35	-0.839
chr7	109047121	109047507	Anapc15	2e-05	+	109047121	109047507	0	2	6,94,	0,292	-4.69	-4.19	3.08	-0.406	-1.05	-0.839
chr8	46129575	46129726	Fat1	0.01	+	46129575	46129726	0	1	151,	0	-1.99	-1.66	5.08	-0.575	-1.42	-0.839
chr16	44221000	44222048	Gm608	7.6e-08	+	44221000	44222048	0	1	1048,	0	-7.12	-6.37	7.29	-0.734	-1.81	-0.839
chr6	59161139	59161633	Tigd2	2.1e-09	+	59161139	59161633	0	1	494,	0	-8.68	-7.72	5.07	-1.08	-2.53	-0.838
chr13	48358331	48358478	Id4	5.4e-07	+	48358331	48358478	0	1	147,	0	-6.27	-5.62	2.74	-1	-2.38	-0.838
chr14	63227074	63227273	Fam124a	1.5e-08	+	63227074	63227273	0	1	199,	0	-7.82	-6.97	8.18	-0.474	-1.2	-0.838
chr12	76817218	76817516	Sgpp1	3.5e-06	-	76817218	76817516	0	1	298,	0	-5.45	-4.88	4.62	-0.687	-1.69	-0.837
chr19	5040538	5040737	B3gnt1	0.0003	+	5040538	5040737	0	1	199,	0	-3.53	-3.12	7.35	-0.432	-1.1	-0.837
chr1	75419636	75419786	Speg	0.00078	+	75419636	75419786	0	1	150,	0	-3.11	-2.72	2.1	-1.07	-2.52	-0.836
chr2	155949616	155949715	Nfs1	1.1e-09	-	155949616	155949715	0	1	99,	0	-8.96	-7.97	10.9	-0.632	-1.56	-0.836
chr13	64000110	64001010	Ercc6l2	1e-07	+	64000110	64001010	0	1	900,	0	-6.98	-6.25	5.7	-1.25	-2.87	-0.836
chr15	83433910	83434060	Scube1	1.2e-07	-	83433910	83434060	0	1	150,	0	-6.92	-6.19	5.41	-0.532	-1.32	-0.836
chr4	119769917	119770217	Hivep3	6.9e-05	+	119769917	119770217	0	1	300,	0	-4.16	-3.7	4.57	-0.487	-1.23	-0.835
chr15	92600307	92600656	Pdzrn4	1.7e-08	+	92600307	92600656	0	1	349,	0	-7.78	-6.94	6.75	-0.752	-1.85	-0.835
chr4	136327019	136327317	Ephb2	7.4e-07	-	136327019	136327317	0	1	298,	0	-6.13	-5.49	3.25	-0.537	-1.34	-0.834
chr11	93461770	93462119	Car10	0.0072	+	93461770	93462119	0	1	349,	0	-2.14	-1.79	2.42	-1.1	-2.56	-0.834
chr12	99673097	99673544	Kcnk10	1.4e-07	-	99673097	99673544	0	1	447,	0	-6.86	-6.14	5.56	-0.568	-1.41	-0.834
chr8	34496894	34497929	Purg	7.9e-11	+	34496894	34497929	0	1	1035,	0	-10.1	-9	9	-1.81	-3.83	-0.833
chr3	45196584	45196735	Pcdh10	7.4e-06	+	45196584	45196735	0	1	151,	0	-5.13	-4.59	2.96	-0.687	-1.69	-0.832
chr11	105102925	105108188	Tlk2	1.6e-06	+	105102925	105108188	0	2	50,101,	0,5162	-5.8	-5.2	1.85	-0.534	-1.32	-0.831
chr11	70207370	70207919	Pelp1	4.1e-08	-	70207370	70207919	0	1	549,	0	-7.39	-6.6	4.85	-0.812	-1.99	-0.831
chr13	93208770	93209319	Ankrd34b	5.8e-06	+	93208770	93209319	0	1	549,	0	-5.24	-4.69	9.14	-0.812	-1.99	-0.831
chr14	21855398	21855499	Ap3m1	0.00013	-	21855398	21855499	0	1	101,	0	-3.87	-3.43	1.47	-1.16	-2.68	-0.831
chr15	102239722	102240022	Sp1	1e-07	+	102239722	102240022	0	1	300,	0	-6.99	-6.26	4.95	-0.419	-1.07	-0.831
chr19	37757390	37757540	Exoc6	3.3e-05	+	37757390	37757540	0	1	150,	0	-4.48	-3.99	2.52	-0.614	-1.52	-0.831
chr4	63678672	63678923	Tnc	3.6e-06	-	63678672	63678923	0	1	251,	0	-5.44	-4.88	3.7	-0.43	-1.1	-0.83
chr8	125154410	125157250	Cbfa2t3	3.2e-08	-	125154410	125157250	0	2	466,33,	0,2807	-7.49	-6.69	4.7	-0.416	-1.07	-0.83
chr9	122987215	122987366	Zdhhc3	9.8e-07	-	122987215	122987366	0	1	151,	0	-6.01	-5.39	5.64	-0.654	-1.61	-0.83
chr11	60367881	60367981	Alkbh5	0.00032	+	60367881	60367981	0	1	100,	0	-3.49	-3.08	4	-0.455	-1.16	-0.83
chr11	18781477	18781677	Meis1	1.8e-05	-	18781477	18781677	0	1	200,	0	-4.74	-3.68	6.75	-0.405	-1.04	-0.83
chr13	100089800	100090096	Ptcd2	0.00024	-	100089800	100090096	0	1	296,	0	-3.62	-3.2	4	-0.435	-1.11	-0.83
chr17	29741907	29742008	Tbc1d22b	2.6e-10	+	29741907	29742008	0	1	101,	0	-9.59	-8.51	3.86	-0.591	-1.46	-0.83
chr7	37555405	37555555	Tshz3	6.5e-09	+	37555405	37555555	0	1	150,	0	-8.19	-7.3	2.21	-0.516	-1.29	-0.829
chr11	95375579	95375829	Nxph3	0.00079	-	95375579	95375829	0	1	250,	0	-3.1	-2.71	2.48	-0.873	-2.12	-0.829
chr12	107067327	107071348	Papola	4.5e-08	+	107067327	107071348	0	2	160,39,	0,3982	-7.35	-6.57	2.02	-0.826	-2.02	-0.829
chr3	51060019	51060616	Elf2	1.3e-11	-	51060019	51060616	0	1	597,	0	-10.9	-9.67	16.4	-0.442	-1.13	-0.828
chr5	100497240	100497488	Enoph1	3.9e-05	+	100497240	100497488	0	1	248,	0	-4.41	-3.93	4.54	-1.11	-2.59	-0.827
chr7	52302369	52303317	Prr12	1.9e-07	-	52302369	52303317	0	1	948,	0	-6.71	-6.01	6	-2.92	-5.48	-0.827
chr8	107803444	107803594	Nol3	0.00033	+	107803444	107803594	0	1	150,	0	-3.48	-3.07	1.65	-0.51	-1.28	-0.827
chr13	89741236	89745062	Hapln1	2.8e-06	+	89741236	89745062	0	2	184,263,	0,3563	-5.55	-4.97	3.17	-1.13	-2.61	-0.827
chr16	23972581	23972880	Bcl6	2.2e-05	-	23972581	23972880	0	1	299,	0	-4.65	-4.15	2.22	-0.797	-1.96	-0.827
chr18	77698747	77699098	Rnf165	1.4e-10	-	77698747	77699098	0	1	351,	0	-9.84	-8.74	8	-0.475	-1.2	-0.827
chr1	95262319	95263060	Ppp1r7	5e-07	+	95262319	95263060	0	1	741,	0	-6.3	-5.64	6.95	-0.901	-2.18	-0.826
chr3	104806682	104808032	Cttnbp2nl	6.3e-07	-	104806682	104808032	0	1	1350,	0	-6.2	-5.56	6.92	-1.83	-3.86	-0.826
chr16	10744021	10744322	Clec16a	2.1e-07	+	10744021	10744322	0	1	301,	0	-6.67	-5.98	6.09	-0.601	-1.49	-0.826
chr5	135885767	135886414	Hip1	1.7e-05	-	135885767	135886414	0	1	647,	0	-4.78	-4.27	7.75	-0.754	-1.86	-0.825
chr9	77640855	77641055	Gclc	0.0012	+	77640855	77641055	0	1	200,	0	-2.92	-2.55	2.35	-0.441	-1.13	-0.825
chr6	8543000	8543451	Glcci1	3.4e-09	+	8543000	8543451	0	1	451,	0	-8.47	-7.54	9.62	-0.434	-1.11	-0.824
chr17	24642631	24642781	Caskin1	1.1e-07	+	24642631	24642781	0	1	150,	0	-6.94	-6.21	1.98	-1.45	-3.26	-0.824
chr1	95747222	95747568	D2hgdh	4e-07	+	95747222	95747568	0	1	346,	0	-6.4	-5.74	5.43	-0.412	-1.06	-0.823
chr6	79972922	79973221	Lrrtm4	7.9e-11	+	79972922	79973221	0	1	299,	0	-10.1	-8.96	10.2	-0.431	-1.1	-0.823
chr6	128307359	128308094	Rhno1	1.6e-06	-	128307359	128308094	0	1	735,	0	-5.8	-5.2	10.1	-0.408	-1.05	-0.823
chr8	108292356	108292754	Ranbp10	7.8e-05	-	108292356	108292754	0	1	398,	0	-4.11	-3.66	3.7	-0.496	-1.25	-0.823
chr11	50713358	50713658	Zfp2	3e-09	-	50713358	50713658	0	1	300,	0	-8.52	-7.59	6.83	-0.547	-1.35	-0.823
chr15	73035833	73036134	Ptk2	3.5e-07	-	73035833	73036134	0	1	301,	0	-6.46	-5.79	12.7	-0.902	-2.18	-0.823
chr8	121934337	121934488	Mlycd	7.6e-09	+	121934337	121934488	0	1	151,	0	-8.12	-7.24	3	-0.608	-1.51	-0.822
chr8	72619670	72619820	Ncan	0.0028	-	72619670	72619820	0	1	150,	0	-2.56	-2.2	1.82	-0.851	-2.07	-0.822
chr11	102340070	102340968	Gpatch8	9.8e-09	-	102340070	102340968	0	1	898,	0	-8.01	-7.14	4.63	-2.36	-4.76	-0.822
chr15	98693679	98694429	Kmt2d	7.8e-06	-	98693679	98694429	0	1	750,	0	-5.11	-4.58	8.5	-0.644	-1.59	-0.822
chr3	116285553	116285753	Lrrc39	2.8e-08	+	116285553	116285753	0	1	200,	0	-7.55	-6.74	3.62	-0.538	-1.34	-0.82
chr4	117898456	117898757	Ptprf	1.7e-07	-	117898456	117898757	0	1	301,	0	-6.78	-6.07	4.73	-0.407	-1.05	-0.82
chr11	113589552	113590298	Cdc42ep4	1.6e-06	-	113589552	113590298	0	1	746,	0	-5.8	-5.19	10.5	-1.16	-2.69	-0.82
chr1	74903126	74903421	Cdk5r2	5.8e-08	+	74903126	74903421	0	1	295,	0	-7.24	-6.47	2.41	-1.18	-2.72	-0.819
chr4	12021680	12022425	Rbm12b2	2.3e-10	+	12021680	12022425	0	1	745,	0	-9.63	-8.55	5.69	-0.593	-1.47	-0.819
chr8	24050143	24050642	Kat6a	2e-11	+	24050143	24050642	0	1	499,	0	-10.7	-9.49	8.33	-0.541	-1.34	-0.819
chr15	78986476	78987020	Sox10	5.4e-05	-	78986476	78987020	0	1	544,	0	-4.27	-3.81	5.13	-1.5	-3.36	-0.819
chr5	144009213	144009514	Zfp12	0.00031	+	144009213	144009514	0	1	301,	0	-3.51	-3.1	6.83	-0.433	-1.11	-0.818
chr10	115710889	115711189	Ptprr	0.00011	+	115710889	115711189	0	1	300,	0	-3.95	-3.5	6.47	-0.527	-1.31	-0.818
chr14	40285279	40285479	Nrg3	5e-07	-	40285279	40285479	0	1	200,	0	-6.3	-5.64	2.55	-0.647	-1.59	-0.818
chrX	17831449	17831798	Kdm6a	7.6e-06	+	17831449	17831798	0	1	349,	0	-5.12	-4.58	3.6	-0.432	-1.11	-0.818
chr1	64840721	64841419	Plekhm3	2e-09	-	64840721	64841419	0	1	698,	0	-8.69	-7.74	12	-0.812	-1.99	-0.817
chr2	30257592	30257843	Crat	7.2e-09	-	30257592	30257843	0	1	251,	0	-8.14	-7.26	2.5	-0.404	-1.04	-0.817
chr14	99700954	99701299	Klf5	1.2e-05	+	99700954	99701299	0	1	345,	0	-4.93	-4.41	3.11	-0.555	-1.38	-0.817
chr3	66800453	67153887	Rsrc1	2.8e-07	+	66800453	67153887	0	6	59,174,37,52,69,57,	0,86004,184297,209894,293815,353377	-6.55	-5.87	3.34	-0.872	-2.12	-0.816
chr11	86583392	86584658	Dhx40	2.5e-07	-	86583392	86584658	0	2	371,127,	0,1139	-6.6	-5.91	5.53	-0.645	-1.59	-0.816
chr12	28026886	28027334	Sox11	3.2e-05	-	28026886	28027334	0	1	448,	0	-4.5	-4.02	2.31	-0.486	-1.22	-0.816
chr2	119122952	119123299	Vps18	4.6e-09	+	119122952	119123299	0	1	347,	0	-8.34	-7.43	8.43	-0.969	-2.31	-0.815
chr5	111848480	111848929	Mn1	5e-09	+	111848480	111848929	0	1	449,	0	-8.3	-7.4	4.14	-0.658	-1.62	-0.815
chr9	101009457	101009806	Ppp2r3a	0.0023	-	101009457	101009806	0	1	349,	0	-2.63	-1.8	5.33	-0.434	-1.11	-0.815
chr11	20627043	20627344	Aftph	0.002	-	20627043	20627344	0	1	301,	0	-2.7	-2.33	5.7	-0.548	-1.36	-0.815
chr15	84765373	84765674	Nup50	2.3e-06	+	84765373	84765674	0	1	301,	0	-5.64	-5.06	6.68	-0.671	-1.65	-0.815
chr17	66190415	66190766	Ppp4r1	1.7e-05	+	66190415	66190766	0	1	351,	0	-4.76	-4.26	3.77	-1.03	-2.42	-0.815
chr2	121737607	121751424	Casc4	1.1e-06	+	121737607	121751424	0	2	170,128,	0,13689	-5.97	-5.35	1.71	-1.61	-3.53	-0.814
chr4	108151575	108152072	Zcchc11	0.0035	+	108151575	108152072	0	1	497,	0	-2.46	-2.1	4	-0.39	-1	-0.814
chr19	10609842	10609941	Cpsf7	1.6e-07	+	10609842	10609941	0	1	99,	0	-6.8	-6.09	1.62	-0.479	-1.21	-0.814
chrX	45882979	45883126	Rab33a	0.00026	+	45882979	45883126	0	1	147,	0	-3.58	-3.16	4.17	-0.722	-1.78	-0.814
chr2	167308133	167308534	Spata2	4.1e-08	-	167308133	167308534	0	1	401,	0	-7.39	-6.6	4.29	-1.02	-2.41	-0.813
chr7	147312324	147312622	Paox	4.6e-05	+	147312324	147312622	0	1	298,	0	-4.34	-3.87	9.4	-0.403	-1.04	-0.813
chr8	13257553	13257753	Dcun1d2	2.9e-06	-	13257553	13257753	0	1	200,	0	-5.54	-4.96	6.29	-0.529	-1.31	-0.813
chr19	21758691	21758791	Abhd17b	0.0032	+	21758691	21758791	0	1	100,	0	-2.5	-2.14	2.44	-0.501	-1.26	-0.813
chr2	34584022	34584568	Gapvd1	3.8e-05	-	34584022	34584568	0	1	546,	0	-4.42	-3.94	4.78	-0.952	-2.27	-0.812
chr4	116283672	116284612	Nasp	0.0001	-	116283672	116284612	0	2	310,36,	0,904	-4	-3.56	3.08	-0.666	-1.64	-0.812
chr8	36739919	36740169	Mfhas1	8.7e-05	+	36739919	36740169	0	1	250,	0	-4.06	-3.61	3.4	-0.563	-1.39	-0.812
chr9	104054126	104054677	Dnajc13	2.6e-06	-	104054126	104054677	0	1	551,	0	-5.58	-5	3.75	-0.861	-2.1	-0.812
chr11	72739871	72740072	Zzef1	1.4e-06	+	72739871	72740072	0	1	201,	0	-5.86	-5.25	4.14	-0.44	-1.12	-0.812
chr5	36958899	36959049	D5Ertd579e	6.5e-07	-	36958899	36959049	0	1	150,	0	-6.19	-5.55	2.17	-0.69	-1.7	-0.811
chr1	53403911	53404161	Asnsd1	0.00015	-	53403911	53404161	0	1	250,	0	-3.82	-3.38	4.3	-0.656	-1.62	-0.81
chr7	56862316	56862816	Nav2	5e-05	+	56862316	56862816	0	1	500,	0	-4.3	-3.83	8.12	-0.448	-1.14	-0.81
chr9	21821936	21822186	Elavl3	6.6e-10	-	21821936	21822186	0	1	250,	0	-9.18	-8.16	2.55	-0.877	-2.13	-0.81
chr19	12566438	12566986	Dtx4	1.9e-10	-	12566438	12566986	0	1	548,	0	-9.73	-8.64	5.67	-0.503	-1.27	-0.81
chr8	85288115	85288315	Zfp330	1.1e-06	-	85288115	85288315	0	1	200,	0	-5.94	-5.32	2.89	-0.557	-1.38	-0.809
chr11	61304297	61304596	Mapk7	1.3e-08	-	61304297	61304596	0	1	299,	0	-7.88	-7.03	5.28	-0.622	-1.54	-0.809
chr16	31297256	31297600	Apod	6.3e-12	-	31297256	31297600	0	1	344,	0	-11.2	-9.94	2.8	-0.988	-2.34	-0.809
chr19	7168885	7169184	Flrt1	4.6e-07	-	7168885	7169184	0	1	299,	0	-6.34	-5.68	4.17	-0.451	-1.15	-0.809
chr2	109851883	109852182	Lgr4	2.3e-10	+	109851883	109852182	0	1	299,	0	-9.63	-8.55	7.23	-0.444	-1.13	-0.808
chr4	40421097	40421843	Tmem215	7.9e-12	+	40421097	40421843	0	1	746,	0	-11.1	-9.79	10.8	-0.902	-2.18	-0.808
chr15	32619770	32620069	Sema5a	2.1e-06	+	32619770	32620069	0	1	299,	0	-5.68	-5.09	7	-0.572	-1.42	-0.808
chrX	53760129	53760278	Ddx26b	0.00039	+	53760129	53760278	0	1	149,	0	-3.41	-3.01	3.53	-0.488	-1.23	-0.808
chr2	35607293	35607543	Ttll11	0.00068	-	35607293	35607543	0	1	250,	0	-3.17	-2.78	3	-0.621	-1.53	-0.807
chr4	120821469	120822118	Rlf	7.2e-06	-	120821469	120822118	0	1	649,	0	-5.14	-4.6	5.08	-0.555	-1.38	-0.807
chr5	90671995	90672445	Ankrd17	1.5e-08	-	90671995	90672445	0	1	450,	0	-7.81	-6.97	5.57	-0.717	-1.77	-0.807
chr9	44060894	44061144	Nlrx1	2.1e-06	-	44060894	44061144	0	1	250,	0	-5.68	-5.09	5.57	-0.39	-1	-0.807
chr6	114430753	114430953	Hrh1	4.6e-07	+	114430753	114430953	0	1	200,	0	-6.34	-5.68	5.25	-0.402	-1.03	-0.806
chr6	120836725	120837025	Bcl2l13	4.7e-10	+	120836725	120837025	0	1	300,	0	-9.33	-8.3	2.74	-0.63	-1.55	-0.806
chr17	78773483	78773834	Crim1	7.2e-05	+	78773483	78773834	0	1	351,	0	-4.14	-3.69	3.12	-0.399	-1.03	-0.806
chr3	96674159	96674603	Pdzk1	4e-09	+	96674159	96674603	0	1	444,	0	-8.4	-7.48	5	-0.412	-1.06	-0.805
chr4	46481607	46485102	Anp32b	4e-13	+	46481607	46485102	0	4	52,125,70,144,	0,1147,2662,3351	-12.4	-10.9	7.55	-1.24	-2.83	-0.805
chr6	83110968	83111119	1700003E16Rik	0.00081	+	83110968	83111119	0	1	151,	0	-3.09	-2.7	2.2	-0.404	-1.04	-0.805
chr11	33530330	33533177	Kcnip1	2.2e-05	-	33530330	33533177	0	2	268,30,	0,2817	-4.65	-4.15	4.05	-0.43	-1.1	-0.805
chr13	94710477	94710678	Arsb	2e-13	+	94710477	94710678	0	1	201,	0	-12.7	-11.2	5.6	-0.596	-1.47	-0.805
chr17	87394425	87396778	Rhoq	4.4e-10	+	87394425	87396778	0	2	14,534,	0,1819	-9.36	-8.32	14	-0.495	-1.25	-0.805
chr2	118525582	118525781	Ankrd63	6.3e-05	-	118525582	118525781	0	1	199,	0	-4.2	-3.74	4.33	-0.689	-1.69	-0.804
chr5	38621845	38622088	Lyar	2e-06	+	38621845	38622088	0	1	243,	0	-5.7	-5.11	3.74	-0.972	-2.31	-0.804
chr17	24645254	24645404	Caskin1	9.5e-08	+	24645254	24645404	0	1	150,	0	-7.02	-6.28	1.86	-0.907	-2.2	-0.804
chr17	46284773	46285165	Mad2l1bp	1.1e-05	-	46284773	46285165	0	1	392,	0	-4.97	-4.44	3.55	-0.389	-1	-0.804
chr2	127085164	127085313	Tmem127	0.00015	+	127085164	127085313	0	1	149,	0	-3.83	-3.39	4.08	-0.586	-1.45	-0.803
chr2	153158426	153158627	Kif3b	0.00012	+	153158426	153158627	0	1	201,	0	-3.92	-3.48	6.62	-0.711	-1.76	-0.803
chr3	30996718	30997316	Skil	1.3e-07	+	30996718	30997316	0	1	598,	0	-6.87	-6.15	9.2	-0.405	-1.04	-0.803
chr11	100819930	100820030	Ptrf	0.00074	-	100819930	100820030	0	1	100,	0	-3.13	-2.74	4	-0.558	-1.38	-0.803
chr3	81912574	81913169	Gucy1a3	1.1e-09	-	81912574	81913169	0	1	595,	0	-8.94	-7.95	7.45	-1.38	-3.13	-0.802
chr13	38043524	38043824	Rreb1	0.00037	+	38043524	38043824	0	1	300,	0	-3.43	-2.52	6.4	-0.536	-1.33	-0.802
chr15	60654374	60654822	Fam84b	7.9e-05	-	60654374	60654822	0	1	448,	0	-4.1	-3.64	6.4	-0.568	-1.41	-0.802
chr5	51848734	51849484	Ppargc1a	1.7e-07	-	51848734	51849484	0	1	750,	0	-6.77	-6.06	9.6	-0.689	-1.69	-0.801
chr10	80077797	80077944	Scamp4	3e-07	+	80077797	80077944	0	1	147,	0	-6.52	-5.84	4.74	-0.437	-1.12	-0.801
chr15	12314996	12315296	Pdzd2	4.9e-06	-	12314996	12315296	0	1	300,	0	-5.31	-4.75	3.24	-0.441	-1.13	-0.801
chr5	111717350	111717750	Ttc28	1.7e-05	+	111717350	111717750	0	1	400,	0	-4.76	-4.26	4.62	-1.24	-2.82	-0.8
chr5	115163438	115164772	Tchp	1.5e-07	+	115163438	115164772	0	2	63,136,	0,1198	-6.81	-6.1	1.71	-0.457	-1.17	-0.8
chr7	107647893	107648093	Ucp2	3e-10	+	107647893	107648093	0	1	200,	0	-9.53	-8.46	1.97	-0.399	-1.03	-0.8
chr1	74903863	74903962	Cdk5r2	0.00055	+	74903863	74903962	0	1	99,	0	-3.26	-2.86	1.98	-0.4	-1.03	-0.799
chr7	29344237	29344637	Pak4	2.7e-06	-	29344237	29344637	0	1	400,	0	-5.57	-4.99	5.08	-0.747	-1.84	-0.799
chr8	13291829	13291929	Tmco3	2.2e-06	+	13291829	13291929	0	1	100,	0	-5.66	-5.07	1.86	-0.549	-1.36	-0.799
chr13	81889040	81889190	Mblac2	2.8e-06	+	81889040	81889190	0	1	150,	0	-5.56	-4.98	11.3	-0.472	-1.19	-0.799
chr19	46360255	46360454	Gbf1	0.0025	+	46360255	46360454	0	1	199,	0	-2.61	-2.24	1.52	-0.601	-1.49	-0.799
chr11	3541083	3541333	Tug1	0.0031	-	3541083	3541333	0	1	250,	0	-2.51	-2.15	4.36	-0.561	-1.39	-0.798
chr17	49595995	49596146	Daam2	1e-10	-	49595995	49596146	0	1	151,	0	-10	-8.89	7.69	-0.543	-1.35	-0.798
chr2	26316018	26316218	Notch1	6.5e-06	-	26316018	26316218	0	1	200,	0	-5.19	-4.65	5.25	-0.52	-1.29	-0.797
chr4	149271820	149272215	Spsb1	5.6e-06	-	149271820	149272215	0	1	395,	0	-5.25	-4.7	3.67	-0.698	-1.72	-0.797
chr9	118949655	118950153	Ctdspl	2.2e-06	+	118949655	118950153	0	1	498,	0	-5.65	-5.06	10.5	-0.524	-1.3	-0.797
chr15	12303020	12303171	Pdzd2	1.7e-07	-	12303020	12303171	0	1	151,	0	-6.78	-6.07	1.68	-0.417	-1.07	-0.796
chr17	71110428	71110528	Dlgap1	8.5e-08	+	71110428	71110528	0	1	100,	0	-7.07	-6.33	1.12	-0.549	-1.37	-0.796
chr3	36462164	36464404	Exosc9	0.00012	+	36462164	36464404	0	3	15,79,54,	0,1975,2186	-3.93	-3.49	1.82	-0.545	-1.35	-0.795
chr16	16924129	16924379	Ppm1f	0.0081	+	16924129	16924379	0	1	250,	0	-2.09	-1.75	2.67	-1.39	-3.16	-0.795
chr16	10422670	10422770	Tvp23a	8.9e-05	-	10422670	10422770	0	1	100,	0	-4.05	-3.6	6.76	-0.842	-2.05	-0.795
chr18	38998573	38998921	Fgf1	1.6e-05	-	38998573	38998921	0	1	348,	0	-4.8	-4.29	3.47	-0.695	-1.71	-0.795
chr2	91050938	91051632	Acp2	6.3e-16	+	91050938	91051632	0	1	694,	0	-15.2	-13.4	11.1	-1.67	-3.61	-0.794
chr4	98925236	98925485	Atg4c	3.5e-05	+	98925236	98925485	0	1	249,	0	-4.46	-3.97	7.08	-0.853	-2.08	-0.794
chr4	142724680	142725431	Prdm2	1.6e-06	-	142724680	142725431	0	1	751,	0	-5.79	-5.19	5.4	-0.531	-1.32	-0.794
chr10	28947038	28947389	9330159F19Rik	1.7e-10	+	28947038	28947389	0	1	351,	0	-9.78	-8.69	9.56	-0.425	-1.09	-0.794
chr11	54553751	54553852	Cdc42se2	3.4e-05	-	54553751	54553852	0	1	101,	0	-4.47	-3.98	1.53	-1.11	-2.59	-0.794
chr14	22594234	22594635	Samd8	4.4e-06	+	22594234	22594635	0	1	401,	0	-5.36	-4.8	5.17	-0.584	-1.44	-0.794
chr5	112736742	112737429	Tpst2	2.3e-08	+	112736742	112737429	0	1	687,	0	-7.63	-6.81	7.44	-0.978	-2.32	-0.793
chr2	35938763	35939360	Lhx6	3.4e-08	-	35938763	35939360	0	1	597,	0	-7.47	-6.67	5.32	-1.25	-2.86	-0.792
chr9	108110817	108111116	Dag1	4.7e-10	-	108110817	108111116	0	1	299,	0	-9.33	-8.29	5.35	-1.35	-3.05	-0.792
chr11	98657132	98657282	Msl1	2.2e-08	+	98657132	98657282	0	1	150,	0	-7.66	-6.83	3.55	-0.47	-1.19	-0.792
chr2	26747821	26748168	Surf6	4.7e-05	-	26747821	26748168	0	1	347,	0	-4.33	-3.86	4.89	-1.39	-3.15	-0.791
chr6	11947057	11957095	Phf14	2.4e-07	+	11947057	11957095	0	3	137,51,111,	0,9753,9927	-6.62	-5.93	1.84	-0.604	-1.5	-0.791
chrX	99711252	99711402	Phka1	0.0069	-	99711252	99711402	0	1	150,	0	-2.16	-1.82	4.73	-0.428	-1.09	-0.791
chr12	80276684	80277177	Rdh11	4.4e-08	-	80276684	80277177	0	1	493,	0	-7.36	-6.58	4.64	-0.892	-2.16	-0.79
chr16	20127218	20127468	Klhl24	8.1e-07	+	20127218	20127468	0	1	250,	0	-6.09	-5.46	2.42	-0.592	-1.47	-0.79
chr18	80325368	80325818	Adnp2	9.8e-08	-	80325368	80325818	0	1	450,	0	-7.01	-6.28	8.85	-0.579	-1.43	-0.79
chr4	141239776	141241372	Ddi2	5.1e-08	-	141239776	141241372	0	1	1596,	0	-7.29	-6.51	9.29	-3.48	-6.14	-0.789
chr5	72527748	72527945	Gabrb1	7.9e-09	+	72527748	72527945	0	1	197,	0	-8.1	-7.22	7.67	-0.602	-1.49	-0.789
chr7	16857559	16857708	Prr24	1e-05	-	16857559	16857708	0	1	149,	0	-4.99	-4.47	1.86	-0.64	-1.57	-0.789
chr9	117970906	117971354	Azi2	1.9e-10	+	117970906	117971354	0	1	448,	0	-9.73	-8.64	6.68	-0.502	-1.27	-0.789
chr18	10617842	10623646	Snrpd1	1.3e-05	+	10617842	10623646	0	2	82,18,	0,5786	-4.87	-4.35	1.33	-1.65	-3.59	-0.789
chr2	135895408	135895555	Lamp5	6e-08	+	135895408	135895555	0	1	147,	0	-7.22	-6.46	2.57	-0.46	-1.17	-0.788
chr2	153142710	153143110	Kif3b	2.4e-07	+	153142710	153143110	0	1	400,	0	-6.62	-5.93	9.62	-0.585	-1.45	-0.788
chr2	119095277	119095375	Rhov	0.00035	-	119095277	119095375	0	1	98,	0	-3.45	-3.04	1.55	-0.503	-1.27	-0.788
chr11	3588292	3589527	Morc2a	3.7e-10	+	3588292	3589527	0	2	10,490,	0,745	-9.43	-8.38	7	-1.05	-2.46	-0.788
chr1	163922065	163941141	Dnm3	0.00039	-	163922065	163941141	0	2	157,143,	0,18933	-3.41	-3	2.67	-0.528	-1.31	-0.787
chr5	87262596	87264886	Ythdc1	3e-06	+	87262596	87264886	0	2	71,178,	0,2112	-5.52	-4.94	3.14	-0.641	-1.58	-0.787
chr6	48482235	48482735	Zfp862-ps	0.00036	+	48482235	48482735	0	1	500,	0	-3.44	-3.03	3.77	-0.738	-1.82	-0.787
chr8	109600589	109600889	Terf2	1.6e-11	-	109600589	109600889	0	1	300,	0	-10.8	-9.53	7.76	-1.32	-3	-0.787
chr12	4247560	4248259	Ncoa1	1.3e-08	-	4247560	4248259	0	1	699,	0	-7.9	-7.05	10	-1.11	-2.6	-0.787
chr10	29173810	29219862	Rspo3	9.8e-06	-	29173810	29219862	0	2	325,125,	0,45927	-5.01	-4.48	2.75	-0.61	-1.51	-0.786
chr17	24185718	24186161	Kctd5	4.2e-07	-	24185718	24186161	0	1	443,	0	-6.38	-5.72	4.79	-0.86	-2.1	-0.785
chr3	101266035	101266435	Igsf3	0.00091	+	101266035	101266435	0	1	400,	0	-3.04	-2.65	4.75	-0.679	-1.67	-0.784
chr5	141151198	141154081	Iqce	0.0019	-	141151198	141154081	0	3	4,91,54,	0,2171,2829	-2.73	-2.36	1.5	-0.434	-1.11	-0.784
chr10	85401678	85401778	Rtcb	1.2e-06	-	85401678	85401778	0	1	100,	0	-5.92	-5.31	7.04	-0.652	-1.61	-0.784
chr11	79391761	79391912	Nf1	4.8e-07	+	79391761	79391912	0	1	151,	0	-6.32	-5.66	2.48	-0.525	-1.31	-0.784
chr2	149829002	149829541	Syndig1	5e-06	+	149829002	149829541	0	1	539,	0	-5.3	-4.75	13.1	-1.18	-2.71	-0.783
chr2	178013761	178017765	Phactr3	1e-10	+	178013761	178017765	0	2	50,51,	0,3953	-9.99	-8.87	1.25	-1.17	-2.7	-0.783
chr6	82862623	82862822	Sema4f	8.7e-10	-	82862623	82862822	0	1	199,	0	-9.06	-8.05	2.83	-1.61	-3.53	-0.783
chr15	76001603	76001953	Plec	2.5e-07	-	76001603	76001953	0	1	350,	0	-6.61	-5.92	5.87	-0.652	-1.61	-0.783
chrX	148643428	148643529	Iqsec2	7.9e-09	+	148643428	148643529	0	1	101,	0	-8.1	-7.22	2.01	-0.426	-1.09	-0.783
chr1	75210654	75210754	Stk16	1.1e-05	+	75210654	75210754	0	1	100,	0	-4.95	-4.42	3.38	-0.666	-1.64	-0.782
chr2	154413464	154413611	Pxmp4	3.6e-06	-	154413464	154413611	0	1	147,	0	-5.44	-4.87	5.38	-0.414	-1.06	-0.782
chr12	76553751	76553901	Ppp2r5e	3.7e-06	-	76553751	76553901	0	1	150,	0	-5.43	-4.86	2.47	-0.558	-1.38	-0.781
chr13	5866761	5867010	Klf6	0.0068	+	5866761	5867010	0	1	249,	0	-2.17	-1.82	2.57	-0.402	-1.03	-0.781
chr18	36842219	36842519	Slc35a4	5.2e-08	+	36842219	36842519	0	1	300,	0	-7.28	-6.5	5.96	-0.765	-1.88	-0.781
chr5	28092510	28092611	Paxip1	1.3e-09	-	28092510	28092611	0	1	101,	0	-8.88	-7.9	2.24	-0.426	-1.09	-0.78
chr19	46156038	46156857	Nolc1	8.9e-05	+	46156038	46156857	0	2	128,120,	0,699	-4.05	-3.6	1.91	-0.682	-1.68	-0.78
chr2	140485329	140486626	Flrt3	9.1e-08	-	140485329	140486626	0	1	1297,	0	-7.04	-6.3	11.1	-2.09	-4.35	-0.779
chr5	50351388	50352184	Gpr125	1.3e-16	-	50351388	50352184	0	1	796,	0	-15.9	-13.9	16.1	-1.92	-4.01	-0.779
chr7	30678799	30679245	Zfp27	8.1e-08	-	30678799	30679245	0	1	446,	0	-7.09	-6.34	13.8	-0.39	-1	-0.779
chr8	123181798	123182049	Emc8	2.9e-05	-	123181798	123182049	0	1	251,	0	-4.54	-4.05	2.73	-0.914	-2.21	-0.779
chr9	108546416	108546665	Arih2	3.1e-07	-	108546416	108546665	0	1	249,	0	-6.51	-5.83	8.12	-0.533	-1.32	-0.779
chr11	83855094	83855443	Synrg	1.9e-05	+	83855094	83855443	0	1	349,	0	-4.73	-4.23	2.35	-0.432	-1.11	-0.779
chr15	74580903	74581694	Lynx1	3.8e-09	-	74580903	74581694	0	1	791,	0	-8.42	-7.5	8.28	-0.48	-1.21	-0.779
chr1	193924512	193924910	Rcor3	7.9e-08	-	193924512	193924910	0	1	398,	0	-7.1	-6.36	3.33	-0.611	-1.51	-0.778
chr2	58299348	58300048	Acvr1	1.6e-13	-	58299348	58300048	0	1	700,	0	-12.8	-11.3	9.12	-0.564	-1.4	-0.778
chr2	3381582	3381981	Suv39h2	2.1e-06	-	3381582	3381981	0	1	399,	0	-5.68	-4.49	7.4	-0.547	-1.35	-0.777
chr4	140671489	140671690	Szrd1	5.8e-05	-	140671489	140671690	0	1	201,	0	-4.24	-3.77	6.83	-0.503	-1.27	-0.777
chr5	3561069	3569077	Fam133b	0.00014	+	3561069	3569077	0	4	20,87,48,91,	0,3171,4633,7917	-3.86	-3.43	2.6	-0.568	-1.41	-0.777
chr8	120316071	120316623	Mphosph6	1.8e-05	-	120316071	120316623	0	2	147,45,	0,507	-4.75	-4.24	2.5	-0.407	-1.05	-0.777
chr14	56188704	56188804	Dcaf11	2e-06	+	56188704	56188804	0	1	100,	0	-5.69	-5.1	4.09	-0.398	-1.02	-0.776
chr1	166210889	166216518	Ccdc181	0.00022	+	166210889	166216518	0	3	56,147,147,	0,1632,5482	-3.65	-3.23	1.94	-0.871	-2.12	-0.775
chr8	86134669	86135064	Dnajb1	3.2e-08	+	86134669	86135064	0	1	395,	0	-7.5	-6.7	5.72	-0.909	-2.2	-0.775
chr11	101920473	101920673	Mpp2	4.7e-07	-	101920473	101920673	0	1	200,	0	-6.33	-5.67	4.3	-0.647	-1.59	-0.775
chr2	168087394	168087986	Kcng1	1.4e-08	-	168087394	168087986	0	1	592,	0	-7.84	-6.99	12.1	-1.22	-2.79	-0.774
chr7	87498163	87501242	Man2a2	4.1e-07	-	87498163	87501242	0	2	85,15,	0,3064	-6.39	-5.72	1.41	-1.35	-3.06	-0.774
chr10	63551144	63551689	Lrrtm3	6e-08	-	63551144	63551689	0	1	545,	0	-7.22	-6.45	5.1	-1.32	-2.96	-0.774
chr16	4649272	4649522	Vasn	0.00016	+	4649272	4649522	0	1	250,	0	-3.8	-3.37	2.31	-0.418	-1.07	-0.774
chr7	134378882	134379481	Zfp553	3.1e-09	+	134378882	134379481	0	1	599,	0	-8.51	-7.58	8.92	-1.39	-3.16	-0.773
chr11	106936088	106936239	Bptf	2.1e-08	-	106936088	106936239	0	1	151,	0	-7.67	-6.85	3.21	-0.455	-1.16	-0.773
chr17	57184517	57184864	Slc25a23	1.9e-10	-	57184517	57184864	0	1	347,	0	-9.72	-8.63	5.16	-0.701	-1.73	-0.773
chr1	36480228	36480426	Lman2l	0.0034	-	36480228	36480426	0	1	198,	0	-2.47	-2.11	3.24	-0.442	-1.13	-0.772
chr2	119558959	119559109	Rtf1	0.0059	+	119558959	119559109	0	1	150,	0	-2.23	-1.88	1.73	-0.582	-1.44	-0.772
chr2	168009633	168010179	Adnp	2.3e-06	-	168009633	168010179	0	1	546,	0	-5.63	-5.05	6.7	-0.751	-1.85	-0.772
chr11	94152502	94152653	Luc7l3	3.2e-06	-	94152502	94152653	0	1	151,	0	-5.49	-4.92	5.77	-0.812	-1.99	-0.772
chr2	4524510	4524760	Frmd4a	0.00019	+	4524510	4524760	0	1	250,	0	-3.71	-3.29	3.17	-0.906	-2.19	-0.771
chr17	44217855	44218006	Enpp5	1.1e-06	+	44217855	44218006	0	1	151,	0	-5.96	-5.34	6.17	-0.645	-1.59	-0.771
chr14	71378210	71378310	Gfra2	1.8e-07	+	71378210	71378310	0	1	100,	0	-6.75	-6.05	2.24	-0.546	-1.35	-0.77
chr5	135692687	135692937	Baz1b	0.00033	+	135692687	135692937	0	1	250,	0	-3.48	-3.07	4.18	-0.788	-1.94	-0.769
chr8	28234895	28236441	Brf2	3.4e-05	-	28234895	28236441	0	2	197,150,	0,1396	-4.47	-3.98	2.64	-0.654	-1.61	-0.769
chr18	75681138	75681383	Gm10532	1.5e-09	+	75681138	75681383	0	1	245,	0	-8.82	-7.84	2.56	-0.689	-1.69	-0.769
chr1	137335145	137335346	Nav1	1e-11	-	137335145	137335346	0	1	201,	0	-11	-9.71	8.38	-1.2	-2.76	-0.768
chr4	119140467	119140963	Rimkla	0.00017	-	119140467	119140963	0	1	496,	0	-3.76	-3.33	5.17	-0.751	-1.85	-0.768
chr6	122273383	122275726	Phc1	6.3e-12	-	122273383	122275726	0	2	448,251,	0,2092	-11.2	-9.95	9.16	-0.733	-1.81	-0.768
chr15	27586358	27586706	Fam105a	2.8e-10	-	27586358	27586706	0	1	348,	0	-9.56	-8.49	8.92	-1.37	-3.09	-0.768
chr18	34927940	34928240	Fam53c	1.7e-05	+	34927940	34928240	0	1	300,	0	-4.78	-4.27	6.39	-0.459	-1.17	-0.768
chr19	41940061	41945364	Rrp12	1.2e-06	-	41940061	41945364	0	4	17,67,50,65,	0,1134,3198,5238	-5.91	-5.29	2.22	-0.562	-1.39	-0.768
chr8	108141384	108142430	Fam65a	5e-15	+	108141384	108142430	0	1	1046,	0	-14.3	-12.6	9.12	-2.01	-4.18	-0.767
chr8	122480759	122480910	Usp10	9.3e-06	+	122480759	122480910	0	1	151,	0	-5.03	-4.5	4.74	-0.708	-1.75	-0.767
chr11	87424494	87425044	Mtmr4	8.5e-08	+	87424494	87425044	0	1	550,	0	-7.07	-6.33	10.7	-1.17	-2.7	-0.767
chr11	74991633	74991780	Dph1	6.2e-07	-	74991633	74991780	0	1	147,	0	-6.21	-5.56	2.14	-0.85	-2.07	-0.767
chr4	143008750	143009099	Pramef8	9.8e-07	+	143008750	143009099	0	1	349,	0	-6.01	-5.39	5	-0.428	-1.09	-0.766
chr7	87470227	87470624	Unc45a	4.9e-09	-	87470227	87470624	0	1	397,	0	-8.31	-7.41	13.1	-1.08	-2.52	-0.766
chr9	107437511	107440888	Tmem115	1.2e-05	+	107437511	107440888	0	2	149,693,	0,2684	-4.92	-4.4	6.09	-2.02	-4.22	-0.766
chr11	113486586	113486959	Sstr2	2.3e-05	+	113486586	113486959	0	2	94,57,	0,316	-4.63	-4.14	7.17	-0.448	-1.14	-0.766
chr2	49169231	49172142	Mbd5	7.9e-06	+	49169231	49172142	0	2	14,235,	0,2676	-5.1	-4.56	4.1	-0.511	-1.28	-0.765
chr9	20397669	20398211	Zfp846	2.8e-07	+	20397669	20398211	0	1	542,	0	-6.55	-5.86	6.17	-0.839	-2.05	-0.765
chr4	141239771	141241240	Rsc1a1	1.1e-06	-	141239771	141241240	0	1	1469,	0	-5.97	-5.35	9.96	-2.98	-5.56	-0.764
chr8	113681507	113681904	Glg1	4.6e-08	-	113681507	113681904	0	1	397,	0	-7.34	-6.56	4.67	-0.555	-1.38	-0.764
chr18	70668481	70669076	Poli	1.4e-07	-	70668481	70669076	0	1	595,	0	-6.84	-6.12	9.82	-0.409	-1.05	-0.764
chr4	25537678	25537879	Fut9	1.4e-06	-	25537678	25537879	0	1	201,	0	-5.84	-5.23	4.73	-0.393	-1.01	-0.763
chr4	148703318	148703517	Ube4b	4e-05	-	148703318	148703517	0	1	199,	0	-4.4	-3.92	2.36	-0.521	-1.3	-0.763
chr7	62520775	62520925	Luzp2	2.5e-05	+	62520775	62520925	0	1	150,	0	-4.61	-4.11	3.5	-0.537	-1.34	-0.763
chr8	91552233	91552581	Sall1	1.5e-06	-	91552233	91552581	0	1	348,	0	-5.83	-5.23	4.06	-0.489	-1.23	-0.763
chr11	50714155	50714654	Zfp2	1.2e-05	-	50714155	50714654	0	1	499,	0	-4.93	-4.41	5.27	-0.654	-1.61	-0.763
chr14	47003544	47004242	Bmp4	8.7e-09	-	47003544	47004242	0	1	698,	0	-8.06	-7.19	6.3	-1.33	-3.01	-0.763
chr17	69737606	69738201	Zbtb14	1e-13	+	69737606	69738201	0	1	595,	0	-13	-11.4	12.6	-1.32	-2.97	-0.763
chr17	71167708	71167959	Dlgap1	6.3e-08	+	71167708	71167959	0	1	251,	0	-7.2	-6.44	2.1	-0.578	-1.43	-0.763
chr4	21684726	21685074	Tstd3	6.9e-05	-	21684726	21685074	0	1	348,	0	-4.16	-3.71	4.35	-0.499	-1.26	-0.762
chr6	113447860	113448010	Prrt3	0.00032	-	113447860	113448010	0	1	150,	0	-3.5	-3.09	4.41	-0.431	-1.1	-0.761
chr7	25866766	25867315	Zfp574	3.9e-09	+	25866766	25867315	0	1	549,	0	-8.41	-7.49	5.27	-1.1	-2.55	-0.761
chr12	113415647	113415896	Kif26a	1.7e-05	+	113415647	113415896	0	1	249,	0	-4.76	-4.25	2.67	-0.455	-1.16	-0.761
chr6	111308642	111309041	Grm7	2.1e-08	+	111308642	111309041	0	1	399,	0	-7.67	-6.85	10.4	-0.598	-1.48	-0.76
chr8	63863688	63872827	Sh3rf1	4.9e-10	+	63863688	63872827	0	2	38,362,	0,8777	-9.31	-8.27	5.86	-0.814	-2	-0.76
chr10	66681142	66682427	Jmjd1c	3e-06	+	66681142	66682427	0	2	75,726,	0,559	-5.53	-4.95	5.91	-0.57	-1.41	-0.76
chr12	32393775	32394823	Gpr22	4.1e-09	-	32393775	32394823	0	1	1048,	0	-8.39	-7.48	11.6	-1.32	-2.99	-0.76
chr3	51276612	51276763	Naa15	0.011	+	51276612	51276763	0	1	151,	0	-1.94	-1.6	2.24	-0.452	-1.15	-0.759
chr5	38604601	38605248	Zbtb49	1.1e-07	-	38604601	38605248	0	1	647,	0	-6.97	-6.24	3.87	-0.499	-1.26	-0.759
chr8	108533564	108533860	Ddx28	1.2e-06	-	108533564	108533860	0	1	296,	0	-5.91	-5.3	6.2	-0.613	-1.52	-0.759
chr12	81440405	81440803	Dcaf5	1.3e-15	-	81440405	81440803	0	1	398,	0	-14.9	-13.1	8.59	-0.581	-1.44	-0.759
chr14	70954909	70956649	Hr	4.4e-05	+	70954909	70956649	0	2	5,495,	0,1245	-4.36	-3.89	3.33	-0.705	-1.73	-0.759
chr4	134258864	134259014	Man1c1	5.1e-05	-	134258864	134259014	0	1	150,	0	-4.29	-3.82	1.47	-0.445	-1.14	-0.758
chr6	124946886	124948484	Pianp	3.2e-06	+	124946886	124948484	0	2	71,30,	0,1568	-5.5	-4.93	1.26	-0.606	-1.5	-0.758
chr6	137328795	137329096	Ptpro	1.4e-09	+	137328795	137329096	0	1	301,	0	-8.86	-7.88	6.37	-0.633	-1.56	-0.758
chr10	39969154	39969543	Gtf3c6	5.6e-06	-	39969154	39969543	0	1	389,	0	-5.25	-4.7	2.75	-0.592	-1.47	-0.758
chr17	43780191	43780490	Slc25a27	3.7e-10	-	43780191	43780490	0	1	299,	0	-9.43	-8.38	9.11	-0.582	-1.44	-0.758
chr5	65800151	65800348	Lias	6e-08	+	65800151	65800348	0	1	197,	0	-7.22	-6.46	5.58	-0.51	-1.28	-0.757
chr8	92771658	92772258	Tox3	2.8e-08	-	92771658	92772258	0	1	600,	0	-7.55	-6.74	6.71	-1.12	-2.61	-0.757
chr18	86886892	86887088	Cbln2	1.6e-06	+	86886892	86887088	0	1	196,	0	-5.79	-5.18	5.17	-0.417	-1.07	-0.757
chr2	52998300	53000850	Prpf40a	0.00026	-	52998300	53000850	0	4	4,132,62,50,	0,1194,2352,2500	-3.58	-3.16	2.46	-0.733	-1.81	-0.756
chr3	86590771	86591072	Dclk2	3.8e-10	-	86590771	86591072	0	1	301,	0	-9.42	-8.37	9.29	-1.32	-2.98	-0.756
chr3	107954475	107954675	Gpr61	7.1e-07	-	107954475	107954675	0	1	200,	0	-6.15	-5.51	8.83	-0.486	-1.23	-0.756
chr6	120909605	120909755	Mical3	5e-11	-	120909605	120909755	0	1	150,	0	-10.3	-9.17	6.89	-0.652	-1.61	-0.756
chr7	30680873	30681417	Zfp27	8.1e-08	-	30680873	30681417	0	1	544,	0	-7.09	-6.34	8.25	-0.58	-1.43	-0.756
chr17	29965698	29966297	Mdga1	0.0001	-	29965698	29966297	0	1	599,	0	-3.98	-3.54	2.73	-0.598	-1.48	-0.756
chr4	107547301	107548548	Lrp8	1.9e-07	+	107547301	107548548	0	1	1247,	0	-6.71	-6.01	10.6	-1.39	-3.16	-0.755
chr6	71928460	71928858	Polr1a	2.4e-05	+	71928460	71928858	0	1	398,	0	-4.62	-4.13	4.61	-0.433	-1.11	-0.755
chr7	3296972	3297468	Myadm	4.4e-09	+	3296972	3297468	0	1	496,	0	-8.36	-7.45	9.45	-0.64	-1.57	-0.755
chr14	24954466	24954765	Dlg5	2.4e-10	-	24954466	24954765	0	1	299,	0	-9.62	-8.54	8.93	-0.632	-1.56	-0.755
chr16	13836350	13836599	Pdxdc1	7.1e-05	-	13836350	13836599	0	1	249,	0	-4.15	-3.69	4.33	-0.448	-1.14	-0.755
chr14	32480038	32481234	Btd	6.9e-08	+	32480038	32481234	0	1	1196,	0	-7.16	-6.41	6.8	-1.29	-2.92	-0.753
chr2	67955866	67956762	B3galt1	2e-10	+	67955866	67956762	0	1	896,	0	-9.69	-8.6	9.07	-1.48	-3.33	-0.752
chr9	95304789	95304940	Chst2	3.2e-16	-	95304789	95304940	0	1	151,	0	-15.5	-13.6	2.38	-0.465	-1.18	-0.752
chr10	80013256	80013457	Rexo1	1.7e-09	-	80013256	80013457	0	1	201,	0	-8.77	-7.8	2	-0.411	-1.06	-0.752
chr2	38441770	38441969	Nek6	4.9e-07	+	38441770	38441969	0	1	199,	0	-6.31	-5.66	3.14	-0.428	-1.09	-0.751
chr2	106809323	106810475	Arl14ep	1.1e-08	-	106809323	106810475	0	2	392,8,	0,1144	-7.97	-7.11	6.08	-0.534	-1.33	-0.751
chr2	155922492	155922888	Rbm12	5.1e-08	-	155922492	155922888	0	1	396,	0	-7.29	-6.51	5.5	-0.64	-1.57	-0.75
chr4	83104023	83105830	Psip1	0.00046	-	83104023	83105830	0	2	67,83,	0,1724	-3.34	-2.94	1.44	-0.431	-1.1	-0.75
chr5	90658083	90658234	Ankrd17	0.0071	-	90658083	90658234	0	1	151,	0	-2.15	-1.81	3	-0.567	-1.4	-0.75
chr10	3134753	3185777	Cnksr3	4.5e-06	+	3134753	3185777	0	2	156,44,	0,50980	-5.35	-4.79	3.8	-0.401	-1.03	-0.75
chr17	56559134	56560754	Ptprs	2.8e-06	-	56559134	56560754	0	2	9,92,	0,1528	-5.56	-4.98	1.59	-0.722	-1.78	-0.75
chr7	132784666	132784816	Gtf3c1	0.00048	-	132784666	132784816	0	1	150,	0	-3.32	-2.92	2.22	-0.474	-1.2	-0.749
chr12	5086071	5086172	Klhl29	0.00063	-	5086071	5086172	0	1	101,	0	-3.2	-2.8	3.08	-0.391	-1.01	-0.749
chrX	103072674	103072775	Atrx	0.0019	-	103072674	103072775	0	1	101,	0	-2.73	-2.36	4.61	-0.441	-1.13	-0.749
chr2	59188565	59192617	Pkp4	3.5e-07	+	59188565	59192617	0	3	114,74,358,	0,1753,3694	-6.46	-5.78	5.57	-0.694	-1.71	-0.748
chr2	44420621	44420967	Gtdc1	2.9e-06	-	44420621	44420967	0	1	346,	0	-5.54	-4.97	2.18	-0.764	-1.88	-0.748
chr5	122261458	122261608	Atxn2	1.9e-06	+	122261458	122261608	0	1	150,	0	-5.72	-5.12	1.46	-0.728	-1.8	-0.748
chr8	75019304	75020151	Med26	3.1e-07	-	75019304	75020151	0	1	847,	0	-6.51	-5.83	11.8	-1.67	-3.61	-0.747
chr18	15551489	15551739	Aqp4	5e-11	-	15551489	15551739	0	1	250,	0	-10.3	-9.12	6.4	-0.644	-1.59	-0.747
chr3	8664436	8665024	Hey1	3.2e-11	-	8664436	8665024	0	1	588,	0	-10.5	-9.33	9.79	-0.559	-1.39	-0.745
chr11	62593957	62594352	Zfp286	2.8e-07	-	62593957	62594352	0	1	395,	0	-6.55	-5.87	4.07	-0.584	-1.45	-0.745
chr15	21515794	21516244	Cdh12	1.1e-10	+	21515794	21516244	0	1	450,	0	-9.95	-8.83	11.1	-0.522	-1.3	-0.745
chr4	45297269	45297667	Frmpd1	0.0011	+	45297269	45297667	0	1	398,	0	-2.97	-2.59	9.11	-0.599	-1.48	-0.744
chr4	136436494	136436591	C1qb	0.002	-	136436494	136436591	0	1	97,	0	-2.7	-2.33	1.87	-0.447	-1.14	-0.744
chr8	87410433	87410879	Gcdh	3.3e-07	-	87410433	87410879	0	1	446,	0	-6.48	-5.81	4.88	-0.752	-1.85	-0.744
chr3	90293224	90293372	Snapin	0.0014	-	90293224	90293372	0	1	148,	0	-2.86	-2.49	3.23	-0.49	-1.24	-0.743
chr16	93762473	93762623	Dopey2	0.00027	+	93762473	93762623	0	1	150,	0	-3.57	-3.15	3.44	-0.438	-1.12	-0.743
chr4	128587370	128587521	Trim62	0.0048	+	128587370	128587521	0	1	151,	0	-2.32	-1.96	5.57	-0.465	-1.18	-0.742
chr10	122450666	122450966	Mon2	5.4e-06	-	122450666	122450966	0	1	300,	0	-5.27	-4.72	3.33	-0.419	-1.07	-0.742
chr15	76159857	76160107	Exosc4	7.4e-09	+	76159857	76160107	0	1	250,	0	-8.13	-7.25	3.53	-0.424	-1.09	-0.742
chr2	30112618	30117925	Lrrc8a	2e-08	+	30112618	30117925	0	2	234,558,	0,4749	-7.7	-6.87	8.79	-1.1	-2.57	-0.741
chr6	142310315	142311008	Recql	2.7e-06	-	142310315	142311008	0	1	693,	0	-5.57	-4.99	4.8	-0.835	-2.04	-0.741
chr2	91485539	91486088	Zfp408	3.1e-07	-	91485539	91486088	0	1	549,	0	-6.51	-5.83	13.8	-1.27	-2.9	-0.74
chr3	157674941	157679329	Srsf11	1.6e-13	-	157674941	157679329	0	5	226,139,96,90,44,	0,332,802,1974,4344	-12.8	-11.3	3.48	-0.741	-1.82	-0.74
chr14	21135609	21135857	Nudt13	4.9e-09	+	21135609	21135857	0	1	248,	0	-8.31	-7.41	10.3	-0.516	-1.29	-0.74
chr17	71597467	71597865	Lpin2	6.3e-07	+	71597467	71597865	0	1	398,	0	-6.2	-5.56	5.73	-0.54	-1.34	-0.74
chr4	119768820	119769021	Hivep3	0.011	+	119768820	119769021	0	1	201,	0	-1.94	-1.6	3.88	-0.796	-1.95	-0.739
chr8	97537859	97537959	Gpr56	0.00017	+	97537859	97537959	0	1	100,	0	-3.76	-3.33	1.67	-0.523	-1.3	-0.738
chr13	23513892	23514190	Abt1	1.9e-09	-	23513892	23514190	0	1	298,	0	-8.72	-7.76	4.22	-0.732	-1.8	-0.738
chrX	93358756	93360772	Msn	2.9e-05	+	93358756	93360772	0	3	80,161,59,	0,332,1957	-4.54	-4.05	2.29	-0.747	-1.84	-0.737
chr8	72748945	72749096	Armc6	6e-09	-	72748945	72749096	0	1	151,	0	-8.22	-7.33	4.86	-0.47	-1.19	-0.736
chr11	49985236	49985437	Tbc1d9b	2.5e-11	+	49985236	49985437	0	1	201,	0	-10.6	-9.36	9.03	-0.647	-1.6	-0.736
chr17	28958175	28958525	Brpf3	2e-08	+	28958175	28958525	0	1	350,	0	-7.7	-6.87	7.66	-0.815	-2	-0.736
chr11	119401627	119401728	Nptx1	9.8e-06	-	119401627	119401728	0	1	101,	0	-5.01	-4.48	1.55	-0.727	-1.79	-0.735
chr2	155240958	155241506	Ncoa6	6.5e-07	-	155240958	155241506	0	1	548,	0	-6.19	-5.55	12.5	-0.961	-2.29	-0.734
chr9	108009716	108010317	Bsn	3.1e-06	-	108009716	108010317	0	1	601,	0	-5.51	-4.93	7.56	-0.536	-1.33	-0.734
chr5	3960286	3960686	Akap9	0.00015	+	3960286	3960686	0	1	400,	0	-3.81	-3.38	3.3	-0.46	-1.17	-0.733
chr10	19329031	19329631	Ifngr1	2.3e-07	+	19329031	19329631	0	1	600,	0	-6.64	-5.95	4.86	-0.855	-2.09	-0.733
chr3	103818878	103819874	Magi3	6.3e-14	-	103818878	103819874	0	1	996,	0	-13.2	-11.6	8.17	-1.83	-3.86	-0.732
chr4	142724280	142724481	Prdm2	1.6e-06	-	142724280	142724481	0	1	201,	0	-5.79	-5.19	4.15	-0.451	-1.15	-0.732
chr11	65641712	65642251	Zkscan6	4.4e-08	+	65641712	65642251	0	1	539,	0	-7.36	-6.58	10.8	-0.591	-1.47	-0.732
chr17	26101951	26102201	Capn15	9.5e-05	-	26101951	26102201	0	1	250,	0	-4.02	-3.57	8.32	-0.474	-1.2	-0.732
chr8	109410046	109410345	Chtf8	4.6e-09	-	109410046	109410345	0	1	299,	0	-8.34	-7.43	9.35	-0.801	-1.97	-0.731
chr9	45584938	45586885	Cep164	7.6e-06	-	45584938	45586885	0	3	71,123,6,	0,1552,1941	-5.12	-4.58	2.24	-0.622	-1.54	-0.731
chr9	49315480	49316715	Ncam1	0.00049	-	49315480	49316715	0	2	278,22,	0,1213	-3.31	-2.91	2.3	-0.747	-1.84	-0.731
chr10	39943548	39945174	Rpf2	4.3e-06	-	39943548	39945174	0	2	178,72,	0,1554	-5.37	-4.81	3.15	-0.4	-1.03	-0.731
chr18	34473344	34473545	Apc	3e-10	+	34473344	34473545	0	1	201,	0	-9.53	-8.46	2.11	-1.47	-3.3	-0.731
chr1	157898522	157898971	Tor1aip2	1.4e-07	+	157898522	157898971	0	1	449,	0	-6.84	-6.12	13.3	-0.419	-1.07	-0.73
chr2	156392663	156393312	Aar2	1.1e-07	+	156392663	156393312	0	1	649,	0	-6.96	-6.23	7.13	-0.886	-2.15	-0.73
chr4	14752750	14753537	Otud6b	4e-10	-	14752750	14753537	0	2	50,100,	0,687	-9.4	-8.35	2.04	-0.772	-1.9	-0.73
chr7	146028384	146028631	Mapk1ip1	5.6e-08	-	146028384	146028631	0	1	247,	0	-7.25	-6.48	6.84	-1.04	-2.44	-0.73
chr11	35860561	35860961	Tenm2	1.3e-05	-	35860561	35860961	0	1	400,	0	-4.87	-4.35	3.64	-0.411	-1.06	-0.73
chr1	89135469	89135620	Eif4e2	1.6e-05	+	89135469	89135620	0	1	151,	0	-4.79	-4.28	2.62	-0.692	-1.7	-0.729
chr3	59021037	59021237	P2ry12	6e-07	-	59021037	59021237	0	1	200,	0	-6.22	-5.57	9.59	-0.497	-1.25	-0.729
chr13	51798263	51798464	Sema4d	3.2e-05	-	51798263	51798464	0	1	201,	0	-4.5	-4.01	4.67	-0.612	-1.51	-0.729
chr5	140449582	140449931	Elfn1	0.00016	+	140449582	140449931	0	1	349,	0	-3.79	-3.36	11	-0.859	-2.09	-0.728
chr9	121651684	121653185	Nktr	2.2e-09	+	121651684	121653185	0	2	221,79,	0,1422	-8.66	-7.71	4.48	-0.587	-1.46	-0.728
chr11	46254243	46254887	Med7	7.4e-09	+	46254243	46254887	0	1	644,	0	-8.13	-7.25	4.82	-1.16	-2.68	-0.728
chr14	71014748	71015087	Dmtn	4.6e-09	-	71014748	71015087	0	2	54,47,	0,292	-8.34	-7.43	1.39	-1.09	-2.54	-0.728
chr2	69634979	69635176	Phospho2	1.6e-05	+	69634979	69635176	0	1	197,	0	-4.79	-4.28	6.78	-0.804	-1.97	-0.727
chr13	118764163	118765109	Hcn1	1.4e-10	+	118764163	118765109	0	1	946,	0	-9.86	-8.75	15	-0.694	-1.71	-0.727
chr4	151433294	151433594	Nol9	0.00025	+	151433294	151433594	0	1	300,	0	-3.6	-3.18	2.67	-0.486	-1.22	-0.726
chr9	58047298	58047698	Islr2	9.5e-07	-	58047298	58047698	0	1	400,	0	-6.02	-5.4	4.89	-0.733	-1.81	-0.726
chr16	18620461	18620859	Gp1bb	5e-13	-	18620461	18620859	0	1	398,	0	-12.3	-10.9	5.23	-1.43	-3.22	-0.726
chr3	98232048	98232347	Zfp697	9.1e-06	+	98232048	98232347	0	1	299,	0	-5.04	-4.51	4.22	-0.952	-2.27	-0.725
chr5	24805728	24806078	Kmt2c	3.8e-05	-	24805728	24806078	0	1	350,	0	-4.42	-3.94	4.48	-0.434	-1.11	-0.725
chr10	62275955	62276156	Tet1	2.4e-06	-	62275955	62276156	0	1	201,	0	-5.62	-4.43	3.67	-0.437	-1.12	-0.725
chr11	3144043	3144193	Eif4enif1	3.3e-07	+	3144043	3144193	0	1	150,	0	-6.48	-5.81	5.12	-0.544	-1.35	-0.725
chr18	37835684	37836134	Pcdhga3	5.8e-07	+	37835684	37836134	0	1	450,	0	-6.24	-5.59	8.33	-0.925	-2.23	-0.725
chr2	179994391	179994841	Cables2	2.6e-07	-	179994391	179994841	0	1	450,	0	-6.58	-5.9	3.04	-0.992	-2.35	-0.723
chr3	108361563	108361762	Tmem167b	2.5e-11	-	108361563	108361762	0	1	199,	0	-10.6	-9.38	6.43	-0.428	-1.09	-0.723
chr5	144468724	144469074	Cyth3	3.2e-09	+	144468724	144469074	0	1	350,	0	-8.5	-7.57	6.75	-0.481	-1.21	-0.723
chr7	106485050	106485249	Map6	2.3e-06	+	106485050	106485249	0	1	199,	0	-5.64	-5.05	3.5	-0.586	-1.45	-0.723
chr7	29101143	29101397	Supt5	1.1e-09	-	29101143	29101397	0	2	53,96,	0,158	-8.94	-7.95	1.92	-1.06	-2.49	-0.723
chr7	36560411	36561310	Zfp507	7.9e-06	-	36560411	36561310	0	1	899,	0	-5.1	-4.56	5.3	-0.497	-1.25	-0.723
chr8	73109476	73109875	Ell	9.5e-07	+	73109476	73109875	0	1	399,	0	-6.02	-5.4	3.2	-0.494	-1.25	-0.723
chr14	87905746	87906296	Tdrd3	2.5e-08	+	87905746	87906296	0	1	550,	0	-7.61	-6.79	8.78	-0.55	-1.37	-0.723
chr18	24443236	24443633	Galnt1	1.3e-11	+	24443236	24443633	0	1	397,	0	-10.9	-9.64	12	-0.995	-2.36	-0.723
chr5	69501519	69502018	Kctd8	4.4e-07	-	69501519	69502018	0	1	499,	0	-6.36	-5.7	6.1	-0.879	-2.14	-0.722
chr6	32467004	32467604	Plxna4	5.9e-07	-	32467004	32467604	0	1	600,	0	-6.23	-5.58	4.73	-0.398	-1.02	-0.722
chr9	122932310	122932510	Tmem42	0.00012	+	122932310	122932510	0	1	200,	0	-3.92	-3.48	2.53	-0.402	-1.03	-0.722
chr6	113274063	113274361	Brpf1	0.00072	+	113274063	113274361	0	1	298,	0	-3.14	-2.75	2.69	-0.448	-1.14	-0.721
chr11	62144424	62147463	Ncor1	5.6e-06	-	62144424	62147463	0	2	2,299,	0,2740	-5.25	-4.7	2.28	-0.747	-1.84	-0.721
chr19	58205635	58206135	Atrnl1	9.5e-07	+	58205635	58206135	0	1	500,	0	-6.02	-5.39	5.28	-0.525	-1.31	-0.721
chr2	33585575	33585676	Mvb12b	0.00078	-	33585575	33585676	0	1	101,	0	-3.11	-2.72	6.95	-0.517	-1.29	-0.72
chr2	104311146	104311896	Hipk3	1.7e-08	-	104311146	104311896	0	1	750,	0	-7.78	-6.94	4.25	-0.811	-1.99	-0.72
chr6	72389320	72389519	4930414L22Rik	1e-06	+	72389320	72389519	0	1	199,	0	-5.98	-5.36	4.36	-0.489	-1.23	-0.72
chr7	66531889	66540104	Ube3a	2.7e-06	+	66531889	66540104	0	2	495,55,	0,8160	-5.57	-4.99	6.17	-0.877	-2.13	-0.72
chr11	83822151	83822998	Synrg	5.4e-07	+	83822151	83822998	0	1	847,	0	-6.27	-5.62	7.71	-1	-2.38	-0.72
chr1	95261628	95262073	Ppp1r7	0.00018	+	95261628	95262073	0	1	445,	0	-3.74	-3.31	3.25	-1.2	-2.76	-0.719
chr4	33332890	33334923	Pnrc1	3.1e-09	-	33332890	33334923	0	2	592,1,	0,2032	-8.51	-7.58	8.95	-1.65	-3.58	-0.719
chr7	30679688	30680084	Zfp27	8.1e-08	-	30679688	30680084	0	1	396,	0	-7.09	-6.34	2.87	-0.452	-1.15	-0.719
chr12	73171241	73171635	Gpr135	5.6e-05	-	73171241	73171635	0	1	394,	0	-4.25	-3.79	3.25	-0.441	-1.13	-0.718
chr3	87780388	87780788	Nes	4.8e-06	+	87780388	87780788	0	1	400,	0	-5.32	-4.76	2.92	-0.547	-1.36	-0.717
chr2	24647230	24647528	Ehmt1	2.2e-07	-	24647230	24647528	0	1	298,	0	-6.66	-5.97	5.5	-0.468	-1.19	-0.716
chr9	21816015	21816213	Prkcsh	3.6e-06	+	21816015	21816213	0	2	4,96,	0,102	-5.44	-4.88	1.59	-0.547	-1.36	-0.716
chr9	108365513	108366747	Ccdc71	2.5e-12	+	108365513	108366747	0	1	1234,	0	-11.6	-10.3	10.4	-1.39	-3.14	-0.716
chr18	32400033	32400391	Ercc3	7.8e-06	+	32400033	32400391	0	2	42,108,	0,250	-5.11	-4.57	3.57	-0.55	-1.37	-0.716
chr6	48547582	48548033	Repin1	3.5e-08	+	48547582	48548033	0	1	451,	0	-7.45	-6.65	5.2	-0.389	-1	-0.715
chr17	5341719	5341919	Arid1b	2.5e-14	+	5341719	5341919	0	1	200,	0	-13.6	-12	1.96	-0.689	-1.69	-0.715
chr2	112493281	112493880	Ryr3	8.7e-07	-	112493281	112493880	0	1	599,	0	-6.06	-5.43	3.11	-0.607	-1.5	-0.714
chr9	51889198	51893229	Rdx	4.1e-06	+	51889198	51893229	0	3	86,93,22,	0,1349,4009	-5.39	-4.83	2.16	-2.01	-4.19	-0.714
chr11	20626344	20626894	Aftph	3.4e-07	-	20626344	20626894	0	1	550,	0	-6.47	-5.8	8.33	-0.561	-1.39	-0.714
chr2	153095240	153095935	Pofut1	6.2e-07	+	153095240	153095935	0	1	695,	0	-6.21	-5.56	6.5	-1.16	-2.69	-0.713
chr12	42179146	42180089	Lrrn3	0.0001	-	42179146	42180089	0	1	943,	0	-3.99	-3.55	8.15	-1.38	-3.12	-0.713
chr4	55540607	55542623	Klf4	1.9e-06	-	55540607	55542623	0	2	565,34,	0,1982	-5.71	-5.12	3.25	-0.466	-1.18	-0.712
chr9	119149092	119149988	Oxsr1	1.6e-07	-	119149092	119149988	0	1	896,	0	-6.8	-6.09	12.2	-1.45	-3.26	-0.712
chr1	72581592	72582042	2020-03-04	0.00085	-	72581592	72582042	0	1	450,	0	-3.07	-2.68	6	-0.482	-1.22	-0.711
chr5	140449184	140449284	Elfn1	7.4e-05	+	140449184	140449284	0	1	100,	0	-4.13	-3.67	4.38	-0.534	-1.33	-0.711
chr13	54484183	54484333	Cplx2	0.00063	+	54484183	54484333	0	1	150,	0	-3.2	-2.81	2.85	-0.772	-1.9	-0.711
chr3	53320208	53320459	Frem2	0.0026	-	53320208	53320459	0	1	251,	0	-2.58	-1.75	2.57	-0.717	-1.77	-0.71
chr4	34753301	34753900	Zfp292	4.5e-06	-	34753301	34753900	0	1	599,	0	-5.35	-4.79	3.07	-0.705	-1.74	-0.71
chr8	90304206	90304702	Zfp423	3.3e-05	-	90304206	90304702	0	1	496,	0	-4.48	-4	3.46	-0.535	-1.33	-0.71
chr9	35374150	35374495	Pus3	1e-05	+	35374150	35374495	0	1	345,	0	-4.98	-4.46	4.25	-0.654	-1.61	-0.71
chr11	109534289	109534788	Fam20a	0.00027	-	109534289	109534788	0	1	499,	0	-3.57	-3.15	4.08	-0.601	-1.49	-0.71
chr14	27262087	27281839	Slmap	6.6e-07	-	27262087	27281839	0	5	33,51,51,169,93,	0,16808,17302,17440,19659	-6.18	-5.54	2.87	-0.853	-2.08	-0.71
chr16	17085055	17085155	Ypel1	0.00051	+	17085055	17085155	0	1	100,	0	-3.29	-2.89	3.21	-0.579	-1.43	-0.71
chr5	139231723	139231871	Fam20c	0.0017	+	139231723	139231871	0	1	148,	0	-2.77	-2.4	1.52	-0.549	-1.36	-0.709
chr13	69637036	69637386	Papd7	1.1e-08	-	69637036	69637386	0	1	350,	0	-7.95	-7.1	8.55	-0.561	-1.39	-0.708
chr4	62363108	62363556	Rgs3	5.5e-08	+	62363108	62363556	0	1	448,	0	-7.26	-6.49	6	-0.656	-1.62	-0.707
chr5	90672992	90679471	Ankrd17	4.4e-08	-	90672992	90679471	0	2	527,72,	0,6407	-7.36	-6.57	8	-0.943	-2.26	-0.707
chr8	86191896	86192096	Ptger1	5.4e-06	+	86191896	86192096	0	1	200,	0	-5.27	-4.71	6.75	-0.567	-1.4	-0.707
chr8	122605978	122606422	Zdhhc7	7.9e-13	-	122605978	122606422	0	1	444,	0	-12.1	-10.7	7.06	-0.633	-1.56	-0.707
chr10	6382173	6382722	Plekhg1	1.7e-05	-	6382173	6382722	0	1	549,	0	-4.76	-4.25	7.33	-0.469	-1.19	-0.707
chr13	59873498	59873847	Etohd2	1.1e-07	+	59873498	59873847	0	1	349,	0	-6.97	-6.23	4.14	-0.439	-1.12	-0.705
chr18	36665470	36665768	Hbegf	8.9e-05	-	36665470	36665768	0	1	298,	0	-4.05	-3.6	11.3	-0.42	-1.08	-0.705
chr1	38922053	38922203	Chst10	4.8e-05	-	38922053	38922203	0	1	150,	0	-4.32	-3.85	3.4	-0.69	-1.7	-0.704
chr4	134082265	134082365	Mtfr1l	8.5e-07	-	134082265	134082365	0	1	100,	0	-6.07	-5.44	5.97	-0.568	-1.41	-0.704
chr11	106935039	106935889	Bptf	2.1e-08	-	106935039	106935889	0	1	850,	0	-7.67	-6.85	5.28	-0.722	-1.78	-0.704
chr2	181453662	181454355	Oprl1	9.3e-07	+	181453662	181454355	0	1	693,	0	-6.03	-5.41	5.71	-1.23	-2.82	-0.703
chr3	45223440	45223691	Pcdh10	0.0014	+	45223440	45223691	0	1	251,	0	-2.86	-2.48	9.19	-0.529	-1.31	-0.703
chr5	14712559	14713160	Pclo	1.2e-10	+	14712559	14713160	0	1	601,	0	-9.92	-8.81	6.7	-0.497	-1.25	-0.703
chr7	29145617	29146016	Plekhg2	1.1e-05	-	29145617	29146016	0	1	399,	0	-4.94	-4.42	2.43	-0.585	-1.45	-0.703
chr15	44461744	44472230	Ebag9	1.4e-10	+	44461744	44472230	0	3	14,92,383,	0,6565,10103	-9.86	-8.75	10.5	-0.752	-1.85	-0.703
chr1	173149417	173149567	Tomm40l	3.5e-05	-	173149417	173149567	0	1	150,	0	-4.46	-3.97	2.37	-0.392	-1.01	-0.702
chr6	120460196	120460392	Cecr5	2.9e-05	-	120460196	120460392	0	1	196,	0	-4.54	-4.05	2.26	-0.479	-1.21	-0.702
chr7	91046847	91047597	Mesdc2	4e-11	+	91046847	91047597	0	1	750,	0	-10.4	-9.24	3.92	-1.88	-3.94	-0.702
chr17	73288713	73288862	Lbh	5.8e-06	+	73288713	73288862	0	1	149,	0	-5.24	-4.69	3.21	-0.391	-1.01	-0.702
chr5	124568796	124568947	Pitpnm2	0.00011	-	124568796	124568947	0	1	151,	0	-3.94	-3.5	1.91	-0.998	-2.37	-0.701
chr15	63925755	63926055	Asap1	7.9e-07	-	63925755	63926055	0	1	300,	0	-6.1	-5.47	5.26	-0.759	-1.87	-0.701
chr17	57183380	57183480	Slc25a23	0.013	-	57183380	57183480	0	1	100,	0	-1.9	-1.56	1.62	-1.04	-2.44	-0.701
chr5	34186060	34188778	Whsc1	8.5e-06	+	34186060	34188778	0	2	326,25,	0,2693	-5.07	-4.54	3.62	-0.411	-1.06	-0.7
chr5	121077307	121077556	Ddx54	3.2e-15	+	121077307	121077556	0	1	249,	0	-14.5	-12.8	7.47	-0.599	-1.48	-0.698
chr8	89248767	89249749	Siah1a	8.3e-10	-	89248767	89249749	0	1	982,	0	-9.08	-8.07	6.92	-1.37	-3.1	-0.698
chr10	19568714	19569012	Slc35d3	1.9e-05	-	19568714	19569012	0	1	298,	0	-4.72	-4.22	2.6	-0.649	-1.6	-0.698
chr11	101296582	101296831	Rundc1	2.5e-11	+	101296582	101296831	0	1	249,	0	-10.6	-9.43	6.87	-0.532	-1.32	-0.698
chr4	122678124	122678874	Mycl	2.3e-05	+	122678124	122678874	0	1	750,	0	-4.63	-4.13	9.08	-1.12	-2.6	-0.697
chr7	135517332	135517430	Rgs10	0.00025	-	135517332	135517430	0	1	98,	0	-3.6	-3.18	5.33	-0.52	-1.3	-0.697
chr1	38261934	38267071	Aff3	8.9e-06	-	38261934	38267071	0	3	2,125,674,	0,2816,4463	-5.05	-4.52	4.25	-1.62	-3.54	-0.696
chr5	140803826	140804573	Ftsj2	2.1e-08	-	140803826	140804573	0	1	747,	0	-7.67	-6.85	14.1	-1	-2.39	-0.696
chr7	13492308	13492753	Zscan22	5e-05	+	13492308	13492753	0	1	445,	0	-4.3	-3.83	7.14	-0.441	-1.13	-0.696
chr7	19721783	19722771	Fbxo46	5e-07	+	19721783	19722771	0	1	988,	0	-6.3	-5.64	9	-0.983	-2.33	-0.696
chr2	153049492	153050087	Tspyl3	6.6e-07	-	153049492	153050087	0	1	595,	0	-6.18	-5.54	9.38	-1.32	-2.98	-0.695
chr9	105589585	105589836	Pik3r4	5.4e-09	+	105589585	105589836	0	1	251,	0	-8.27	-7.37	7.97	-0.399	-1.03	-0.695
chr1	72347741	72348236	Tmem169	3e-07	+	72347741	72348236	0	1	495,	0	-6.52	-5.84	9.33	-0.709	-1.75	-0.694
chr5	84487730	84487831	Epha5	0.0076	-	84487730	84487831	0	1	101,	0	-2.12	-1.33	2	-0.645	-1.59	-0.694
chr6	35211432	35211577	1810058I24Rik	7.8e-08	+	35211432	35211577	0	1	145,	0	-7.11	-6.36	8	-0.476	-1.2	-0.694
chr11	101628124	101628572	Dhx8	3.6e-09	+	101628124	101628572	0	1	448,	0	-8.44	-7.52	11	-1.43	-3.23	-0.694
chr15	79116955	79117155	Pla2g6	7.8e-05	-	79116955	79117155	0	1	200,	0	-4.11	-3.65	2.75	-0.401	-1.03	-0.694
chr19	11848898	11849094	Mrpl16	2.3e-10	+	11848898	11849094	0	1	196,	0	-9.64	-8.55	7.48	-0.581	-1.44	-0.694
chrX	101157744	101158144	Rlim	3.8e-07	-	101157744	101158144	0	1	400,	0	-6.42	-5.75	7.33	-0.752	-1.86	-0.694
chr5	3641308	3641509	Gatad1	1.6e-14	-	3641308	3641509	0	1	201,	0	-13.8	-12.2	4.12	-0.392	-1.01	-0.693
chr16	37114272	37114373	Stxbp5l	0.0014	-	37114272	37114373	0	1	101,	0	-2.86	-2.49	2.71	-0.46	-1.17	-0.693
chr18	46447224	46450606	Ccdc112	4.2e-08	-	46447224	46450606	0	2	193,201,	0,3181	-7.38	-6.59	2.76	-0.626	-1.55	-0.693
chr1	12848963	12849461	Sulf1	2.8e-06	+	12848963	12849461	0	1	498,	0	-5.56	-4.98	8.83	-0.441	-1.13	-0.692
chr7	30700447	30700844	Zfp383	6.6e-08	+	30700447	30700844	0	1	397,	0	-7.18	-6.42	4.2	-0.431	-1.1	-0.692
chr10	79798792	79799137	Reep6	4.4e-08	+	79798792	79799137	0	1	345,	0	-7.36	-6.57	3.7	-0.594	-1.47	-0.692
chr3	94682695	94684244	Pogz	2.6e-09	+	94682695	94684244	0	1	1549,	0	-8.58	-7.64	8.93	-1.7	-3.66	-0.691
chr3	108421496	108421696	Wdr47	7.2e-05	+	108421496	108421696	0	1	200,	0	-4.14	-3.69	2.28	-0.481	-1.22	-0.691
chr18	75681141	75681392	Ctif	5e-08	-	75681141	75681392	0	1	251,	0	-7.3	-6.52	2.56	-0.449	-1.15	-0.691
chr9	57598617	57598717	Clk3	4e-19	-	57598617	57598717	0	1	100,	0	-18.4	-16.1	5.38	-1.13	-2.62	-0.69
chr9	122983473	122983923	Zdhhc3	2e-09	-	122983473	122983923	0	1	450,	0	-8.69	-7.73	5.5	-0.511	-1.28	-0.69
chr11	98064966	98065365	Cdk12	2.6e-06	+	98064966	98065365	0	1	399,	0	-5.59	-5.01	4.09	-0.652	-1.61	-0.69
chr11	41947033	41949100	Gabra1	8.9e-09	-	41947033	41949100	0	2	259,191,	0,1876	-8.05	-7.18	2.48	-1.8	-3.8	-0.69
chr3	95543946	95544196	Tars2	1.3e-10	-	95543946	95544196	0	1	250,	0	-9.87	-8.76	3.54	-0.474	-1.2	-0.689
chr14	63765615	63770043	Fdft1	2.6e-10	-	63765615	63770043	0	2	190,57,	0,4371	-9.58	-8.51	2.72	-0.611	-1.51	-0.689
chr5	34343531	34343831	Nat8l	6e-08	+	34343531	34343831	0	1	300,	0	-7.22	-6.45	2.44	-0.621	-1.53	-0.688
chr6	32099802	32102818	Plxna4	1.3e-07	-	32099802	32102818	0	2	782,18,	0,2998	-6.89	-6.17	6.3	-0.448	-1.14	-0.688
chr13	94963764	94964415	Lhfpl2	1.1e-06	+	94963764	94964415	0	1	651,	0	-5.96	-5.34	11.5	-0.654	-1.61	-0.688
chr1	165178298	165178499	Prrx1	5.4e-06	-	165178298	165178499	0	1	201,	0	-5.27	-4.13	4.57	-0.503	-1.27	-0.687
chr3	121979325	121979620	Dnttip2	2.3e-09	+	121979325	121979620	0	1	295,	0	-8.63	-7.68	5.5	-0.598	-1.48	-0.687
chr8	86735540	86736190	Zswim4	9.5e-08	-	86735540	86736190	0	1	650,	0	-7.02	-6.28	7.83	-0.416	-1.07	-0.687
chr11	62143045	62143146	Ncor1	5.6e-06	-	62143045	62143146	0	1	101,	0	-5.25	-4.7	1.89	-0.399	-1.03	-0.687
chr18	31940465	31941210	Ammecr1l	2.4e-06	+	31940465	31941210	0	1	745,	0	-5.62	-5.04	7.78	-0.666	-1.64	-0.687
chr1	38144894	38148927	Rev1	7.9e-11	-	38144894	38148927	0	2	625,20,	0,4013	-10.1	-9	8.31	-1.1	-2.56	-0.686
chr4	124335480	124335876	Pou3f1	8.7e-07	+	124335480	124335876	0	1	396,	0	-6.06	-5.43	11.1	-0.645	-1.59	-0.686
chr10	94049606	94050106	Tmcc3	4.3e-06	+	94049606	94050106	0	1	500,	0	-5.37	-4.81	8.5	-0.452	-1.16	-0.686
chr13	54841624	54841974	Gprin1	2e-08	-	54841624	54841974	0	1	350,	0	-7.69	-6.87	6.65	-0.467	-1.18	-0.686
chr14	57412715	57413315	Zmym5	8.5e-08	-	57412715	57413315	0	1	600,	0	-7.07	-6.32	5.92	-0.408	-1.05	-0.686
chr2	158583034	158587282	Ppp1r16b	9.1e-07	+	158583034	158587282	0	2	8,193,	0,4055	-6.04	-5.41	3.37	-0.445	-1.14	-0.685
chr3	129336462	129336713	Elovl6	1.9e-06	+	129336462	129336713	0	1	251,	0	-5.73	-5.13	4.07	-0.464	-1.18	-0.685
chrX	22812539	22812987	Klhl13	3.5e-08	-	22812539	22812987	0	1	448,	0	-7.45	-6.65	9.06	-0.647	-1.59	-0.685
chr14	70117965	70118065	Chmp7	6.5e-08	-	70117965	70118065	0	1	100,	0	-7.19	-6.43	5.18	-0.516	-1.29	-0.684
chr2	3246367	3247052	Rpp38	2.3e-06	-	3246367	3247052	0	1	685,	0	-5.64	-5.05	6.71	-0.795	-1.95	-0.683
chr7	125865284	125865434	Ccp110	2e-05	+	125865284	125865434	0	1	150,	0	-4.69	-4.19	4.47	-0.765	-1.88	-0.683
chr16	46448544	46448994	Pvrl3	2e-16	-	46448544	46448994	0	1	450,	0	-15.7	-13.8	18.7	-0.913	-2.21	-0.683
chr8	28164560	28164810	Prosc	8.3e-10	+	28164560	28164810	0	1	250,	0	-9.08	-8.07	4	-0.564	-1.4	-0.682
chr12	42178403	42178800	Lrrn3	2.1e-08	-	42178403	42178800	0	1	397,	0	-7.67	-6.84	12.2	-0.77	-1.89	-0.682
chr5	125017941	125018820	Ddx55	1.3e-11	+	125017941	125018820	0	2	195,256,	0,623	-10.9	-9.69	10.2	-0.743	-1.83	-0.681
chr11	21048388	21048588	Peli1	3e-08	+	21048388	21048588	0	1	200,	0	-7.52	-6.71	5.77	-0.403	-1.04	-0.681
chr17	37146829	37147475	Zfp57	1.5e-07	+	37146829	37147475	0	1	646,	0	-6.82	-6.1	7.33	-0.548	-1.36	-0.681
chr17	25369598	25370344	Unkl	1.1e-08	+	25369598	25370344	0	1	746,	0	-7.97	-7.11	8.17	-0.916	-2.21	-0.68
chrX	7732646	7733146	Tbc1d25	2.5e-05	-	7732646	7733146	0	1	500,	0	-4.6	-4.1	4.45	-0.674	-1.66	-0.68
chr9	58373698	58374047	Cd276	8.5e-07	-	58373698	58374047	0	1	349,	0	-6.07	-5.44	4.88	-0.603	-1.5	-0.679
chr16	7411177	7411278	Rbfox1	5.4e-06	+	7411177	7411278	0	1	101,	0	-5.27	-4.71	1.68	-0.568	-1.41	-0.679
chr1	192596907	192597457	Rps6kc1	7.9e-11	-	192596907	192597457	0	1	550,	0	-10.1	-8.94	11.7	-0.902	-2.18	-0.678
chr2	153035050	153035250	Tm9sf4	7.9e-11	+	153035050	153035250	0	1	200,	0	-10.1	-8.96	6.37	-0.711	-1.76	-0.678
chr3	10418998	10419146	Snx16	2.3e-06	-	10418998	10419146	0	1	148,	0	-5.64	-5.05	4.43	-0.428	-1.09	-0.678
chr11	78335408	78335507	Poldip2	3.5e-05	+	78335408	78335507	0	1	99,	0	-4.45	-3.96	1.89	-0.633	-1.56	-0.678
chr11	4838958	4840106	Nefh	3.7e-10	-	4838958	4840106	0	1	1148,	0	-9.43	-8.38	7.33	-1.59	-3.49	-0.678
chr13	49156143	49156294	Wnk2	2e-06	-	49156143	49156294	0	1	151,	0	-5.69	-5.1	1.64	-0.73	-1.8	-0.678
chr19	42638480	42638779	R3hcc1l	8.9e-05	+	42638480	42638779	0	1	299,	0	-4.05	-3.6	3.2	-0.415	-1.07	-0.678
chr16	98171528	98172076	Zbtb21	7.6e-08	-	98171528	98172076	0	1	548,	0	-7.12	-6.37	4.5	-0.534	-1.33	-0.677
chr8	59992201	59992952	Hmgb2	1.3e-09	+	59992201	59992952	0	2	60,190,	0,561	-8.88	-7.9	3.46	-0.591	-1.46	-0.676
chr16	11220666	11220917	Gspt1	1.6e-06	-	11220666	11220917	0	1	251,	0	-5.8	-5.19	2.63	-0.413	-1.06	-0.676
chr3	96364600	96364847	Txnip	2.3e-07	+	96364600	96364847	0	1	247,	0	-6.64	-5.95	3.95	-0.429	-1.1	-0.675
chr3	25334990	25335489	Nlgn1	1e-07	-	25334990	25335489	0	1	499,	0	-6.99	-6.26	9.22	-0.43	-1.1	-0.675
chr17	5336598	5337198	Arid1b	1.2e-05	+	5336598	5337198	0	1	600,	0	-4.93	-4.41	3.3	-1	-2.38	-0.675
chr17	25707330	25707581	Sox8	8.7e-08	-	25707330	25707581	0	1	251,	0	-7.06	-6.32	3.77	-0.474	-1.2	-0.675
chr2	26876934	26877382	Slc2a6	1.6e-17	-	26876934	26877382	0	1	448,	0	-16.8	-14.7	5.88	-0.705	-1.73	-0.674
chr3	87971515	87972597	Mef2d	1e-11	+	87971515	87972597	0	3	141,307,44,	0,444,1038	-11	-9.77	2.93	-0.578	-1.43	-0.674
chr6	33922039	33922238	Exoc4	2.5e-11	+	33922039	33922238	0	1	199,	0	-10.6	-9.4	5.08	-0.681	-1.68	-0.674
chr11	121084151	121084700	BC017643	2.2e-06	-	121084151	121084700	0	1	549,	0	-5.66	-5.07	3.55	-0.705	-1.74	-0.674
chr13	41368110	41368360	Smim13	4.4e-05	+	41368110	41368360	0	1	250,	0	-4.36	-3.89	3.43	-0.501	-1.26	-0.674
chr14	62989342	62991344	Rnaseh2b	0.0031	+	62989342	62991344	0	2	47,148,	0,1854	-2.51	-1.69	2.5	-0.391	-1.01	-0.674
chr17	25704586	25705882	Sox8	8.7e-08	-	25704586	25705882	0	2	440,110,	0,1186	-7.06	-6.32	3.6	-0.842	-2.06	-0.674
chr7	25865570	25865771	Zfp574	1.2e-06	+	25865570	25865771	0	1	201,	0	-5.93	-5.31	2.69	-0.39	-1	-0.673
chr8	26751224	26751774	Whsc1l1	1e-10	+	26751224	26751774	0	1	550,	0	-10	-8.9	6.93	-0.529	-1.31	-0.673
chr11	57855013	57855840	Larp1	3.5e-05	+	57855013	57855840	0	2	141,109,	0,718	-4.46	-3.97	2.8	-0.591	-1.46	-0.673
chr8	124125939	124127964	Zcchc14	0.0002	-	124125939	124127964	0	2	292,257,	0,1768	-3.7	-3.27	4.07	-0.641	-1.58	-0.672
chr9	46729314	46729812	2900052N01Rik	7.4e-08	+	46729314	46729812	0	1	498,	0	-7.13	-6.38	10.9	-0.557	-1.38	-0.672
chr11	55047095	55047345	Slc36a1	3.3e-06	+	55047095	55047345	0	1	250,	0	-5.48	-4.91	7.8	-0.39	-1	-0.672
chr12	112811064	112811407	2810029C07Rik	4.4e-06	-	112811064	112811407	0	1	343,	0	-5.36	-4.8	3.4	-0.423	-1.08	-0.672
chr14	71002040	71002736	Dmtn	3e-06	-	71002040	71002736	0	1	696,	0	-5.53	-4.95	8.5	-0.742	-1.83	-0.672
chr1	37682326	37682475	2010300C02Rik	0.0016	-	37682326	37682475	0	1	149,	0	-2.79	-2.41	8.22	-0.531	-1.32	-0.671
chr1	135517837	135518036	Zc3h11a	1e-09	-	135517837	135518036	0	1	199,	0	-8.98	-7.99	12.6	-0.77	-1.89	-0.671
chr2	30029065	30029265	D2Wsu81e	5.2e-07	-	30029065	30029265	0	1	200,	0	-6.28	-5.63	4	-0.482	-1.22	-0.671
chr9	109965564	109970102	Map4	2.2e-06	+	109965564	109970102	0	3	63,222,114,	0,1167,4424	-5.65	-5.06	2.16	-1.34	-3.03	-0.671
chr15	83435706	83435856	Scube1	0.00014	-	83435706	83435856	0	1	150,	0	-3.86	-3.42	2.11	-0.408	-1.05	-0.671
chr10	92702340	92702690	Cdk17	3.4e-05	+	92702340	92702690	0	1	350,	0	-4.47	-3.98	6.54	-0.596	-1.48	-0.67
chr2	19316249	19316448	Msrb2	2.7e-07	+	19316249	19316448	0	1	199,	0	-6.57	-5.88	4.36	-0.477	-1.21	-0.669
chr2	65860556	65860957	Csrnp3	1.1e-09	+	65860556	65860957	0	1	401,	0	-8.96	-7.97	9.09	-0.406	-1.05	-0.669
chr5	138706350	138706598	Gal3st4	1.3e-07	-	138706350	138706598	0	1	248,	0	-6.87	-5.51	3.5	-0.645	-1.59	-0.669
chr13	101572900	101573298	Slc30a5	2e-09	-	101572900	101573298	0	1	398,	0	-8.69	-7.74	4.64	-0.572	-1.42	-0.669
chr14	21204551	21207574	Dnajc9	2.3e-08	-	21204551	21207574	0	4	149,87,255,53,	0,470,2627,2970	-7.64	-6.82	5.26	-0.408	-1.05	-0.669
chr19	4883722	4883870	Zdhhc24	2.2e-08	+	4883722	4883870	0	1	148,	0	-7.66	-6.84	5.5	-0.41	-1.05	-0.669
chr1	107926727	107927821	Zcchc2	9.5e-08	+	107926727	107927821	0	1	1094,	0	-7.02	-6.29	9.71	-0.722	-1.78	-0.668
chr2	145686206	145686356	Rin2	5.6e-06	+	145686206	145686356	0	1	150,	0	-5.25	-4.11	2.22	-0.494	-1.25	-0.668
chr5	123568238	123568488	Rhof	1.3e-06	-	123568238	123568488	0	1	250,	0	-5.88	-5.27	5.69	-0.486	-1.23	-0.668
chr5	135909000	135910975	Hip1	1.6e-06	-	135909000	135910975	0	3	12,89,99,	0,1110,1876	-5.8	-5.19	1.74	-0.544	-1.35	-0.668
chr18	37927025	37927325	Pcdhga12	6.5e-05	+	37927025	37927325	0	1	300,	0	-4.19	-3.73	2.71	-0.565	-1.4	-0.668
chr10	89267607	89268008	Uhrf1bp1l	1.5e-07	+	89267607	89268008	0	1	401,	0	-6.83	-6.11	6	-0.695	-1.71	-0.667
chr8	108686794	108687582	Pla2g15	1.7e-08	+	108686794	108687582	0	1	788,	0	-7.76	-6.92	6.33	-0.724	-1.79	-0.666
chr9	96844594	96844942	Spsb4	0.00056	-	96844594	96844942	0	1	348,	0	-3.25	-2.85	5	-0.705	-1.73	-0.666
chr11	45722577	45722878	Clint1	7.9e-11	+	45722577	45722878	0	1	301,	0	-10.1	-8.96	5.47	-0.449	-1.15	-0.666
chr12	47799202	47799653	Nova1	3.9e-10	-	47799202	47799653	0	1	451,	0	-9.41	-8.36	7	-0.426	-1.09	-0.666
chr15	12763683	12763833	Drosha	9.3e-09	+	12763683	12763833	0	1	150,	0	-8.03	-7.17	4.68	-0.527	-1.31	-0.666
chr16	39025390	39025639	Igsf11	1.5e-06	+	39025390	39025639	0	1	249,	0	-5.82	-5.21	2.39	-0.492	-1.24	-0.666
chr9	58046799	58046900	Islr2	0.0071	-	58046799	58046900	0	1	101,	0	-2.15	-1.81	1.69	-0.416	-1.07	-0.665
chr3	19796059	19796358	4632415L05Rik	9.3e-07	+	19796059	19796358	0	1	299,	0	-6.03	-5.4	12.7	-0.708	-1.75	-0.664
chr12	45409084	45412592	Pnpla8	3.2e-06	+	45409084	45412592	0	2	17,281,	0,3227	-5.5	-4.93	6.53	-1.33	-3.02	-0.664
chr15	84385965	84386215	Ldoc1l	5e-07	-	84385965	84386215	0	1	250,	0	-6.3	-5.64	8.1	-0.705	-1.73	-0.664
chr2	124913847	124913997	Myef2	1.3e-08	-	124913847	124913997	0	1	150,	0	-7.89	-7.04	1.93	-0.58	-1.43	-0.663
chr7	29063120	29063862	Eid2b	4.3e-09	+	29063120	29063862	0	1	742,	0	-8.37	-7.46	6	-0.933	-2.24	-0.663
chr12	53617213	53617713	Arhgap5	6.2e-07	+	53617213	53617713	0	1	500,	0	-6.21	-5.56	8.29	-0.661	-1.63	-0.663
chr2	110496701	110496902	Ano3	2.4e-05	-	110496701	110496902	0	1	201,	0	-4.62	-4.12	2.92	-0.566	-1.4	-0.662
chr7	64663781	64669002	Gabra5	2.6e-07	-	64663781	64669002	0	2	498,47,	0,5174	-6.59	-5.9	12.6	-0.886	-2.15	-0.662
chr10	74773497	74773898	Specc1l	0.0001	+	74773497	74773898	0	1	401,	0	-4	-3.56	2.38	-0.634	-1.56	-0.662
chr12	109600098	109600198	Cyp46a1	0.00028	+	109600098	109600198	0	1	100,	0	-3.56	-3.15	2.79	-0.795	-1.95	-0.662
chr18	80314333	80314683	Pard6g	1.4e-05	+	80314333	80314683	0	1	350,	0	-4.85	-3.77	2.9	-0.399	-1.03	-0.662
chr6	34830524	34830923	Wdr91	3.2e-08	-	34830524	34830923	0	1	399,	0	-7.5	-6.69	5	-0.52	-1.3	-0.661
chr13	45650800	45651250	Atxn1	1.1e-05	-	45650800	45651250	0	1	450,	0	-4.94	-4.42	5.04	-0.724	-1.79	-0.661
chr13	114384684	114407173	Snx18	0.00016	-	114384684	114407173	0	2	386,164,	0,22325	-3.79	-3.36	7.08	-0.61	-1.51	-0.661
chr6	119898213	119898413	Wnk1	0.00062	-	119898213	119898413	0	1	200,	0	-3.21	-2.82	2.91	-1.04	-2.46	-0.66
chr15	75804970	75805265	Zfp707	8.7e-09	+	75804970	75805265	0	1	295,	0	-8.06	-7.19	3.58	-0.416	-1.07	-0.66
chr11	98241880	98242228	Stard3	4.1e-10	+	98241880	98242228	0	1	348,	0	-9.39	-8.34	5.96	-0.706	-1.74	-0.659
chr12	45370239	45384258	Pnpla8	5e-08	+	45370239	45384258	0	2	49,694,	0,13325	-7.3	-6.53	3.96	-0.618	-1.53	-0.659
chrX	130839376	130839476	Tmem35	0.0069	+	130839376	130839476	0	1	100,	0	-2.16	-1.81	3.67	-1.16	-2.67	-0.659
chr2	26263354	26263602	Inpp5e	3.6e-07	-	26263354	26263602	0	1	248,	0	-6.44	-5.77	5.57	-0.708	-1.74	-0.658
chr3	51277460	51277761	Naa15	5.4e-07	+	51277460	51277761	0	1	301,	0	-6.27	-5.62	4	-0.395	-1.01	-0.658
chr3	124024399	124024597	Tram1l1	6.2e-08	+	124024399	124024597	0	1	198,	0	-7.21	-6.45	8.15	-0.919	-2.22	-0.658
chr1	30887641	30888040	Phf3	4.8e-05	-	30887641	30888040	0	1	399,	0	-4.32	-3.85	7	-0.666	-1.64	-0.657
chr1	177016339	177021194	Rgs7	7.8e-06	-	177016339	177021194	0	3	18,62,70,	0,3210,4785	-5.11	-4.57	2.79	-0.894	-2.17	-0.657
chr6	142310360	142310997	Pyroxd1	3.2e-07	+	142310360	142310997	0	1	637,	0	-6.5	-5.83	4.38	-0.752	-1.86	-0.657
chr6	91315663	91316259	Wnt7a	2.1e-08	-	91315663	91316259	0	1	596,	0	-7.67	-6.85	7.67	-0.409	-1.05	-0.657
chr10	59595818	59596314	Spock2	2.2e-05	+	59595818	59596314	0	1	496,	0	-4.66	-4.17	1.89	-1.13	-2.63	-0.657
chr15	68860203	68879871	Khdrbs3	6.3e-15	+	68860203	68879871	0	2	137,63,	0,19605	-14.2	-12.5	1.42	-1.3	-2.95	-0.657
chr15	74789600	74789699	Ly6e	8.9e-08	+	74789600	74789699	0	1	99,	0	-7.05	-6.31	2.66	-0.502	-1.27	-0.657
chr5	138541834	138542233	Zkscan1	4.3e-06	+	138541834	138542233	0	1	399,	0	-5.37	-4.81	5.43	-0.48	-1.21	-0.656
chr7	19941806	19942156	Cd3eap	2.1e-07	-	19941806	19942156	0	1	350,	0	-6.68	-5.98	8.75	-1.06	-2.48	-0.656
chr14	63225247	63225643	Fam124a	1.3e-06	+	63225247	63225643	0	1	396,	0	-5.89	-5.28	4.45	-0.694	-1.71	-0.656
chr15	76474769	76474870	Cyhr1	5.8e-05	-	76474769	76474870	0	1	101,	0	-4.24	-3.78	1.78	-0.415	-1.06	-0.656
chr16	93810434	93810535	Dopey2	0.0015	+	93810434	93810535	0	1	101,	0	-2.83	-2.45	2.41	-0.585	-1.45	-0.656
chr19	15980409	15980509	Psat1	1.1e-09	-	15980409	15980509	0	1	100,	0	-8.94	-7.95	4.06	-0.441	-1.13	-0.656
chr16	3985425	3986321	Slx4	5.1e-07	-	3985425	3986321	0	1	896,	0	-6.29	-5.63	5	-0.735	-1.81	-0.655
chr9	56746476	56747027	Cspg4	1.2e-05	+	56746476	56747027	0	1	551,	0	-4.91	-4.39	8.06	-0.423	-1.08	-0.654
chr4	119941119	119941715	Foxo6	1.4e-07	-	119941119	119941715	0	1	596,	0	-6.85	-6.13	4	-0.676	-1.67	-0.653
chr12	81593603	81593802	Exd2	9.1e-09	+	81593603	81593802	0	1	199,	0	-8.04	-7.17	1.68	-0.612	-1.51	-0.653
chr17	36109926	36110615	Prr3	3.8e-06	-	36109926	36110615	0	1	689,	0	-5.42	-4.85	4.95	-0.56	-1.39	-0.653
chr19	45604048	45604248	Btrc	3.8e-07	+	45604048	45604248	0	1	200,	0	-6.42	-5.75	4.93	-0.586	-1.45	-0.653
chr5	147890358	147890557	Polr1d	5e-14	+	147890358	147890557	0	1	199,	0	-13.3	-11.7	7.58	-0.422	-1.08	-0.652
chr5	42212707	42213357	Bod1l	0.00056	-	42212707	42213357	0	1	650,	0	-3.25	-2.85	4.65	-0.565	-1.4	-0.652
chr9	41398339	41398489	2610203C20Rik	5.2e-07	+	41398339	41398489	0	1	150,	0	-6.28	-5.62	3.18	-0.447	-1.14	-0.652
chr11	98018795	98019595	Med1	4.9e-06	-	98018795	98019595	0	1	800,	0	-5.31	-4.76	3.67	-0.731	-1.8	-0.652
chr11	62131026	62131427	Ncor1	5.4e-08	-	62131026	62131427	0	1	401,	0	-7.27	-6.5	15.8	-0.414	-1.06	-0.651
chr11	67669164	67669562	Usp43	7.9e-11	-	67669164	67669562	0	1	398,	0	-10.1	-8.95	7	-0.596	-1.47	-0.651
chr2	113837222	113837471	Gjd2	3.2e-06	-	113837222	113837471	0	1	249,	0	-5.5	-4.34	2.86	-0.455	-1.16	-0.65
chr10	42742407	42742607	Sobp	1e-07	-	42742407	42742607	0	1	200,	0	-6.98	-6.24	7.51	-0.772	-1.9	-0.65
[truncated: 463 more rows]

## Sheet: diff_down_2wk_6wk
chr	chromStart	chromEnd	name	score	strand	thickStart	thickEnd	itemRgb	blockCount	blockSizes	blockStarts	lg.p	lg.fdr	fold_enrchment	diff.lg.fdr	diff.lg.p	diff.log2.fc
chr2	131744833	131745232	Prnp	0.00023	+	131744833	131745232	0	1	399,	0	-3.63	-3.21	3	-434	-434	10.7
chr17	4082152	4082945	4930470H14Rik	2e-11	-	4082152	4082945	0	1	793,	0	-10.7	-9.44	8.64	-434	-434	10.3
chr6	125111919	125112019	Gapdh	2.7e-09	-	125111919	125112019	0	1	100,	0	-8.57	-7.63	4.27	-5.67	-8.84	10
chr9	19462029	19462577	Olfr856-ps1	1e-26	-	19462029	19462577	0	1	548,	0	-26	-23	16.6	-434	-434	9.87
chr1	12657943	12658344	Gm17644	6.3e-17	+	12657943	12658344	0	1	401,	0	-16.2	-14.3	11.7	-8.42	-11.7	8.98
chr10	122002827	122003028	A130077B15Rik	4e-18	-	122002827	122003028	0	1	201,	0	-17.4	-15.2	6.63	-5.6	-8.73	8.66
chr4	41959193	41959490	Gm3893	4e-31	+	41959193	41959490	0	1	297,	0	-30.4	-26.8	26.6	-3.24	-5.85	8.59
chr4	41959884	42103860	Gm3893	1.3e-22	+	41959884	42103860	0	2	60,187,	0,143789	-21.9	-19.2	7.89	-2.95	-5.52	8.27
chr2	75505573	75505922	Hnrnpa3	1e-11	+	75505573	75505922	0	1	349,	0	-11	-9.74	23.1	-4.18	-7.07	8.08
chr12	68768760	68769060	Gm17821	7.9e-14	-	68768760	68769060	0	1	300,	0	-13.1	-11.6	5.38	-3.75	-6.54	7.86
chr5	124795647	124796048	Cdk2ap1	3.2e-22	-	124795647	124796048	0	1	401,	0	-21.5	-18.9	3.2	-434	-434	7.33
chr4	42103981	42104081	Gm3893	5e-29	+	42103981	42104081	0	1	100,	0	-28.3	-25.1	12.3	-2.76	-5.26	6.47
chr7	148659084	148659183	Polr2l	1.3e-10	-	148659084	148659183	0	1	99,	0	-9.87	-8.76	2.94	-2.2	-4.51	6.29
chr4	41763885	41958552	Gm3893	4e-17	+	41763885	41958552	0	2	245,348,	0,194319	-16.4	-14.4	7.69	-434	-434	6.28
chr15	75670305	75670605	Zc3h3	0.00016	-	75670305	75670605	0	1	300,	0	-3.79	-3.36	5.17	-3.62	-6.34	5.87
chr1	12657693	12657794	Gm17644	3.2e-12	+	12657693	12657794	0	1	101,	0	-11.5	-10.1	5.92	-2.02	-4.21	5.75
chr6	105442362	105442462	Gm19757	2.5e-15	-	105442362	105442462	0	1	100,	0	-14.6	-12.8	5.84	-2.04	-4.25	5.72
chr6	38454281	38454481	Ubn2	6.6e-06	+	38454281	38454481	0	1	200,	0	-5.18	-4.64	11.1	-1.1	-2.56	5.56
chr12	74652379	74652578	2210039B01Rik	7.9e-11	+	74652379	74652578	0	1	199,	0	-10.1	-8.99	7.19	-0.902	-2.18	5.56
chr4	41958699	41958848	Gm3893	3.2e-17	+	41958699	41958848	0	1	149,	0	-16.5	-14.5	6	-2.01	-4.18	5.51
chr2	177670894	177671093	Gm14326	3.1e-10	-	177670894	177671093	0	1	199,	0	-9.51	-8.45	11	-2.24	-4.57	5.5
chr10	40008249	40008349	Amd1	0.0016	-	40008249	40008349	0	1	100,	0	-2.8	-1.95	2.3	-1.32	-2.98	5.32
chr4	41720804	41720902	Ccl27a	1e-23	-	41720804	41720902	0	1	98,	0	-23	-20.3	6.31	-1.28	-2.92	5.2
chr10	21833851	21834051	E030030I06Rik	1.4e-06	-	21833851	21834051	0	1	200,	0	-5.85	-5.24	3.69	-1.62	-3.55	5.19
chr13	8889664	8889814	Idi1	0.0041	+	8889664	8889814	0	1	150,	0	-2.39	-2.04	1.56	-1.58	-3.47	5.16
chr14	58420902	58421051	Sap18	4.3e-06	+	58420902	58421051	0	1	149,	0	-5.37	-4.81	3.93	-1.08	-2.53	5.15
chr2	176592438	176592681	Gm14295	3.3e-06	+	176592438	176592681	0	1	243,	0	-5.48	-4.91	5.44	-2.76	-5.27	5.11
chr2	150856107	150856550	Nanp	5.6e-08	-	150856107	150856550	0	1	443,	0	-7.25	-6.48	11.7	-0.812	-1.99	5.1
chr10	40008269	40008370	Amd2	0.0013	-	40008269	40008370	0	1	101,	0	-2.87	-2.02	2.33	-1.08	-2.52	5.04
chr14	58420923	58421021	Gm10094	0.00068	+	58420923	58421021	0	1	98,	0	-3.17	-2.78	3.22	-1.15	-2.65	4.88
chr12	68766413	68766514	Gm17821	4e-15	-	68766413	68766514	0	1	101,	0	-14.4	-12.7	12.6	-0.873	-2.12	4.86
chr14	3927872	3928022	Gm3002	3.2e-07	+	3927872	3928022	0	1	150,	0	-6.5	-5.2	2.7	-1.04	-2.45	4.76
chr19	61250686	61250835	Gm7102	3.4e-09	-	61250686	61250835	0	1	149,	0	-8.47	-7.54	3.5	-0.817	-2.01	4.74
chr8	20000806	20006168	6820431F20Rik	1e-23	-	20000806	20006168	0	2	191,58,	0,5304	-23	-20.2	5.53	-3.47	-6.12	4.7
chr10	28642316	28642466	4930519F09Rik	1e-10	-	28642316	28642466	0	1	150,	0	-10	-8.87	3.75	-0.817	-2.01	4.6
chr7	150455755	150455956	Kcnq1ot1	0.00015	-	150455755	150455956	0	1	201,	0	-3.81	-3.38	2.54	-0.752	-1.86	4.57
chr10	122002378	122002478	A130077B15Rik	5.2e-05	-	122002378	122002478	0	1	100,	0	-4.28	-3.81	3.44	-0.638	-1.57	4.42
chr12	21422756	21423003	Ywhaq	1.6e-12	-	21422756	21423003	0	1	247,	0	-11.8	-10.4	3.67	-3.4	-6.02	4.18
chr8	20000800	20006134	2610005L07Rik	4e-14	-	20000800	20006134	0	2	197,200,	0,5134	-13.4	-11.8	8	-4.51	-7.55	4.03
chr8	113821280	113821430	Rfwd3	4.8e-05	-	113821280	113821430	0	1	150,	0	-4.32	-3.31	3	-0.439	-1.12	3.91
chr13	67356550	67356651	Zfp458	0.0014	-	67356550	67356651	0	1	101,	0	-2.85	-2	1.75	-0.411	-1.06	3.79
chrX	70312148	70312247	Pnma3	6.3e-07	+	70312148	70312247	0	1	99,	0	-6.2	-5.55	4.39	-1.18	-2.72	3.75
chr8	19992941	19993141	6820431F20Rik	5e-20	-	19992941	19993141	0	1	200,	0	-19.3	-16.9	2.78	-2.04	-4.27	3.61
chr15	103074450	103074827	Hnrnpa1	7.9e-10	+	103074450	103074827	0	2	9,141,	0,236	-9.1	-8.09	3.27	-2.26	-4.6	3.38
chr15	10428220	10428370	Rad1	4.4e-09	+	10428220	10428370	0	1	150,	0	-8.36	-7.45	4.05	-1.48	-3.32	3.2
chr9	53370458	53370609	Npat	3.6e-05	+	53370458	53370609	0	1	151,	0	-4.44	-3.41	3.86	-0.449	-1.15	3.09
chr12	111930509	111931016	Hsp90aa1	1.3e-06	-	111930509	111931016	0	2	148,203,	0,304	-5.87	-5.26	2.75	-8.9	-12.2	3.06
chr2	167433888	167434688	Ube2v1	0.00041	-	167433888	167434688	0	1	800,	0	-3.39	-2.98	11.6	-9.72	-13.1	3.05
chr6	117874543	117874893	Hnrnpf	7.8e-09	+	117874543	117874893	0	1	350,	0	-8.11	-7.24	4.26	-3.62	-6.34	3.03
chr15	75670106	75670206	Zc3h3	0.00016	-	75670106	75670206	0	1	100,	0	-3.79	-2.84	1.43	-1.08	-2.53	3.02
chr2	156217820	156218318	2900097C17Rik	7.9e-10	-	156217820	156218318	0	1	498,	0	-9.1	-8.09	50	-7.37	-10.6	2.93
chr9	72970403	72970502	Rsl24d1	0.00015	+	72970403	72970502	0	1	99,	0	-3.81	-3.38	1.5	-0.761	-1.87	2.92
chr8	19991304	19991454	6820431F20Rik	3.2e-18	-	19991304	19991454	0	1	150,	0	-17.5	-15.3	2.19	-1.24	-2.82	2.89
chr8	81030398	81030744	Rbmxl1	6.6e-08	-	81030398	81030744	0	1	346,	0	-7.18	-6.42	6.73	-1.16	-2.68	2.85
chr5	147922241	147922391	Polr1d	2.6e-08	+	147922241	147922391	0	1	150,	0	-7.58	-6.77	1.92	-1.16	-2.69	2.84
chr2	27001657	27001758	Dbhos	3.8e-08	-	27001657	27001758	0	1	101,	0	-7.42	-6.63	2.75	-0.598	-1.48	2.79
chr3	88640945	88641046	Gon4l	0.00055	+	88640945	88641046	0	1	101,	0	-3.26	-2.37	2.31	-0.547	-1.35	2.78
chr2	75500048	75500149	Hnrnpa3	6.3e-07	+	75500048	75500149	0	1	101,	0	-6.2	-5.56	2.29	-3.52	-6.19	2.68
chr2	177263303	177263800	Gm14420	3.2e-13	+	177263303	177263800	0	1	497,	0	-12.5	-11.1	34.1	-2.44	-4.86	2.63
chr14	30850007	30850108	Chdh	0.001	+	30850007	30850108	0	1	101,	0	-2.98	-2.12	2.4	-0.849	-2.07	2.63
chr2	177566628	177566729	Gm14325	0.00024	-	177566628	177566729	0	1	101,	0	-3.62	-2.69	1.5	-0.579	-1.43	2.45
chr19	3261458	3261559	Ighmbp2	2.8e-05	-	3261458	3261559	0	1	101,	0	-4.56	-4.07	4.72	-0.676	-1.67	2.45
chr1	55753144	55753245	Plcl1	7.6e-06	+	55753144	55753245	0	1	101,	0	-5.12	-4	1.71	-0.814	-2	2.43
chr10	40021841	40021942	Amd2	0.0023	-	40021841	40021942	0	1	101,	0	-2.63	-1.8	3	-0.439	-1.12	2.35
chr1	30881125	30881225	Phf3	4e-05	-	30881125	30881225	0	1	100,	0	-4.4	-3.92	8.08	-0.461	-1.17	2.32
chr14	32989270	32989920	Ncoa4	5.6e-10	+	32989270	32989920	0	1	650,	0	-9.25	-8.22	6.27	-3.66	-6.4	2.32
chr10	40021845	40021945	Amd1	0.00098	-	40021845	40021945	0	1	100,	0	-3.01	-2.15	3	-0.405	-1.04	2.3
chr2	130700057	130701282	A730017L22Rik	4.7e-06	-	130700057	130701282	0	2	121,77,	0,1148	-5.33	-4.78	13.8	-0.633	-1.56	2.28
chr13	68714012	68714212	Mtrr	1e-05	-	68714012	68714212	0	1	200,	0	-4.98	-3.88	2.67	-0.51	-1.28	2.28
chrX	99279312	99279412	Nhsl2	5.6e-06	+	99279312	99279412	0	1	100,	0	-5.25	-4.12	4.43	-0.434	-1.11	2.28
chr17	17594135	17594234	Lix1	0.00044	+	17594135	17594234	0	1	99,	0	-3.36	-2.96	4.07	-0.501	-1.26	2.27
chr4	84692209	84695519	Cntln	6.5e-06	+	84692209	84695519	0	2	89,12,	0,3298	-5.19	-4.06	1.71	-0.734	-1.81	2.16
chr1	163900807	163901005	Pigc	3.7e-08	+	163900807	163901005	0	1	198,	0	-7.43	-6.64	6.36	-0.448	-1.14	2.14
chr3	101728076	101728176	Slc22a15	0.0029	-	101728076	101728176	0	1	100,	0	-2.54	-1.72	3.67	-0.489	-1.24	2.08
chr11	50114524	50115328	Canx	0.00011	-	50114524	50115328	0	2	32,69,	0,735	-3.94	-3.5	1.69	-1.96	-4.07	2.07
chr17	33884299	33884698	Rab11b	2.8e-09	-	33884299	33884698	0	1	399,	0	-8.56	-7.62	2.7	-2.27	-4.63	2.06
chr4	125855258	125857209	Thrap3	1.4e-08	-	125855258	125857209	0	2	543,54,	0,1897	-7.86	-7.01	10.9	-3.86	-6.69	2.01
chr4	40671081	40671182	Dnaja1	3.2e-11	+	40671081	40671182	0	1	101,	0	-10.5	-9.34	1.61	-2.32	-4.7	1.99
chr4	62350678	62351275	Rgs3	1.4e-05	+	62350678	62351275	0	1	597,	0	-4.85	-4.33	7.29	-0.494	-1.25	1.99
chr10	119664163	119668546	Llph	5e-11	+	119664163	119668546	0	3	16,230,288,	0,866,4095	-10.3	-9.1	16.7	-2.01	-4.18	1.98
chr6	51421836	51425297	Cbx3	4.8e-07	+	51421836	51425297	0	2	31,68,	0,3393	-6.32	-5.66	1.46	-1.17	-2.71	1.97
chr5	108336989	108337089	Rpl5	2.3e-09	+	108336989	108337089	0	1	100,	0	-8.64	-7.69	1.72	-0.564	-1.4	1.95
chr17	15867730	15867831	Chd1	0.00035	+	15867730	15867831	0	1	101,	0	-3.45	-2.54	1.5	-0.597	-1.48	1.95
chr4	32667038	32667288	Bach2	6.8e-05	+	32667038	32667288	0	1	250,	0	-4.17	-3.71	11.4	-0.428	-1.09	1.92
chr8	3390051	3390250	A430078G23Rik	2.5e-12	+	3390051	3390250	0	1	199,	0	-11.6	-10.2	1.62	-1.66	-3.6	1.91
chr2	167443342	167457455	Ube2v1	0.00041	-	167443342	167457455	0	2	135,16,	0,14097	-3.39	-2.98	4.95	-1.79	-3.78	1.89
chr9	66879780	66880319	Tpm1	2.5e-12	-	66879780	66880319	0	2	53,47,	0,492	-11.6	-10.3	2.62	-1.06	-2.49	1.88
chr17	24577811	24578009	Dnase1l2	1e-13	-	24577811	24578009	0	1	198,	0	-13	-11.5	16.5	-0.696	-1.71	1.86
chr12	86477191	86477291	Rps6kl1	1.1e-09	-	86477191	86477291	0	1	100,	0	-8.95	-7.96	7.22	-0.824	-2.02	1.82
chr1	74415308	74415455	Catip	1.3e-05	+	74415308	74415455	0	1	147,	0	-4.88	-3.79	1.85	-0.672	-1.66	1.75
chr17	80959775	80963075	Cdkl4	0.0063	-	80959775	80963075	0	2	139,11,	0,3289	-2.2	-1.41	1.4	-0.434	-1.11	1.71
chr5	137589247	137589497	Trim56	0.00058	-	137589247	137589497	0	1	250,	0	-3.24	-2.35	4.5	-0.647	-1.6	1.69
chr2	121283897	121283990	Hypk	1e-20	+	121283897	121283990	0	1	93,	0	-20	-17.5	2.38	-1.61	-3.51	1.64
chr2	127429425	127429574	Mrps5	1.4e-08	+	127429425	127429574	0	1	149,	0	-7.86	-7.01	4.27	-0.607	-1.5	1.64
chr10	61042948	61043098	Lrrc20	0.0012	+	61042948	61043098	0	1	150,	0	-2.92	-2.54	3.33	-0.403	-1.04	1.62
chr2	144298386	144298487	Dzank1	4.1e-06	-	144298386	144298487	0	1	101,	0	-5.39	-4.83	1.28	-1.14	-2.64	1.59
chr6	52687125	52689597	Tax1bp1	2e-08	+	52687125	52689597	0	2	41,60,	0,2412	-7.69	-6.86	2.25	-1.15	-2.65	1.59
chr10	5977729	5978127	Zbtb2	6.3e-10	+	5977729	5978127	0	1	398,	0	-9.2	-8.18	10.5	-0.488	-1.23	1.58
chr17	10431842	10466853	Qk	5.8e-08	-	10431842	10466853	0	2	59,42,	0,34969	-7.24	-6.47	1.45	-1.17	-2.71	1.56
chr6	39752188	39752523	Mrps33	7.9e-12	-	39752188	39752523	0	1	335,	0	-11.1	-9.85	5.33	-1.43	-3.23	1.54
chr8	81029413	81029611	Rbmxl1	6.6e-08	-	81029413	81029611	0	1	198,	0	-7.18	-6.42	7.95	-0.809	-1.98	1.5
chr11	29125951	29130624	Ccdc104	0.0013	-	29125951	29130624	0	3	8,52,39,	0,3956,4634	-2.89	-2.51	1.49	-2.12	-4.39	1.49
chr4	40679190	40680142	Dnaja1	3.2e-11	+	40679190	40680142	0	2	19,382,	0,570	-10.5	-9.34	6	-4.92	-8.02	1.48
chr1	55754882	55754982	Plcl1	7.6e-06	+	55754882	55754982	0	1	100,	0	-5.12	-4	1.42	-0.413	-1.06	1.45
chr12	17556267	17556368	Odc1	1.5e-06	+	17556267	17556368	0	1	101,	0	-5.82	-5.22	1.83	-0.773	-1.91	1.45
chr7	100229284	100229434	Fam181b	1.7e-06	+	100229284	100229434	0	1	150,	0	-5.77	-5.17	1.66	-0.455	-1.16	1.44
chr5	122228006	122228106	Atxn2	2.2e-05	+	122228006	122228106	0	1	100,	0	-4.66	-4.16	2.34	-0.811	-1.99	1.42
chr15	42853536	42854035	Rspo2	3.8e-06	-	42853536	42854035	0	1	499,	0	-5.42	-4.86	4.29	-0.41	-1.05	1.42
chr16	44735914	44736162	BC027231	0.00045	+	44735914	44736162	0	1	248,	0	-3.35	-2.95	5.67	-0.586	-1.45	1.41
chr9	75045482	75049118	Myo5a	4.7e-06	+	75045482	75049118	0	2	61,40,	0,3596	-5.33	-4.78	1.57	-0.672	-1.66	1.4
chr9	26913204	26962908	Jam3	4e-08	-	26913204	26962908	0	3	1,66,33,	0,729,49671	-7.4	-6.61	2.66	-0.565	-1.4	1.4
chr1	58809382	58810718	Cflar	3e-05	+	58809382	58810718	0	2	308,91,	0,1245	-4.52	-4.03	7	-0.439	-1.12	1.39
chr4	123072420	123073186	Macf1	0.00011	-	123072420	123073186	0	2	70,31,	0,735	-3.96	-3.52	1.82	-0.578	-1.43	1.39
chr9	56106355	56106506	Peak1	0.0022	-	56106355	56106506	0	1	151,	0	-2.65	-1.82	2.75	-0.559	-1.39	1.38
chr15	85413048	85413297	AU022754	2.6e-05	+	85413048	85413297	0	1	249,	0	-4.59	-3.54	4.86	-0.658	-1.62	1.38
chr2	177564093	177564491	Gm14325	3e-07	-	177564093	177564491	0	1	398,	0	-6.53	-5.85	5.67	-0.586	-1.45	1.37
chr7	4421139	4421290	D630041G03Rik	0.0011	-	4421139	4421290	0	1	151,	0	-2.95	-2.57	16.2	-0.408	-1.05	1.35
chr8	114437211	114437361	Tmem231	1.5e-06	-	114437211	114437361	0	1	150,	0	-5.81	-5.21	6	-0.476	-1.2	1.35
chr3	35794322	35796386	Dcun1d1	1.6e-13	-	35794322	35796386	0	2	299,1,	0,2063	-12.8	-11.3	16.7	-0.642	-1.58	1.34
chr11	69146293	69146444	Kcnab3	0.00013	+	69146293	69146444	0	1	151,	0	-3.9	-3.46	2.03	-0.588	-1.46	1.34
chr11	55313394	55313544	G3bp1	6.3e-12	+	55313394	55313544	0	1	150,	0	-11.2	-9.9	12.8	-0.672	-1.66	1.3
chr16	96223666	96226624	Brwd1	1e-11	-	96223666	96226624	0	3	1295,849,55,	0,1800,2903	-11	-9.78	16.6	-5.68	-8.88	1.29
chr10	40007805	40007954	Amd1	0.0016	-	40007805	40007954	0	1	149,	0	-2.8	-2.43	4.09	-0.761	-1.87	1.27
chr10	40007819	40007970	Amd2	0.0013	-	40007819	40007970	0	1	151,	0	-2.87	-2.5	3.69	-0.931	-2.24	1.27
chr11	88157561	88157662	Msi2	2.1e-05	-	88157561	88157662	0	1	101,	0	-4.67	-4.17	2.07	-0.561	-1.39	1.27
chr4	123062077	123062761	Macf1	0.0011	-	123062077	123062761	0	2	37,64,	0,620	-2.95	-2.57	1.87	-0.854	-2.09	1.26
chr17	25217218	25217466	Tmem204	0.0001	-	25217218	25217466	0	1	248,	0	-3.99	-3.54	3.7	-0.708	-1.75	1.26
chr1	109503910	109504060	Serpinb8	7.2e-06	+	109503910	109504060	0	1	150,	0	-5.14	-4.6	9.57	-0.581	-1.44	1.23
chr17	25398448	25398598	Ube2i	7.6e-09	-	25398448	25398598	0	1	150,	0	-8.12	-7.24	6.92	-0.642	-1.58	1.23
chr13	99036151	99036301	Ankra2	1.3e-05	+	99036151	99036301	0	1	150,	0	-4.9	-4.38	1.25	-0.486	-1.23	1.22
chr2	121878235	121878580	Eif3j1	2.5e-06	+	121878235	121878580	0	1	345,	0	-5.6	-5.02	2.94	-0.978	-2.32	1.21
chr4	22354447	22354548	Fbxl4	8.1e-05	+	22354447	22354548	0	1	101,	0	-4.09	-3.1	1.67	-0.431	-1.1	1.21
chr2	121878236	121878581	Eif3j2	3.1e-06	+	121878236	121878581	0	1	345,	0	-5.51	-4.93	2.94	-0.966	-2.3	1.2
chr4	154335080	154335265	Hes5	0.00036	+	154335080	154335265	0	2	78,21,	0,164	-3.44	-3.03	1.7	-0.424	-1.08	1.19
chr13	74078214	74079467	Brd9	0.0091	+	74078214	74079467	0	2	24,76,	0,1177	-2.04	-1.7	1.58	-1.37	-3.1	1.18
chr6	100182138	100182387	Rybp	5e-13	-	100182138	100182387	0	1	249,	0	-12.3	-10.8	27.5	-0.695	-1.71	1.17
chr15	76475913	76476014	Cyhr1	1.4e-05	-	76475913	76476014	0	1	101,	0	-4.86	-4.34	7.41	-0.431	-1.1	1.17
chr1	129827423	129827522	Rab3gap1	8.3e-07	+	129827423	129827522	0	1	99,	0	-6.08	-5.45	1.86	-0.835	-2.04	1.15
chr6	120460000	120460099	Cecr5	2.9e-05	-	120460000	120460099	0	1	99,	0	-4.54	-4.05	1.31	-0.52	-1.29	1.15
chr11	101053776	101053926	Ezh1	0.00028	-	101053776	101053926	0	1	150,	0	-3.55	-3.14	4.73	-0.461	-1.17	1.15
chr1	62862276	62862476	Nrp2	5e-15	+	62862276	62862476	0	1	200,	0	-14.3	-12.6	13.3	-0.409	-1.05	1.14
chr1	163748477	163748776	Suco	4e-14	-	163748477	163748776	0	1	299,	0	-13.4	-11.8	17.4	-0.578	-1.43	1.14
chr5	110438096	110438195	Zfp932	0.014	+	110438096	110438195	0	1	99,	0	-1.85	-1.51	4.64	-0.473	-1.2	1.14
chr10	62457461	62458101	Rufy2	3.7e-06	+	62457461	62458101	0	2	57,44,	0,596	-5.43	-4.86	1.43	-0.83	-2.03	1.14
chr10	126733325	126733425	Mars	3.2e-05	-	126733325	126733425	0	1	100,	0	-4.5	-4.01	2.18	-0.795	-1.95	1.14
chr14	60179467	60179667	Cdadc1	1.8e-06	-	60179467	60179667	0	1	200,	0	-5.75	-5.15	8.77	-0.721	-1.78	1.14
chr8	81029758	81030301	Rbmxl1	6.6e-08	-	81029758	81030301	0	1	543,	0	-7.18	-6.42	3.71	-1.37	-3.1	1.13
chr19	56887730	56888026	A630007B06Rik	6.3e-07	-	56887730	56888026	0	1	296,	0	-6.2	-5.56	14	-0.632	-1.56	1.13
chr12	16972434	16975072	Rock2	3.4e-07	+	16972434	16975072	0	3	24,70,56,	0,995,2582	-6.47	-5.8	2.18	-0.867	-2.11	1.12
chr17	33883852	33884201	Rab11b	2.8e-09	-	33883852	33884201	0	1	349,	0	-8.56	-7.62	4.77	-1.71	-3.67	1.12
chr5	30107891	30111622	Dnajb6	0.0016	+	30107891	30111622	0	2	99,52,	0,3679	-2.8	-2.43	1.68	-0.426	-1.09	1.11
chr6	86380261	86380411	Tia1	3.7e-06	+	86380261	86380411	0	1	150,	0	-5.43	-4.86	2.82	-0.842	-2.06	1.11
chr8	125755955	125756056	Cdk10	9.8e-08	+	125755955	125756056	0	1	101,	0	-7.01	-6.27	4.63	-0.403	-1.04	1.11
chr19	23332085	23334182	Smc5	1.6e-05	-	23332085	23334182	0	2	54,46,	0,2051	-4.79	-4.28	1.76	-0.477	-1.21	1.11
chr3	88856715	88857035	Ash1l	0.0024	+	88856715	88857035	0	2	114,37,	0,283	-2.62	-2.26	2.58	-1	-2.38	1.1
chr1	74847362	74847461	Wnt10a	0.00025	+	74847362	74847461	0	1	99,	0	-3.6	-2.67	2	-0.395	-1.01	1.08
chr5	74594470	74594864	Rasl11b	2e-08	+	74594470	74594864	0	1	394,	0	-7.7	-6.87	14.2	-0.74	-1.82	1.06
chr6	13532986	13533237	Tmem168	8.7e-06	-	13532986	13533237	0	1	251,	0	-5.06	-4.53	14.2	-0.408	-1.05	1.06
chr7	147125749	147125949	Kndc1	0.0003	+	147125749	147125949	0	1	200,	0	-3.52	-3.11	2.42	-0.788	-1.94	1.06
chr11	108205101	108205202	Prkca	1.2e-05	-	108205101	108205202	0	1	101,	0	-4.92	-4.4	3.87	-0.395	-1.01	1.06
chr19	45652052	45652149	Dpcd	3.8e-06	+	45652052	45652149	0	1	97,	0	-5.42	-4.85	2.2	-0.666	-1.64	1.06
chr16	4767908	4768009	Cdip1	1.7e-07	-	4767908	4768009	0	1	101,	0	-6.76	-6.05	1.16	-0.894	-2.16	1.05
chr19	27328422	27328572	Vldlr	0.00071	+	27328422	27328572	0	1	150,	0	-3.15	-2.76	2	-0.467	-1.18	1.05
chr10	110927489	110928141	Nap1l1	8.9e-06	+	110927489	110928141	0	2	24,77,	0,575	-5.05	-4.52	1.41	-0.555	-1.38	1.04
chr19	53983720	53983868	Pdcd4	8.1e-08	+	53983720	53983868	0	1	148,	0	-7.09	-6.34	1.28	-1.67	-3.61	1.04
chr5	102366344	102366445	Wdfy3	0.00015	-	102366344	102366445	0	1	101,	0	-3.83	-3.4	3.54	-0.487	-1.23	1.03
chr7	88912553	88913395	Fam103a1	1.8e-05	+	88912553	88913395	0	2	56,141,	0,701	-4.75	-4.25	2.32	-1.16	-2.68	1.03
chr5	136846053	136849234	Cux1	8.3e-06	-	136846053	136849234	0	2	58,43,	0,3138	-5.08	-4.55	1.88	-0.622	-1.54	1.02
chr16	17154174	17154322	Ube2l3	6.3e-14	-	17154174	17154322	0	1	148,	0	-13.2	-11.7	8.62	-0.574	-1.42	1.02
chr17	26420754	26420904	Luc7l	2.2e-06	+	26420754	26420904	0	1	150,	0	-5.66	-5.07	1.43	-0.523	-1.3	1.02
chr7	63486317	63486768	Herc2	1e-37	+	63486317	63486768	0	1	451,	0	-37	-33.2	33.3	-0.642	-1.58	1.01
chr7	140878354	140878502	Uros	1.2e-05	-	140878354	140878502	0	1	148,	0	-4.91	-4.39	4.38	-0.482	-1.22	1.01
chr12	112948248	112948398	Bag5	7.6e-08	-	112948248	112948398	0	1	150,	0	-7.12	-6.37	8	-0.86	-2.1	1.01
chr4	58449966	58450167	Lpar1	6.3e-11	-	58449966	58450167	0	1	201,	0	-10.2	-9.07	10.2	-0.568	-1.41	1
chr17	56753770	56753920	Lonp1	1.3e-05	-	56753770	56753920	0	1	150,	0	-4.9	-4.38	2.42	-0.413	-1.06	0.994
chr6	72907439	72907948	Tmsb10	7.9e-21	-	72907439	72907948	0	2	207,42,	0,467	-20.1	-17.6	1.96	-1.49	-3.33	0.993
chr11	77791712	77791961	Sez6	1.8e-06	+	77791712	77791961	0	1	249,	0	-5.75	-5.16	3.33	-0.722	-1.78	0.993
chr6	125111299	125111400	Iffo1	0.00024	+	125111299	125111400	0	1	101,	0	-3.62	-3.2	1.79	-0.562	-1.39	0.991
chr3	87791650	87791799	Bcan	1.3e-06	-	87791650	87791799	0	1	149,	0	-5.87	-5.26	1.64	-0.573	-1.42	0.99
chr19	26785139	26790668	Smarca2	1.1e-07	+	26785139	26790668	0	2	36,64,	0,5465	-6.96	-6.23	1.36	-1.68	-3.64	0.982
chr5	75591184	75591634	Pdgfra	6.3e-17	+	75591184	75591634	0	1	450,	0	-16.2	-14.2	20.3	-0.445	-1.14	0.975
chr7	16858892	16858992	Prr24	3.2e-06	-	16858892	16858992	0	1	100,	0	-5.49	-4.92	1.26	-0.705	-1.74	0.973
chr4	21920515	21920766	Faxc	3.2e-11	+	21920515	21920766	0	1	251,	0	-10.5	-9.3	19.4	-0.621	-1.53	0.969
chr10	127485100	127485318	Naca	1.5e-07	+	127485100	127485318	0	2	83,18,	0,200	-6.81	-6.09	1.27	-1.14	-2.63	0.968
chr6	50515323	50516473	Cycs	4e-11	-	50515323	50516473	0	3	61,177,59,	0,167,1091	-10.4	-9.2	2.89	-0.771	-1.9	0.967
chr1	34276326	34280705	Dst	2e-08	+	34276326	34280705	0	2	44,57,	0,4322	-7.7	-6.87	1.26	-0.912	-2.2	0.966
chr16	31258507	31260677	Ppp1r2	9.1e-09	-	31258507	31260677	0	2	83,18,	0,2152	-8.04	-7.17	3.66	-1.39	-3.16	0.964
chr9	75037764	75041803	Myo5a	4.7e-06	+	75037764	75041803	0	2	43,58,	0,3981	-5.33	-4.78	1.35	-1.33	-3.02	0.961
chr4	116676249	116676349	Hectd3	6.6e-05	+	116676249	116676349	0	1	100,	0	-4.18	-3.72	2.17	-0.573	-1.42	0.957
chr2	142537508	142537758	Kif16b	2.5e-07	-	142537508	142537758	0	1	250,	0	-6.6	-5.92	2.67	-0.588	-1.46	0.948
chr12	77721676	77721827	Sptb	6.8e-05	-	77721676	77721827	0	1	151,	0	-4.17	-3.71	3.19	-0.642	-1.58	0.948
chr16	17842389	17842539	Dgcr2	3.2e-07	-	17842389	17842539	0	1	150,	0	-6.49	-5.82	6.05	-0.536	-1.33	0.945
chr14	119374468	119376014	Dnajc3	4.4e-05	+	119374468	119376014	0	2	18,83,	0,1463	-4.36	-3.88	2.08	-0.449	-1.15	0.943
chr14	70541533	70541633	Ccar2	6.3e-07	-	70541533	70541633	0	1	100,	0	-6.2	-5.56	1.15	-0.839	-2.05	0.937
chr10	127729505	127729655	Stat2	2.1e-06	+	127729505	127729655	0	1	150,	0	-5.67	-5.09	5.48	-0.554	-1.38	0.936
chr11	106643453	106643553	Ddx5	2.7e-06	-	106643453	106643553	0	1	100,	0	-5.57	-4.99	2.79	-0.736	-1.82	0.936
chr2	143639871	143640071	Pcsk2	7.8e-07	+	143639871	143640071	0	1	200,	0	-6.11	-5.48	2.75	-1.07	-2.51	0.934
chr11	51457233	51457530	N4bp3	7.9e-15	-	51457233	51457530	0	1	297,	0	-14.1	-12.5	14.1	-0.632	-1.56	0.916
chr8	112071973	112072123	Dhx38	1.2e-05	-	112071973	112072123	0	1	150,	0	-4.92	-4.4	8.2	-0.401	-1.03	0.907
chr1	93005178	93007011	Lrrfip1	4.9e-08	+	93005178	93007011	0	2	71,80,	0,1753	-7.31	-6.53	1.54	-1.2	-2.77	0.906
chr14	88866697	88867347	Pcdh20	5e-10	-	88866697	88867347	0	1	650,	0	-9.3	-8.27	13.1	-0.415	-1.06	0.906
chr13	99559357	99559723	Fcho2	0.00015	-	99559357	99559723	0	2	113,37,	0,329	-3.82	-3.38	2.22	-0.603	-1.5	0.896
chr12	104646333	104646482	Ddx24	0.0034	-	104646333	104646482	0	1	149,	0	-2.47	-2.11	3.75	-0.404	-1.04	0.894
chr18	33353823	33353923	Camk4	1.9e-07	+	33353823	33353923	0	1	100,	0	-6.73	-6.02	1.32	-0.705	-1.73	0.893
chr17	28342633	28342732	Zfp523	0.00014	+	28342633	28342732	0	1	99,	0	-3.85	-3.42	1.55	-0.765	-1.88	0.892
chr19	21467038	21467139	Gda	5.1e-08	-	21467038	21467139	0	1	101,	0	-7.29	-6.52	1.81	-0.477	-1.21	0.891
chr1	179033118	179033218	Akt3	1.3e-05	-	179033118	179033218	0	1	100,	0	-4.9	-4.38	1.68	-0.581	-1.43	0.89
chr18	37830552	37830753	Pcdhga2	4.5e-08	+	37830552	37830753	0	1	201,	0	-7.35	-6.57	11.3	-0.398	-1.03	0.885
chr17	44176266	44176366	Rcan2	0.0017	+	44176266	44176366	0	1	100,	0	-2.78	-2.41	1.42	-0.431	-1.1	0.883
chr9	111043737	111063807	Lrrfip2	6.2e-05	+	111043737	111063807	0	2	99,1,	0,20069	-4.21	-3.75	1.37	-0.481	-1.21	0.879
chr5	89363808	89383864	Slc4a4	0.0034	+	89363808	89383864	0	2	39,62,	0,19994	-2.47	-2.11	1.72	-0.676	-1.67	0.873
chr15	88933754	88933954	Tubgcp6	2.8e-06	-	88933754	88933954	0	1	200,	0	-5.55	-4.97	3.67	-0.733	-1.81	0.872
chr19	6371623	6372139	Sf1	4e-14	+	6371623	6372139	0	2	84,115,	0,401	-13.4	-11.8	1.4	-2.23	-4.55	0.872
chr1	174251213	174251313	Kcnj9	1.5e-07	-	174251213	174251313	0	1	100,	0	-6.82	-6.11	6.37	-0.758	-1.87	0.871
chr18	61895374	61897156	Afap1l1	4.7e-05	-	61895374	61897156	0	3	26,165,7,	0,1062,1775	-4.33	-3.85	1.48	-0.77	-1.89	0.871
chr9	88351558	88356598	Syncrip	0.00016	-	88351558	88356598	0	2	9,91,	0,4949	-3.79	-3.36	1.4	-0.689	-1.69	0.869
chr11	76593444	76593595	Cpd	1.9e-06	-	76593444	76593595	0	1	151,	0	-5.72	-5.13	4.39	-0.446	-1.14	0.866
chr7	108494526	108494776	Stard10	4.7e-07	+	108494526	108494776	0	1	250,	0	-6.33	-5.67	3.9	-0.992	-2.35	0.864
chr9	122759973	122760174	Zfp445	5.6e-06	-	122759973	122760174	0	1	201,	0	-5.25	-4.7	2.28	-0.494	-1.25	0.862
chr13	59857904	59860282	Isca1	6.3e-15	-	59857904	59860282	0	2	460,32,	0,2346	-14.2	-12.5	19	-0.727	-1.79	0.859
chr8	124120577	124120872	Map1lc3b	6.3e-19	+	124120577	124120872	0	1	295,	0	-18.2	-16	3.76	-1.32	-2.98	0.855
chr2	127421433	127421533	Mrps5	7.8e-06	+	127421433	127421533	0	1	100,	0	-5.11	-4.57	1.91	-0.691	-1.7	0.844
chr5	136625879	136626330	Orai2	7.9e-14	-	136625879	136626330	0	1	451,	0	-13.1	-11.6	17.6	-0.445	-1.14	0.842
chr1	173103787	173103936	Pcp4l1	6.3e-05	-	173103787	173103936	0	1	149,	0	-4.2	-3.74	1.24	-0.771	-1.9	0.841
chr15	97076679	97076828	Amigo2	1.5e-06	-	97076679	97076828	0	1	149,	0	-5.82	-5.22	11.4	-0.47	-1.19	0.837
chr19	4270229	4270329	Ankrd13d	6.8e-10	-	4270229	4270329	0	1	100,	0	-9.17	-8.15	4.26	-0.501	-1.26	0.833
chr6	30163926	30164276	Ube2h	3.2e-09	-	30163926	30164276	0	1	350,	0	-8.5	-7.57	9.22	-0.622	-1.54	0.83
chr5	149860276	149861336	Hmgb1	7.4e-09	-	149860276	149861336	0	2	213,34,	0,1026	-8.13	-7.25	4.59	-0.645	-1.59	0.829
chr9	13510233	13510933	Maml2	5.8e-06	+	13510233	13510933	0	1	700,	0	-5.24	-4.69	7.5	-0.739	-1.82	0.828
chr4	43275998	43276361	Unc13b	0.0017	+	43275998	43276361	0	2	10,190,	0,173	-2.77	-2.4	2.65	-0.697	-1.71	0.826
chr12	70283814	70284143	Rpl36al	3.2e-16	-	70283814	70284143	0	1	329,	0	-15.5	-13.6	4.13	-0.559	-1.39	0.822
chr3	89890443	89891618	Tpm3	5.4e-07	+	89890443	89891618	0	3	58,118,23,	0,933,1152	-6.27	-5.61	1.91	-1.6	-3.5	0.819
chr14	65696484	65696684	Extl3	1.3e-10	-	65696484	65696684	0	1	200,	0	-9.9	-8.78	14.7	-0.762	-1.88	0.818
chr6	13788795	13788943	Gpr85	1.4e-05	-	13788795	13788943	0	1	148,	0	-4.84	-4.33	6.6	-0.407	-1.05	0.817
chr19	7095629	7096256	Stip1	0.00028	-	7095629	7096256	0	2	32,117,	0,510	-3.56	-3.14	1.61	-1.02	-2.4	0.815
chrX	12868108	12868416	Ddx3x	4.1e-09	+	12868108	12868416	0	2	72,128,	0,180	-8.39	-7.47	1.25	-0.959	-2.29	0.814
chr16	66661592	66661693	Cadm2	3.9e-05	-	66661592	66661693	0	1	101,	0	-4.41	-3.93	1.9	-0.41	-1.06	0.809
chr5	136328320	136330286	Srrm3	3.2e-08	+	136328320	136330286	0	3	21,30,49,	0,441,1917	-7.5	-6.7	1.41	-0.774	-1.91	0.807
chr2	103616166	103618156	Caprin1	3.3e-06	-	103616166	103618156	0	3	11,53,37,	0,95,1953	-5.48	-4.91	1.4	-0.82	-2.01	0.806
chr2	73122277	73122876	Cir1	7.9e-13	-	73122277	73122876	0	1	599,	0	-12.1	-10.7	9	-0.746	-1.84	0.804
chr6	145764085	145764432	Rassf8	9.5e-06	+	145764085	145764432	0	1	347,	0	-5.02	-4.49	4.36	-0.747	-1.84	0.801
chr1	182074624	182074774	Cdc42bpa	3.9e-10	+	182074624	182074774	0	1	150,	0	-9.41	-8.36	4.43	-0.694	-1.71	0.796
chr4	155540395	155540595	Agrn	3.2e-07	-	155540395	155540595	0	1	200,	0	-6.5	-5.82	2.27	-1.04	-2.44	0.794
chr6	85164031	85164180	Sfxn5	0.00045	-	85164031	85164180	0	1	149,	0	-3.35	-2.95	1.32	-1.15	-2.65	0.794
chr2	180402259	180402659	Dido1	6e-07	-	180402259	180402659	0	1	400,	0	-6.22	-5.57	6.89	-0.539	-1.34	0.793
chr10	111420063	111421694	Krr1	2e-05	+	111420063	111421694	0	2	50,100,	0,1531	-4.7	-4.2	1.62	-0.472	-1.19	0.792
chr17	32956594	32956944	Zfp799	0.00012	-	32956594	32956944	0	1	350,	0	-3.93	-2.97	2.57	-0.613	-1.52	0.789
chr15	76477459	76478106	Cyhr1	2.8e-08	-	76477459	76478106	0	1	647,	0	-7.55	-6.74	13.7	-2.01	-4.17	0.788
chr5	30074964	30077567	Dnajb6	2e-08	+	30074964	30077567	0	2	11,90,	0,2513	-7.69	-6.87	1.33	-1.14	-2.64	0.786
chr1	129840254	129840354	Rab3gap1	2.5e-06	+	129840254	129840354	0	1	100,	0	-5.6	-5.02	1.48	-0.613	-1.52	0.784
chr6	113697602	113697703	Atp2b2	0.012	-	113697602	113697703	0	1	101,	0	-1.91	-1.57	2.25	-0.532	-1.32	0.782
chr8	19994926	19995027	6820431F20Rik	7.9e-33	-	19994926	19995027	0	1	101,	0	-32.1	-28.5	8.36	-1.01	-2.39	0.781
chr4	139590420	139590621	Igsf21	1.6e-12	-	139590420	139590621	0	1	201,	0	-11.8	-10.4	4.57	-0.539	-1.34	0.779
chr7	146181151	146199031	Jakmip3	0.00052	+	146181151	146199031	0	2	15,85,	0,17795	-3.28	-2.88	1.5	-0.475	-1.2	0.779
chr16	95053978	95054277	Kcnj6	4.4e-09	-	95053978	95054277	0	1	299,	0	-8.36	-7.45	5.13	-0.679	-1.67	0.779
chr9	52481286	52481436	AI593442	5e-06	-	52481286	52481436	0	1	150,	0	-5.3	-4.75	2.17	-0.431	-1.1	0.778
chr3	122266775	122272567	Fnbp1l	0.00039	-	122266775	122272567	0	3	82,63,55,	0,4895,5737	-3.41	-3	2.38	-0.485	-1.22	0.777
chr8	109891059	109891209	Nfat5	1.8e-05	+	109891059	109891209	0	1	150,	0	-4.74	-4.23	1.91	-0.415	-1.07	0.777
chr13	56197576	56205742	H2afy	0.00046	-	56197576	56205742	0	2	19,80,	0,8086	-3.34	-2.94	1.65	-0.409	-1.05	0.775
chr16	8698650	8698883	Usp7	1.1e-05	-	8698650	8698883	0	2	29,71,	0,162	-4.94	-4.41	1.4	-0.847	-2.06	0.772
chr18	53066681	53067030	Sncaip	2.8e-05	+	53066681	53067030	0	1	349,	0	-4.56	-3.51	3.83	-0.607	-1.5	0.772
chr12	81703195	81703296	Galnt16	0.002	+	81703195	81703296	0	1	101,	0	-2.69	-2.32	1.73	-0.599	-1.48	0.767
chr1	4882025	4882126	Tcea1	3.2e-06	+	4882025	4882126	0	1	101,	0	-5.5	-4.93	2.1	-0.711	-1.76	0.765
chr8	116166556	116166905	Mon1b	7.6e-05	+	116166556	116166905	0	1	349,	0	-4.12	-3.66	5.31	-0.465	-1.18	0.763
chr17	75937957	75938106	Fam98a	1.9e-05	-	75937957	75938106	0	1	149,	0	-4.73	-4.23	4.58	-0.708	-1.75	0.759
chr9	122758526	122758826	Zfp445	1.3e-11	-	122758526	122758826	0	1	300,	0	-10.9	-9.67	2.64	-1.57	-3.46	0.758
chrX	7452066	7452216	Otud5	7.8e-05	+	7452066	7452216	0	1	150,	0	-4.11	-3.65	1.79	-0.434	-1.11	0.757
chr14	70196904	70197054	Rhobtb2	4.2e-08	-	70196904	70197054	0	1	150,	0	-7.38	-6.59	3.14	-0.717	-1.77	0.756
chr8	19994922	19995022	2610005L07Rik	2.5e-17	-	19994922	19995022	0	1	100,	0	-16.6	-14.5	8.48	-0.902	-2.18	0.753
chr14	55590550	55591618	Myh7	1.6e-06	-	55590550	55591618	0	2	7,94,	0,974	-5.79	-5.18	2.02	-0.411	-1.06	0.746
chr17	25967629	25967778	Stub1	1.8e-06	-	25967629	25967778	0	1	149,	0	-5.74	-5.15	2.11	-0.568	-1.41	0.744
chr9	42807155	42808082	Arhgef12	0.0024	-	42807155	42808082	0	2	99,52,	0,875	-2.62	-2.25	2.07	-0.498	-1.25	0.74
chr10	127747353	127747504	Pan2	3.3e-05	+	127747353	127747504	0	1	151,	0	-4.48	-4	3.24	-0.42	-1.08	0.74
chr4	123135221	123136514	Macf1	0.0029	-	123135221	123136514	0	2	33,118,	0,1175	-2.54	-2.18	2.31	-0.5	-1.26	0.731
chr2	65528115	65528266	Scn2a1	0.0033	+	65528115	65528266	0	1	151,	0	-2.48	-2.12	1.9	-0.601	-1.49	0.73
chr15	77602383	77604409	Myh9	2.8e-07	-	77602383	77604409	0	3	83,172,45,	0,1318,1981	-6.56	-5.87	2.17	-0.466	-1.18	0.73
chr19	43574487	43574586	Got1	0.0001	-	43574487	43574586	0	1	99,	0	-3.99	-3.55	2.01	-0.395	-1.02	0.727
chr1	134835932	134836033	Lrrn2	0.00093	+	134835932	134836033	0	1	101,	0	-3.03	-2.65	6.24	-0.399	-1.03	0.726
chr7	88938484	88939112	Btbd1	4e-06	-	88938484	88939112	0	2	128,69,	0,559	-5.4	-4.84	4.65	-0.642	-1.58	0.724
chr2	90276561	90276711	Ptprj	1.3e-12	-	90276561	90276711	0	1	150,	0	-11.9	-10.5	14	-0.705	-1.74	0.723
chr8	86193859	86194010	Pkn1	2.5e-22	-	86193859	86194010	0	1	151,	0	-21.6	-19	12.9	-0.52	-1.29	0.723
chr2	113204993	113205343	Fmn1	6.3e-05	+	113204993	113205343	0	1	350,	0	-4.2	-3.2	4.33	-0.403	-1.04	0.721
chr5	103355119	103357292	Mapk10	4e-05	-	103355119	103357292	0	2	49,51,	0,2122	-4.4	-3.92	1.08	-0.929	-2.23	0.72
chr5	130721798	130721996	Sbds	0.00014	-	130721798	130721996	0	1	198,	0	-3.84	-3.41	1.44	-0.861	-2.1	0.72
chr16	15581158	15581259	Ube2v2	2e-08	-	15581158	15581259	0	1	101,	0	-7.69	-6.87	1.44	-1.11	-2.59	0.718
chr9	111124737	111126493	Lrrfip2	3.7e-07	+	111124737	111126493	0	3	4,105,40,	0,1032,1716	-6.43	-5.76	1.71	-0.395	-1.01	0.708
chr12	112556751	112556988	Cdc42bpb	5.6e-05	-	112556751	112556988	0	2	1,149,	0,88	-4.25	-3.78	1.15	-0.534	-1.33	0.706
chr19	60847578	60848856	Eif3a	3.1e-09	-	60847578	60848856	0	3	82,105,262,	0,417,1016	-8.51	-7.58	2.07	-1.04	-2.44	0.705
chr9	107669874	107673233	Rbm5	2.8e-05	-	107669874	107673233	0	3	165,66,18,	0,2017,3341	-4.55	-4.06	1.71	-0.566	-1.4	0.703
chr5	104949160	104949509	BC005561	0.0069	+	104949160	104949509	0	1	349,	0	-2.16	-1.37	2.14	-0.439	-1.12	0.697
chr10	127101333	127101433	Nab2	0.0025	-	127101333	127101433	0	1	100,	0	-2.61	-2.25	1.43	-0.401	-1.03	0.697
chr9	66880670	66883832	Tpm1	3.1e-08	-	66880670	66883832	0	3	1,118,31,	0,1012,3131	-7.51	-6.7	2.28	-0.854	-2.08	0.695
chr5	93471248	93471699	Sowahb	2e-06	-	93471248	93471699	0	1	451,	0	-5.69	-5.1	5.67	-0.457	-1.17	0.694
chr10	62480355	62480934	Hnrnph3	1e-14	-	62480355	62480934	0	2	3,146,	0,433	-14	-12.4	1.32	-0.609	-1.51	0.692
chr9	59497800	59497998	Parp6	7.9e-12	+	59497800	59497998	0	1	198,	0	-11.1	-9.8	2.3	-0.726	-1.79	0.687
chr14	47504317	47504468	Samd4	9.5e-07	+	47504317	47504468	0	1	151,	0	-6.02	-5.4	5.1	-0.39	-1	0.687
chr17	79334061	79334211	Cebpz	1.4e-05	-	79334061	79334211	0	1	150,	0	-4.84	-4.32	11.6	-0.583	-1.44	0.685
chr12	99915050	99915151	Ptpn21	0.00019	-	99915050	99915151	0	1	101,	0	-3.73	-2.78	1.67	-0.677	-1.67	0.682
chr10	57733440	57733839	Gcc2	6.6e-06	+	57733440	57733839	0	1	399,	0	-5.18	-4.63	8.62	-0.397	-1.02	0.68
chr12	111889962	111890316	Dync1h1	4.7e-10	+	111889962	111890316	0	2	118,33,	0,321	-9.33	-8.3	2.04	-0.474	-1.2	0.677
chr19	21466343	21466542	Gda	2e-10	-	21466343	21466542	0	1	199,	0	-9.69	-8.6	2.19	-0.612	-1.51	0.677
chr1	182031322	182036246	Cdc42bpa	0.00027	+	182031322	182036246	0	2	81,69,	0,4855	-3.57	-3.15	3.02	-0.49	-1.24	0.675
chr4	134367085	134368456	Tmem57	5e-11	-	134367085	134368456	0	2	148,2,	0,1369	-10.3	-9.11	1.55	-0.666	-1.64	0.67
chr12	56942622	56945456	Brms1l	0.00025	+	56942622	56945456	0	2	26,74,	0,2760	-3.6	-3.18	1.38	-0.435	-1.11	0.668
chr11	78045597	78047143	Supt6	1.6e-05	-	78045597	78047143	0	4	115,77,159,97,	0,409,579,1449	-4.79	-4.28	1.67	-0.768	-1.89	0.667
chr9	65888581	65888831	Csnk1g1	1.3e-14	+	65888581	65888831	0	1	250,	0	-13.9	-12.3	20.4	-0.462	-1.18	0.666
chr18	38472908	38473008	Rnf14	6e-09	+	38472908	38473008	0	1	100,	0	-8.22	-7.33	1.49	-1.16	-2.67	0.663
chr9	75021909	75027888	Myo5a	4.7e-06	+	75021909	75027888	0	3	98,94,58,	0,2415,5921	-5.33	-4.78	1.94	-0.414	-1.06	0.662
chr9	75032178	75033748	Myo5a	4.7e-06	+	75032178	75033748	0	3	50,54,47,	0,266,1523	-5.33	-4.78	2.63	-0.707	-1.74	0.658
chr3	40576655	40585522	Hspa4l	0.0065	+	40576655	40585522	0	3	10,99,41,	0,6601,8826	-2.19	-1.84	1.57	-0.423	-1.08	0.655
chr8	70221048	70237643	Psd3	1.6e-07	-	70221048	70237643	0	2	38,62,	0,16533	-6.79	-6.08	1.56	-0.528	-1.31	0.653
chr9	71331048	71331148	Polr2m	0.0013	-	71331048	71331148	0	1	100,	0	-2.89	-2.51	2.73	-0.64	-1.57	0.653
chr4	109033927	109034372	Eps15	0.00032	+	109033927	109034372	0	2	2,98,	0,347	-3.49	-3.08	1.27	-0.814	-2	0.652
chr3	108427477	108427578	Wdr47	0.001	+	108427477	108427578	0	1	101,	0	-2.99	-2.6	1.23	-0.641	-1.58	0.651
chr16	96214797	96215048	Brwd1	1e-06	-	96214797	96215048	0	1	251,	0	-5.99	-5.36	2.17	-0.554	-1.38	0.651
chr6	117873895	117874146	Hnrnpf	7.8e-09	+	117873895	117874146	0	1	251,	0	-8.11	-7.24	3.21	-0.655	-1.62	0.65
chr7	16730644	16735781	Slc8a2	5.9e-05	+	16730644	16735781	0	2	58,92,	0,5045	-4.23	-3.77	1.32	-1.32	-3	0.65
chr15	80043368	80043518	Mgat3	2.7e-06	+	80043368	80043518	0	1	150,	0	-5.57	-4.99	1.7	-0.824	-2.02	0.65
chr3	97597132	97600669	Pde4dip	3e-06	-	97597132	97600669	0	3	111,124,15,	0,275,3522	-5.53	-4.95	2	-0.856	-2.09	0.649
chr9	79622080	79622978	Tmem30a	1.7e-06	-	79622080	79622978	0	2	29,70,	0,828	-5.78	-5.18	1.81	-0.782	-1.92	0.649
chr18	59231981	59235221	A730017C20Rik	0.00037	+	59231981	59235221	0	2	90,10,	0,3230	-3.43	-3.03	2.9	-0.63	-1.55	0.647
chr7	108077824	108078225	Arhgef17	7.9e-09	-	108077824	108078225	0	1	401,	0	-8.1	-7.23	6.33	-0.832	-2.04	0.646
chr8	72613817	72613967	Hapln4	0.00036	+	72613817	72613967	0	1	150,	0	-3.44	-3.03	4.31	-0.428	-1.1	0.646
chr6	5112361	5112462	Ppp1r9a	0.00049	+	5112361	5112462	0	1	101,	0	-3.31	-2.91	1.88	-0.392	-1.01	0.641
chr8	67219511	67219760	Klhl2	7.1e-10	-	67219511	67219760	0	1	249,	0	-9.15	-8.13	8.52	-0.473	-1.19	0.641
chr1	130075475	130078582	R3hdm1	3.8e-07	+	130075475	130078582	0	5	93,96,38,51,20,	0,188,2818,2939,3087	-6.42	-5.75	2.24	-0.864	-2.11	0.638
chr2	75503205	75503684	Hnrnpa3	6.3e-07	+	75503205	75503684	0	3	2,68,230,	0,85,249	-6.2	-5.56	5.28	-1.5	-3.36	0.638
chr5	136386592	136386693	Ywhag	1.9e-08	-	136386592	136386693	0	1	101,	0	-7.72	-6.89	2.51	-0.805	-1.97	0.638
chr8	114193530	114193728	Zfp1	2.8e-10	+	114193530	114193728	0	1	198,	0	-9.55	-8.48	32.2	-0.486	-1.22	0.637
chr10	79074861	79075061	C2cd4c	8.5e-10	-	79074861	79075061	0	1	200,	0	-9.07	-8.06	4.54	-0.461	-1.17	0.636
chr13	113711928	113717539	Skiv2l2	8.7e-07	-	113711928	113717539	0	2	47,102,	0,5509	-6.06	-5.43	3.63	-0.43	-1.1	0.636
chr8	14896684	14897034	Cln8	8.9e-07	+	14896684	14897034	0	1	350,	0	-6.05	-5.42	24.9	-0.536	-1.33	0.635
chr10	62480840	62481041	Rufy2	4.4e-08	+	62480840	62481041	0	1	201,	0	-7.36	-6.57	1.32	-0.472	-1.19	0.635
chr2	91613713	91645190	Ambra1	3e-10	+	91613713	91645190	0	2	191,10,	0,31467	-9.52	-8.46	4.5	-0.467	-1.18	0.633
chr7	52214940	52215041	Cpt1c	1.5e-06	-	52214940	52215041	0	1	101,	0	-5.81	-5.2	1.27	-0.84	-2.05	0.632
chr9	112080220	112081661	Arpp21	2.8e-08	-	112080220	112081661	0	2	20,130,	0,1311	-7.55	-6.74	1.42	-0.629	-1.55	0.63
chr2	113616959	113620795	Scg5	1.1e-08	-	113616959	113620795	0	2	94,5,	0,3831	-7.95	-7.09	2.03	-0.499	-1.26	0.628
chr3	122249983	122252164	Fnbp1l	2.1e-06	-	122249983	122252164	0	2	10,91,	0,2090	-5.68	-5.09	1.64	-0.721	-1.78	0.627
chr17	25967542	25967792	Jmjd8	5e-08	+	25967542	25967792	0	1	250,	0	-7.3	-6.52	3.38	-0.409	-1.05	0.627
chr1	193605035	193605136	Lpgat1	2e-08	+	193605035	193605136	0	1	101,	0	-7.69	-6.87	1.83	-0.445	-1.14	0.625
chr13	102457455	102457555	Pik3r1	5.8e-08	-	102457455	102457555	0	1	100,	0	-7.24	-6.47	1.42	-0.525	-1.31	0.625
chr1	180260748	180260848	Hnrnpu	6e-07	-	180260748	180260848	0	1	100,	0	-6.22	-5.57	1.28	-1.25	-2.87	0.624
chr2	170173088	170173288	Bcas1	2.3e-07	-	170173088	170173288	0	1	200,	0	-6.64	-5.94	1.37	-0.647	-1.59	0.624
chr1	182024197	182031173	Cdc42bpa	2.7e-05	+	182024197	182031173	0	3	120,111,18,	0,314,6958	-4.57	-4.08	2.24	-0.752	-1.86	0.623
chr14	52694750	52695320	Hnrnpc	3e-10	-	52694750	52695320	0	3	85,182,33,	0,179,537	-9.52	-8.45	1.84	-1.1	-2.57	0.622
chr10	126891716	126894759	R3hdm2	2.5e-06	+	126891716	126894759	0	2	96,54,	0,2989	-5.61	-5.03	1.33	-1.33	-3.02	0.618
chr4	95689069	95689220	Hook1	2.8e-05	+	95689069	95689220	0	1	151,	0	-4.56	-4.07	2.79	-0.396	-1.02	0.616
chr11	94886113	94886312	Samd14	5.8e-06	+	94886113	94886312	0	1	199,	0	-5.24	-4.69	2.84	-0.398	-1.02	0.615
chr17	56904271	56905051	Dus3l	1.8e-06	+	56904271	56905051	0	2	93,104,	0,676	-5.74	-5.14	2.72	-0.395	-1.02	0.614
chr2	102621815	102622115	Slc1a2	1.9e-06	+	102621815	102622115	0	1	300,	0	-5.73	-5.14	2.28	-1.38	-3.12	0.61
chr12	109345432	109345830	Setd3	5e-11	-	109345432	109345830	0	1	398,	0	-10.3	-9.15	4.98	-0.788	-1.94	0.606
chr17	8534658	8535202	Prr18	5e-11	+	8534658	8535202	0	1	544,	0	-10.3	-9.17	20.8	-0.444	-1.13	0.595
chr10	86159560	86161336	Hsp90b1	2.6e-06	-	86159560	86161336	0	3	20,120,8,	0,1503,1768	-5.58	-5	1.74	-0.679	-1.67	0.593
chr1	37681632	37681732	2010300C02Rik	0.00047	-	37681632	37681732	0	1	100,	0	-3.33	-2.93	3.07	-0.666	-1.64	0.592
chr19	10525879	10525979	Syt7	3.2e-07	+	10525879	10525979	0	1	100,	0	-6.5	-5.82	1.68	-0.802	-1.97	0.59
chr1	155589256	155591307	Rgs16	4.6e-07	+	155589256	155591307	0	2	3,544,	0,1507	-6.34	-5.68	9.17	-0.614	-1.52	0.588
chr2	135813250	135824465	Plcb4	1.1e-05	+	135813250	135824465	0	4	15,66,116,53,	0,322,6779,11162	-4.97	-4.44	2	-0.577	-1.43	0.587
chr14	49633651	49633900	Exoc5	1.9e-08	-	49633651	49633900	0	1	249,	0	-7.71	-6.88	8.7	-0.581	-1.44	0.586
chr15	82121784	82121885	2020-09-03	3.2e-06	+	82121784	82121885	0	1	101,	0	-5.5	-4.93	1.6	-0.527	-1.31	0.583
chr14	122557985	122558134	Tm9sf2	5.1e-07	+	122557985	122558134	0	1	149,	0	-6.29	-5.64	2.07	-0.585	-1.45	0.578
chr5	135034606	135034904	Syna	2.5e-11	-	135034606	135034904	0	1	298,	0	-10.6	-9.38	12.9	-0.616	-1.52	0.577
chrX	54319020	54319219	Htatsf1	2e-09	+	54319020	54319219	0	1	199,	0	-8.7	-7.74	1.48	-0.548	-1.36	0.577
chr11	5870412	5870562	Camk2b	4.7e-06	-	5870412	5870562	0	1	150,	0	-5.33	-4.78	2.35	-0.399	-1.03	0.574
chr10	110931344	110933110	Nap1l1	8.9e-06	+	110931344	110933110	0	4	5,30,51,15,	0,506,1036,1751	-5.05	-4.52	1.26	-0.706	-1.74	0.568
chr10	126529476	126529577	Agap2	3.1e-05	+	126529476	126529577	0	1	101,	0	-4.51	-4.02	1.58	-1.39	-3.14	0.566
chr10	106267653	106273170	Ppfia2	3.2e-06	+	106267653	106273170	0	3	103,84,63,	0,5098,5454	-5.5	-4.93	2.39	-0.43	-1.1	0.565
chr19	24022391	24022541	Apba1	0.00023	+	24022391	24022541	0	1	150,	0	-3.63	-3.21	1.73	-0.39	-1	0.564
chr19	47808127	47808276	Sfr1	7.1e-07	+	47808127	47808276	0	1	149,	0	-6.15	-5.51	4.17	-0.423	-1.08	0.564
chr9	108933009	108933454	Pfkfb4	3.4e-06	+	108933009	108933454	0	1	445,	0	-5.47	-4.9	8.69	-0.482	-1.22	0.559
chr15	51618206	51618305	Eif3h	1.1e-07	-	51618206	51618305	0	1	99,	0	-6.96	-6.23	2.41	-0.411	-1.06	0.558
chr10	121221433	121221932	Srgap1	8.3e-06	-	121221433	121221932	0	1	499,	0	-5.08	-4.54	10.7	-0.45	-1.15	0.557
chr5	24097461	24097709	Chpf2	3e-06	+	24097461	24097709	0	1	248,	0	-5.52	-4.95	3.37	-0.533	-1.32	0.556
chr4	28748182	28748732	Epha7	7.9e-15	+	28748182	28748732	0	1	550,	0	-14.1	-12.4	16	-0.568	-1.41	0.553
chr9	7933985	7934432	Yap1	8.7e-08	-	7933985	7934432	0	1	447,	0	-7.06	-6.32	8.5	-0.697	-1.72	0.553
chrX	71040532	71040731	Pdzd4	8.9e-05	-	71040532	71040731	0	1	199,	0	-4.05	-3.6	1.76	-0.413	-1.06	0.553
chr1	162133677	162135119	Cacybp	1e-07	-	162133677	162135119	0	2	177,21,	0,1421	-6.98	-6.25	1.47	-1.05	-2.48	0.552
chr13	18958280	18958530	Vps41	1.2e-07	+	18958280	18958530	0	1	250,	0	-6.92	-6.19	2.74	-0.531	-1.32	0.552
chr16	75757911	75758606	Hspa13	1.4e-09	-	75757911	75758606	0	1	695,	0	-8.86	-7.89	13	-0.914	-2.21	0.552
chr5	124053642	124071810	Clip1	1.7e-05	-	124053642	124071810	0	6	86,107,117,216,166,6,	0,5605,8188,13702,14023,18162	-4.77	-4.27	2.31	-2.8	-5.31	0.548
chr11	75859875	75859975	Vps53	0.00058	-	75859875	75859975	0	1	100,	0	-3.24	-2.85	2.25	-0.648	-1.6	0.548
chr11	101156305	101156405	Becn1	1.2e-06	-	101156305	101156405	0	1	100,	0	-5.91	-5.3	1.38	-0.573	-1.42	0.547
chr2	49596880	49599926	Kif5c	4.9e-07	+	49596880	49599926	0	3	49,110,42,	0,578,3004	-6.31	-5.65	1.56	-0.766	-1.89	0.546
chr7	129772128	129772279	Prkcb	3.4e-05	+	129772128	129772279	0	1	151,	0	-4.47	-3.99	1.59	-0.676	-1.67	0.546
chr10	127995863	127996013	Pa2g4	0.00011	-	127995863	127996013	0	1	150,	0	-3.97	-3.53	1.45	-0.656	-1.62	0.546
chr11	69174716	69174958	Chd3	1.3e-07	-	69174716	69174958	0	2	28,72,	0,170	-6.89	-6.16	1.19	-0.495	-1.25	0.544
chr4	134028747	134029421	Stmn1	1.3e-21	+	134028747	134029421	0	2	163,175,	0,499	-20.9	-18.4	4.85	-4.18	-7.07	0.543
chr15	101921874	101925177	Eif4b	3.8e-10	+	101921874	101925177	0	4	51,214,56,75,	0,1542,2214,3228	-9.42	-8.37	1.72	-1.88	-3.95	0.542
chr1	34308750	34309724	Dst	1.7e-05	+	34308750	34309724	0	2	32,69,	0,905	-4.78	-4.27	1.94	-0.581	-1.44	0.54
chr12	111932309	111933284	Hsp90aa1	4.5e-07	-	111932309	111933284	0	3	244,134,23,	0,471,952	-6.35	-5.69	5.2	-1.16	-2.68	0.54
chr6	88777855	88778055	Mgll	5e-12	+	88777855	88778055	0	1	200,	0	-11.3	-10	2.95	-0.451	-1.15	0.532
chr9	48465131	48467830	Zbtb16	2.6e-06	-	48465131	48467830	0	2	345,53,	0,2646	-5.58	-5	6.62	-0.596	-1.48	0.529
chr19	47710003	47712132	Slk	8.1e-08	+	47710003	47712132	0	4	85,125,189,1,	0,829,1696,2128	-7.09	-6.34	1.58	-0.54	-1.34	0.529
chr7	26149836	26149937	Megf8	2e-13	+	26149836	26149937	0	1	101,	0	-12.7	-11.2	1.33	-0.549	-1.36	0.525
chr10	62022502	62022602	2510003E04Rik	7.1e-08	-	62022502	62022602	0	1	100,	0	-7.15	-6.4	2.3	-0.433	-1.11	0.525
chrX	20225470	20226342	Rbm10	0.0028	+	20225470	20226342	0	2	77,73,	0,799	-2.56	-2.2	1.76	-0.666	-1.64	0.525
chr12	52710766	52711015	Strn3	4.9e-05	-	52710766	52711015	0	1	249,	0	-4.31	-3.84	4.79	-0.457	-1.17	0.522
chr18	37967708	37967858	Pcdhgc3	1.9e-07	+	37967708	37967858	0	1	150,	0	-6.71	-6.01	3.73	-0.472	-1.19	0.522
chr9	102517639	102521180	Cep63	1.7e-05	-	102517639	102521180	0	2	61,40,	0,3501	-4.76	-4.25	1.24	-0.654	-1.61	0.52
chrX	34463001	34466903	2020-09-06	6.8e-09	-	34463001	34466903	0	2	24,127,	0,3775	-8.17	-7.28	1.36	-0.741	-1.83	0.518
chr5	33369732	33369831	Ywhah	1.5e-06	+	33369732	33369831	0	1	99,	0	-5.82	-5.21	4.36	-1.1	-2.57	0.517
chr10	5007347	5007647	Syne1	0.0047	+	5007347	5007647	0	1	300,	0	-2.33	-1.98	10.2	-0.481	-1.21	0.514
chr5	42210659	42211160	Bod1l	6.2e-08	-	42210659	42211160	0	1	501,	0	-7.21	-6.45	7.7	-0.685	-1.68	0.513
chr13	8766368	8766518	Adarb2	0.00034	+	8766368	8766518	0	1	150,	0	-3.47	-3.06	3.12	-0.692	-1.7	0.511
chr18	6213974	6214598	Kif5b	5.9e-07	-	6213974	6214598	0	2	111,89,	0,535	-6.23	-5.58	1.33	-1.35	-3.07	0.51
chr12	85513706	85513956	Elmsan1	1.6e-07	-	85513706	85513956	0	1	250,	0	-6.8	-6.09	14.8	-0.423	-1.08	0.509
chr3	58395767	58395918	Selt	1.4e-06	+	58395767	58395918	0	1	151,	0	-5.84	-5.23	1.89	-1.32	-2.97	0.503
chr11	77664384	77667316	Myo18a	5.5e-06	+	77664384	77667316	0	3	1,186,63,	0,2334,2869	-5.26	-4.71	1.95	-0.641	-1.58	0.503
chr11	21914921	21956573	Ehbp1	0.001	-	21914921	21956573	0	3	36,124,41,	0,38513,41611	-3	-2.62	1.67	-0.645	-1.59	0.502
chr11	53079427	53079528	Hspa4	4e-13	-	53079427	53079528	0	1	101,	0	-12.4	-10.9	1.55	-0.663	-1.63	0.502
chr15	76010068	76010219	Plec	8.3e-08	-	76010068	76010219	0	1	151,	0	-7.08	-6.33	1.2	-0.682	-1.68	0.502
chr6	125064383	125070271	Chd4	1.7e-06	+	125064383	125070271	0	2	101,49,	0,5839	-5.76	-5.16	1.33	-0.667	-1.65	0.501
chr3	88620088	88620289	5830417I10Rik	7.9e-11	+	88620088	88620289	0	1	201,	0	-10.1	-8.97	5.09	-0.403	-1.04	0.5
chr3	145310379	145310677	Cyr61	5.2e-06	-	145310379	145310677	0	1	298,	0	-5.28	-4.73	4.5	-0.446	-1.14	0.5

## Sheet: diff_up_2wk_6wk_cb
chr	chromStart	chromEnd	name	score	strand	thickStart	thickEnd	itemRgb	blockCount	blockSizes	blockStarts	lg.p	lg.fdr	fold_enrchment	diff.lg.fdr	diff.lg.p	diff.log2.fc
chr10	33872291	33872392	Dse	0.00052	-	33872291	33872392	0	1	101,	0	-3.28	-2.41	2	-0.548	-1.63	-3.32
chr2	91768997	91769146	Chrm4	0.00019	+	91768997	91769146	0	1	149,	0	-3.71	-2.79	2.12	-1.36	-3.35	-3.25
chr16	4649770	4649871	Vasn	5.9e-06	+	4649770	4649871	0	1	101,	0	-5.23	-4.12	1.22	-0.589	-1.74	-3.19
chr9	59584288	59584437	Senp8	0.00022	-	59584288	59584437	0	1	149,	0	-3.65	-2.74	3.5	-0.959	-2.57	-2.98
chr4	46617904	46618054	Tbc1d2	0.00034	-	46617904	46618054	0	1	150,	0	-3.47	-2.58	2.29	-0.859	-2.35	-2.89
chr8	38057313	38057412	AI429214	4.5e-06	+	38057313	38057412	0	1	99,	0	-5.35	-4.23	1.75	-0.676	-1.95	-2.81
chr16	55902438	55902588	Cep97	0.002	-	55902438	55902588	0	1	150,	0	-2.69	-2.32	1.73	-0.997	-2.63	-2.78
chr11	109092064	109092214	Rgs9	0.00028	-	109092064	109092214	0	1	150,	0	-3.55	-2.65	1.71	-0.742	-2.08	-2.54
chr7	117425724	117425825	Swap70	3.2e-05	+	117425724	117425825	0	1	101,	0	-4.49	-4	2.5	-1.24	-3.13	-2.51
chr4	146552865	146552965	Gm13139	4.4e-06	+	146552865	146552965	0	1	100,	0	-5.36	-4.23	2	-0.534	-1.61	-2.49
chr2	174607954	174608055	Edn3	0.0013	+	174607954	174608055	0	1	101,	0	-2.9	-2.07	2.83	-0.61	-1.78	-2.47
chr2	91768256	91768355	Chrm4	0.00019	+	91768256	91768355	0	1	99,	0	-3.71	-2.79	1.83	-0.337	-1.09	-2.46
chr16	21222627	21222728	Ephb3	0.00038	+	21222627	21222728	0	1	101,	0	-3.42	-3.02	4.62	-0.46	-1.42	-2.35
chr1	148748313	148748413	Brinp3	1.1e-09	+	148748313	148748413	0	1	100,	0	-8.94	-7.92	7.27	-1.46	-3.55	-2.33
chr9	44317200	44317350	Bcl9l	0.012	+	44317200	44317350	0	1	150,	0	-1.93	-1.59	4.74	-2.07	-4.52	-2.25
chr16	4649272	4649423	Vasn	5.9e-06	+	4649272	4649423	0	1	151,	0	-5.23	-4.12	1.53	-0.891	-2.41	-2.25
chr4	146552854	146552954	Znf41-ps	6.8e-05	+	146552854	146552954	0	1	100,	0	-4.17	-3.2	2	-0.413	-1.28	-2.22
chr11	118889392	118889493	Cbx2	4.2e-07	+	118889392	118889493	0	1	101,	0	-6.38	-5.11	1.7	-0.592	-1.74	-2.22
chrX	68372278	68372427	Mamld1	0.001	+	68372278	68372427	0	1	149,	0	-2.99	-2.61	2.21	-2.25	-4.79	-2.22
chr3	132771859	132772009	Ints12	1.3e-05	+	132771859	132772009	0	1	150,	0	-4.9	-4.38	2.4	-0.326	-1.06	-2.18
chrX	160509906	160510005	Siah1b	0.00098	-	160509906	160510005	0	1	99,	0	-3.01	-2.17	1.6	-0.555	-1.65	-2.17
chr4	142723481	142723632	Prdm2	9.8e-09	-	142723481	142723632	0	1	151,	0	-8.01	-7.12	2.12	-1.3	-3.23	-2.16
chr4	55021988	55022189	Zfp462	0.0013	+	55021988	55022189	0	1	201,	0	-2.89	-2.51	7.38	-0.379	-1.19	-2.15
chr8	23238854	23239005	Nek3	7.9e-06	-	23238854	23239005	0	1	151,	0	-5.1	-4.01	2.38	-1.03	-2.72	-2.15
chr5	120934849	120935000	Plbd2	0.00011	-	120934849	120935000	0	1	151,	0	-3.96	-3.51	1.89	-2.32	-4.91	-2.11
chr13	75987107	75987255	Glrx	3.8e-05	+	75987107	75987255	0	1	148,	0	-4.42	-3.94	1.35	-1.43	-3.49	-2.11
chr1	85243017	85243165	C130026I21Rik	1.7e-05	-	85243017	85243165	0	1	148,	0	-4.77	-3.72	3.14	-0.785	-2.17	-2.1
chr17	22987942	22988390	Zfp945	9.8e-06	-	22987942	22988390	0	1	448,	0	-5.01	-3.93	7	-2.46	-5.17	-2.1
chr15	3269640	3269790	Ghr	2.4e-07	-	3269640	3269790	0	1	150,	0	-6.62	-5.31	3.17	-0.395	-1.23	-2.08
chr2	75514217	75514366	Nfe2l2	6.3e-08	-	75514217	75514366	0	1	149,	0	-7.2	-6.41	6.89	-0.926	-2.49	-2.06
chr18	9877149	9877249	Colec12	0.00062	+	9877149	9877249	0	1	100,	0	-3.21	-2.35	4.2	-0.437	-1.34	-2.05
chr7	28747548	28747648	Zfp780b	0.0014	-	28747548	28747648	0	1	100,	0	-2.84	-2.02	2.17	-0.388	-1.21	-2.04
chr14	57411218	57411319	Zmym5	0.0013	-	57411218	57411319	0	1	101,	0	-2.89	-2.06	1.38	-0.569	-1.68	-2.03
chr1	93320539	93320640	Per2	6.9e-05	-	93320539	93320640	0	1	101,	0	-4.16	-3.7	1.41	-1.05	-2.77	-2.01
chr3	90064683	90064882	Crtc2	2.3e-05	+	90064683	90064882	0	1	199,	0	-4.63	-4.13	1.77	-3.74	-7.37	-2.01
chr2	17949471	17949621	Gm17762	3.1e-06	+	17949471	17949621	0	1	150,	0	-5.51	-4.36	2.17	-0.491	-1.49	-1.97
chr2	17949459	17949610	A930004D18Rik	1.8e-05	-	17949459	17949610	0	1	151,	0	-4.74	-3.7	2.17	-0.554	-1.65	-1.97
chr14	20587826	20587926	Nid2	0.0032	+	20587826	20587926	0	1	100,	0	-2.49	-1.7	2.44	-0.611	-1.79	-1.97
chr2	104630058	104630209	Qser1	0.00044	-	104630058	104630209	0	1	151,	0	-3.36	-2.49	1.67	-0.319	-1.03	-1.96
chr4	136853430	136853530	Wnt4	0.0028	+	136853430	136853530	0	1	100,	0	-2.55	-2.19	2.35	-0.585	-1.72	-1.95
chr1	174313134	174313234	Pigm	0.0046	+	174313134	174313234	0	1	100,	0	-2.34	-1.56	1.5	-0.359	-1.15	-1.94
chr6	48651923	48652119	Gimap6	0.0052	-	48651923	48652119	0	1	196,	0	-2.28	-1.51	2.6	-0.459	-1.41	-1.93
chr2	145747518	145747618	Crnkl1	3.5e-07	-	145747518	145747618	0	1	100,	0	-6.46	-5.77	2.09	-0.533	-1.6	-1.92
chr2	37656091	37656241	Dennd1a	1.3e-06	-	37656091	37656241	0	1	150,	0	-5.9	-5.27	1.79	-2.72	-5.54	-1.91
chr3	104442636	104442736	Slc16a1	1.1e-08	+	104442636	104442736	0	1	100,	0	-7.97	-7.09	3.06	-0.544	-1.62	-1.91
chr7	150413213	150413314	Kcnq1ot1	0.0035	-	150413213	150413314	0	1	101,	0	-2.46	-1.68	3.25	-0.635	-1.84	-1.91
chr8	23369215	23369316	Thsd1	5.4e-06	+	23369215	23369316	0	1	101,	0	-5.27	-4.15	1.55	-0.442	-1.36	-1.91
chr18	37482024	37482124	Pcdhb5	0.00015	+	37482024	37482124	0	1	100,	0	-3.81	-2.88	3	-0.327	-1.06	-1.91
chr10	102830491	102830592	Slc6a15	1.8e-07	+	102830491	102830592	0	1	101,	0	-6.75	-6.03	1.93	-0.879	-2.39	-1.9
chr10	40552317	40552466	Cdc40	1e-05	-	40552317	40552466	0	1	149,	0	-4.98	-4.45	2.19	-2.04	-4.46	-1.9
chr2	155246944	155247194	Ncoa6	0.00013	-	155246944	155247194	0	1	250,	0	-3.9	-3.46	4.43	-1.05	-2.78	-1.89
chr6	77194917	77195017	Lrrtm1	2.9e-05	+	77194917	77195017	0	1	100,	0	-4.54	-3.52	2.33	-0.848	-2.32	-1.88
chr1	107926727	107926827	Zcchc2	1.7e-08	+	107926727	107926827	0	1	100,	0	-7.77	-6.91	1.73	-0.998	-2.64	-1.87
chr17	32336194	32338174	Brd4	7.4e-05	-	32336194	32338174	0	2	21,228,	0,1752	-4.13	-3.67	2.72	-3.21	-6.35	-1.87
chr14	76362750	76362899	Kctd4	4.2e-06	+	76362750	76362899	0	1	149,	0	-5.38	-4.25	2.25	-0.328	-1.07	-1.86
chr19	35025179	35025279	Kif20b	0.00072	+	35025179	35025279	0	1	100,	0	-3.14	-2.28	2.8	-0.555	-1.65	-1.85
chr7	26076248	26076348	Cic	3.5e-08	+	26076248	26076348	0	1	100,	0	-7.45	-6.64	1.29	-2.32	-4.93	-1.84
chr15	5126646	5126746	Prkaa1	0.0001	+	5126646	5126746	0	1	100,	0	-3.98	-3.53	1.62	-0.609	-1.78	-1.84
chr4	120593955	120594056	Exo5	6e-06	-	120593955	120594056	0	1	101,	0	-5.22	-4.11	2.75	-0.409	-1.27	-1.82
chr4	148702574	148702723	Ube4b	2.5e-05	-	148702574	148702723	0	1	149,	0	-4.61	-4.11	2.83	-1.03	-2.72	-1.82
chr2	12030279	12030430	Itga8	7.9e-05	-	12030279	12030430	0	1	151,	0	-4.1	-3.13	2.62	-0.589	-1.74	-1.81
chr10	119512536	119512637	Grip1	6.6e-06	+	119512536	119512637	0	1	101,	0	-5.18	-4.08	1.83	-0.328	-1.07	-1.81
chr18	25291458	25291559	Fhod3	0.0065	+	25291458	25291559	0	1	101,	0	-2.19	-1.42	2.67	-0.327	-1.06	-1.81
chr19	35024285	35024435	Kif20b	0.00072	+	35024285	35024435	0	1	150,	0	-3.14	-2.28	2.2	-0.447	-1.38	-1.81
chr4	129031222	129031322	Zbtb8a	0.00013	-	129031222	129031322	0	1	100,	0	-3.9	-2.95	1.38	-0.577	-1.7	-1.8
chr14	54888593	54888694	Abhd4	2.4e-05	+	54888593	54888694	0	1	101,	0	-4.62	-4.12	2.17	-0.954	-2.55	-1.8
chr3	135248312	135248413	Nfkb1	5.5e-10	-	135248312	135248413	0	1	101,	0	-9.26	-8.2	3.63	-0.816	-2.25	-1.79
chr6	34973162	34973363	Cnot4	1.2e-05	-	34973162	34973363	0	1	201,	0	-4.93	-4.41	1.91	-1.3	-3.24	-1.78
chr11	107546818	107547760	Helz	3.7e-05	+	107546818	107547760	0	2	39,62,	0,880	-4.43	-3.95	2.16	-0.879	-2.39	-1.77
chr13	107751753	107751853	Kif2a	5.4e-08	-	107751753	107751853	0	1	100,	0	-7.27	-6.47	3.34	-1.51	-3.64	-1.77
chr8	74412886	74412987	Zfp709	4.2e-06	+	74412886	74412987	0	1	101,	0	-5.38	-4.25	1.6	-0.322	-1.04	-1.75
chr14	29289279	29289380	Erc2	5.8e-05	+	29289279	29289380	0	1	101,	0	-4.24	-3.77	2.07	-0.58	-1.71	-1.74
chr6	98880024	98880175	Foxp1	8.9e-06	-	98880024	98880175	0	1	151,	0	-5.05	-4.51	3.45	-0.423	-1.31	-1.73
chr6	116586321	116586772	Rassf4	7.9e-06	-	116586321	116586772	0	1	451,	0	-5.1	-4.56	7.44	-2.34	-4.98	-1.73
chr7	75371466	75371616	Igf1r	0.0036	+	75371466	75371616	0	1	150,	0	-2.44	-2.08	2.62	-0.743	-2.08	-1.73
chr8	4629296	4629395	Zfp958	0.00011	+	4629296	4629395	0	1	99,	0	-3.97	-3.02	1.83	-0.439	-1.35	-1.73
chr11	84852744	84853498	Usp32	0.001	-	84852744	84853498	0	2	99,2,	0,752	-3	-2.62	1.88	-0.651	-1.89	-1.73
chr15	95804859	95805059	Ano6	0.0013	+	95804859	95805059	0	1	200,	0	-2.87	-2.05	1.64	-1.1	-2.85	-1.73
chr1	73960641	73960941	Tns1	0.00028	-	73960641	73960941	0	1	300,	0	-3.56	-3.14	2	-0.825	-2.27	-1.72
chr7	105501076	105501327	Tsku	7.9e-05	-	105501076	105501327	0	1	251,	0	-4.1	-3.13	2.43	-1.1	-2.85	-1.72
chr10	90430290	90430441	Anks1b	0.0029	+	90430290	90430441	0	1	151,	0	-2.54	-2.18	2.1	-1.33	-3.32	-1.72
chr5	138566856	138567719	Zscan21	7.9e-07	+	138566856	138567719	0	2	62,38,	0,825	-6.1	-5.45	2	-0.816	-2.25	-1.71
chr1	193924562	193924910	Rcor3	3.2e-11	-	193924562	193924910	0	1	348,	0	-10.5	-9.22	5.1	-2.32	-4.91	-1.7
chr5	98704579	98704727	Fgf5	0.00018	+	98704579	98704727	0	1	148,	0	-3.75	-2.83	2.2	-0.621	-1.81	-1.7
chr5	123895897	123895997	Mlxip	8.5e-06	+	123895897	123895997	0	1	100,	0	-5.07	-4.52	1.43	-1.04	-2.75	-1.7
chr5	28092510	28092611	Paxip1	1.2e-09	-	28092510	28092611	0	1	101,	0	-8.92	-7.9	2.09	-1.19	-3.06	-1.7
chr9	112138327	112138427	2900079G21Rik	3.5e-07	+	112138327	112138427	0	1	100,	0	-6.46	-5.77	1.68	-0.608	-1.77	-1.7
chr17	79335055	79335255	Cebpz	0.00031	-	79335055	79335255	0	1	200,	0	-3.51	-3.1	7.4	-1.14	-2.95	-1.7
chr1	37932462	37932852	Lipt1	0.00045	+	37932462	37932852	0	1	390,	0	-3.35	-2.47	5	-0.716	-2.03	-1.69
chr1	60546205	60546355	Raph1	4e-05	-	60546205	60546355	0	1	150,	0	-4.4	-3.92	2.25	-1.11	-2.88	-1.69
chr8	101803348	101803498	Cdh8	1.8e-05	-	101803348	101803498	0	1	150,	0	-4.74	-4.22	4.33	-0.53	-1.59	-1.69
chr9	50415838	50416039	AU019823	4.7e-05	-	50415838	50416039	0	1	201,	0	-4.33	-3.85	4.56	-0.864	-2.36	-1.69
chr10	78528660	78528760	2610008E11Rik	0.00051	-	78528660	78528760	0	1	100,	0	-3.29	-2.89	7	-0.954	-2.54	-1.69
chr15	78985441	78985540	Sox10	0.00024	-	78985441	78985540	0	1	99,	0	-3.62	-3.2	3.75	-0.711	-2.02	-1.69
chr17	36032907	36033007	2310061I04Rik	0.019	-	36032907	36033007	0	1	100,	0	-1.73	-1.4	1.88	-0.999	-2.64	-1.69
chr1	75138841	75138942	Cnppd1	1.3e-07	-	75138841	75138942	0	1	101,	0	-6.88	-6.14	2.76	-0.834	-2.29	-1.68
chr15	38226525	38226625	Klf10	2.3e-07	-	38226525	38226625	0	1	100,	0	-6.63	-5.91	2.11	-0.68	-1.96	-1.68
chr17	34597235	34597384	BC051142	0.0012	+	34597235	34597384	0	1	149,	0	-2.92	-2.09	2	-0.473	-1.45	-1.68
chr18	53028313	53028463	Sncaip	0.00036	+	53028313	53028463	0	1	150,	0	-3.44	-2.56	1.6	-0.464	-1.42	-1.68
chr1	193175221	193175321	Tmem206	3.1e-05	+	193175221	193175321	0	1	100,	0	-4.51	-4.02	2	-0.589	-1.73	-1.67
chr2	152222187	152222387	Sox12	2.1e-08	-	152222187	152222387	0	1	200,	0	-7.67	-6.82	2.56	-1.57	-3.75	-1.67
chr5	31825087	31825336	Supt7l	6.6e-06	-	31825087	31825336	0	1	249,	0	-5.18	-4.62	4.36	-1.3	-3.25	-1.67
chr5	50352481	50352681	Gpr125	0.00013	-	50352481	50352681	0	1	200,	0	-3.89	-3.45	4.76	-0.987	-2.61	-1.67
chr5	105243170	105243318	Zfp951	0.0031	-	105243170	105243318	0	1	148,	0	-2.51	-1.72	1.86	-0.469	-1.44	-1.67
chr9	56943311	56944552	Sin3a	1.8e-05	+	56943311	56944552	0	2	77,24,	0,1217	-4.75	-4.23	1.87	-1.11	-2.87	-1.67
chr17	21723801	21724051	Zfp948	0.00015	+	21723801	21724051	0	1	250,	0	-3.82	-3.38	7.77	-1.26	-3.17	-1.67
chr2	126965986	126966333	Itpripl1	0.00022	-	126965986	126966333	0	1	347,	0	-3.66	-2.74	2.5	-0.897	-2.42	-1.66
chr3	81016666	81016865	Pdgfc	5.5e-05	+	81016666	81016865	0	1	199,	0	-4.26	-3.27	2.33	-0.635	-1.84	-1.66
chr6	116585922	116586123	Rassf4	8.9e-06	-	116585922	116586123	0	1	201,	0	-5.05	-4.51	8	-0.877	-2.38	-1.66
chr8	87339451	87339650	Dand5	2.1e-05	-	87339451	87339650	0	1	199,	0	-4.67	-4.16	4.12	-1.14	-2.95	-1.66
chr3	51277460	51277711	Naa15	4.7e-05	+	51277460	51277711	0	1	251,	0	-4.33	-3.85	3.72	-1.49	-3.6	-1.65
chr7	116699749	116699949	St5	2.1e-08	-	116699749	116699949	0	1	200,	0	-7.68	-6.83	2.09	-0.877	-2.38	-1.65
chr11	69547999	69548897	Polr2a	2.1e-08	-	69547999	69548897	0	1	898,	0	-7.67	-6.83	4.41	-434	-434	-1.65
chr4	116224771	116224870	Tmem69	3e-08	-	116224771	116224870	0	1	99,	0	-7.53	-6.7	2.25	-0.719	-2.04	-1.64
chr6	38144887	38144987	D630045J12Rik	6.6e-05	-	38144887	38144987	0	1	100,	0	-4.18	-3.71	1.47	-0.44	-1.35	-1.64
chr18	24263802	24263901	Ino80c	0.002	-	24263802	24263901	0	1	99,	0	-2.7	-2.33	1.8	-0.635	-1.84	-1.64
chr4	133276574	133276874	Arid1a	4.3e-10	-	133276574	133276874	0	1	300,	0	-9.37	-8.29	2.77	-2.56	-5.32	-1.63
chrX	45380420	45380571	Apln	0.0019	-	45380420	45380571	0	1	151,	0	-2.71	-1.9	2	-0.816	-2.25	-1.63
chr5	125507262	125507362	Ncor2	2e-07	-	125507262	125507362	0	1	100,	0	-6.69	-5.97	2.83	-1.45	-3.53	-1.61
chr6	148938636	148938737	Dennd5b	8.7e-05	-	148938636	148938737	0	1	101,	0	-4.06	-3.6	2	-0.464	-1.42	-1.61
chr10	58685313	58685414	Sowahc	6.8e-07	+	58685313	58685414	0	1	101,	0	-6.17	-5.51	2.36	-0.326	-1.06	-1.61
chr6	83353111	83353361	Tet3	0.00048	-	83353111	83353361	0	1	250,	0	-3.32	-2.92	3.1	-0.816	-2.25	-1.6
chr12	109433864	109437537	Ccnk	2.2e-05	+	109433864	109437537	0	3	197,34,19,	0,684,3654	-4.65	-4.15	1.84	-1.58	-3.77	-1.6
chr15	78501973	78502074	Elfn2	8.1e-06	-	78501973	78502074	0	1	101,	0	-5.09	-4	2.3	-0.406	-1.26	-1.6
chr17	13423177	13423472	Smok2b	3.2e-06	+	13423177	13423472	0	1	295,	0	-5.49	-4.35	3.17	-0.974	-2.59	-1.6
chr3	58221256	58221407	Tsc22d2	8.1e-06	+	58221256	58221407	0	1	151,	0	-5.09	-4.55	3.05	-1.1	-2.86	-1.59
chr8	4213227	4214568	BC068157	4.4e-06	-	4213227	4214568	0	1	1341,	0	-5.36	-4.79	3.38	-434	-434	-1.59
chr10	79520307	79520407	Sbno2	0.0026	-	79520307	79520407	0	1	100,	0	-2.58	-2.22	1.9	-0.92	-2.48	-1.59
chr4	138903403	138903549	Mrto4	0.015	-	138903403	138903549	0	1	146,	0	-1.82	-1.49	4.6	-1.11	-2.87	-1.58
chr5	74602089	74602190	Scfd2	0.00012	-	74602089	74602190	0	1	101,	0	-3.91	-2.97	3.5	-0.417	-1.29	-1.58
chr10	75925093	75925442	Ybey	2.6e-05	-	75925093	75925442	0	1	349,	0	-4.59	-4.09	4	-0.544	-1.62	-1.58
chr11	90507303	90507453	Tom1l1	0.00012	-	90507303	90507453	0	1	150,	0	-3.91	-3.47	2.31	-0.685	-1.97	-1.58
chr14	80168944	80169044	Pcdh8	2.9e-05	-	80168944	80169044	0	1	100,	0	-4.54	-3.52	2.82	-0.404	-1.26	-1.58
chr1	164627683	164628184	Prrc2c	0.00012	-	164627683	164628184	0	1	501,	0	-3.92	-3.48	2.98	-3.27	-6.66	-1.57
chr7	25877029	25877627	Pou2f2	1e-06	-	25877029	25877627	0	1	598,	0	-5.99	-5.35	4.17	-2.72	-5.54	-1.57
chr7	36579885	36580136	Zfp507	0.0021	-	36579885	36580136	0	1	251,	0	-2.67	-2.31	4.2	-0.713	-2.03	-1.57
chr7	133023471	133023721	Gsg1l	0.0002	-	133023471	133023721	0	1	250,	0	-3.7	-3.27	3.11	-1.03	-2.72	-1.57
chr9	50688036	50688236	Ppp2r1b	4e-07	+	50688036	50688236	0	1	200,	0	-6.4	-5.72	5.7	-0.673	-1.94	-1.57
chr16	73036170	73043343	Robo1	0.00036	+	73036170	73043343	0	2	42,108,	0,7065	-3.44	-2.55	1.47	-0.752	-2.1	-1.57
chr17	28943931	28944131	Brpf3	6.5e-08	+	28943931	28944131	0	1	200,	0	-7.19	-6.41	4.8	-0.711	-2.03	-1.57
chr2	65860656	65860857	Csrnp3	3.7e-05	+	65860656	65860857	0	1	201,	0	-4.43	-3.95	3.55	-0.422	-1.3	-1.56
chr3	68841689	68841838	Trim59	4.5e-05	-	68841689	68841838	0	1	149,	0	-4.35	-3.35	2.2	-0.36	-1.15	-1.56
chr3	89821049	89821150	Ubap2l	5.4e-05	-	89821049	89821150	0	1	101,	0	-4.27	-3.8	1.56	-1.02	-2.69	-1.56
chr8	46911310	46911561	Sorbs2	5.2e-09	+	46911310	46911561	0	1	251,	0	-8.28	-7.35	9.06	-0.69	-1.99	-1.56
chr10	33872490	33872640	Dse	0.00052	-	33872490	33872640	0	1	150,	0	-3.28	-2.41	4.4	-0.423	-1.31	-1.56
chr15	57885531	57885682	Zhx1	5.9e-07	-	57885531	57885682	0	1	151,	0	-6.23	-5.57	3.57	-0.672	-1.94	-1.56
chr8	124968347	124968447	9330133O14Rik	0.00026	+	124968347	124968447	0	1	100,	0	-3.58	-2.68	1.6	-0.423	-1.31	-1.55
chr16	62735025	62735126	Nsun3	0.00039	-	62735025	62735126	0	1	101,	0	-3.41	-2.53	3.83	-0.478	-1.46	-1.55
chr4	43038228	43038329	Pigo	8.5e-05	-	43038228	43038329	0	1	101,	0	-4.07	-3.62	3.67	-0.395	-1.23	-1.54
chr7	3581636	3582238	Prpf31	0.0005	+	3581636	3582238	0	2	22,79,	0,523	-3.3	-2.9	4.33	-0.494	-1.5	-1.54
chr7	88734379	88736922	Whamm	6.2e-06	+	88734379	88736922	0	3	32,87,30,	0,2268,2513	-5.21	-4.66	3.5	-0.396	-1.23	-1.54
chr9	56106305	56106506	Peak1	0.0033	-	56106305	56106506	0	1	201,	0	-2.48	-1.68	3	-0.406	-1.26	-1.54
chr10	30553305	30553654	Hey2	3.9e-05	-	30553305	30553654	0	1	349,	0	-4.41	-3.4	3.43	-0.56	-1.66	-1.54
chr10	85514337	85514538	Syn3	4.9e-09	-	85514337	85514538	0	1	201,	0	-8.31	-7.38	6	-1.08	-2.82	-1.54
chr11	57872798	57872998	Larp1	7.4e-06	+	57872798	57872998	0	1	200,	0	-5.13	-4.58	5.88	-0.639	-1.85	-1.54
chr16	37510374	37510474	Gtf2e1	0.00095	-	37510374	37510474	0	1	100,	0	-3.02	-2.18	1.33	-0.328	-1.07	-1.54
chr5	115560700	115560849	Acads	0.00042	-	115560700	115560849	0	1	149,	0	-3.38	-2.5	2.55	-0.577	-1.7	-1.53
chr7	128102133	128102233	Cdr2	0.00037	-	128102133	128102233	0	1	100,	0	-3.43	-3.02	3.18	-0.957	-2.55	-1.53
chr8	126553595	126553844	Urb2	0.00079	+	126553595	126553844	0	1	249,	0	-3.1	-2.71	3.67	-0.354	-1.13	-1.53
chr10	126516062	126516212	Agap2	5.1e-05	+	126516062	126516212	0	1	150,	0	-4.29	-3.82	4.31	-0.916	-2.47	-1.53
chr11	68919976	68920227	Per1	0.00071	+	68919976	68920227	0	1	251,	0	-3.15	-2.76	1.65	-1.89	-4.24	-1.53
chr14	73639227	73639524	Lpar6	5e-14	+	73639227	73639524	0	1	297,	0	-13.3	-11	3.86	-0.586	-1.72	-1.53
chr15	61819449	61819550	Myc	0.00024	+	61819449	61819550	0	1	101,	0	-3.62	-2.71	1.86	-0.323	-1.04	-1.53
chrX	157272003	157272254	Cdkl5	3e-05	-	157272003	157272254	0	1	251,	0	-4.53	-4.04	4.93	-0.396	-1.23	-1.53
chr4	41149312	41149462	Ubap2	2.8e-05	-	41149312	41149462	0	1	150,	0	-4.55	-4.05	2.19	-1.26	-3.17	-1.52
chr13	3573613	3573713	Fam208b	6.5e-06	-	3573613	3573713	0	1	100,	0	-5.19	-4.64	2.64	-0.685	-1.98	-1.52
chr6	97061923	97062072	Eogt	4.2e-06	-	97061923	97062072	0	1	149,	0	-5.38	-4.81	5	-0.555	-1.65	-1.51
chr10	128321797	128321896	Gdf11	0.00036	-	128321797	128321896	0	1	99,	0	-3.44	-3.03	4.47	-0.513	-1.55	-1.51
chr4	134094655	134094755	Sepn1	0.00066	-	134094655	134094755	0	1	100,	0	-3.18	-2.79	2.09	-0.793	-2.18	-1.49
chr6	47770058	47770257	Zfp786	0.00021	-	47770058	47770257	0	1	199,	0	-3.68	-2.77	3.25	-0.499	-1.51	-1.49
chr17	7507316	7507466	Rps6ka2	0.00026	+	7507316	7507466	0	1	150,	0	-3.58	-3.16	4.97	-1.1	-2.84	-1.49
chr5	23008257	23008357	Kmt2e	0.00098	+	23008257	23008357	0	1	100,	0	-3.01	-2.63	1.42	-1.53	-3.67	-1.48
chr10	5976984	5977134	Zbtb2	0.00074	+	5976984	5977134	0	1	150,	0	-3.13	-2.74	5.3	-0.647	-1.88	-1.48
chr10	90429891	90430092	Anks1b	2.9e-05	+	90429891	90430092	0	1	201,	0	-4.54	-4.05	3.05	-0.825	-2.28	-1.48
chr11	100210369	100210469	Hap1	2.3e-06	-	100210369	100210469	0	1	100,	0	-5.64	-5.04	2.28	-0.533	-1.6	-1.48
chr17	36004901	36005350	Ppp1r18	0.00011	+	36004901	36005350	0	1	449,	0	-3.94	-3.49	5.62	-2.05	-4.48	-1.48
chr1	172096878	172096978	Uap1	5.1e-06	-	172096878	172096978	0	1	100,	0	-5.29	-4.73	2.58	-1.15	-2.97	-1.47
chr4	144517198	144517299	Dhrs3	9.1e-08	+	144517198	144517299	0	1	101,	0	-7.04	-6.27	8.45	-0.747	-2.08	-1.47
chr15	25743175	25743326	Myo10	1.1e-08	+	25743175	25743326	0	1	151,	0	-7.97	-7.08	6.38	-0.547	-1.63	-1.47
chr19	9951252	9952811	Incenp	1.1e-05	-	9951252	9952811	0	4	54,120,121,3,	0,914,1365,1556	-4.96	-4.43	2.35	-2.02	-4.42	-1.47
chr1	141320216	141320366	Zbtb41	8.3e-07	+	141320216	141320366	0	1	150,	0	-6.08	-4.86	3.38	-0.324	-1.05	-1.46
chr2	119009409	119009727	Dnajc17	4e-05	-	119009409	119009727	0	2	22,75,	0,243	-4.4	-3.92	1.38	-0.811	-2.23	-1.46
chrX	34429515	34429714	Nkrf	0.00017	-	34429515	34429714	0	1	199,	0	-3.76	-2.83	2.36	-0.533	-1.6	-1.46
chr4	149989099	149989647	Rere	1.3e-10	+	149989099	149989647	0	1	548,	0	-9.87	-8.71	2.05	-7.53	-11.3	-1.45
chr4	34755546	34755846	Zfp292	7.2e-06	-	34755546	34755846	0	1	300,	0	-5.14	-4.6	6.86	-0.514	-1.55	-1.45
chr5	77285425	77285576	C530008M17Rik	1.9e-07	+	77285425	77285576	0	1	151,	0	-6.71	-5.99	3.09	-1.42	-3.47	-1.45
chr7	25316444	25316544	Irgq	4.5e-07	+	25316444	25316544	0	1	100,	0	-6.35	-5.68	2.47	-0.468	-1.43	-1.45
chr8	13377704	13377903	Tfdp1	2.5e-11	+	13377704	13377903	0	1	199,	0	-10.6	-9.31	5.96	-0.417	-1.29	-1.45
chr15	100416348	100416498	Pou6f1	0.0045	-	100416348	100416498	0	1	150,	0	-2.35	-2	1.64	-1.49	-3.61	-1.45
chr18	61857375	61857474	Pcyox1l	1.1e-08	-	61857375	61857474	0	1	99,	0	-7.95	-7.07	3.91	-0.825	-2.27	-1.45
chrX	67597188	67597388	Ids	7.2e-05	-	67597188	67597388	0	1	200,	0	-4.14	-3.68	2.21	-0.877	-2.38	-1.45
chr2	38815416	38815712	Olfml2a	2.9e-05	+	38815416	38815712	0	1	296,	0	-4.54	-3.52	3.25	-0.352	-1.13	-1.44
chr2	152513032	152513231	Mcts2	0.00087	+	152513032	152513231	0	1	199,	0	-3.06	-2.68	6.27	-0.647	-1.88	-1.44
chr3	9690861	9691111	Pag1	3e-05	-	9690861	9691111	0	1	250,	0	-4.53	-4.04	3.09	-0.627	-1.83	-1.44
chr9	13612929	13614348	Cep57	3.8e-08	-	13612929	13614348	0	2	355,45,	0,1374	-7.42	-6.6	6.91	-1.5	-3.63	-1.44
chr12	91965575	91965725	Dio2	2.7e-05	-	91965575	91965725	0	1	150,	0	-4.57	-4.07	2.62	-0.85	-2.33	-1.44
chr13	78374108	78374354	A830082K12Rik	1.4e-06	+	78374108	78374354	0	1	246,	0	-5.84	-4.65	2.91	-0.971	-2.58	-1.44
chr14	22803778	22803977	Zfp503	2.5e-07	-	22803778	22803977	0	1	199,	0	-6.61	-5.3	4.2	-0.42	-1.3	-1.44
chr15	97806281	97806581	Col2a1	9.3e-07	-	97806281	97806581	0	1	300,	0	-6.03	-5.39	4.81	-1.75	-4.01	-1.44
chr16	17655567	17655773	Med15	1.7e-05	-	17655567	17655773	0	2	97,3,	0,203	-4.78	-4.26	1.42	-1.16	-2.99	-1.44
chr16	94983937	94984087	Kcnj6	5.6e-06	-	94983937	94984087	0	1	150,	0	-5.25	-4.69	2.24	-0.643	-1.87	-1.44
chr17	73198655	73198804	Ypel5	1.1e-09	+	73198655	73198804	0	1	149,	0	-8.94	-7.92	3.45	-0.69	-1.99	-1.44
chr1	158739034	158739185	Ralgps2	1.7e-05	-	158739034	158739185	0	1	151,	0	-4.77	-4.26	6.33	-0.518	-1.57	-1.43
chr3	108361563	108361762	Tmem167b	2.8e-10	-	108361563	108361762	0	1	199,	0	-9.55	-8.44	5.35	-0.862	-2.35	-1.43
chr7	105648803	105648903	Lrrc32	0.00048	+	105648803	105648903	0	1	100,	0	-3.32	-2.44	2.8	-0.343	-1.11	-1.43
chr9	112082619	112082720	Arpp21	0.00091	-	112082619	112082720	0	1	101,	0	-3.04	-2.2	2.25	-0.635	-1.84	-1.43
chr10	84478253	84478453	Ric8b	2.3e-07	+	84478253	84478453	0	1	200,	0	-6.64	-5.93	3.81	-0.421	-1.3	-1.43
chr13	54627626	54627777	Simc1	0.0013	+	54627626	54627777	0	1	151,	0	-2.88	-2.51	2.91	-0.442	-1.36	-1.43
chr2	127190665	127190965	Adra2b	0.00011	+	127190665	127190965	0	1	300,	0	-3.97	-3.02	3.14	-0.674	-1.95	-1.42
chr4	142701641	142717433	Prdm2	0.00013	-	142701641	142717433	0	2	39,62,	0,15730	-3.9	-3.46	2.67	-0.499	-1.52	-1.42
chr5	111714204	111714305	Ttc28	2.1e-05	+	111714204	111714305	0	1	101,	0	-4.67	-4.17	2.89	-0.794	-2.19	-1.42
chr8	74456080	74456181	Zfp617	2.5e-08	+	74456080	74456181	0	1	101,	0	-7.61	-6.77	9.21	-0.862	-2.35	-1.42
chr10	76015989	76016088	Lss	6.9e-05	+	76015989	76016088	0	1	99,	0	-4.16	-3.69	2.15	-0.653	-1.9	-1.42
chr17	24185079	24185227	Kctd5	0.0004	-	24185079	24185227	0	1	148,	0	-3.4	-3	2.28	-1.49	-3.6	-1.42
chr11	80209075	80209274	Zfp207	1.8e-06	+	80209075	80209274	0	1	199,	0	-5.75	-5.14	8	-0.451	-1.39	-1.41
chr15	99566267	99566366	Cers5	5.2e-07	-	99566267	99566366	0	1	99,	0	-6.28	-5.61	2.56	-0.989	-2.61	-1.41
chr17	28197376	28197527	Anks1	0.0002	+	28197376	28197527	0	1	151,	0	-3.7	-3.28	5.14	-0.676	-1.96	-1.41
chr1	189173858	189174159	Gpatch2	7.2e-06	+	189173858	189174159	0	1	301,	0	-5.14	-4.59	4.15	-0.759	-2.11	-1.4
chr2	135297858	135298407	Plcb1	1.2e-09	+	135297858	135298407	0	1	549,	0	-8.93	-7.91	5.62	-2.42	-5.12	-1.4
chr7	13568682	13568881	Zfp446	2e-06	+	13568682	13568881	0	1	199,	0	-5.7	-5.09	3.78	-0.77	-2.14	-1.4
chr15	82984475	82984674	Cyb5r3	4.4e-06	-	82984475	82984674	0	1	199,	0	-5.36	-4.79	3.08	-1.3	-3.23	-1.4
chr16	7411177	7411278	Rbfox1	0.00017	+	7411177	7411278	0	1	101,	0	-3.78	-3.34	2.23	-0.921	-2.49	-1.4
chr2	32990676	32991074	Ralgps1	2.7e-05	-	32990676	32991074	0	1	398,	0	-4.57	-4.08	2.7	-1.46	-3.56	-1.39
chr3	59122133	59122334	Med12l	0.00023	+	59122133	59122334	0	1	201,	0	-3.64	-3.22	6.33	-1.11	-2.88	-1.39
chr4	129151360	129151459	Bsdc1	0.00023	+	129151360	129151459	0	1	99,	0	-3.64	-3.21	3.54	-1.11	-2.88	-1.39
chr4	131848593	131848694	Taf12	0.00048	+	131848593	131848694	0	1	101,	0	-3.32	-2.92	1.6	-0.459	-1.41	-1.39
chr12	81210387	81210785	Zfp36l1	2.1e-08	-	81210387	81210785	0	1	398,	0	-7.67	-6.82	2.6	-1.53	-3.66	-1.39
chr13	120281543	120281743	Gm7120	6.8e-07	+	120281543	120281743	0	1	200,	0	-6.17	-5.52	3.6	-0.497	-1.5	-1.39
chr17	5336948	5337148	Arid1b	6.9e-06	+	5336948	5337148	0	1	200,	0	-5.16	-4.61	2.36	-2.34	-4.99	-1.39
chr19	5502865	5503060	1700020D05Rik	6.6e-07	-	5502865	5503060	0	1	195,	0	-6.18	-4.94	1.88	-0.383	-1.2	-1.39
chr1	19204120	19204220	Tfap2b	0.017	+	19204120	19204220	0	1	100,	0	-1.76	-1.43	2.03	-0.794	-2.19	-1.38
chr5	28714503	28716265	Rbm33	6.5e-06	+	28714503	28716265	0	2	27,223,	0,1539	-5.19	-4.64	4.67	-1.02	-2.69	-1.38
chr8	101554419	101554619	Cdh8	2.8e-07	-	101554419	101554619	0	1	200,	0	-6.55	-5.84	9.44	-0.856	-2.34	-1.38
chr10	80923668	80923868	Celf5	0.00035	-	80923668	80923868	0	1	200,	0	-3.46	-3.05	2.55	-1.22	-3.09	-1.38
chr10	122002378	122002478	A130077B15Rik	6.3e-11	-	122002378	122002478	0	1	100,	0	-10.2	-8.98	1.99	-0.365	-1.16	-1.38
chr12	30687128	30687228	Pxdn	0.00055	+	30687128	30687228	0	1	100,	0	-3.26	-2.39	3.5	-0.327	-1.07	-1.38
chr14	52911542	52911791	Tox4	5.5e-05	+	52911542	52911791	0	1	249,	0	-4.26	-3.79	2.83	-1.39	-3.41	-1.38
chr2	25145526	25145720	Lrrc26	4e-05	+	25145526	25145720	0	1	194,	0	-4.4	-3.92	2.56	-0.568	-1.68	-1.37
chr2	158683461	158683561	Dhx35	2.1e-05	+	158683461	158683561	0	1	100,	0	-4.68	-4.17	2.71	-0.444	-1.37	-1.37
chr4	140939650	140939797	Fam131c	0.001	+	140939650	140939797	0	1	147,	0	-3	-2.62	3.25	-0.375	-1.18	-1.37
chr6	51407968	51408268	Nfe2l3	7.4e-05	+	51407968	51408268	0	1	300,	0	-4.13	-3.16	2	-0.34	-1.1	-1.37
chr11	3583862	3584013	Morc2a	0.00011	+	3583862	3584013	0	1	151,	0	-3.94	-3.5	1.7	-0.798	-2.2	-1.37
chr11	24064766	24065115	Bcl11a	2.7e-07	+	24064766	24065115	0	1	349,	0	-6.57	-5.86	4.2	-0.796	-2.2	-1.37
chr16	56034131	56034282	Trmt10c	0.0023	-	56034131	56034282	0	1	151,	0	-2.63	-2.27	4.46	-0.399	-1.24	-1.37
chrX	148657979	148658080	Iqsec2	0.00025	+	148657979	148658080	0	1	101,	0	-3.61	-3.19	1.27	-1.9	-4.26	-1.37
chr7	91259058	91259158	Abhd17c	0.00014	-	91259058	91259158	0	1	100,	0	-3.85	-3.41	3.94	-0.436	-1.34	-1.36
chr8	114244744	114244944	Bcar1	0.0013	-	114244744	114244944	0	1	200,	0	-2.87	-2.5	2.29	-2.47	-5.2	-1.36
chr15	100311242	100311442	Csrnp2	1.9e-05	-	100311242	100311442	0	1	200,	0	-4.71	-4.2	4.93	-0.995	-2.62	-1.36
chr3	53282694	53282844	Proser1	0.0012	+	53282694	53282844	0	1	150,	0	-2.91	-2.53	1.44	-1.6	-3.79	-1.35
chr3	98232098	98232248	Zfp697	0.00021	+	98232098	98232248	0	1	150,	0	-3.68	-3.26	2.37	-0.619	-1.81	-1.35
chr11	4077530	4078080	Sf3a1	1.1e-06	+	4077530	4078080	0	2	93,7,	0,543	-5.96	-5.32	1.25	-1.32	-3.31	-1.35
chr11	51790347	51790446	Cdkn2aipnl	2e-05	+	51790347	51790446	0	1	99,	0	-4.7	-4.19	2.53	-0.559	-1.66	-1.35
chr11	75582941	75583091	Doc2b	1.5e-05	-	75582941	75583091	0	1	150,	0	-4.81	-4.29	6.6	-0.798	-2.2	-1.35
chr14	58319128	58319327	Lats2	4.2e-08	-	58319128	58319327	0	1	199,	0	-7.38	-6.57	4.79	-0.396	-1.23	-1.35
chr16	38090136	38090287	Gsk3b	9.5e-05	+	38090136	38090287	0	1	151,	0	-4.02	-3.57	1.95	-0.589	-1.73	-1.35
chr18	76464307	76464608	Smad2	5e-08	+	76464307	76464608	0	1	301,	0	-7.3	-6.51	8.91	-0.555	-1.65	-1.35
chr1	135936970	135937119	Fmod	1.9e-07	+	135936970	135937119	0	1	149,	0	-6.71	-5.99	7.11	-0.652	-1.89	-1.34
chr2	153158426	153158776	Kif3b	0.014	+	153158426	153158776	0	1	350,	0	-1.85	-1.52	3.77	-1.1	-2.86	-1.34
chr4	153430954	153431055	Trp73	0.0019	-	153430954	153431055	0	1	101,	0	-2.71	-1.89	2.27	-0.388	-1.21	-1.34
chr7	130430091	130430440	Arhgap17	1.5e-07	-	130430091	130430440	0	1	349,	0	-6.81	-6.07	2	-3.09	-6.15	-1.34
chr9	113565305	113566274	Pdcd6ip	1.2e-05	-	113565305	113566274	0	2	20,80,	0,889	-4.92	-4.39	1.57	-0.749	-2.09	-1.34
chr10	12848572	12848821	Plagl1	1.4e-07	+	12848572	12848821	0	1	249,	0	-6.85	-6.11	8.15	-0.514	-1.55	-1.34
chr3	90161894	90162042	Gatad2b	1.7e-06	+	90161894	90162042	0	1	148,	0	-5.78	-5.17	1.75	-0.884	-2.4	-1.33
chr3	51659641	51659940	Maml3	9.5e-07	-	51659641	51659940	0	1	299,	0	-6.02	-5.38	5.31	-1.23	-3.12	-1.33
chr3	53319559	53319710	Frem2	0.00046	-	53319559	53319710	0	1	151,	0	-3.34	-2.47	2.17	-0.554	-1.64	-1.33
chr4	136211110	136211210	Ephb2	2.6e-05	-	136211110	136211210	0	1	100,	0	-4.58	-4.08	2.27	-0.956	-2.55	-1.33
chr5	28092260	28092361	Paxip1	1.2e-09	-	28092260	28092361	0	1	101,	0	-8.92	-7.9	1.27	-0.711	-2.02	-1.33
chr7	77502796	77503145	Nr2f2	3.3e-07	-	77502796	77503145	0	1	349,	0	-6.48	-5.79	4.6	-1.05	-2.77	-1.33
chr8	13907854	13915082	Fbxo25	0.00017	+	13907854	13915082	0	2	9,139,	0,7089	-3.78	-3.34	2.08	-1.18	-3.02	-1.33
chr8	112613334	112613434	Zfp612	1.7e-08	+	112613334	112613434	0	1	100,	0	-7.77	-6.91	1.85	-0.64	-1.86	-1.33
chr13	100199408	100199758	Map1b	2.5e-08	-	100199408	100199758	0	1	350,	0	-7.61	-6.77	4	-1.16	-2.98	-1.33
chr14	49133541	49133642	Tmem260	0.00042	+	49133541	49133642	0	1	101,	0	-3.38	-2.97	3.75	-0.327	-1.06	-1.33
chr15	78798409	78798660	Triobp	1.5e-05	+	78798409	78798660	0	1	251,	0	-4.82	-4.3	5.14	-0.766	-2.13	-1.33
chr17	31983076	31983276	Sik1	0.00013	-	31983076	31983276	0	1	200,	0	-3.88	-3.44	6.2	-0.436	-1.34	-1.33
chr18	24120976	24121276	Zfp397	0.003	+	24120976	24121276	0	1	300,	0	-2.53	-2.17	3.4	-1.05	-2.77	-1.33
chrX	166427834	166428034	Mid1	5.5e-06	+	166427834	166428034	0	1	200,	0	-5.26	-4.7	7.33	-0.356	-1.14	-1.33
chr2	91353012	91353112	Lrp4	0.0026	+	91353012	91353112	0	1	100,	0	-2.59	-1.79	1.73	-0.653	-1.9	-1.32
chr2	128677760	128677960	Tmem87b	6.3e-11	+	128677760	128677960	0	1	200,	0	-10.2	-8.98	4.36	-1.21	-3.09	-1.32
chr2	103986821	103987121	D430041D05Rik	0.0018	-	103986821	103987121	0	1	300,	0	-2.74	-2.37	7.16	-1.01	-2.68	-1.32
chr4	119804672	119805022	Hivep3	3.9e-07	+	119804672	119805022	0	1	350,	0	-6.41	-5.72	3.52	-2.11	-4.56	-1.32
chr5	24820472	24820623	Kmt2c	0.00014	-	24820472	24820623	0	1	151,	0	-3.86	-3.42	1.69	-0.327	-1.07	-1.32
chr5	111099991	111100092	Ep400	0.00034	-	111099991	111100092	0	1	101,	0	-3.47	-3.06	1.55	-0.91	-2.46	-1.32
chr6	134216378	134216529	Etv6	9.3e-05	+	134216378	134216529	0	1	151,	0	-4.03	-3.58	2.71	-0.619	-1.81	-1.32
chr7	7068039	7068189	Zfp954	1e-06	-	7068039	7068189	0	1	150,	0	-5.99	-5.36	1.67	-0.467	-1.43	-1.32
chr11	59324420	59324520	4933439C10Rik	0.0011	+	59324420	59324520	0	1	100,	0	-2.96	-2.58	1.71	-0.451	-1.39	-1.32
chr16	98171032	98171331	Zbtb21	1.1e-07	-	98171032	98171331	0	1	299,	0	-6.96	-6.2	8.3	-0.942	-2.52	-1.32
chr17	21860671	21860920	Zfp760	1.2e-06	+	21860671	21860920	0	1	249,	0	-5.91	-5.29	4.31	-0.497	-1.51	-1.32
chr19	53446719	53446820	Mxi1	5.4e-08	+	53446719	53446820	0	1	101,	0	-7.27	-6.48	2.3	-0.85	-2.33	-1.32
chrX	68407052	68407151	Mamld1	0.00011	+	68407052	68407151	0	1	99,	0	-3.95	-3.5	1.63	-0.64	-1.86	-1.32
chr2	103821284	103821435	Lmo2	2.3e-06	+	103821284	103821435	0	1	151,	0	-5.63	-5.03	3.48	-0.647	-1.88	-1.31
chr4	131324867	131324967	Ptpru	3.8e-10	-	131324867	131324967	0	1	100,	0	-9.42	-8.32	3.89	-0.586	-1.72	-1.31
chr11	76862872	76862972	Ccdc55	3.9e-05	-	76862872	76862972	0	1	100,	0	-4.41	-3.93	2.18	-0.492	-1.49	-1.31
chr14	75727386	75727685	Zc3h13	1.7e-05	+	75727386	75727685	0	1	299,	0	-4.78	-4.27	2.67	-2.77	-5.7	-1.31
chr17	36110319	36110615	Prr3	3.5e-06	-	36110319	36110615	0	1	296,	0	-5.45	-4.87	6.19	-0.711	-2.02	-1.31
chr4	147319340	147319440	2510039O18Rik	0.00056	+	147319340	147319440	0	1	100,	0	-3.25	-2.86	2.47	-0.749	-2.09	-1.3
chr6	72300264	72300414	0610030E20Rik	8.1e-05	+	72300264	72300414	0	1	150,	0	-4.09	-3.63	2.68	-0.612	-1.79	-1.3
chr7	13844565	13844765	6330408A02Rik	6.8e-06	-	13844565	13844765	0	1	200,	0	-5.17	-4.62	3.73	-0.825	-2.27	-1.3
chr7	134487206	134487307	Zfp768	0.0095	-	134487206	134487307	0	1	101,	0	-2.02	-1.68	1.95	-0.513	-1.55	-1.3
chr9	44612686	44612837	Kmt2a	1.9e-05	-	44612686	44612837	0	1	151,	0	-4.73	-4.22	3.4	-0.609	-1.78	-1.3
chr9	50415489	50415689	AU019823	4.7e-05	-	50415489	50415689	0	1	200,	0	-4.33	-3.85	4.5	-0.653	-1.9	-1.3
chr9	60435142	60435291	Lrrc49	3.2e-06	-	60435142	60435291	0	1	149,	0	-5.5	-4.91	1.89	-0.954	-2.55	-1.3
chr9	61918014	61918115	Glce	0.00026	-	61918014	61918115	0	1	101,	0	-3.59	-3.17	6.15	-0.948	-2.53	-1.3
chr16	73895898	73895999	Robo2	3e-05	-	73895898	73895999	0	1	101,	0	-4.52	-3.5	1.5	-0.402	-1.25	-1.3
chr3	9252065	9264820	Zbtb10	1.4e-06	+	9252065	9264820	0	2	15,286,	0,12469	-5.84	-5.22	4.8	-0.448	-1.38	-1.29
chr8	71429431	71429532	Lpl	3.2e-12	+	71429431	71429532	0	1	101,	0	-11.5	-10.1	3.69	-0.417	-1.29	-1.29
chr11	62527224	62527722	Zfp287	3.5e-07	-	62527224	62527722	0	1	498,	0	-6.45	-5.76	6.25	-1.01	-2.67	-1.29
chr19	8878456	8878654	Zbtb3	7.2e-05	+	8878456	8878654	0	1	198,	0	-4.14	-3.17	2.2	-0.322	-1.04	-1.29
chr2	25100481	25100631	Ndor1	0.00028	-	25100481	25100631	0	1	150,	0	-3.56	-3.14	3.13	-0.451	-1.39	-1.28
chr11	106916437	106917191	Bptf	4.4e-05	-	106916437	106917191	0	2	195,6,	0,748	-4.36	-3.88	1.78	-1.53	-3.67	-1.28
chr14	31362415	31362516	Tkt	3.2e-11	+	31362415	31362516	0	1	101,	0	-10.5	-9.28	1.65	-1.3	-3.23	-1.28
chr14	79601067	79601268	Vwa8	1.4e-07	+	79601067	79601268	0	1	201,	0	-6.86	-6.12	3.16	-1.14	-2.96	-1.28
chr17	23694426	23694724	Zfp213	2.1e-05	-	23694426	23694724	0	1	298,	0	-4.67	-4.16	5.43	-0.549	-1.63	-1.28
chr2	14068016	14068415	Stam	3.8e-09	+	14068016	14068415	0	1	399,	0	-8.42	-7.47	14.1	-0.407	-1.26	-1.27
chr2	121836371	121836621	Ctdspl2	3e-07	+	121836371	121836621	0	1	250,	0	-6.53	-5.83	3.62	-0.865	-2.36	-1.27
chr5	110860329	110860429	LOC101056043	0.00022	-	110860329	110860429	0	1	100,	0	-3.66	-3.23	2.25	-0.459	-1.41	-1.27
chr6	87580061	87580161	Aplf	0.00091	-	87580061	87580161	0	1	100,	0	-3.04	-2.2	2.2	-0.718	-2.04	-1.27
chr6	124697027	124697377	Atn1	1.4e-06	-	124697027	124697377	0	1	350,	0	-5.84	-5.22	1.72	-3.21	-6.53	-1.27
chr8	109593500	109593850	Terf2	4.1e-08	-	109593500	109593850	0	1	350,	0	-7.39	-6.58	2.67	-1.39	-3.4	-1.27
chr12	5033908	5038618	Atad2b	4.3e-08	+	5033908	5038618	0	2	78,320,	0,4390	-7.37	-6.56	4.48	-0.92	-2.48	-1.27
chr12	113071864	113073171	Ppp1r13b	9.5e-07	-	113071864	113073171	0	2	241,159,	0,1148	-6.02	-5.38	5.59	-1.03	-2.71	-1.27
chr18	37927971	37928171	Pcdhga12	0.00014	+	37927971	37928171	0	1	200,	0	-3.85	-3.41	2.7	-0.356	-1.14	-1.27
chr18	53842019	53842218	Cep120	0.00024	-	53842019	53842218	0	1	199,	0	-3.62	-3.19	1.5	-1.27	-3.19	-1.27
chr1	187110839	187110940	Iars2	0.00016	-	187110839	187110940	0	1	101,	0	-3.79	-3.35	2.05	-0.67	-1.93	-1.26
chr4	11435207	11440205	1110037F02Rik	0.00091	+	11435207	11440205	0	2	119,31,	0,4967	-3.04	-2.65	2.17	-0.627	-1.83	-1.26
chr4	148611536	148611687	Kif1b	1.9e-06	-	148611536	148611687	0	1	151,	0	-5.73	-4.55	2.8	-0.372	-1.18	-1.26
chr7	5048978	5049287	Epn1	5e-11	+	5048978	5049287	0	2	35,114,	0,195	-10.3	-9.11	1.35	-2.56	-5.33	-1.26
chr7	77505337	77511036	Nr2f2	3.3e-07	-	77505337	77511036	0	2	142,58,	0,5641	-6.48	-5.79	6.31	-0.602	-1.77	-1.26
chr7	85446524	85446774	Ntrk3	7.1e-08	-	85446524	85446774	0	1	250,	0	-7.15	-6.37	5.52	-0.556	-1.66	-1.26
chr8	131256230	131256331	Itgb1	9.3e-05	+	131256230	131256331	0	1	101,	0	-4.03	-3.57	2.04	-0.586	-1.73	-1.26
chr9	86648353	86648502	Prss35	0.0012	+	86648353	86648502	0	1	149,	0	-2.91	-2.08	6	-0.398	-1.24	-1.26
chr9	105546627	105546927	Pik3r4	1.6e-05	+	105546627	105546927	0	1	300,	0	-4.79	-4.28	6.38	-0.586	-1.72	-1.26
chr11	57934794	57935044	Gemin5	8.7e-06	-	57934794	57935044	0	1	250,	0	-5.06	-4.52	4.56	-0.426	-1.32	-1.26
chr12	117699471	117699621	Ncapg2	0.0013	+	117699471	117699621	0	1	150,	0	-2.9	-2.07	2.5	-0.371	-1.17	-1.26
chr18	24176232	24176431	Zfp191	1.2e-06	-	24176232	24176431	0	1	199,	0	-5.91	-5.28	3	-1.16	-2.99	-1.26
chr1	74680863	74680964	Stk36	0.0001	+	74680863	74680964	0	1	101,	0	-4	-3.05	2.5	-0.327	-1.06	-1.25
chr5	138534248	138534547	Zkscan1	7.1e-05	+	138534248	138534547	0	1	299,	0	-4.15	-3.69	2.67	-0.674	-1.95	-1.25
chr7	107647943	107648093	Ucp2	1.3e-09	+	107647943	107648093	0	1	150,	0	-8.87	-7.86	1.89	-0.794	-2.19	-1.25
chr8	13416963	13417213	Grk1	5e-17	+	13416963	13417213	0	1	250,	0	-16.3	-14.2	3.79	-0.92	-2.48	-1.25
chr9	65548785	65548936	Zfp609	1.9e-07	-	65548785	65548936	0	1	151,	0	-6.72	-6	5.57	-0.933	-2.5	-1.25
chr12	29551907	29552107	Tssc1	3.8e-05	+	29551907	29552107	0	1	200,	0	-4.42	-3.93	3.94	-0.64	-1.86	-1.25
chr13	89828989	89829190	Vcan	1.2e-07	-	89828989	89829190	0	1	201,	0	-6.91	-5.56	2.4	-0.581	-1.71	-1.25
chr13	104610456	104610855	Erbb2ip	0.00089	-	104610456	104610855	0	1	399,	0	-3.05	-2.67	5.83	-0.897	-2.42	-1.25
chr16	32472703	32472854	Pcyt1a	0.00018	+	32472703	32472854	0	1	151,	0	-3.74	-3.31	1.7	-0.609	-1.78	-1.25
chr1	55752747	55752897	Plcl1	1e-05	+	55752747	55752897	0	1	150,	0	-5	-3.92	4.33	-0.395	-1.23	-1.24
chr1	53403911	53404111	Asnsd1	1.5e-05	-	53403911	53404111	0	1	200,	0	-4.83	-4.31	4.44	-0.528	-1.59	-1.24
chr1	137367059	137367210	Nav1	0.0014	-	137367059	137367210	0	1	151,	0	-2.84	-2.46	6.13	-1.16	-2.99	-1.24
chr5	23008505	23008904	Kmt2e	2.3e-06	+	23008505	23008904	0	1	399,	0	-5.64	-5.04	4.73	-2.18	-4.69	-1.24
chr5	122261508	122261608	Atxn2	3.8e-06	+	122261508	122261608	0	1	100,	0	-5.42	-4.84	1.48	-1.1	-2.87	-1.24
chr9	22053064	22053313	Zfp599	0.00074	-	22053064	22053313	0	1	249,	0	-3.13	-2.28	4	-0.359	-1.15	-1.24
chr10	126921144	126921581	R3hdm2	3.3e-08	+	126921144	126921581	0	2	130,20,	0,417	-7.48	-6.66	1.55	-1.18	-3.03	-1.24
chr11	77523219	77523320	Nufip2	1.3e-07	+	77523219	77523320	0	1	101,	0	-6.89	-6.14	1.93	-0.411	-1.27	-1.24
chr11	107797738	107798038	Prkca	4.7e-06	-	107797738	107798038	0	1	300,	0	-5.33	-4.77	4.09	-0.951	-2.54	-1.24
chr12	103992161	103992307	AK010878	1.1e-05	-	103992161	103992307	0	1	146,	0	-4.94	-4.41	6.18	-0.787	-2.17	-1.24
chr16	10422621	10422967	Tvp23a	8.9e-07	-	10422621	10422967	0	1	346,	0	-6.05	-5.41	6.2	-0.711	-2.03	-1.24
chr17	32935631	32935780	Zfp811	9.3e-06	-	32935631	32935780	0	1	149,	0	-5.03	-3.95	1.92	-0.372	-1.18	-1.24
chr18	47407754	47407855	Sema6a	0.015	-	47407754	47407855	0	1	101,	0	-1.82	-1.48	4.39	-1.03	-2.71	-1.24
chr1	16994126	16994473	Jph1	6.6e-06	-	16994126	16994473	0	1	347,	0	-5.18	-4.63	3.18	-1.48	-3.58	-1.23
chr1	73971434	73971685	Tns1	2e-05	-	73971434	73971685	0	1	251,	0	-4.69	-4.18	4	-0.826	-2.28	-1.23
chr3	5413209	5413559	Zfhx4	0.0029	+	5413209	5413559	0	1	350,	0	-2.54	-1.74	2.6	-0.446	-1.37	-1.23
chr3	79435166	79435363	4930579G24Rik	7.9e-07	+	79435166	79435363	0	1	197,	0	-6.1	-4.87	2.83	-0.385	-1.21	-1.23
chr4	118996538	118996688	Ccdc30	0.00021	-	118996538	118996688	0	1	150,	0	-3.68	-2.76	2	-0.381	-1.2	-1.23
chr5	45921142	45921490	Fam184b	0.00045	-	45921142	45921490	0	1	348,	0	-3.35	-2.95	6.29	-2.77	-5.66	-1.23
chr5	114392624	114393071	Ssh1	3e-07	-	114392624	114393071	0	1	447,	0	-6.52	-5.82	3.17	-1.3	-3.24	-1.23
chr6	37915551	37915802	Trim24	6.8e-07	+	37915551	37915802	0	1	251,	0	-6.17	-5.52	5.42	-0.877	-2.38	-1.23
chr3	51299984	51300084	Rab33b	0.0012	+	51299984	51300084	0	1	100,	0	-2.91	-2.53	2.25	-0.464	-1.42	-1.22
chr3	94938891	94941716	Lysmd1	1.2e-06	+	94938891	94941716	0	2	27,170,	0,2655	-5.93	-5.3	6.86	-0.628	-1.83	-1.22
chr7	56862167	56862766	Nav2	1.4e-05	+	56862167	56862766	0	1	599,	0	-4.84	-4.32	7.68	-1	-2.65	-1.22
chr8	72289246	72289496	Zfp866	2.7e-07	-	72289246	72289496	0	1	250,	0	-6.57	-5.86	7.78	-0.327	-1.06	-1.22
chr10	127547868	127548118	Baz2a	0.00066	+	127547868	127548118	0	1	250,	0	-3.18	-2.79	1.67	-0.687	-1.98	-1.22
chr11	51436642	51436738	Nhp2	0.0001	+	51436642	51436738	0	1	96,	0	-4	-3.55	2.8	-0.762	-2.12	-1.22
chr13	54203072	54203270	Sfxn1	1.3e-06	+	54203072	54203270	0	1	198,	0	-5.89	-5.26	5.3	-0.67	-1.93	-1.22
chr13	89829338	89829439	Vcan	1.2e-07	-	89829338	89829439	0	1	101,	0	-6.91	-5.56	3	-0.455	-1.4	-1.22
chr18	13847010	13847358	Zfp521	2.8e-06	-	13847010	13847358	0	1	348,	0	-5.56	-4.97	12.1	-1.09	-2.84	-1.22
chr18	77698797	77699148	Rnf165	1.5e-05	-	77698797	77699148	0	1	351,	0	-4.82	-4.3	7.67	-0.638	-1.85	-1.22
chr19	53525462	53525613	5830416P10Rik	0.0005	-	53525462	53525613	0	1	151,	0	-3.3	-2.9	3.5	-0.568	-1.68	-1.22
chrX	12254535	12254685	Med14	0.00037	-	12254535	12254685	0	1	150,	0	-3.43	-2.55	3.25	-0.544	-1.62	-1.22
chr4	97748471	97778373	Nfia	1.2e-05	+	97748471	97778373	0	2	36,465,	0,29437	-4.93	-4.4	3.65	-1.77	-4.06	-1.21
chr4	119292744	119292894	Foxj3	1.6e-05	+	119292744	119292894	0	1	150,	0	-4.8	-4.28	2.52	-0.422	-1.31	-1.21
chr4	86228899	86229049	Haus6	0.006	-	86228899	86229049	0	1	150,	0	-2.22	-1.88	2.7	-0.404	-1.25	-1.21
chr5	110556642	110556988	Zfp605	2.8e-05	+	110556642	110556988	0	1	346,	0	-4.55	-4.06	3.45	-0.752	-2.1	-1.21
chr9	20240581	20241030	Zfp26	1.8e-09	-	20240581	20241030	0	1	449,	0	-8.74	-7.75	4.27	-0.91	-2.46	-1.21
chr12	32325115	32325411	Dus4l	1.3e-05	-	32325115	32325411	0	1	296,	0	-4.88	-3.82	3.25	-0.509	-1.54	-1.21
chr1	79603747	79603947	Ap1s3	5e-15	-	79603747	79603947	0	1	200,	0	-14.3	-12.5	4.17	-0.447	-1.38	-1.2
chr2	153237229	153237429	8430427H17Rik	5.6e-06	-	153237229	153237429	0	1	200,	0	-5.25	-4.69	5.28	-0.998	-2.64	-1.2
chr3	61169627	61169728	Rap2b	3.2e-08	+	61169627	61169728	0	1	101,	0	-7.49	-6.67	1.62	-0.804	-2.22	-1.2
chr3	151900919	151901341	Nexn	6.3e-06	-	151900919	151901341	0	2	67,131,	0,291	-5.2	-4.64	1.9	-0.459	-1.41	-1.2
chr4	33588249	33588498	Rngtt	6.3e-07	+	33588249	33588498	0	1	249,	0	-6.2	-5.54	4.64	-0.424	-1.32	-1.2
chr5	36226984	36227133	Ablim2	0.00029	+	36226984	36227133	0	1	149,	0	-3.54	-3.13	1.37	-0.499	-1.51	-1.2
chr5	107065026	107065569	Zfp644	1.5e-08	-	107065026	107065569	0	2	316,134,	0,409	-7.82	-6.96	4.04	-0.897	-2.42	-1.2
chr5	143754360	143754460	Rnf216	0.0022	-	143754360	143754460	0	1	100,	0	-2.65	-2.28	1.79	-0.84	-2.3	-1.2
chr8	108297887	108298259	Ranbp10	1.2e-05	-	108297887	108298259	0	2	126,73,	0,299	-4.93	-4.41	2.31	-1.12	-2.9	-1.2
chr9	50415140	50415290	AU019823	4e-09	-	50415140	50415290	0	1	150,	0	-8.4	-7.46	4.83	-0.347	-1.12	-1.2
chr10	85512439	85512939	Syn3	1.8e-06	-	85512439	85512939	0	1	500,	0	-5.75	-5.14	6.09	-1.14	-2.95	-1.2
chr12	109600049	109600247	Cyp46a1	5e-07	+	109600049	109600247	0	1	198,	0	-6.3	-5.63	2.18	-1.18	-3.03	-1.2
chr12	112107363	112107563	Zfp839	2e-05	+	112107363	112107563	0	1	200,	0	-4.69	-4.18	2.78	-0.402	-1.25	-1.2
chr14	64567936	64568233	Sox7	0.00095	+	64567936	64568233	0	1	297,	0	-3.02	-2.18	2.8	-0.843	-2.31	-1.2
chr17	71167708	71167859	Dlgap1	3.2e-06	+	71167708	71167859	0	1	151,	0	-5.5	-4.92	1.61	-1.26	-3.17	-1.2
chr17	74180691	74180791	Ehd3	3.7e-06	+	74180691	74180791	0	1	100,	0	-5.43	-4.85	2.07	-0.483	-1.47	-1.2
chr2	125861531	125861730	Fgf7	1.6e-05	+	125861531	125861730	0	1	199,	0	-4.8	-4.29	8.05	-1.04	-2.75	-1.19
chr2	155233275	155233575	Ncoa6	3.4e-05	-	155233275	155233575	0	1	300,	0	-4.47	-3.98	4.85	-0.726	-2.05	-1.19
chr2	164826853	164827003	Ncoa5	2.1e-07	-	164826853	164827003	0	1	150,	0	-6.68	-5.96	4.62	-0.473	-1.45	-1.19
chr4	46481607	46485102	Anp32b	2.3e-05	+	46481607	46485102	0	4	52,125,70,144,	0,1147,2662,3351	-4.64	-4.14	4.69	-1.77	-4.05	-1.19
chr4	44047995	44048246	Gne	0.00025	-	44047995	44048246	0	1	251,	0	-3.6	-3.18	9.29	-0.876	-2.38	-1.19
chr5	114293692	114293792	Coro1c	5.5e-06	-	114293692	114293792	0	1	100,	0	-5.26	-4.7	2.05	-0.858	-2.35	-1.19
chr6	107519826	107519926	Lrrn1	0.0046	+	107519826	107519926	0	1	100,	0	-2.34	-1.99	7	-0.424	-1.32	-1.19
chr6	115528107	115528305	Tsen2	0.00015	+	115528107	115528305	0	1	198,	0	-3.81	-3.38	3.75	-0.323	-1.05	-1.19
chr9	101009308	101009806	Ppp2r3a	0.0033	-	101009308	101009806	0	1	498,	0	-2.48	-2.12	5.56	-1.17	-3.01	-1.19
chr10	5991554	5991705	Akap12	0.0001	-	5991554	5991705	0	1	151,	0	-4	-3.55	3.02	-0.508	-1.53	-1.19
chr13	105623055	105627697	Srek1ip1	1.9e-06	+	105623055	105627697	0	3	22,73,253,	0,1272,4389	-5.72	-5.11	3.11	-0.788	-2.18	-1.19
chr14	55342047	55342297	Slc7a8	0.00078	-	55342047	55342297	0	1	250,	0	-3.11	-2.72	1.56	-1.56	-3.73	-1.19
chr18	9848559	9849006	Colec12	0.00032	+	9848559	9849006	0	1	447,	0	-3.5	-3.09	9.33	-1	-2.65	-1.19
chr19	8684693	8685040	Slc22a8	9.5e-06	+	8684693	8685040	0	1	347,	0	-5.02	-4.48	3.38	-1.42	-3.47	-1.19
chr19	17297075	17297176	Prune2	1.9e-06	+	17297075	17297176	0	1	101,	0	-5.73	-4.55	2.2	-0.453	-1.39	-1.19
chrX	160387286	160388355	Zrsr2	1.6e-06	-	160387286	160388355	0	3	24,39,38,	0,832,1031	-5.8	-5.18	1.89	-0.411	-1.27	-1.19
chr1	132615751	132616050	Yod1	6.2e-08	+	132615751	132616050	0	1	299,	0	-7.21	-6.42	3.14	-0.477	-1.46	-1.18
chr1	182664624	182668609	Acbd3	2.2e-06	+	182664624	182668609	0	3	24,159,16,	0,2198,3969	-5.65	-5.05	2.62	-0.848	-2.32	-1.18
chr7	30563359	30563558	Zfp84	0.00015	+	30563359	30563558	0	1	199,	0	-3.82	-3.38	4.91	-0.409	-1.27	-1.18
chr8	124860449	124860699	Zfpm1	1e-10	+	124860449	124860699	0	1	250,	0	-9.98	-8.81	3.41	-1.56	-3.72	-1.18
chr10	18244613	18244764	Nhsl1	0.00025	+	18244613	18244764	0	1	151,	0	-3.61	-3.19	2.11	-0.625	-1.82	-1.18
chr10	80924216	80924467	Celf5	1.9e-08	-	80924216	80924467	0	1	251,	0	-7.71	-6.86	5.35	-1.63	-3.84	-1.18
chr11	83596558	83596659	Heatr6	7.4e-05	+	83596558	83596659	0	1	101,	0	-4.13	-3.67	3.67	-0.356	-1.14	-1.18
chr11	85654361	85654510	Tbx2	0.00027	+	85654361	85654510	0	1	149,	0	-3.57	-3.15	3	-0.53	-1.59	-1.18
chr11	3541781	3541882	Tug1	0.00019	-	3541781	3541882	0	1	101,	0	-3.72	-3.29	3.6	-0.49	-1.48	-1.18
chr11	102339472	102339871	Gpatch8	2.5e-06	-	102339472	102339871	0	1	399,	0	-5.6	-5	3.15	-3.21	-6.29	-1.18
chr1	173180602	173180702	Adamts4	0.002	+	173180602	173180702	0	1	100,	0	-2.7	-2.33	1.5	-0.358	-1.15	-1.17
chr2	120986344	120986693	Zscan29	1.9e-06	-	120986344	120986693	0	1	349,	0	-5.73	-5.12	4.56	-0.415	-1.28	-1.17
chr5	45921787	45923013	Fam184b	4.3e-05	-	45921787	45923013	0	2	282,17,	0,1209	-4.37	-3.89	5.87	-1.1	-2.84	-1.17
chr6	70842522	70842723	Eif2ak3	6.2e-07	+	70842522	70842723	0	1	201,	0	-6.21	-5.55	6.56	-0.556	-1.66	-1.17
chr7	13492357	13492852	Zscan22	7.1e-05	+	13492357	13492852	0	1	495,	0	-4.15	-3.69	6.31	-0.532	-1.6	-1.17
chr7	48184804	48184950	Vstm2b	0.0001	+	48184804	48184950	0	1	146,	0	-4	-3.55	3.73	-0.404	-1.26	-1.17
chr7	152440369	152440469	Tpcn2	4.2e-05	-	152440369	152440469	0	1	100,	0	-4.38	-3.9	2.1	-0.331	-1.08	-1.17
chr8	72657152	72657302	Nr2c2ap	3.4e-05	+	72657152	72657302	0	1	150,	0	-4.47	-3.98	2.32	-0.796	-2.2	-1.17
chr8	113796839	113797040	Rfwd3	4.2e-06	-	113796839	113797040	0	1	201,	0	-5.38	-4.81	3.61	-0.609	-1.78	-1.17
chr9	82740248	82740349	Irak1bp1	5.2e-05	+	82740248	82740349	0	1	101,	0	-4.28	-3.81	4.18	-0.481	-1.47	-1.17
chr9	19462029	19462577	Olfr856-ps1	1.3e-19	-	19462029	19462577	0	1	548,	0	-18.9	-16.5	5.1	-1.39	-3.41	-1.17
chr9	45707834	45707984	Rnf214	0.00047	-	45707834	45707984	0	1	150,	0	-3.33	-2.93	4.94	-0.348	-1.13	-1.17
chr10	127688891	127689100	Timeless	0.0003	+	127688891	127689100	0	2	48,52,	0,157	-3.53	-3.12	2.78	-0.804	-2.22	-1.17
chr11	118890090	118890341	Cbx2	4.2e-07	+	118890090	118890341	0	1	251,	0	-6.38	-5.11	4.14	-0.335	-1.09	-1.17
chr11	76595235	76595534	Cpd	7.6e-05	-	76595235	76595534	0	1	299,	0	-4.12	-3.66	8.4	-0.436	-1.34	-1.17
chr17	43224795	43224945	Tnfrsf21	5.1e-05	+	43224795	43224945	0	1	150,	0	-4.29	-3.81	4.55	-0.566	-1.68	-1.17
chr1	107926925	107927125	Zcchc2	1.7e-08	+	107926925	107927125	0	1	200,	0	-7.77	-6.91	2.63	-0.666	-1.93	-1.16
chr4	32892647	32892847	Ankrd6	3.6e-05	-	32892647	32892847	0	1	200,	0	-4.44	-3.96	6.67	-0.586	-1.72	-1.16
chr4	40208234	40208584	Topors	9.8e-05	-	40208234	40208584	0	1	350,	0	-4.01	-3.56	3.64	-0.515	-1.56	-1.16
chr7	51858176	51858277	Kcnc3	0.00016	+	51858176	51858277	0	1	101,	0	-3.8	-3.37	1.48	-2.85	-5.85	-1.16
chr12	76817218	76817566	Sgpp1	9.1e-07	-	76817218	76817566	0	1	348,	0	-6.04	-5.4	4.53	-0.71	-2.02	-1.16
chr16	5195522	5195773	Nagpa	2.4e-07	-	5195522	5195773	0	1	251,	0	-6.62	-5.91	2.95	-0.356	-1.14	-1.16
chr17	66332595	66332796	Ankrd12	5e-06	-	66332595	66332796	0	1	201,	0	-5.3	-4.73	4	-0.653	-1.9	-1.16
chr18	86669418	86670394	Neto1	0.002	+	86669418	86670394	0	2	60,90,	0,886	-2.7	-1.89	2	-0.418	-1.29	-1.16
chr19	8849321	8849421	Gm2518	6.9e-06	+	8849321	8849421	0	1	100,	0	-5.16	-4.61	3.25	-0.373	-1.18	-1.16
chrX	68371883	68372082	Mamld1	0.001	+	68371883	68372082	0	1	199,	0	-2.99	-2.61	1.36	-1.03	-2.71	-1.16
chr2	27315265	27317214	Brd3	0.0004	-	27315265	27317214	0	2	83,166,	0,1783	-3.4	-3	1.63	-1.32	-3.3	-1.15
chr2	127068359	127068558	Ciao1	5.8e-08	-	127068359	127068558	0	1	199,	0	-7.24	-6.45	4.13	-0.6	-1.76	-1.15
chr5	147279817	147279968	Wasf3	1.4e-07	+	147279817	147279968	0	1	151,	0	-6.84	-6.11	2.48	-0.436	-1.34	-1.15
chr5	141098810	141099108	Ttyh3	1.1e-08	-	141098810	141099108	0	1	298,	0	-7.97	-7.09	1.95	-3.53	-6.98	-1.15
chr5	143934659	143935058	Rbak	7.6e-05	-	143934659	143935058	0	1	399,	0	-4.12	-3.66	5.06	-0.752	-2.1	-1.15
chr7	125865284	125865434	Ccp110	3.3e-07	+	125865284	125865434	0	1	150,	0	-6.48	-5.79	3.82	-0.546	-1.63	-1.15
chr7	25076314	25076414	Zfp61	3.7e-08	-	25076314	25076414	0	1	100,	0	-7.43	-6.61	1.95	-0.447	-1.38	-1.15
chr9	123169461	123169561	Tmem158	0.00049	-	123169461	123169561	0	1	100,	0	-3.31	-2.91	2.2	-0.408	-1.27	-1.15
chr13	94944057	94944358	Lhfpl2	0.0023	+	94944057	94944358	0	1	301,	0	-2.63	-2.27	2.36	-0.9	-2.44	-1.15
chrX	45723406	45723905	Bcorl1	3.3e-06	+	45723406	45723905	0	1	499,	0	-5.48	-4.9	6.14	-0.683	-1.97	-1.15
chr2	59798151	59800316	Baz2b	2.1e-05	-	59798151	59800316	0	2	11,239,	0,1926	-4.67	-4.17	3.12	-0.348	-1.12	-1.14
chr3	105481428	105481577	Ddx20	2.8e-06	-	105481428	105481577	0	1	149,	0	-5.56	-4.97	4.91	-0.322	-1.04	-1.14
chr4	119769917	119770217	Hivep3	0.00025	+	119769917	119770217	0	1	300,	0	-3.61	-3.19	4.3	-0.638	-1.85	-1.14
chr4	119771312	119771861	Hivep3	2.5e-05	+	119771312	119771861	0	1	549,	0	-4.6	-4.1	4.45	-1	-2.67	-1.14
chr4	149023772	149024120	Pik3cd	1.2e-06	-	149023772	149024120	0	1	348,	0	-5.92	-5.29	8.64	-0.753	-2.1	-1.14
chr5	147658910	147659106	Rasl11a	0.00013	+	147658910	147659106	0	1	196,	0	-3.9	-3.46	5	-0.524	-1.58	-1.14
chr6	30102808	30102909	Nrf1	5e-10	+	30102808	30102909	0	1	101,	0	-9.3	-8.23	2.62	-0.357	-1.14	-1.14
chr6	86419835	86420034	C87436	3.9e-05	+	86419835	86420034	0	1	199,	0	-4.41	-3.93	4.13	-0.404	-1.26	-1.14
chr7	134488304	134488678	Zfp768	0.00072	-	134488304	134488678	0	2	85,16,	0,358	-3.14	-2.75	2.55	-0.47	-1.44	-1.14
chr8	77525167	77544177	Hmgxb4	5.2e-07	+	77525167	77544177	0	2	316,35,	0,18975	-6.28	-5.61	4.73	-0.837	-2.3	-1.14
chr10	127689748	127689898	Timeless	0.0026	+	127689748	127689898	0	1	150,	0	-2.59	-2.23	3.25	-0.377	-1.19	-1.14
chr11	32131655	32131755	Mpg	0.0058	+	32131655	32131755	0	1	100,	0	-2.24	-1.9	1.88	-0.493	-1.49	-1.14
chr11	5182099	5182498	Znrf3	1.9e-06	-	5182099	5182498	0	1	399,	0	-5.73	-5.12	4.4	-0.823	-2.27	-1.14
chr12	77428653	77428903	Akap5	3.5e-07	+	77428653	77428903	0	1	250,	0	-6.45	-5.76	3.75	-0.443	-1.37	-1.14
chr14	14936438	14936638	Atxn7	1.2e-07	+	14936438	14936638	0	1	200,	0	-6.92	-6.17	3.22	-0.525	-1.58	-1.14
chr17	4082152	4082252	4930470H14Rik	2.5e-20	-	4082152	4082252	0	1	100,	0	-19.6	-17.1	1.37	-2.19	-4.72	-1.14
chr18	22682979	22683280	Asxl3	0.00091	+	22682979	22683280	0	1	301,	0	-3.04	-2.2	3	-0.639	-1.85	-1.14
chr1	163901447	163901596	Pigc	2.1e-07	+	163901447	163901596	0	1	149,	0	-6.68	-5.96	6.45	-0.323	-1.05	-1.13
chr1	66847922	66848468	Kansl1l	3.5e-05	-	66847922	66848468	0	1	546,	0	-4.46	-3.97	6	-0.739	-2.07	-1.13
chr1	134406700	134406851	Cntn2	0.02	-	134406700	134406851	0	1	151,	0	-1.69	-1.36	4.67	-0.794	-2.19	-1.13
chr5	88984622	88984914	Utp3	3.7e-06	+	88984622	88984914	0	1	292,	0	-5.43	-4.86	8.8	-1.61	-3.81	-1.13
chr5	34993090	34993238	Nop14	0.0001	-	34993090	34993238	0	1	148,	0	-4	-3.55	3.33	-0.442	-1.36	-1.13
chr5	123568288	123568388	Rhof	0.0016	-	123568288	123568388	0	1	100,	0	-2.79	-2.42	2.5	-0.319	-1.03	-1.13
chr6	116585322	116585423	Rassf4	0.00052	-	116585322	116585423	0	1	101,	0	-3.28	-2.88	4.75	-0.507	-1.53	-1.13
chr8	108141384	108142430	Fam65a	5.9e-09	+	108141384	108142430	0	1	1046,	0	-8.23	-7.31	5.31	-2.18	-4.71	-1.13
chr8	97388807	97389054	Dok4	3.5e-06	-	97388807	97389054	0	1	247,	0	-5.45	-4.87	5.14	-1.41	-3.46	-1.13
chr9	43901865	43901966	Usp2	0.0022	+	43901865	43901966	0	1	101,	0	-2.65	-2.29	2	-0.643	-1.87	-1.13
chr10	90430590	90430740	Anks1b	0.0029	+	90430590	90430740	0	1	150,	0	-2.54	-2.18	1.8	-0.486	-1.48	-1.13
chr10	118297099	118297349	Dyrk2	0.0056	-	118297099	118297349	0	1	250,	0	-2.25	-1.9	6.11	-0.803	-2.21	-1.13
chr11	43533750	43533900	Pwwp2a	1.1e-05	+	43533750	43533900	0	1	150,	0	-4.94	-4.41	4.12	-0.534	-1.61	-1.13
chr11	77499690	77499941	Nufip2	1.3e-07	+	77499690	77499941	0	1	251,	0	-6.89	-6.14	3.04	-0.759	-2.11	-1.13
chr13	45650800	45651050	Atxn1	0.0011	-	45650800	45651050	0	1	250,	0	-2.95	-2.57	1.7	-0.464	-1.42	-1.13
chr14	26484089	26484240	Zmiz1	0.0029	+	26484089	26484240	0	1	151,	0	-2.54	-2.18	1.6	-1.39	-3.39	-1.13
chr14	51546185	51546331	Apex1	0.0058	+	51546185	51546331	0	1	146,	0	-2.24	-1.89	2.65	-0.577	-1.7	-1.13
chr14	28303932	28306231	Ccdc66	2.8e-08	-	28303932	28306231	0	3	61,162,27,	0,1041,2272	-7.55	-6.72	2.8	-0.383	-1.2	-1.13
chr15	92601004	92601403	Pdzrn4	4.6e-06	+	92601004	92601403	0	1	399,	0	-5.34	-4.22	2.67	-0.907	-2.45	-1.13
chr17	72006685	72007021	Wdr43	3e-06	+	72006685	72007021	0	2	45,206,	0,130	-5.52	-4.93	4.05	-0.459	-1.41	-1.13
chr18	65333707	65333807	Nedd4l	0.001	+	65333707	65333807	0	1	100,	0	-3	-2.61	1.67	-0.904	-2.44	-1.13
chr18	67639249	67639497	Slmo1	3.7e-05	+	67639249	67639497	0	1	248,	0	-4.43	-3.95	3.69	-0.661	-1.92	-1.13
chr18	75527118	75527268	Smad7	0.00021	+	75527118	75527268	0	1	150,	0	-3.67	-3.24	2.05	-0.347	-1.12	-1.13
chr18	78947763	78947864	Setbp1	6.5e-05	-	78947763	78947864	0	1	101,	0	-4.19	-3.73	5.86	-0.331	-1.08	-1.13
chr3	97950605	97951104	Notch2	4.2e-08	+	97950605	97951104	0	1	499,	0	-7.38	-6.57	4.05	-1.31	-3.27	-1.12
chr3	10418998	10419146	Snx16	0.00042	-	10418998	10419146	0	1	148,	0	-3.38	-2.98	4.58	-0.555	-1.65	-1.12
chr4	41958749	41958848	Gm3893	4e-13	+	41958749	41958848	0	1	99,	0	-12.4	-10.8	1.76	-0.548	-1.63	-1.12
chr4	128454463	128463311	Zfp362	0.0026	-	128454463	128463311	0	3	23,79,98,	0,148,8750	-2.58	-2.22	1.58	-1.28	-3.21	-1.12
chr5	138081428	138081528	Gm20605	0.0019	+	138081428	138081528	0	1	100,	0	-2.73	-2.36	1.42	-0.497	-1.51	-1.12
chr5	149143521	149143672	Slc7a1	4.4e-09	-	149143521	149143672	0	1	151,	0	-8.36	-7.42	8.05	-0.439	-1.35	-1.12
chr6	112670061	112670162	Srgap3	0.0006	-	112670061	112670162	0	1	101,	0	-3.22	-2.83	1.61	-0.916	-2.47	-1.12
chr7	107793252	107793352	Plekhb1	6.3e-11	-	107793252	107793352	0	1	100,	0	-10.2	-9.04	2.04	-0.681	-1.96	-1.12
chr8	13146945	13147045	Cul4a	5.1e-05	+	13146945	13147045	0	1	100,	0	-4.29	-3.81	3	-0.617	-1.8	-1.12
chr8	119483150	119483250	Atmin	0.0033	+	119483150	119483250	0	1	100,	0	-2.48	-2.12	2.24	-0.377	-1.19	-1.12
chr8	125152718	125152918	Cbfa2t3	1.3e-05	-	125152718	125152918	0	1	200,	0	-4.9	-4.37	4.15	-0.661	-1.92	-1.12
chr9	122838728	122839022	Zfp105	0.00011	+	122838728	122839022	0	1	294,	0	-3.97	-3.52	3.2	-0.841	-2.31	-1.12
chr10	77541420	77541870	Icosl	3e-05	+	77541420	77541870	0	1	450,	0	-4.53	-4.04	4.06	-0.996	-2.63	-1.12
chr10	80482779	80482929	Diras1	4.1e-09	-	80482779	80482929	0	1	150,	0	-8.39	-7.44	3.56	-0.453	-1.39	-1.12
chr13	38593027	38593521	Txndc5	1.8e-10	-	38593027	38593521	0	1	494,	0	-9.74	-8.6	4.46	-1.25	-3.14	-1.12
chr15	51794791	51794891	Rad21	1.1e-06	-	51794791	51794891	0	1	100,	0	-5.97	-5.34	2.48	-0.821	-2.26	-1.12
chr15	99256940	99257584	Nckap5l	3.1e-05	-	99256940	99257584	0	1	644,	0	-4.51	-4.02	3.6	-1.7	-3.93	-1.12
chr17	48527841	48528189	Nfya	9.8e-06	-	48527841	48528189	0	1	348,	0	-5.01	-4.48	3.27	-0.759	-2.11	-1.12
chrX	45525347	45525447	Zdhhc9	0.0056	-	45525347	45525447	0	1	100,	0	-2.25	-1.9	2.24	-0.759	-2.11	-1.12
chr1	95747961	95748209	D2hgdh	2.2e-05	+	95747961	95748209	0	1	248,	0	-4.66	-3.62	3.38	-0.439	-1.35	-1.11
chr2	67955866	67956265	B3galt1	3.5e-08	+	67955866	67956265	0	1	399,	0	-7.45	-6.63	5.44	-0.809	-2.23	-1.11
chr4	81973697	81976226	Nfib	0.00018	-	81973697	81976226	0	2	120,31,	0,2498	-3.75	-3.32	2.2	-0.89	-2.41	-1.11
chr5	21167673	21167772	Armc10	5.9e-05	+	21167673	21167772	0	1	99,	0	-4.23	-3.76	3.59	-0.503	-1.53	-1.11
chr5	32987110	32987457	Yes1	0.00013	+	32987110	32987457	0	1	347,	0	-3.88	-3.44	5.18	-0.499	-1.52	-1.11
chr5	24805678	24806128	Kmt2c	0.00017	-	24805678	24806128	0	1	450,	0	-3.77	-3.34	4.73	-2.07	-4.51	-1.11
chr6	47816069	47816269	Zfp398	2.9e-08	+	47816069	47816269	0	1	200,	0	-7.54	-6.71	3.12	-0.566	-1.67	-1.11
chr7	29090893	29090992	Timm50	2.3e-05	-	29090893	29090992	0	1	99,	0	-4.64	-4.14	1.61	-0.592	-1.74	-1.11
chr7	30106640	30106840	Sipa1l3	0.0046	-	30106640	30106840	0	1	200,	0	-2.34	-1.99	2.04	-1.48	-3.59	-1.11
chr8	3604444	3604595	Camsap3	1.8e-05	+	3604444	3604595	0	1	151,	0	-4.75	-4.24	7.43	-0.443	-1.37	-1.11
chr9	120084161	120084261	Mobp	0.011	+	120084161	120084261	0	1	100,	0	-1.94	-1.61	1.53	-0.7	-2.01	-1.11
chr10	76504849	76504949	Slc19a1	0.00011	+	76504849	76504949	0	1	100,	0	-3.97	-3.52	2.12	-0.442	-1.36	-1.11
chr13	34165749	34165846	Bphl	5.8e-05	+	34165749	34165846	0	1	97,	0	-4.24	-3.77	6.08	-0.315	-1.02	-1.11
chr14	32184080	32184328	Capn7	6.5e-05	+	32184080	32184328	0	1	248,	0	-4.19	-3.72	3.94	-0.455	-1.4	-1.11
chr16	37834229	37834328	Fstl1	0.0034	+	37834229	37834328	0	1	99,	0	-2.47	-2.11	1.92	-0.314	-1.02	-1.11
chr1	176989703	176989853	Rgs7	4.5e-05	-	176989703	176989853	0	1	150,	0	-4.35	-3.87	1.91	-0.653	-1.89	-1.1
chr3	117389628	117389779	4833424O15Rik	0.0015	+	117389628	117389779	0	1	151,	0	-2.81	-2.44	3.27	-0.316	-1.02	-1.1
chr6	90352087	90352287	Zxdc	5e-06	+	90352087	90352287	0	1	200,	0	-5.3	-4.74	3.28	-0.514	-1.56	-1.1
chr8	122086124	122086274	Hsdl1	0.00042	-	122086124	122086274	0	1	150,	0	-3.38	-2.97	2	-0.761	-2.12	-1.1
chr11	4080408	4080558	Sf3a1	1.1e-06	+	4080408	4080558	0	1	150,	0	-5.96	-5.32	2.21	-0.512	-1.55	-1.1
chr11	72581855	72582105	Ankfy1	8.7e-08	+	72581855	72582105	0	1	250,	0	-7.06	-6.3	6	-0.443	-1.36	-1.1
chr13	113528312	113528761	Slc38a9	5.4e-07	+	113528312	113528761	0	1	449,	0	-6.27	-5.61	4.44	-0.752	-2.1	-1.1
chr14	78911465	78911665	Akap11	4.6e-06	-	78911465	78911665	0	1	200,	0	-5.34	-4.77	3.94	-0.443	-1.36	-1.1
chr17	37146829	37147475	Zfp57	1.1e-09	+	37146829	37147475	0	1	646,	0	-8.96	-7.94	7.22	-1.87	-4.22	-1.1
chr1	169018391	169018492	Fam78b	6.2e-05	+	169018391	169018492	0	1	101,	0	-4.21	-3.74	4.19	-0.611	-1.78	-1.09
chr2	32226532	32226782	Ciz1	1.2e-07	+	32226532	32226782	0	1	250,	0	-6.92	-6.17	2.12	-1.24	-3.13	-1.09
chr2	135942387	135942537	Pak7	3e-05	-	135942387	135942537	0	1	150,	0	-4.53	-3.51	2.58	-0.382	-1.2	-1.09
chr3	97012799	97012949	Bcl9	3.8e-06	-	97012799	97012949	0	1	150,	0	-5.42	-4.84	3.59	-0.483	-1.47	-1.09
chr3	100847100	100847351	Ptgfrn	8.9e-08	-	100847100	100847351	0	1	251,	0	-7.05	-6.29	4.87	-0.589	-1.73	-1.09
chr6	54838543	54838643	Znrf2	2.3e-09	+	54838543	54838643	0	1	100,	0	-8.64	-7.66	3.79	-0.514	-1.56	-1.09
chr7	6346150	6346850	Zfp28	3.3e-07	+	6346150	6346850	0	1	700,	0	-6.48	-5.79	6.33	-0.756	-2.11	-1.09
chr7	17471756	17471906	Dact3	1.8e-05	+	17471756	17471906	0	1	150,	0	-4.75	-4.23	3.19	-0.837	-2.29	-1.09
chr8	10633499	10633800	Myo16	4.3e-09	+	10633499	10633800	0	1	301,	0	-8.37	-7.43	5.46	-0.709	-2.02	-1.09
chr9	109020578	109020829	Plxnb1	0.00018	+	109020578	109020829	0	1	251,	0	-3.74	-3.31	3.33	-0.436	-1.34	-1.09
chr10	80154085	80154286	Mob3a	0.0011	-	80154085	80154286	0	1	201,	0	-2.95	-2.57	5.17	-0.422	-1.31	-1.09
chr12	47799202	47799653	Nova1	7.9e-11	-	47799202	47799653	0	1	451,	0	-10.1	-8.87	7.38	-0.659	-1.91	-1.09
chr17	15539844	15540044	Fam120b	6.6e-05	+	15539844	15540044	0	1	200,	0	-4.18	-3.72	3.39	-0.395	-1.23	-1.09
chr1	36376878	36377079	Arid5a	4.8e-06	+	36376878	36377079	0	1	201,	0	-5.32	-4.76	5.45	-0.413	-1.28	-1.08
chr1	145848637	145849273	Rgs2	1.8e-06	-	145848637	145849273	0	2	367,28,	0,608	-5.75	-5.14	5.42	-1.3	-3.24	-1.08
chr2	56964570	56964721	Nr4a2	4.4e-05	-	56964570	56964721	0	1	151,	0	-4.36	-3.88	3	-0.486	-1.48	-1.08
chr3	79261491	79261891	Fnip2	5.9e-07	-	79261491	79261891	0	1	400,	0	-6.23	-5.56	4.67	-1.27	-3.18	-1.08
chr4	117898456	117898807	Ptprf	3.5e-07	-	117898456	117898807	0	1	351,	0	-6.45	-5.76	2.71	-0.904	-2.44	-1.08
chr5	115272094	115272194	2610524H06Rik	0.00091	-	115272094	115272194	0	1	100,	0	-3.04	-2.2	3	-0.327	-1.06	-1.08
chr7	119498408	119498559	Mical2	9.8e-07	+	119498408	119498559	0	1	151,	0	-6.01	-5.38	1.9	-0.331	-1.08	-1.08
chr7	19941756	19942156	Cd3eap	3.4e-05	-	19941756	19942156	0	1	400,	0	-4.47	-3.99	8.41	-1.26	-3.16	-1.08
chr7	147336723	147337020	Sprn	0.00046	-	147336723	147337020	0	1	297,	0	-3.34	-2.93	5.15	-0.811	-2.23	-1.08
chr8	9987671	9988120	Abhd13	5e-11	+	9987671	9988120	0	1	449,	0	-10.3	-9.1	6.66	-0.653	-1.89	-1.08
chr8	127942608	127942858	Sipa1l2	8.3e-05	-	127942608	127942858	0	1	250,	0	-4.08	-3.63	2.59	-2.03	-4.45	-1.08
chr9	102989630	102989831	Slco2a1	0.00019	+	102989630	102989831	0	1	201,	0	-3.71	-3.28	2.2	-0.329	-1.08	-1.08
chr9	42774070	42774221	Arhgef12	0.0033	-	42774070	42774221	0	1	151,	0	-2.48	-2.13	2.87	-0.356	-1.14	-1.08
chr11	69950249	69950544	Mgl2	1.1e-05	+	69950249	69950544	0	2	29,122,	0,173	-4.95	-3.87	2.17	-0.326	-1.06	-1.08
chr11	105789171	105789272	Tanc2	0.0083	+	105789171	105789272	0	1	101,	0	-2.08	-1.74	2.52	-0.841	-2.31	-1.08
chr11	118129944	118130193	Usp36	8.3e-08	-	118129944	118130193	0	1	249,	0	-7.08	-6.31	3.07	-0.515	-1.56	-1.08
chr14	70104941	70105484	R3hcc1	1.4e-06	-	70104941	70105484	0	1	543,	0	-5.84	-5.22	4.26	-2.14	-4.62	-1.08
chr14	70983250	70983550	Fam160b2	5e-12	-	70983250	70983550	0	1	300,	0	-11.3	-9.93	2.48	-2.36	-5.04	-1.08
chr16	21214512	21214613	Ephb3	0.0021	+	21214512	21214613	0	1	101,	0	-2.68	-1.87	2.12	-0.328	-1.07	-1.08
chr16	33726871	33727220	Heg1	0.00018	+	33726871	33727220	0	1	349,	0	-3.74	-3.31	3.88	-1	-2.66	-1.08
chr16	57572517	57572618	Filip1l	4e-11	+	57572517	57572618	0	1	101,	0	-10.4	-8.53	1.8	-0.331	-1.08	-1.08
chr17	46536822	46536923	Zfp318	2.4e-08	+	46536822	46536923	0	1	101,	0	-7.62	-6.78	2.11	-0.325	-1.06	-1.08
chr17	74180987	74181235	Ehd3	3.7e-06	+	74180987	74181235	0	1	248,	0	-5.43	-4.85	3.89	-0.577	-1.7	-1.08
chr1	176538920	176539221	Fmn2	3e-06	+	176538920	176539221	0	1	301,	0	-5.52	-4.94	2.75	-0.786	-2.17	-1.07
chr2	26221049	26221250	Snapc4	3.2e-05	-	26221049	26221250	0	1	201,	0	-4.49	-4	2.04	-0.647	-1.88	-1.07
chr3	96675086	96675381	Gpr89	2.6e-06	-	96675086	96675381	0	1	295,	0	-5.58	-4.99	2.57	-0.586	-1.72	-1.07
chr4	43277458	43277659	Unc13b	1.8e-08	+	43277458	43277659	0	1	201,	0	-7.74	-6.88	8.43	-0.629	-1.83	-1.07
chr4	116659810	116660261	Zswim5	1.7e-07	+	116659810	116660261	0	1	451,	0	-6.78	-6.05	7.33	-0.914	-2.47	-1.07
chr6	113254522	113254622	Cpne9	5.4e-05	+	113254522	113254622	0	1	100,	0	-4.27	-3.79	1.35	-0.796	-2.2	-1.07
chr7	25763285	25763485	Atp1a3	0.00034	-	25763285	25763485	0	1	200,	0	-3.47	-3.06	1.91	-1.57	-3.76	-1.07
chr7	134018248	134018348	Taok2	1.5e-07	-	134018248	134018348	0	1	100,	0	-6.81	-6.08	1.88	-0.668	-1.93	-1.07
chr9	37193607	37193708	Hepacam	0.00016	+	37193607	37193708	0	1	101,	0	-3.79	-3.36	2.07	-0.494	-1.5	-1.07
chr10	74453758	74453858	Gnaz	2e-06	+	74453758	74453858	0	1	100,	0	-5.69	-5.09	7.16	-0.327	-1.06	-1.07
chr10	42722654	42723003	Sobp	1.7e-05	-	42722654	42723003	0	1	349,	0	-4.76	-4.24	6.55	-1.56	-3.71	-1.07
chr11	69437125	69437322	Sat2	5e-06	+	69437125	69437322	0	1	197,	0	-5.3	-4.74	2.43	-0.36	-1.15	-1.07
chr11	83776093	83776291	Ddx52	0.00021	+	83776093	83776291	0	1	198,	0	-3.67	-2.75	2.29	-0.418	-1.29	-1.07
chr11	50071218	50071516	Maml1	5.5e-08	-	50071218	50071516	0	1	298,	0	-7.26	-6.47	5.42	-0.399	-1.24	-1.07
chr13	94963714	94964415	Lhfpl2	9.5e-08	+	94963714	94964415	0	1	701,	0	-7.02	-6.26	11.1	-1.28	-3.2	-1.07
chr14	55126068	55126517	Prmt5	4.8e-08	-	55126068	55126517	0	1	449,	0	-7.32	-6.52	5.09	-2.49	-5.23	-1.07
chr15	78955906	78957359	Micall1	0.00013	+	78955906	78957359	0	2	198,3,	0,1450	-3.87	-3.43	1.84	-0.726	-2.05	-1.07
chr15	101104580	101104829	Nr4a1	5e-05	+	101104580	101104829	0	1	249,	0	-4.3	-3.82	3.43	-0.749	-2.09	-1.07
chr15	44259702	44259803	Nudcd1	3.9e-09	-	44259702	44259803	0	1	101,	0	-8.41	-7.46	2.81	-0.61	-1.78	-1.07
chr16	3749441	3749691	Zfp263	1.5e-06	+	3749441	3749691	0	1	250,	0	-5.82	-5.2	5.66	-0.729	-2.06	-1.07
chr17	88383901	88384299	Msh6	1.7e-05	+	88383901	88384299	0	1	398,	0	-4.77	-4.26	4.48	-1.03	-2.72	-1.07
chr19	15980409	15980509	Psat1	1e-07	-	15980409	15980509	0	1	100,	0	-6.98	-6.22	4.07	-0.524	-1.58	-1.07
chrX	154291298	154291398	Cnksr2	9.1e-06	-	154291298	154291398	0	1	100,	0	-5.04	-4.5	1.29	-0.391	-1.22	-1.07
chr1	120505688	120505839	Clasp1	4.8e-05	+	120505688	120505839	0	1	151,	0	-4.32	-3.84	8.04	-0.343	-1.11	-1.06
chr2	17968191	17968391	Skida1	0.0036	-	17968191	17968391	0	1	200,	0	-2.44	-2.08	7.33	-0.423	-1.31	-1.06
chr3	122242731	122242981	Fnbp1l	5.5e-05	-	122242731	122242981	0	1	250,	0	-4.26	-3.79	2.91	-0.94	-2.51	-1.06
chr4	150386860	150386961	Per3	4.4e-07	-	150386860	150386961	0	1	101,	0	-6.36	-5.68	2	-0.509	-1.54	-1.06
chr7	75884004	75884302	Arrdc4	1.2e-06	-	75884004	75884302	0	1	298,	0	-5.91	-5.28	4.76	-1.13	-2.91	-1.06
chr7	134415889	134416138	Sephs2	3e-05	-	134415889	134416138	0	1	249,	0	-4.52	-4.02	5.52	-0.483	-1.47	-1.06
chr8	74704479	74704676	Rab8a	1.1e-06	+	74704479	74704676	0	1	197,	0	-5.97	-5.33	2.82	-0.688	-1.98	-1.06
chr11	29607708	29607808	Rtn4	6.6e-08	+	29607708	29607808	0	1	100,	0	-7.18	-6.4	1.68	-0.642	-1.87	-1.06
chr11	68757253	68757403	Arhgef15	6.3e-06	-	68757253	68757403	0	1	150,	0	-5.2	-4.65	3.92	-0.321	-1.04	-1.06
chr11	86583541	86584707	Dhx40	3e-09	-	86583541	86584707	0	2	222,176,	0,990	-8.53	-7.57	5.87	-0.926	-2.49	-1.06
chr14	51546186	51546335	Tmem55b	0.0048	-	51546186	51546335	0	1	149,	0	-2.32	-1.97	2.43	-0.507	-1.53	-1.06
chr15	30934819	30938877	Ctnnd2	2.5e-11	+	30934819	30938877	0	2	11,90,	0,3968	-10.6	-9.33	1.35	-0.364	-1.16	-1.06
chr16	75601021	75601171	Rbm11	9.1e-07	+	75601021	75601171	0	1	150,	0	-6.04	-4.82	3	-0.418	-1.29	-1.06
chr18	24793497	24796982	Elp2	2.1e-05	+	24793497	24796982	0	2	12,88,	0,3397	-4.67	-4.16	1.17	-0.6	-1.76	-1.06
chr19	3716494	3717633	1810055G02Rik	5e-11	+	3716494	3717633	0	1	1139,	0	-10.3	-9.04	6.88	-3.71	-7.25	-1.06
chr1	93829481	93829830	Hdac4	1e-06	-	93829481	93829830	0	1	349,	0	-5.98	-5.34	7.13	-0.499	-1.51	-1.05
chr1	157626519	157627014	Qsox1	1.7e-09	-	157626519	157627014	0	1	495,	0	-8.77	-7.78	4	-1.37	-3.37	-1.05
chr2	30029065	30029265	D2Wsu81e	6.6e-06	-	30029065	30029265	0	1	200,	0	-5.18	-4.63	2.48	-1	-2.66	-1.05
chr3	97009667	97009867	Bcl9	3.8e-06	-	97009667	97009867	0	1	200,	0	-5.42	-4.84	3.11	-0.661	-1.91	-1.05
chr5	73367250	73367449	Slain2	2.8e-05	+	73367250	73367449	0	1	199,	0	-4.56	-4.06	5.4	-0.575	-1.7	-1.05
chr5	139903065	139903705	Gper1	9.8e-05	+	139903065	139903705	0	1	640,	0	-4.01	-3.56	4	-1.97	-4.35	-1.05
chr5	124456323	124456669	Vps37b	3.8e-05	-	124456323	124456669	0	1	346,	0	-4.42	-3.93	3.08	-1.4	-3.44	-1.05
chr8	110080901	110081350	Wwp2	6.5e-06	+	110080901	110081350	0	1	449,	0	-5.19	-4.64	10.2	-0.417	-1.29	-1.05
chr8	128015615	128015914	Sipa1l2	5.1e-07	-	128015615	128015914	0	1	299,	0	-6.29	-5.62	8.64	-0.36	-1.15	-1.05
chr10	41439540	41441389	Cep57l1	3.7e-05	-	41439540	41441389	0	2	173,27,	0,1822	-4.43	-3.42	2.75	-0.417	-1.29	-1.05
chr10	43252618	43260750	1700021F05Rik	1.9e-10	-	43252618	43260750	0	2	345,5,	0,8127	-9.72	-8.58	4.38	-0.948	-2.53	-1.05
chr11	112646473	112646774	Sox9	8.9e-06	+	112646473	112646774	0	1	301,	0	-5.05	-4.51	3	-1.03	-2.74	-1.05
chr11	64821739	64821889	Arhgap44	4.2e-07	-	64821739	64821889	0	1	150,	0	-6.38	-5.7	2.2	-1.7	-3.93	-1.05
chr18	4674271	4674572	9430020K01Rik	2.6e-06	+	4674271	4674572	0	1	301,	0	-5.59	-4.99	1.94	-0.347	-1.12	-1.05
chr1	137279689	137279939	Ipo9	0.00017	-	137279689	137279939	0	1	250,	0	-3.76	-3.33	3.41	-0.804	-2.22	-1.04
chr1	183852160	183852411	Enah	0.00017	-	183852160	183852411	0	1	251,	0	-3.76	-3.32	5	-0.475	-1.45	-1.04
chr2	30816322	30816565	Tor1a	2.4e-08	-	30816322	30816565	0	1	243,	0	-7.62	-6.78	5.36	-1.31	-3.27	-1.04
chr3	75681884	75696730	Golim4	1.6e-07	-	75681884	75696730	0	7	215,72,69,168,110,83,26,	0,683,8312,8710,12559,13926,14820	-6.8	-6.07	4.77	-1.14	-2.96	-1.04
chr5	92022883	92023033	Parm1	0.00021	+	92022883	92023033	0	1	150,	0	-3.67	-3.25	3.22	-0.565	-1.67	-1.04
chr5	111653200	111653400	Ttc28	4.7e-05	+	111653200	111653400	0	1	200,	0	-4.33	-3.86	1.68	-0.323	-1.05	-1.04
chr5	135857421	135857671	Pom121	2.2e-06	-	135857421	135857671	0	1	250,	0	-5.66	-5.06	1.9	-1.46	-3.56	-1.04
chr6	92325821	92326021	Prickle2	8.7e-07	-	92325821	92326021	0	1	200,	0	-6.06	-5.42	4.56	-0.399	-1.24	-1.04
chr7	26014498	26014875	Gsk3a	1.4e-05	-	26014498	26014875	0	2	93,6,	0,371	-4.84	-4.32	1.71	-1.2	-3.07	-1.04
chr9	110329225	110329326	Klhl18	1.7e-07	-	110329225	110329326	0	1	101,	0	-6.77	-6.04	4.67	-0.441	-1.36	-1.04
chr13	98016447	98016647	Enc1	3.2e-08	+	98016447	98016647	0	1	200,	0	-7.49	-6.67	7.75	-0.85	-2.33	-1.04
chr15	33616103	33616599	Tspyl5	2.1e-05	-	33616103	33616599	0	1	496,	0	-4.68	-4.18	6.71	-0.762	-2.12	-1.04
chr16	45096559	45096760	Ccdc80	0.0011	+	45096559	45096760	0	1	201,	0	-2.95	-2.57	3.88	-0.533	-1.61	-1.04
chr18	37977019	37977219	Pcdhgc4	0.00066	+	37977019	37977219	0	1	200,	0	-3.18	-2.79	2.06	-0.674	-1.95	-1.04
chr1	78413712	78413813	Sgpp2	7.4e-10	+	78413712	78413813	0	1	101,	0	-9.13	-8.08	1.72	-0.394	-1.22	-1.03
chr2	179648042	179648192	Taf4a	4.2e-07	-	179648042	179648192	0	1	150,	0	-6.38	-5.7	3.13	-0.493	-1.49	-1.03
chr4	133687159	133688151	Cep85	6.6e-08	-	133687159	133688151	0	2	195,5,	0,987	-7.18	-6.4	6.27	-0.442	-1.36	-1.03
chr5	144662739	144663039	Eif2ak1	2.8e-07	+	144662739	144663039	0	1	300,	0	-6.56	-5.85	10.2	-0.345	-1.12	-1.03
chr5	107065668	107065868	Zfp644	1.5e-08	-	107065668	107065868	0	1	200,	0	-7.82	-6.96	3.71	-0.462	-1.42	-1.03
chr6	116575121	116575369	Zfp422	2.5e-08	-	116575121	116575369	0	1	248,	0	-7.6	-6.76	8.96	-0.459	-1.41	-1.03
chr6	124696378	124696628	Atn1	1.4e-06	-	124696378	124696628	0	1	250,	0	-5.84	-5.22	1.85	-1.8	-4.11	-1.03
chr7	3592440	3592939	Prpf31	4.9e-05	+	3592440	3592939	0	1	499,	0	-4.31	-3.84	7.88	-0.669	-1.93	-1.03
chr8	126358995	126359142	Rab4a	1.3e-05	+	126358995	126359142	0	1	147,	0	-4.9	-4.37	3.07	-0.438	-1.35	-1.03
chr9	20872012	20872257	Fdx1l	2.8e-09	-	20872012	20872257	0	1	245,	0	-8.55	-7.58	8.16	-0.803	-2.21	-1.03
chr9	108110817	108111116	Dag1	6.2e-10	-	108110817	108111116	0	1	299,	0	-9.21	-8.15	3.82	-2.13	-4.59	-1.03
chr10	115922365	115922466	Cnot2	4.8e-06	-	115922365	115922466	0	1	101,	0	-5.32	-4.75	8.1	-0.709	-2.02	-1.03
chr12	73201674	73202070	Jkamp	2.1e-05	+	73201674	73202070	0	1	396,	0	-4.68	-4.17	4.25	-0.796	-2.2	-1.03
chr13	8972265	8972464	Gtpbp4	3.6e-08	-	8972265	8972464	0	1	199,	0	-7.44	-6.62	3.33	-0.825	-2.27	-1.03
chr14	84933033	84933930	Pcdh17	1.7e-06	+	84933033	84933930	0	1	897,	0	-5.76	-5.15	2.89	-2.14	-4.61	-1.03
chr15	96232402	96232702	Arid2	1.7e-05	+	96232402	96232702	0	1	300,	0	-4.77	-4.26	5.94	-0.499	-1.51	-1.03
chr16	21930260	21930559	Map3k13	0.0003	+	21930260	21930559	0	1	299,	0	-3.52	-3.1	4.69	-0.411	-1.27	-1.03
chr16	91507335	91507535	Ifnar1	1.3e-11	+	91507335	91507535	0	1	200,	0	-10.9	-9.55	6.84	-0.469	-1.44	-1.03
chr16	11088192	11088490	Txndc11	1.2e-06	-	11088192	11088490	0	1	298,	0	-5.91	-5.29	3.46	-0.969	-2.58	-1.03
chr18	5772637	5773035	Zeb1	3.1e-07	+	5772637	5773035	0	1	398,	0	-6.51	-5.81	8.67	-0.595	-1.75	-1.03
chr18	50250207	50250555	Tnfaip8	9.8e-05	+	50250207	50250555	0	1	348,	0	-4.01	-3.56	4.67	-0.542	-1.62	-1.03
chrX	34430207	34430406	Nkrf	0.00017	-	34430207	34430406	0	1	199,	0	-3.76	-3.32	2.75	-0.323	-1.05	-1.03
chr2	30110838	30110987	Lrrc8a	0.0021	+	30110838	30110987	0	1	149,	0	-2.68	-2.31	3.64	-1.03	-2.73	-1.02
chr2	34532997	34533147	Gapvd1	4.3e-05	-	34532997	34533147	0	1	150,	0	-4.37	-3.89	1.88	-0.494	-1.5	-1.02
chr2	165203334	165203634	Zfp334	2.1e-07	-	165203334	165203634	0	1	300,	0	-6.68	-5.96	7	-0.619	-1.81	-1.02
chr4	33318023	33318323	Srsf12	0.0013	+	33318023	33318323	0	1	300,	0	-2.89	-2.51	3.94	-0.379	-1.19	-1.02
chr4	119766677	119766977	Hivep3	0.00038	+	119766677	119766977	0	1	300,	0	-3.42	-3.01	3.36	-0.328	-1.07	-1.02
chr6	24038781	24038981	Slc13a1	6e-05	-	24038781	24038981	0	1	200,	0	-4.22	-3.75	3.64	-0.359	-1.15	-1.02
chr6	83353808	83353958	Tet3	0.0021	-	83353808	83353958	0	1	150,	0	-2.68	-2.32	1.75	-0.423	-1.31	-1.02
chr9	106789892	106790040	Manf	0.0041	-	106789892	106790040	0	1	148,	0	-2.39	-2.04	2.13	-0.318	-1.03	-1.02
chr10	7422378	7422777	Lats1	2.6e-06	+	7422378	7422777	0	1	399,	0	-5.59	-5	6.63	-0.514	-1.55	-1.02
chr11	116665600	116665945	Mxra7	3.6e-06	-	116665600	116665945	0	1	345,	0	-5.44	-4.3	4.38	-0.582	-1.71	-1.02
chr13	58510819	58511218	Rmi1	1.6e-07	+	58510819	58511218	0	1	399,	0	-6.8	-6.07	4.89	-0.837	-2.3	-1.02
chr14	27448921	27449321	Dennd6a	1.3e-13	+	27448921	27449321	0	1	400,	0	-12.9	-11.3	7.56	-0.569	-1.68	-1.02
chr14	55088485	55088733	Lrp10	9.1e-05	+	55088485	55088733	0	1	248,	0	-4.04	-3.59	3.58	-0.371	-1.17	-1.02
chr15	78367842	78367942	Sstr3	0.00042	-	78367842	78367942	0	1	100,	0	-3.38	-2.98	1.64	-0.372	-1.18	-1.02
chr17	57184665	57184765	Slc25a23	1.1e-07	-	57184665	57184765	0	1	100,	0	-6.97	-6.22	4.23	-0.627	-1.82	-1.02
chr18	24759426	24759676	Slc39a6	1e-08	-	24759426	24759676	0	1	250,	0	-7.99	-7.1	6.73	-1.05	-2.78	-1.02
chr2	140485379	140486526	Flrt3	1.4e-07	-	140485379	140486526	0	1	1147,	0	-6.85	-6.11	9.1	-1.81	-4.14	-1.01
chr3	89143661	89143811	Adam15	7.1e-06	-	89143661	89143811	0	1	150,	0	-5.15	-4.6	1.41	-0.62	-1.81	-1.01
chr5	87245995	87246294	Ythdc1	1.1e-10	+	87245995	87246294	0	1	299,	0	-9.94	-8.77	5.22	-0.418	-1.29	-1.01
chr6	35211432	35211577	1810058I24Rik	4.9e-05	+	35211432	35211577	0	1	145,	0	-4.31	-3.83	8.12	-0.645	-1.88	-1.01
chr6	119871282	119872742	Rad52	8.3e-07	+	119871282	119872742	0	2	44,253,	0,1207	-6.08	-5.43	3.57	-0.809	-2.23	-1.01
chr9	35012155	35012306	Foxred1	1.6e-06	-	35012155	35012306	0	1	151,	0	-5.79	-5.17	4.24	-0.375	-1.19	-1.01
chr9	110290041	110290242	Ptpn23	7.9e-07	-	110290041	110290242	0	1	201,	0	-6.1	-5.45	2.58	-1.1	-2.85	-1.01
chr10	18244164	18244365	Nhsl1	0.00025	+	18244164	18244365	0	1	201,	0	-3.61	-3.19	3.6	-0.417	-1.29	-1.01
chr10	70844110	70844608	Ipmk	6.5e-10	+	70844110	70844608	0	1	498,	0	-9.19	-8.13	4.59	-0.91	-2.46	-1.01
chr11	98071861	98072459	Cdk12	4.4e-07	+	98071861	98072459	0	1	598,	0	-6.36	-5.68	7.08	-0.445	-1.37	-1.01
chr11	105784189	105785286	Tanc2	4.5e-07	+	105784189	105785286	0	1	1097,	0	-6.35	-5.67	8.25	-1.05	-2.76	-1.01
chr11	78355861	78356158	Tmem97	0.00066	-	78355861	78356158	0	1	297,	0	-3.18	-2.79	6.58	-0.492	-1.49	-1.01
chr12	99996932	99997082	Zc3h14	9.5e-07	+	99996932	99997082	0	1	150,	0	-6.02	-5.38	1.5	-0.595	-1.75	-1.01
chr13	54783942	54784042	Rnf44	5.1e-05	-	54783942	54784042	0	1	100,	0	-4.29	-3.81	1.91	-0.426	-1.32	-1.01
chr15	83407060	83407210	Ttll12	2.2e-08	-	83407060	83407210	0	1	150,	0	-7.65	-6.81	1.9	-0.351	-1.13	-1.01
chr16	4038988	4039256	Dnase1	0.00044	+	4038988	4039256	0	2	67,127,	0,141	-3.36	-2.95	5.2	-0.315	-1.02	-1.01
chr16	16422615	16422814	Fgd4	1.1e-06	-	16422615	16422814	0	1	199,	0	-5.97	-5.34	2.75	-0.323	-1.05	-1.01
chr16	28162169	28162519	Fgf12	6.2e-08	-	28162169	28162519	0	1	350,	0	-7.21	-6.42	4.68	-0.725	-2.05	-1.01
chr17	25099265	25099366	Cramp1l	0.00034	-	25099265	25099366	0	1	101,	0	-3.47	-3.06	3.55	-0.348	-1.12	-1.01
chr18	31882119	31882616	Sap130	3.2e-11	+	31882119	31882616	0	1	497,	0	-10.5	-9.21	12.1	-1.55	-3.7	-1.01
chr18	35022380	35022530	Egr1	7.2e-08	+	35022380	35022530	0	1	150,	0	-7.14	-6.37	2.94	-0.395	-1.23	-1.01
chr19	7170077	7170674	Flrt1	1.2e-05	-	7170077	7170674	0	1	597,	0	-4.93	-4.4	4.45	-0.323	-1.05	-1.01
chrX	17828002	17828152	Kdm6a	8.5e-07	+	17828002	17828152	0	1	150,	0	-6.07	-5.42	2.56	-0.499	-1.51	-1.01
chr1	75481423	75481573	Tmem198	0.00011	+	75481423	75481573	0	1	150,	0	-3.94	-3.5	1.57	-0.778	-2.15	-1
chr2	17967497	17967895	Skida1	3.1e-08	-	17967497	17967895	0	1	398,	0	-7.51	-6.69	8.92	-1.56	-3.72	-1
chr10	102007765	102008012	Rassf9	3.4e-05	+	102007765	102008012	0	1	247,	0	-4.47	-3.45	2.4	-0.463	-1.42	-1
chr11	49028639	49028988	Zfp62	0.0001	+	49028639	49028988	0	1	349,	0	-3.98	-3.53	9.88	-1.17	-3.01	-1
chr12	114374970	114375120	Mta1	5.9e-05	+	114374970	114375120	0	1	150,	0	-4.23	-3.76	1.69	-0.816	-2.25	-1
chr14	55685065	55685165	Zfhx2	0.0019	-	55685065	55685165	0	1	100,	0	-2.71	-2.34	1.5	-0.423	-1.31	-1
chr17	88862228	88862329	Foxn2	1.4e-05	+	88862228	88862329	0	1	101,	0	-4.86	-4.34	8.62	-0.508	-1.54	-1
chr3	88981985	88983112	Scamp3	2e-07	+	88981985	88983112	0	2	4,96,	0,1031	-6.7	-5.98	1.88	-0.539	-1.62	-0.998
chr10	3457878	3457979	Ipcef1	6.6e-07	+	3457878	3457979	0	1	101,	0	-6.18	-5.52	2.31	-0.465	-1.43	-0.998
chr4	148491981	148492130	Dffa	5.8e-06	+	148491981	148492130	0	1	149,	0	-5.24	-4.68	3.29	-0.423	-1.32	-0.997
chr17	32338471	32339451	Brd4	0.00028	-	32338471	32339451	0	2	66,333,	0,647	-3.56	-3.14	2.5	-1.73	-3.99	-0.997
chr9	55285021	55285267	AI118078	6.9e-08	+	55285021	55285267	0	1	246,	0	-7.16	-6.38	2.74	-1.4	-3.43	-0.995
chr11	62143045	62143146	Ncor1	5.2e-05	-	62143045	62143146	0	1	101,	0	-4.28	-3.8	1.39	-0.661	-1.92	-0.995
chr3	68834328	68835687	Smc4	0.00058	+	68834328	68835687	0	3	26,145,29,	0,1001,1330	-3.24	-2.38	1.93	-0.477	-1.46	-0.994
chr13	101573099	101573298	Slc30a5	8.9e-06	-	101573099	101573298	0	1	199,	0	-5.05	-4.51	3.36	-0.459	-1.4	-0.994
chr15	100407339	100407539	Pou6f1	2.5e-07	-	100407339	100407539	0	1	200,	0	-6.61	-5.9	2.55	-0.997	-2.63	-0.993
chr1	188561533	188563598	Rrp15	3.1e-06	-	188561533	188563598	0	2	31,116,	0,1949	-5.51	-4.93	2.76	-0.455	-1.4	-0.992
chr3	88625152	88625403	5830417I10Rik	1.1e-06	+	88625152	88625403	0	1	251,	0	-5.97	-5.34	6.55	-0.676	-1.96	-0.992
chr2	128438358	128438459	Anapc1	3.9e-10	-	128438358	128438459	0	1	101,	0	-9.41	-8.31	5.5	-0.315	-1.02	-0.99
chr4	43544683	43544883	Tln1	1.2e-07	-	43544683	43544883	0	1	200,	0	-6.91	-6.16	3.58	-0.749	-2.09	-0.987
chr17	46536024	46536274	Zfp318	2.4e-08	+	46536024	46536274	0	1	250,	0	-7.62	-6.78	3	-0.483	-1.47	-0.987
chr1	181459185	181459435	Tfb2m	2.2e-06	-	181459185	181459435	0	1	250,	0	-5.65	-5.05	4.71	-0.633	-1.84	-0.986
chr7	52729231	52729331	Dhdh	0.00071	-	52729231	52729331	0	1	100,	0	-3.15	-2.76	2.24	-0.319	-1.03	-0.986
chr10	82828565	82828863	D10Wsu102e	5.8e-09	+	82828565	82828863	0	1	298,	0	-8.24	-7.32	5.2	-0.816	-2.25	-0.986
chr1	184376800	184378564	Trp53bp2	2.5e-07	+	184376800	184378564	0	2	67,33,	0,1731	-6.61	-5.9	1.79	-0.451	-1.39	-0.985
chr17	24817656	24817888	Zfp598	2e-07	+	24817656	24817888	0	2	87,63,	0,169	-6.69	-5.97	1.93	-1	-2.66	-0.985
chr3	89869472	89869672	1700094D03Rik	3.3e-08	+	89869472	89869672	0	1	200,	0	-7.48	-6.66	6.25	-0.609	-1.78	-0.984
chr9	20872007	20872258	Raver1-fdx1l	9.1e-10	-	20872007	20872258	0	1	251,	0	-9.04	-8	8.66	-0.742	-2.07	-0.984
chr17	56397011	56397111	Fem1a	9.5e-06	+	56397011	56397111	0	1	100,	0	-5.02	-4.48	2.56	-0.406	-1.26	-0.984
chr16	17575791	17576040	Slc7a4	0.00048	-	17575791	17576040	0	1	249,	0	-3.32	-2.92	3.29	-0.319	-1.03	-0.983
chr9	62643429	62643580	Fem1b	1e-07	-	62643429	62643580	0	1	151,	0	-6.99	-6.23	5.5	-0.555	-1.65	-0.982
chr11	95692826	95693075	Abi3	7.9e-12	-	95692826	95693075	0	1	249,	0	-11.1	-9.74	4.98	-0.653	-1.9	-0.982
chr12	47800902	47801353	Nova1	1.3e-10	-	47800902	47801353	0	1	451,	0	-9.89	-8.73	6.83	-0.611	-1.79	-0.982
chr18	55147768	55148117	Zfp608	2.8e-06	-	55147768	55148117	0	1	349,	0	-5.56	-4.97	5.62	-0.343	-1.11	-0.982
chr2	149943238	149943689	Zfp120	1.1e-05	-	149943238	149943689	0	1	451,	0	-4.95	-3.88	5.2	-0.499	-1.52	-0.981
chr4	134359668	134359818	Tmem57	2.7e-05	-	134359668	134359818	0	1	150,	0	-4.57	-4.07	2.82	-0.42	-1.3	-0.981
chr10	78529406	78529805	2610008E11Rik	5.4e-05	-	78529406	78529805	0	1	399,	0	-4.27	-3.8	5.38	-1.27	-3.18	-0.981
chr14	75727783	75727933	Zc3h13	1.7e-05	+	75727783	75727933	0	1	150,	0	-4.78	-4.27	2.96	-0.494	-1.5	-0.979
chr4	129804650	129804748	Pef1	0.00069	+	129804650	129804748	0	1	98,	0	-3.16	-2.77	2.98	-0.66	-1.91	-0.978
chr10	25995949	25999451	L3mbtl3	0.0025	-	25995949	25999451	0	2	120,29,	0,3473	-2.61	-1.8	3.86	-0.421	-1.3	-0.978
chr15	96201308	96201458	Arid2	5.4e-06	+	96201308	96201458	0	1	150,	0	-5.27	-4.71	2.3	-0.427	-1.32	-0.978
chr18	4674969	4675369	9430020K01Rik	2.6e-06	+	4674969	4675369	0	1	400,	0	-5.59	-4.99	2.13	-0.958	-2.56	-0.978
chr17	80797276	80799092	Sos1	2.1e-07	-	80797276	80799092	0	2	736,12,	0,1804	-6.67	-5.95	8.5	-0.718	-2.04	-0.977
chr2	172201304	172201638	Cstf1	1.6e-05	+	172201304	172201638	0	2	111,87,	0,247	-4.79	-4.27	2.95	-0.492	-1.49	-0.976
chr2	26315219	26315320	Notch1	3.5e-05	-	26315219	26315320	0	1	101,	0	-4.45	-3.96	2.24	-0.316	-1.02	-0.976
chr8	87090092	87091617	Cacna1a	3.2e-14	+	87090092	87091617	0	2	200,100,	0,1425	-13.5	-11.8	1.81	-0.796	-2.2	-0.976
chr6	126051778	126052328	Ntf3	2.6e-08	-	126051778	126052328	0	1	550,	0	-7.59	-6.75	13.6	-2.86	-5.89	-0.975
chr7	53352985	53353133	Kcnj11	0.002	-	53352985	53353133	0	1	148,	0	-2.7	-2.33	3.29	-0.709	-2.02	-0.975
chr11	82578243	82578492	Zfp830	3.3e-10	+	82578243	82578492	0	1	249,	0	-9.48	-8.38	4.1	-0.577	-1.7	-0.975
chr4	86471596	86471897	Dennd4c	7.4e-07	+	86471596	86471897	0	1	301,	0	-6.13	-5.48	2.45	-0.415	-1.28	-0.974
chr1	60546504	60546654	Raph1	4e-05	-	60546504	60546654	0	1	150,	0	-4.4	-3.92	2.69	-0.347	-1.12	-0.973
chr3	108706807	108708042	Prpf38b	1e-21	-	108706807	108708042	0	2	873,14,	0,1221	-21	-18.4	7.38	-0.496	-1.5	-0.973
chr5	39063113	39063712	Zfp518b	5.2e-07	-	39063113	39063712	0	1	599,	0	-6.28	-5.61	5.69	-0.61	-1.78	-0.973
chr14	26466483	26469293	Zmiz1	0.0015	+	26466483	26469293	0	2	10,140,	0,2670	-2.81	-2.44	1.72	-1.23	-3.11	-0.973
chr16	28828198	28828397	Mb21d2	1.7e-06	-	28828198	28828397	0	1	199,	0	-5.77	-5.16	5.22	-0.598	-1.76	-0.973
chr5	77285824	77286274	C530008M17Rik	1.6e-08	+	77285824	77286274	0	1	450,	0	-7.8	-6.94	2.11	-2.84	-5.8	-0.972
chr1	185860964	185861458	Dusp10	8.9e-06	+	185860964	185861458	0	1	494,	0	-5.05	-4.51	3.84	-1.4	-3.44	-0.971
chr18	22687977	22688278	Asxl3	3.2e-05	+	22687977	22688278	0	1	301,	0	-4.49	-3.47	2.5	-0.848	-2.32	-0.971
chrX	98491298	98492288	Med12	3e-06	+	98491298	98492288	0	3	129,141,31,	0,633,959	-5.53	-4.94	1.83	-1.3	-3.23	-0.971
chr12	4857378	4857924	BC068281	6.5e-06	+	4857378	4857924	0	1	546,	0	-5.19	-4.63	5.67	-0.442	-1.36	-0.97
chr14	73918061	73918255	Med4	5.6e-06	+	73918061	73918255	0	1	194,	0	-5.25	-4.69	2.3	-0.793	-2.18	-0.97
chr16	13948869	13949068	Mpv17l	4.7e-06	+	13948869	13949068	0	1	199,	0	-5.33	-4.77	2.18	-0.674	-1.95	-0.97
chr19	43922599	43924693	Dnmbp	2.6e-09	-	43922599	43924693	0	2	169,428,	0,1666	-8.58	-7.61	5.67	-0.888	-2.4	-0.97
chr7	125988363	125988513	Knop1	9.8e-06	-	125988363	125988513	0	1	150,	0	-5.01	-4.47	4	-0.306	-1	-0.969
chr9	44316291	44317051	Bcl9l	4.4e-05	+	44316291	44317051	0	2	226,273,	0,487	-4.36	-3.88	4.89	-2.14	-4.63	-0.969
chr12	30606529	30606729	Myt1l	9.5e-08	+	30606529	30606729	0	1	200,	0	-7.02	-6.26	7.53	-0.43	-1.33	-0.969
chr4	106113334	106113683	Usp24	1.3e-07	+	106113334	106113683	0	1	349,	0	-6.88	-6.14	5.5	-0.888	-2.4	-0.968
chr10	127180045	127180446	Zbtb39	1.6e-05	+	127180045	127180446	0	1	401,	0	-4.79	-4.28	4.86	-0.413	-1.28	-0.968
chr5	135857869	135858119	Pom121	9.8e-07	-	135857869	135858119	0	1	250,	0	-6.01	-5.37	2.26	-0.552	-1.64	-0.967
chr6	21923665	21923913	Ing3	2.2e-06	+	21923665	21923913	0	1	248,	0	-5.66	-5.06	8.22	-0.554	-1.64	-0.967
chr8	73109526	73109875	Ell	6.9e-09	+	73109526	73109875	0	1	349,	0	-8.16	-7.26	2.8	-1.12	-2.9	-0.967
chr12	39557754	39557854	Etv1	7.8e-05	+	39557754	39557854	0	1	100,	0	-4.11	-3.65	1.91	-0.926	-2.5	-0.967
chr5	130816589	130816839	Tyw1	9.3e-08	+	130816589	130816839	0	1	250,	0	-7.03	-6.27	4.43	-0.6	-1.76	-0.966
chr11	79748499	79748798	Utp6	1.7e-06	-	79748499	79748798	0	1	299,	0	-5.76	-5.15	5	-0.787	-2.17	-0.966
chr7	104810812	104813140	Rsf1	9.3e-07	+	104810812	104813140	0	2	279,71,	0,2257	-6.03	-5.39	4.12	-0.848	-2.32	-0.965
chr15	78796912	78798161	Triobp	3.1e-06	+	78796912	78798161	0	1	1249,	0	-5.51	-4.93	4.25	-3.21	-6.3	-0.965
chr17	22986797	22986948	Zfp945	0.00072	-	22986797	22986948	0	1	151,	0	-3.14	-2.29	3	-0.42	-1.3	-0.965
chr3	87859065	87859566	Gpatch4	5e-12	+	87859065	87859566	0	1	501,	0	-11.3	-9.92	9.41	-2.32	-4.92	-0.964
chr4	124515694	124516094	Mtf1	1.6e-05	+	124515694	124516094	0	1	400,	0	-4.79	-4.27	3.86	-0.647	-1.88	-0.964
chr9	119372691	119372992	Exog	2.4e-07	+	119372691	119372992	0	1	301,	0	-6.62	-5.91	3.78	-0.611	-1.79	-0.964
chr11	74650034	74650284	Mnt	6.2e-05	+	74650034	74650284	0	1	250,	0	-4.21	-3.74	5.08	-0.477	-1.46	-0.964
chr11	77850668	77850868	Dhrs13	1.3e-06	+	77850668	77850868	0	1	200,	0	-5.87	-5.24	6.8	-0.436	-1.34	-0.964
chr12	32172116	32173156	Cbll1	2.8e-08	-	32172116	32173156	0	1	1040,	0	-7.55	-6.72	6.2	-2.7	-5.49	-0.964
chr6	90612624	90612724	Iqsec1	2.7e-07	-	90612624	90612724	0	1	100,	0	-6.57	-5.87	2.58	-0.327	-1.07	-0.963
chr9	107492301	107492690	Ifrd2	0.00021	+	107492301	107492690	0	3	52,85,62,	0,138,327	-3.68	-3.26	2.58	-0.346	-1.12	-0.963
chr11	69729771	69730044	Gps2	0.0011	+	69729771	69730044	0	2	24,123,	0,150	-2.94	-2.56	1.92	-0.459	-1.41	-0.963
chr11	71967897	71968097	4933427D14Rik	8.3e-06	-	71967897	71968097	0	1	200,	0	-5.08	-4.53	6.64	-0.897	-2.43	-0.963
chr13	53563477	53567707	Msx2	9.3e-09	-	53563477	53567707	0	2	485,7,	0,4223	-8.03	-7.14	7.6	-0.847	-2.32	-0.963
chr4	44943948	44944048	Zcchc7	0.00013	+	44943948	44944048	0	1	100,	0	-3.88	-3.44	3.63	-0.373	-1.18	-0.962
chr6	62329881	62330328	Ccser1	1e-07	+	62329881	62330328	0	1	447,	0	-6.98	-6.22	6.5	-0.334	-1.09	-0.962
chr19	21355891	21355992	Zfand5	1.6e-12	+	21355891	21355992	0	1	101,	0	-11.8	-10.3	2.39	-0.599	-1.76	-0.962
chr11	76594887	76594987	Cpd	7.6e-05	-	76594887	76594987	0	1	100,	0	-4.12	-3.66	2.56	-0.319	-1.03	-0.961
chr19	16030412	16030613	Cep78	3.9e-06	-	16030412	16030613	0	1	201,	0	-5.41	-4.83	11.8	-0.356	-1.14	-0.961
chr11	75835267	75835416	Fam101b	0.0027	-	75835267	75835416	0	1	149,	0	-2.57	-2.21	2.88	-0.375	-1.18	-0.96
chr11	118367015	118374653	Rbfox3	5.8e-09	-	118367015	118374653	0	2	59,190,	0,7448	-8.24	-7.32	2.18	-1.56	-3.72	-0.96
chr2	119095959	119096106	Rhov	8.1e-06	-	119095959	119096106	0	1	147,	0	-5.09	-3.99	3.25	-0.336	-1.09	-0.959
chr19	24550767	24551366	Fam122a	2.5e-11	-	24550767	24551366	0	1	599,	0	-10.6	-9.28	8.57	-0.831	-2.29	-0.958
chr3	89560958	89564609	Chrnb2	0.00014	-	89560958	89564609	0	2	234,16,	0,3635	-3.85	-3.41	1.79	-1	-2.65	-0.957
chr4	24935195	24935788	Gpr63	1.7e-08	+	24935195	24935788	0	1	593,	0	-7.78	-6.92	9.31	-0.759	-2.12	-0.957
chr2	168008841	168009287	Adnp	4e-06	-	168008841	168009287	0	1	446,	0	-5.4	-4.83	3.59	-2.32	-4.89	-0.956
chr9	86648699	86648799	Prss35	0.00032	+	86648699	86648799	0	1	100,	0	-3.5	-2.61	1.6	-0.422	-1.31	-0.956
chr10	13850918	13851267	Hivep2	0.015	+	13850918	13851267	0	1	349,	0	-1.82	-1.49	2.35	-1.7	-3.94	-0.956
chr11	97000371	97000521	Tbkbp1	1.9e-10	-	97000371	97000521	0	1	150,	0	-9.71	-8.57	1.24	-1	-2.65	-0.956
chrX	106200461	106208621	Hmgn5	3.2e-14	-	106200461	106208621	0	6	949,135,54,30,24,31,	0,3039,5431,5734,6299,8129	-13.5	-11.8	5.09	-2.72	-5.52	-0.956
chr5	145981969	145982070	Zkscan5	4.8e-06	+	145981969	145982070	0	1	101,	0	-5.32	-4.75	1.89	-0.308	-1.01	-0.955
chr17	21163473	21163723	Zfp160	3.1e-05	+	21163473	21163723	0	1	250,	0	-4.51	-4.02	5.11	-0.41	-1.27	-0.955
chr7	19547777	19548326	Nova2	4.2e-07	+	19547777	19548326	0	1	549,	0	-6.38	-5.69	4.28	-0.893	-2.41	-0.954
chr10	128202779	128202929	Wibg	3e-05	+	128202779	128202929	0	1	150,	0	-4.52	-4.03	2.62	-0.448	-1.38	-0.954
chr2	109872501	109881461	Ccdc34	2e-09	+	109872501	109881461	0	3	95,159,44,	0,8229,8916	-8.69	-7.71	4.18	-0.629	-1.83	-0.953
chr7	99596161	99596411	Dlg2	4.7e-05	+	99596161	99596411	0	1	250,	0	-4.33	-3.85	2.02	-0.454	-1.4	-0.953
chr7	91258760	91258910	Abhd17c	0.0068	-	91258760	91258910	0	1	150,	0	-2.17	-1.82	2.35	-0.522	-1.57	-0.953
chr8	86735540	86736190	Zswim4	6.3e-09	-	86735540	86736190	0	1	650,	0	-8.2	-7.29	8.69	-1.32	-3.3	-0.953
chr8	87437043	87437222	Mast1	4.3e-10	-	87437043	87437222	0	2	97,4,	0,175	-9.37	-8.28	1.32	-0.959	-2.57	-0.952
chr11	109314425	109314574	LOC100503496	0.00032	+	109314425	109314574	0	1	149,	0	-3.5	-3.09	6	-0.448	-1.38	-0.952
chr14	55475407	55476254	Homez	1e-07	-	55475407	55476254	0	1	847,	0	-6.99	-6.23	6.71	-1.19	-3.05	-0.952
chr18	74129998	74130346	Mapk4	1.5e-05	-	74129998	74130346	0	1	348,	0	-4.83	-4.31	5.06	-0.958	-2.56	-0.951
chr8	4209641	4210982	BC068157	3.5e-07	-	4209641	4210982	0	1	1341,	0	-6.46	-5.77	11.3	-1.45	-3.54	-0.949
chr11	109314447	109314597	Slc16a6	0.0003	-	109314447	109314597	0	1	150,	0	-3.52	-3.11	3.69	-0.31	-1.01	-0.948
chr15	81457634	81457835	Ep300	0.0093	+	81457634	81457835	0	1	201,	0	-2.03	-1.69	1.74	-0.53	-1.59	-0.948
chr16	12267601	12268201	Shisa9	5e-10	+	12267601	12268201	0	1	600,	0	-9.3	-8.22	7.04	-0.324	-1.05	-0.948
chr11	50013269	50013567	3010026O09Rik	9.3e-10	+	50013269	50013567	0	1	298,	0	-9.03	-7.99	9.19	-0.529	-1.59	-0.947
chr12	76594486	76616722	Ppp2r5e	9.3e-10	-	76594486	76616722	0	2	16,134,	0,22102	-9.03	-7.99	6.86	-0.402	-1.25	-0.947
chr1	60038502	60039201	Fam117b	3.4e-08	+	60038502	60039201	0	1	699,	0	-7.47	-6.65	11.4	-0.837	-2.3	-0.946
chr13	94209607	94211122	Jmy	8.9e-08	-	94209607	94211122	0	2	97,153,	0,1362	-7.05	-6.28	2.9	-0.513	-1.55	-0.946
chr1	84692596	84692697	Dner	2.8e-08	-	84692596	84692697	0	1	101,	0	-7.56	-6.73	4.95	-0.314	-1.02	-0.945
chr10	92702340	92702491	Cdk17	2.6e-06	+	92702340	92702491	0	1	151,	0	-5.59	-4.99	4.78	-0.329	-1.08	-0.945
chr8	125792510	125792710	Zfp276	0.0027	+	125792510	125792710	0	1	200,	0	-2.57	-2.21	1.85	-0.633	-1.84	-0.944
chr15	6746963	6747163	Rictor	1.1e-07	+	6746963	6747163	0	1	200,	0	-6.95	-6.2	5.8	-0.803	-2.21	-0.944
chr8	97852212	97852509	Zfp319	0.00078	-	97852212	97852509	0	1	297,	0	-3.11	-2.72	3	-0.672	-1.94	-0.943
chr4	55093585	55094386	Zfp462	1.8e-05	+	55093585	55094386	0	1	801,	0	-4.74	-4.22	8.73	-2	-4.4	-0.942
chr7	112629178	112629374	Prkcdbp	0.00012	-	112629178	112629374	0	1	196,	0	-3.91	-3.46	2.78	-0.848	-2.32	-0.942
chr11	80207881	80207981	Zfp207	1.8e-06	+	80207881	80207981	0	1	100,	0	-5.75	-5.14	1.71	-0.508	-1.54	-0.942
chr5	30002168	30002268	Ube3c	0.00037	+	30002168	30002268	0	1	100,	0	-3.43	-3.02	2.39	-0.401	-1.25	-0.941
chr2	179834813	179835061	Hrh3	0.00026	-	179834813	179835061	0	1	248,	0	-3.58	-3.16	3.11	-0.589	-1.73	-0.94
chr17	37086286	37086386	Ppp1r11	1.3e-06	-	37086286	37086386	0	1	100,	0	-5.9	-5.27	3.17	-0.429	-1.33	-0.94
chr8	69000442	69000739	Tma16	5e-06	-	69000442	69000739	0	1	297,	0	-5.3	-4.18	2.64	-0.4	-1.25	-0.939
chr12	21331069	21331420	Adam17	4.3e-09	-	21331069	21331420	0	1	351,	0	-8.37	-7.43	5.11	-0.636	-1.85	-0.939
chr14	49693545	49693793	Ap5m1	5.4e-06	+	49693545	49693793	0	1	248,	0	-5.27	-4.71	5.36	-0.41	-1.27	-0.939
chr12	70285835	70286082	Mgat2	2.8e-09	+	70285835	70286082	0	1	247,	0	-8.55	-7.59	2.73	-0.347	-1.12	-0.938
chr15	78986476	78987020	Sox10	1.2e-05	-	78986476	78987020	0	1	544,	0	-4.92	-4.39	6.95	-1.05	-2.78	-0.938
chrX	160391502	160395870	Zrsr2	5.6e-05	-	160391502	160395870	0	4	86,109,82,23,	0,803,2901,4345	-4.25	-3.78	4	-0.415	-1.28	-0.938
chr2	154357086	154361704	Cbfa2t2	1.8e-07	+	154357086	154361704	0	2	62,1085,	0,3533	-6.75	-6.02	8.17	-1.46	-3.55	-0.937
chr2	59680824	59681324	Tanc1	2.8e-08	+	59680824	59681324	0	1	500,	0	-7.55	-6.72	4.12	-0.747	-2.08	-0.936
chr11	44818263	44818364	Ebf1	7.1e-10	+	44818263	44818364	0	1	101,	0	-9.15	-8.1	7.88	-0.423	-1.31	-0.936
chr16	94970388	94970638	Kcnj6	2.6e-08	-	94970388	94970638	0	1	250,	0	-7.58	-6.74	3.14	-0.553	-1.64	-0.936
chr6	81911785	81912086	Mrpl19	5.5e-09	-	81911785	81912086	0	1	301,	0	-8.26	-7.34	5.55	-0.51	-1.54	-0.935
chr11	98633169	98633269	Nr1d1	0.00032	-	98633169	98633269	0	1	100,	0	-3.49	-3.08	1.39	-0.676	-1.96	-0.935
chr14	26480778	26480879	Zmiz1	5.4e-06	+	26480778	26480879	0	1	101,	0	-5.27	-4.71	1.13	-1.25	-3.15	-0.935
chr5	137756428	137756577	Slc12a9	3.5e-07	-	137756428	137756577	0	1	149,	0	-6.45	-5.76	2.14	-0.315	-1.02	-0.934
chr7	87226495	87226744	Zfp710	0.00062	+	87226495	87226744	0	1	249,	0	-3.21	-2.82	4.2	-0.494	-1.5	-0.933
chr11	89897034	89897231	Tmem100	0.00095	+	89897034	89897231	0	1	197,	0	-3.02	-2.64	5.75	-0.683	-1.97	-0.933
chrX	155801395	155801795	Rps6ka3	3.4e-07	+	155801395	155801795	0	1	400,	0	-6.47	-5.78	5.43	-0.586	-1.72	-0.932
chr2	32087908	32088059	Prrc2b	0.0021	+	32087908	32088059	0	1	151,	0	-2.67	-2.31	1.42	-1.23	-3.11	-0.931
chr12	81440455	81440754	Dcaf5	2e-15	-	81440455	81440754	0	1	299,	0	-14.7	-12.8	6.54	-0.907	-2.45	-0.931
chr7	28261561	28261948	Sertad3	3.3e-06	+	28261561	28261948	0	1	387,	0	-5.48	-4.89	6.67	-1.05	-2.76	-0.93
chr19	25485010	25485408	Kank1	1.5e-05	+	25485010	25485408	0	1	398,	0	-4.82	-4.3	5.57	-0.642	-1.86	-0.93
chr19	46776091	46776389	2010012O05Rik	1.7e-05	+	46776091	46776389	0	1	298,	0	-4.76	-4.25	8.8	-0.326	-1.06	-0.93
chrX	99711252	99711402	Phka1	2.3e-06	-	99711252	99711402	0	1	150,	0	-5.64	-5.04	3.36	-0.372	-1.18	-0.93
chr15	34070449	34070897	Mtdh	1.3e-08	+	34070449	34070897	0	1	448,	0	-7.88	-7	9.71	-0.633	-1.84	-0.929
chr2	153049442	153050087	Tspyl3	8.7e-05	-	153049442	153050087	0	1	645,	0	-4.06	-3.61	6.73	-1.18	-3.03	-0.928
chr4	139172419	139172569	Iffo2	7.8e-05	+	139172419	139172569	0	1	150,	0	-4.11	-3.65	3.37	-0.306	-1	-0.928
chr7	134486657	134486958	Zfp768	0.0036	-	134486657	134486958	0	1	301,	0	-2.44	-2.08	2.96	-0.796	-2.2	-0.928
chr10	18245761	18246511	Nhsl1	9.5e-07	+	18245761	18246511	0	1	750,	0	-6.02	-5.38	4.59	-1	-2.65	-0.928
chr8	112083536	112084029	Dhx38	0.00027	-	112083536	112084029	0	2	57,44,	0,449	-3.57	-3.15	1.79	-0.639	-1.86	-0.927
chr9	103402320	103402471	Tmem108	9.5e-08	-	103402320	103402471	0	1	151,	0	-7.02	-6.26	2.11	-0.326	-1.06	-0.927
chr11	95019187	95019530	A730090H04Rik	9.1e-05	+	95019187	95019530	0	1	343,	0	-4.04	-3.58	5	-1.01	-2.68	-0.927
chr17	46549236	46549935	Zfp318	2.5e-11	+	46549236	46549935	0	1	699,	0	-10.6	-9.32	6.22	-0.761	-2.12	-0.927
chr17	56542097	56542246	Kdm4b	0.0004	+	56542097	56542246	0	1	149,	0	-3.4	-2.99	2.7	-0.523	-1.58	-0.927
chr7	99809942	99810390	Pcf11	1.4e-05	-	99809942	99810390	0	1	448,	0	-4.84	-4.32	4.62	-0.611	-1.78	-0.926
chr6	147538972	147555473	Ccdc91	6.9e-06	+	147538972	147555473	0	4	29,69,177,70,	0,118,1588,16431	-5.16	-4.6	2.17	-0.509	-1.54	-0.924
chr10	126531614	126531765	Os9	6e-07	-	126531614	126531765	0	1	151,	0	-6.22	-5.56	6.29	-0.424	-1.32	-0.923
chr7	88169519	88169820	Zfp592	8.1e-05	+	88169519	88169820	0	1	301,	0	-4.09	-3.64	4.32	-0.576	-1.7	-0.922
chr4	118213741	118213938	Tmem125	3.2e-17	-	118213741	118213938	0	1	197,	0	-16.5	-14.4	3.11	-0.327	-1.07	-0.92
chr6	38441503	38441903	Ubn2	5.4e-08	+	38441503	38441903	0	1	400,	0	-7.27	-6.48	6.29	-0.513	-1.55	-0.92
chr2	91118825	91118974	1110051M20Rik	1.9e-05	-	91118825	91118974	0	1	149,	0	-4.73	-4.22	1.92	-0.574	-1.69	-0.919
chr13	112504968	112505666	Mier3	6.6e-07	+	112504968	112505666	0	1	698,	0	-6.18	-5.52	6.5	-0.954	-2.54	-0.919
chr14	32869574	32871512	Galnt15	5.4e-07	+	32869574	32871512	0	2	19,181,	0,1757	-6.27	-5.6	3.84	-0.448	-1.38	-0.918
chr17	25704236	25704437	Sox8	1.3e-07	-	25704236	25704437	0	1	201,	0	-6.9	-6.15	1.86	-0.803	-2.21	-0.918
chr2	155231383	155232429	Ncoa6	2.5e-07	-	155231383	155232429	0	1	1046,	0	-6.6	-5.9	15.7	-2.32	-4.88	-0.916
chr10	85517533	85517934	Syn3	5.4e-07	-	85517533	85517934	0	1	401,	0	-6.27	-5.6	4.62	-0.459	-1.41	-0.916
chr19	11848898	11849045	Mrpl16	1e-06	+	11848898	11849045	0	1	147,	0	-5.98	-5.35	5.29	-0.673	-1.94	-0.916
chr11	105783093	105783592	Tanc2	3e-05	+	105783093	105783592	0	1	499,	0	-4.52	-4.02	4.64	-0.734	-2.06	-0.915
chr12	105929682	105929882	Dicer1	1.8e-05	-	105929682	105929882	0	1	200,	0	-4.74	-4.23	4.22	-0.595	-1.75	-0.915
chr6	72516213	72516710	Elmod3	2.8e-06	-	72516213	72516710	0	1	497,	0	-5.56	-4.97	7.74	-0.42	-1.3	-0.914
chr5	138544372	138544522	Zkscan1	0.00093	+	138544372	138544522	0	1	150,	0	-3.03	-2.64	3.21	-0.337	-1.09	-0.913
chr5	20503716	20504509	Ptpn12	1.2e-07	-	20503716	20504509	0	1	793,	0	-6.93	-6.18	8.11	-0.907	-2.45	-0.913
chr8	124957936	124958035	Mvd	0.0031	-	124957936	124958035	0	1	99,	0	-2.51	-2.15	1.63	-0.627	-1.83	-0.913
chr12	68768760	68769060	Gm17821	3.2e-14	-	68768760	68769060	0	1	300,	0	-13.5	-11.8	2.8	-1.02	-2.7	-0.913
chr1	14160586	14160886	Eya1	2.5e-06	-	14160586	14160886	0	1	300,	0	-5.6	-4.44	5.5	-0.375	-1.18	-0.912
chr15	82682647	82682897	Tcf20	0.0004	-	82682647	82682897	0	1	250,	0	-3.4	-2.99	2.79	-0.507	-1.53	-0.912
chr5	115177665	115177816	Git2	0.02	-	115177665	115177816	0	1	151,	0	-1.69	-1.37	2.14	-0.52	-1.57	-0.911
chr8	81895729	81896180	Smad1	1.6e-06	-	81895729	81896180	0	1	451,	0	-5.8	-5.19	7.38	-0.408	-1.27	-0.911
chr10	58910523	58910623	Mcu	6.5e-08	-	58910523	58910623	0	1	100,	0	-7.19	-6.41	2.88	-0.516	-1.56	-0.911
chr2	9872762	9873407	Taf3	8.5e-08	-	9872762	9873407	0	1	645,	0	-7.07	-6.31	5.44	-0.888	-2.4	-0.91
chr11	95692817	95693062	Phospho1	9.8e-05	+	95692817	95693062	0	1	245,	0	-4.01	-3.56	6.13	-0.419	-1.3	-0.91
chr3	86350288	86350829	Mab21l2	4e-06	-	86350288	86350829	0	1	541,	0	-5.4	-4.82	7.44	-0.619	-1.81	-0.909
chr11	60001107	60001257	Rai1	4.9e-06	+	60001107	60001257	0	1	150,	0	-5.31	-4.75	6.11	-0.485	-1.48	-0.909
chr13	96373540	96373691	F2r	0.001	-	96373540	96373691	0	1	151,	0	-2.98	-2.6	2.78	-0.392	-1.22	-0.909
chr11	98714021	98714121	Rapgefl1	0.00013	+	98714021	98714121	0	1	100,	0	-3.9	-3.45	1.83	-0.494	-1.5	-0.908
chr1	157694037	157694287	Cep350	2.6e-05	-	157694037	157694287	0	1	250,	0	-4.59	-4.09	6.55	-0.38	-1.19	-0.907
chr7	16573656	16573905	Gltscr1	9.1e-05	-	16573656	16573905	0	1	249,	0	-4.04	-3.59	6.27	-0.407	-1.26	-0.907
chr11	60718024	60718371	Gm16515	2.6e-06	-	60718024	60718371	0	1	347,	0	-5.58	-4.98	3.83	-0.504	-1.53	-0.907
chr3	58356518	58359520	Eif2a	4.2e-06	+	58356518	58359520	0	2	86,64,	0,2938	-5.38	-4.81	2.12	-0.372	-1.18	-0.906
chr9	20304399	20304898	Zfp266	2e-11	-	20304399	20304898	0	1	499,	0	-10.7	-9.38	7.8	-0.643	-1.87	-0.906
chr11	3546603	3547053	Tug1	6.3e-08	-	3546603	3547053	0	1	450,	0	-7.2	-6.42	14.2	-0.749	-2.09	-0.906
chr11	76859177	76860167	Ccdc55	4e-11	-	76859177	76860167	0	1	990,	0	-10.4	-9.17	15.7	-0.67	-1.93	-0.906
chr14	22483875	22489005	Kat6b	9.1e-10	+	22483875	22489005	0	2	95,1453,	0,3677	-9.04	-8	7.44	-1.61	-3.82	-0.906
chr15	98373789	98374433	Ccnt1	3.3e-08	-	98373789	98374433	0	1	644,	0	-7.48	-6.66	6.56	-1.78	-4.09	-0.906
chr7	4981054	4981203	Zfp865	0.00013	+	4981054	4981203	0	1	149,	0	-3.9	-3.46	4.5	-0.383	-1.2	-0.905
chr9	44614235	44614336	Kmt2a	1.5e-05	-	44614235	44614336	0	1	101,	0	-4.81	-4.29	1.69	-0.55	-1.64	-0.905
chr10	42741710	42742109	Sobp	0.00069	-	42741710	42742109	0	1	399,	0	-3.16	-2.77	6.39	-1.4	-3.43	-0.905
chr18	75527517	75527668	Smad7	2.9e-06	+	75527517	75527668	0	1	151,	0	-5.54	-4.95	3.5	-0.471	-1.45	-0.904
chr18	55058730	55059178	Zfp608	2.8e-08	-	55058730	55059178	0	1	448,	0	-7.56	-6.72	5.4	-0.661	-1.92	-0.904
chr8	72855569	72855768	Upf1	4.6e-07	-	72855569	72855768	0	1	199,	0	-6.34	-5.66	3.75	-0.499	-1.52	-0.903
chr10	28937936	28938086	9330159F19Rik	5.2e-07	+	28937936	28938086	0	1	150,	0	-6.28	-5.61	2.35	-0.816	-2.25	-0.903
chr15	79592173	79592272	Dnal4	1.8e-07	-	79592173	79592272	0	1	99,	0	-6.74	-6.02	2.2	-0.348	-1.12	-0.903
chrX	58963482	58963878	Ldoc1	0.00011	+	58963482	58963878	0	1	396,	0	-3.96	-3.51	3.14	-0.338	-1.1	-0.903
chr9	108015910	108016761	Bsn	6.6e-06	-	108015910	108016761	0	1	851,	0	-5.18	-4.63	6.97	-0.47	-1.44	-0.902
chr17	25962737	25963058	Wdr24	0.0003	+	25962737	25963058	0	2	39,162,	0,159	-3.53	-3.11	3.27	-0.437	-1.35	-0.902
chr5	138081382	138081532	Lrch4	0.0022	+	138081382	138081532	0	1	150,	0	-2.65	-2.28	1.48	-0.404	-1.26	-0.901
chr8	89993794	89993993	Cbln1	1.4e-05	-	89993794	89993993	0	1	199,	0	-4.84	-4.32	4.96	-0.356	-1.14	-0.901
chr14	26483392	26483492	Zmiz1	5.4e-06	+	26483392	26483492	0	1	100,	0	-5.27	-4.71	1.18	-0.958	-2.56	-0.901
chr15	102111478	102111678	Mfsd5	0.001	+	102111478	102111678	0	1	200,	0	-3	-2.62	2.87	-0.534	-1.61	-0.901
chr15	63925755	63926055	Asap1	6.2e-05	-	63925755	63926055	0	1	300,	0	-4.21	-3.74	3.71	-0.337	-1.09	-0.901
chr1	60545059	60545857	Raph1	5.5e-08	-	60545059	60545857	0	1	798,	0	-7.26	-6.47	8.15	-0.322	-1.04	-0.9
chr2	26265849	26266049	Sec16a	1.6e-07	-	26265849	26266049	0	1	200,	0	-6.8	-6.07	3.88	-0.646	-1.88	-0.9
chr8	113334641	113334792	Sf3b3	3.4e-08	-	113334641	113334792	0	1	151,	0	-7.47	-6.65	4.65	-0.305	-1	-0.9
chr12	4296012	4296113	Ncoa1	5e-05	-	4296012	4296113	0	1	101,	0	-4.3	-3.83	2.81	-0.327	-1.07	-0.9
chr5	34344029	34344130	Nat8l	1.8e-10	+	34344029	34344130	0	1	101,	0	-9.75	-8.6	6.25	-0.336	-1.09	-0.897
chr8	81030448	81030596	Rbmxl1	1.4e-08	-	81030448	81030596	0	1	148,	0	-7.85	-6.98	3.59	-0.469	-1.44	-0.897
chr11	16978531	16978680	Cnrip1	6e-06	+	16978531	16978680	0	1	149,	0	-5.22	-4.66	5.77	-0.657	-1.91	-0.897
chr17	74176771	74176871	Ehd3	0.00011	+	74176771	74176871	0	1	100,	0	-3.95	-3.5	1.41	-0.342	-1.11	-0.897
chr2	167433888	167433989	Ube2v1	0.00013	-	167433888	167433989	0	1	101,	0	-3.9	-3.46	1.85	-1.07	-2.81	-0.896
chr11	121478356	121478554	B3gntl1	3e-05	-	121478356	121478554	0	1	198,	0	-4.52	-4.03	3.58	-0.613	-1.8	-0.895
chr6	122273383	122275726	Phc1	2e-11	-	122273383	122275726	0	2	448,251,	0,2092	-10.7	-9.45	6.46	-1.76	-4.03	-0.894
chr14	78226123	78240020	Dnajc15	4.4e-05	-	78226123	78240020	0	2	154,46,	0,13851	-4.36	-3.88	2.68	-0.401	-1.25	-0.894
chr8	116165960	116166209	Mon1b	4.6e-05	+	116165960	116166209	0	1	249,	0	-4.34	-3.86	3.38	-0.332	-1.08	-0.893
chr4	35655386	35655784	Lingo2	1.7e-06	-	35655386	35655784	0	1	398,	0	-5.78	-4.6	3.83	-0.469	-1.44	-0.892
chr16	76293693	76294092	Nrip1	1.2e-05	-	76293693	76294092	0	1	399,	0	-4.93	-4.4	6.33	-0.356	-1.14	-0.892
chr1	133608507	133609299	5430435G22Rik	1.1e-05	+	133608507	133609299	0	1	792,	0	-4.95	-4.42	6	-1.05	-2.77	-0.891
chr1	30860579	30861425	Phf3	3.2e-11	-	30860579	30861425	0	1	846,	0	-10.5	-9.25	8.75	-2.17	-4.67	-0.891
chr3	65335701	65336048	Tiparp	1.1e-06	+	65335701	65336048	0	1	347,	0	-5.95	-5.32	6.6	-0.61	-1.78	-0.891
chr3	51492130	51492976	Maml3	0.00038	-	51492130	51492976	0	1	846,	0	-3.42	-3.01	7.13	-1.14	-2.94	-0.891
chr9	103257162	103257559	Cdv3	4.8e-09	-	103257162	103257559	0	1	397,	0	-8.32	-7.39	6.08	-0.345	-1.12	-0.891
chr1	160619425	160619576	Astn1	0.0005	+	160619425	160619576	0	1	151,	0	-3.3	-2.9	4.04	-0.445	-1.37	-0.89
chr9	109939353	109966868	Map4	6.6e-06	+	109939353	109966868	0	3	6,107,137,	0,26167,27378	-5.18	-4.63	1.59	-1.51	-3.64	-0.89
chr11	59275835	59276083	Zfp867	2.8e-06	-	59275835	59276083	0	1	248,	0	-5.56	-4.96	3.6	-0.413	-1.28	-0.89
chr8	108788838	108789239	Smpd3	5e-13	-	108788838	108789239	0	1	401,	0	-12.3	-10.8	6.33	-0.782	-2.16	-0.889
chr15	12747736	12747936	6030458C11Rik	0.00019	-	12747736	12747936	0	1	200,	0	-3.71	-3.28	4.07	-0.315	-1.02	-0.889
chr18	80931876	80932026	Atp9b	2e-05	-	80931876	80932026	0	1	150,	0	-4.69	-4.18	2.76	-0.709	-2.02	-0.889
chr5	14795246	14795347	Pclo	0.00063	+	14795246	14795347	0	1	101,	0	-3.2	-2.8	1.71	-0.437	-1.35	-0.888
chr7	26507356	26509704	Hnrnpul1	3e-07	-	26507356	26509704	0	3	26,192,131,	0,468,2217	-6.53	-5.83	1.92	-2.32	-4.94	-0.888
chr11	77967256	77967954	Fam222b	5.6e-08	+	77967256	77967954	0	1	698,	0	-7.25	-6.46	5.3	-1.31	-3.28	-0.888
chr12	42179394	42180089	Lrrn3	5.2e-05	-	42179394	42180089	0	1	695,	0	-4.28	-3.81	4.86	-1.71	-3.95	-0.888
chr1	137335145	137335346	Nav1	1e-07	-	137335145	137335346	0	1	201,	0	-6.99	-6.23	8.44	-1.2	-3.07	-0.887
chr9	21392621	21393068	Carm1	7.9e-11	+	21392621	21393068	0	1	447,	0	-10.1	-8.94	6.22	-0.99	-2.61	-0.887
chr4	128859305	128859605	S100pbp	1.1e-05	-	128859305	128859605	0	1	300,	0	-4.95	-4.42	3.45	-0.338	-1.1	-0.886
chr6	86630963	86632917	Snrnp27	7.4e-06	-	86630963	86632917	0	3	17,113,68,	0,621,1886	-5.13	-4.58	2.19	-0.926	-2.5	-0.886
chrX	132736214	132736312	Tceal5	2.5e-13	-	132736214	132736312	0	1	98,	0	-12.6	-11	2.13	-0.483	-1.47	-0.886
chr4	11096941	11097041	Trp53inp1	0.0006	+	11096941	11097041	0	1	100,	0	-3.22	-2.36	2.67	-0.32	-1.04	-0.885
chr10	40656018	40656468	Wasf1	6.5e-10	+	40656018	40656468	0	1	450,	0	-9.19	-8.13	2.59	-2.77	-5.66	-0.885
chr10	7625992	7626291	Tab2	0.0056	-	7625992	7626291	0	1	299,	0	-2.25	-1.9	4.21	-0.407	-1.26	-0.885
chr19	46360205	46360405	Gbf1	0.00051	+	46360205	46360405	0	1	200,	0	-3.29	-2.89	1.27	-1.12	-2.9	-0.885
chr12	117297445	117297844	Zfp386	3e-07	+	117297445	117297844	0	1	399,	0	-6.52	-5.82	7.36	-0.499	-1.51	-0.884
chr2	181318995	181319295	Znf512b	3e-10	-	181318995	181319295	0	1	300,	0	-9.52	-8.41	5.03	-0.893	-2.41	-0.883
chr1	21392272	21392572	Kcnq5	0.00034	-	21392272	21392572	0	1	300,	0	-3.47	-3.06	3.82	-1.02	-2.69	-0.882
chr5	45975344	45975593	Fam184b	0.00025	-	45975344	45975593	0	1	249,	0	-3.61	-3.19	3.03	-0.459	-1.41	-0.882
chr7	134006744	134007188	Hirip3	5.5e-09	+	134006744	134007188	0	1	444,	0	-8.26	-7.33	2.15	-1.78	-4.08	-0.882
chr9	72464506	72464807	Rfx7	7.8e-08	+	72464506	72464807	0	1	301,	0	-7.11	-6.34	3.84	-0.342	-1.11	-0.882
chr4	126541101	126541450	Zmym4	4e-05	-	126541101	126541450	0	1	349,	0	-4.4	-3.92	2.65	-0.566	-1.68	-0.88
chr11	70048801	70048946	0610010K14Rik	0.0016	-	70048801	70048946	0	1	145,	0	-2.8	-2.43	2.1	-0.468	-1.43	-0.88
chr1	38076083	38089156	Eif5b	1.7e-09	+	38076083	38089156	0	4	296,218,151,35,	0,2355,2925,13038	-8.76	-7.76	3.94	-1.79	-4.11	-0.879
chr15	99300612	99301248	Bcdin3d	4e-08	-	99300612	99301248	0	1	636,	0	-7.4	-6.58	8.45	-0.934	-2.51	-0.879
chr2	3381781	3382031	Suv39h2	2.6e-06	-	3381781	3382031	0	1	250,	0	-5.59	-4.43	2.89	-0.423	-1.31	-0.878
chr9	65550667	65551017	Zfp609	1.6e-06	-	65550667	65551017	0	1	350,	0	-5.8	-5.18	3.72	-0.674	-1.95	-0.878
chr13	93208770	93209319	Ankrd34b	7.9e-11	+	93208770	93209319	0	1	549,	0	-10.1	-8.87	8.14	-0.685	-1.97	-0.878
chr6	124696777	124696928	Atn1	1.4e-06	-	124696777	124696928	0	1	151,	0	-5.84	-5.22	1.81	-1.17	-3.01	-0.877
chr11	3539887	3539987	Tug1	3.7e-07	-	3539887	3539987	0	1	100,	0	-6.43	-5.74	8.12	-0.386	-1.21	-0.877
chr15	75805411	75806050	Zfp707	2.8e-09	+	75805411	75806050	0	1	639,	0	-8.55	-7.58	8.56	-0.619	-1.81	-0.877
chr5	90672992	90679421	Ankrd17	2.2e-07	-	90672992	90679421	0	2	527,22,	0,6407	-6.65	-5.94	4.88	-0.507	-1.53	-0.876
chr8	10569435	10570235	Myo16	3.2e-07	+	10569435	10570235	0	1	800,	0	-6.5	-5.8	5.39	-1.9	-4.26	-0.876
chr14	62224332	62224582	Trim13	9.8e-05	+	62224332	62224582	0	1	250,	0	-4.01	-3.05	3	-0.459	-1.41	-0.876
chr18	47406206	47406307	Sema6a	0.013	-	47406206	47406307	0	1	101,	0	-1.88	-1.54	4.83	-0.47	-1.44	-0.876
chr1	163922065	163922215	Dnm3	0.00014	-	163922065	163922215	0	1	150,	0	-3.85	-3.41	1.75	-0.816	-2.25	-0.875
chr4	53046399	53048251	Abca1	2.5e-08	-	53046399	53048251	0	2	556,43,	0,1809	-7.61	-6.77	5.13	-0.555	-1.65	-0.875
chr9	80135873	80140233	Myo6	3.2e-14	+	80135873	80140233	0	3	150,79,70,	0,1799,4290	-13.5	-11.8	3.23	-0.348	-1.12	-0.874
chr11	119207336	119207983	Sgsh	1.2e-06	-	119207336	119207983	0	1	647,	0	-5.92	-5.29	4.5	-0.471	-1.45	-0.874
chr1	75418987	75419337	Speg	1.1e-09	+	75418987	75419337	0	1	350,	0	-8.95	-7.93	3.56	-0.481	-1.46	-0.873
chr6	116356130	116356280	2020-03-08	5e-14	+	116356130	116356280	0	1	150,	0	-13.3	-11.6	9.84	-0.513	-1.55	-0.873
chr9	45560847	45561197	Dscaml1	0.00025	+	45560847	45561197	0	1	350,	0	-3.61	-3.19	3	-0.618	-1.8	-0.872
chr16	36035254	36035404	Kpna1	5e-13	+	36035254	36035404	0	1	150,	0	-12.3	-10.8	4.86	-0.571	-1.69	-0.872
chr9	78015479	78015630	Ick	0.00011	+	78015479	78015630	0	1	151,	0	-3.94	-3.5	3.18	-0.311	-1.01	-0.87
chr18	37345426	37345526	Pcdha5	1e-05	+	37345426	37345526	0	1	100,	0	-4.98	-4.45	2	-0.335	-1.09	-0.87
chr6	118059003	118059300	Csgalnact2	1.4e-06	-	118059003	118059300	0	1	297,	0	-5.85	-5.22	3.25	-0.449	-1.38	-0.869
chr8	59992201	59992952	Hmgb2	9.3e-10	+	59992201	59992952	0	2	60,190,	0,561	-9.03	-8	3	-0.525	-1.58	-0.869
chr10	29064228	29064576	Rnf146	3e-06	-	29064228	29064576	0	1	348,	0	-5.52	-4.93	2.62	-0.69	-1.99	-0.869
chr4	81942319	81942670	Nfib	1e-10	-	81942319	81942670	0	1	351,	0	-10	-8.86	6.28	-1.18	-3.03	-0.867
chr5	150025615	150025716	Uspl1	4.8e-05	+	150025615	150025716	0	1	101,	0	-4.32	-3.84	3.1	-0.324	-1.05	-0.867
chr15	40933402	40933850	Zfpm2	1.9e-05	+	40933402	40933850	0	1	448,	0	-4.71	-4.2	7.8	-0.409	-1.27	-0.866
chr16	37112179	37112330	Stxbp5l	4e-05	-	37112179	37112330	0	1	151,	0	-4.4	-3.92	2.52	-0.363	-1.16	-0.866
chr8	65824483	65824583	Spock3	2.9e-07	+	65824483	65824583	0	1	100,	0	-6.54	-5.84	1.8	-0.418	-1.29	-0.864
chr6	86906305	86906506	Aak1	2.8e-06	+	86906305	86906506	0	1	201,	0	-5.55	-4.96	1.83	-1.09	-2.82	-0.863
chr8	11005458	11005806	Irs2	4.8e-08	-	11005458	11005806	0	1	348,	0	-7.32	-6.52	6.89	-0.418	-1.29	-0.863
chr15	84385965	84386513	Ldoc1l	2.5e-05	-	84385965	84386513	0	1	548,	0	-4.6	-4.1	8.21	-0.494	-1.5	-0.863
chr16	76292449	76293396	Nrip1	0.00032	-	76292449	76293396	0	1	947,	0	-3.49	-3.08	5.08	-0.958	-2.56	-0.863
chr3	19795316	19796308	4632415L05Rik	1.9e-09	+	19795316	19796308	0	1	992,	0	-8.73	-7.74	11.5	-0.674	-1.95	-0.862
chr3	120910053	120910303	Tmem56	2.1e-09	-	120910053	120910303	0	1	250,	0	-8.67	-7.69	4.21	-0.337	-1.09	-0.862
chr8	90657858	90658255	Cnep1r1	4.4e-07	+	90657858	90658255	0	1	397,	0	-6.36	-5.68	4.62	-0.657	-1.91	-0.862
chr9	109970001	109970102	Map4	6.6e-06	+	109970001	109970102	0	1	101,	0	-5.18	-4.63	1.44	-0.996	-2.62	-0.862
chr15	82947025	82947226	Rrp7a	2.3e-05	-	82947025	82947226	0	1	201,	0	-4.64	-4.14	3.81	-0.602	-1.77	-0.862
chr1	107174391	107174591	Rnf152	1.6e-06	-	107174391	107174591	0	1	200,	0	-5.8	-5.18	4.17	-0.412	-1.27	-0.861
chr6	30102109	30102609	Nrf1	5e-10	+	30102109	30102609	0	1	500,	0	-9.3	-8.23	8.58	-0.611	-1.79	-0.861
chr10	25221694	25222092	Epb4.1l2	6.2e-07	+	25221694	25222092	0	1	398,	0	-6.21	-5.55	4.12	-1.13	-2.93	-0.86
chr1	169156265	169156513	Uck2	1e-11	-	169156265	169156513	0	1	248,	0	-11	-9.66	8.67	-0.372	-1.18	-0.859
chr8	86133885	86134034	Dnajb1	0.00015	+	86133885	86134034	0	1	149,	0	-3.83	-3.39	9.12	-0.342	-1.11	-0.859
chr9	37193060	37193210	Hepacam	4.6e-09	+	37193060	37193210	0	1	150,	0	-8.34	-7.4	5	-0.492	-1.49	-0.859
chr2	91612566	91612866	Ambra1	0.00033	+	91612566	91612866	0	1	300,	0	-3.48	-3.07	2.18	-0.636	-1.85	-0.858
chr7	71036232	71036383	Klf13	9.8e-09	-	71036232	71036383	0	1	151,	0	-8.01	-7.12	8.81	-0.653	-1.9	-0.858
chr12	10401828	10402172	Rdh14	2.2e-05	+	10401828	10402172	0	1	344,	0	-4.65	-4.15	7.43	-0.395	-1.23	-0.858
chrX	45732215	45732465	Bcorl1	0.0013	+	45732215	45732465	0	1	250,	0	-2.89	-2.51	1.94	-0.647	-1.88	-0.857
chrX	67641165	67642159	1110012L19Rik	0.0011	+	67641165	67642159	0	2	176,113,	0,881	-2.97	-2.59	3.12	-0.636	-1.85	-0.857
chr8	32206770	32206920	Dusp26	2e-15	+	32206770	32206920	0	1	150,	0	-14.7	-12.8	4.85	-0.685	-1.97	-0.854
chr11	69219052	69219303	Kdm6b	7.9e-15	-	69219052	69219303	0	1	251,	0	-14.1	-12.3	3.58	-0.462	-1.42	-0.854
chrX	34635533	34642046	Upf3b	3.2e-09	-	34635533	34642046	0	5	284,161,183,44,25,	0,1319,3968,4554,6488	-8.49	-7.53	4.26	-0.958	-2.56	-0.854
chr3	96487920	96488465	Ankrd35	2.2e-05	+	96487920	96488465	0	1	545,	0	-4.66	-4.15	4.83	-1.11	-2.88	-0.853
chr11	117866788	117867038	Pgs1	3.1e-08	+	117866788	117867038	0	1	250,	0	-7.51	-6.68	2.62	-0.777	-2.15	-0.853
chr1	160620023	160620223	Astn1	1.7e-06	+	160620023	160620223	0	1	200,	0	-5.78	-5.16	5.19	-0.556	-1.65	-0.851
chr5	116464037	116464185	Prkab1	0.0058	-	116464037	116464185	0	1	148,	0	-2.24	-1.89	12.2	-1.02	-2.69	-0.851
chr11	72739871	72740072	Zzef1	1.9e-05	+	72739871	72740072	0	1	201,	0	-4.73	-4.22	3.56	-0.657	-1.91	-0.849
chr11	77351682	77353558	Taok1	3.2e-05	-	77351682	77353558	0	2	148,3,	0,1873	-4.5	-4.01	3.36	-0.326	-1.06	-0.849
chr2	28541556	28542263	Tsc1	5.8e-09	+	28541556	28542263	0	2	110,90,	0,617	-8.24	-7.32	4.2	-0.596	-1.75	-0.848
chr3	97011134	97011284	Bcl9	3.8e-06	-	97011134	97011284	0	1	150,	0	-5.42	-4.84	1.84	-0.338	-1.1	-0.848
chr5	33715398	33715795	Maea	1.3e-09	+	33715398	33715795	0	1	397,	0	-8.9	-7.88	6.57	-0.623	-1.82	-0.848
chr8	108467688	108467838	Slc12a4	0.00037	-	108467688	108467838	0	1	150,	0	-3.43	-3.02	3.75	-0.459	-1.41	-0.848
chr13	118764212	118764761	Hcn1	1.1e-10	+	118764212	118764761	0	1	549,	0	-9.96	-8.79	12.9	-0.736	-2.06	-0.848
chr14	52824493	52824994	Chd8	8.1e-07	-	52824493	52824994	0	1	501,	0	-6.09	-5.44	4.07	-0.879	-2.39	-0.848
chr19	56618605	56618855	Dclre1a	2.6e-06	-	56618605	56618855	0	1	250,	0	-5.59	-4.99	3.33	-0.399	-1.24	-0.848
chr1	166210340	166210591	Ccdc181	0.0069	+	166210340	166210591	0	1	251,	0	-2.16	-1.82	6.85	-0.516	-1.56	-0.847
chr2	128436715	128437463	Anapc1	3.9e-10	-	128436715	128437463	0	1	748,	0	-9.41	-8.31	11.7	-1.53	-3.68	-0.847
chr15	74359983	74360084	Bai1	4.4e-08	+	74359983	74360084	0	1	101,	0	-7.36	-6.55	2.54	-0.505	-1.53	-0.847
chr2	127122987	127123186	Stard7	4.8e-09	+	127122987	127123186	0	1	199,	0	-8.32	-7.39	5.55	-0.825	-2.27	-0.846
chr10	11010846	11011293	Fbxo30	1.3e-09	+	11010846	11011293	0	1	447,	0	-8.9	-7.88	4.71	-0.584	-1.72	-0.846
chr2	4827725	4827975	Sephs1	2.8e-05	+	4827725	4827975	0	1	250,	0	-4.55	-4.05	5.3	-0.813	-2.24	-0.845
chr13	60276808	60277107	Gas1	4.3e-08	-	60276808	60277107	0	1	299,	0	-7.37	-6.56	7.84	-0.483	-1.47	-0.845
chr17	21698279	21698972	Zfp52	4.7e-05	+	21698279	21698972	0	1	693,	0	-4.33	-3.34	4.5	-0.375	-1.18	-0.845
chr2	32992961	32993210	Ralgps1	6.6e-05	-	32992961	32993210	0	1	249,	0	-4.18	-3.72	2.74	-0.506	-1.53	-0.844
chr7	52332930	52333129	Nosip	5.8e-06	+	52332930	52333129	0	1	199,	0	-5.24	-4.68	2.59	-0.515	-1.56	-0.844
chr7	132719592	132719792	Il4ra	6.6e-09	+	132719592	132719792	0	1	200,	0	-8.18	-7.27	5.23	-0.327	-1.07	-0.843
chr9	42773821	42773922	Arhgef12	0.0033	-	42773821	42773922	0	1	101,	0	-2.48	-2.13	4.38	-0.438	-1.35	-0.843
chr11	118889642	118889942	Cbx2	4.2e-07	+	118889642	118889942	0	1	300,	0	-6.38	-5.7	3.9	-0.609	-1.78	-0.843
chr17	88886035	88886335	Foxn2	6.6e-10	+	88886035	88886335	0	1	300,	0	-9.18	-8.12	14.7	-1.04	-2.75	-0.843
chr3	108006366	108006615	Atxn7l2	5.6e-07	-	108006366	108006615	0	1	249,	0	-6.25	-5.59	5.26	-0.353	-1.13	-0.842
chr11	49030726	49031473	Zfp62	0.0001	+	49030726	49031473	0	1	747,	0	-3.98	-3.53	6.38	-1.14	-2.94	-0.842
chr11	87428249	87428500	Mtmr4	2.6e-05	+	87428249	87428500	0	1	251,	0	-4.59	-4.09	2.47	-0.67	-1.93	-0.842
chr16	30600006	30600354	Fam43a	0.00012	+	30600006	30600354	0	1	348,	0	-3.92	-3.48	3.47	-0.439	-1.35	-0.842
chr13	64540140	64540289	Cdk20	0.00013	+	64540140	64540289	0	1	149,	0	-3.87	-3.43	1.92	-0.317	-1.03	-0.841
chr3	148480682	148480881	Lphn2	3.2e-10	-	148480682	148480881	0	1	199,	0	-9.49	-8.38	3.24	-0.481	-1.47	-0.84
chr6	34705685	34708020	Cald1	1.9e-08	+	34705685	34708020	0	2	213,37,	0,2298	-7.73	-6.87	2.62	-0.604	-1.77	-0.84
chr15	81625407	81625508	Zc3h7b	2.4e-05	+	81625407	81625508	0	1	101,	0	-4.62	-4.12	1.7	-0.465	-1.43	-0.84
chr11	50686713	50686910	Zfp454	9.3e-05	-	50686713	50686910	0	1	197,	0	-4.03	-3.58	6.08	-0.394	-1.22	-0.838
chr11	60718766	60719114	Gm16515	2.6e-06	-	60718766	60719114	0	1	348,	0	-5.58	-4.98	4.28	-0.436	-1.34	-0.838
chr6	136555302	136555552	Atf7ip	1.4e-08	+	136555302	136555552	0	1	250,	0	-7.84	-6.97	7.21	-1.11	-2.88	-0.836
chr7	36066427	36069762	Gpatch1	1.1e-05	-	36066427	36069762	0	3	72,98,28,	0,2162,3307	-4.96	-4.43	3.73	-0.751	-2.09	-0.836
chr17	26324796	26324946	Axin1	0.0011	+	26324796	26324946	0	1	150,	0	-2.95	-2.57	2	-0.321	-1.04	-0.836
chr2	157902359	157902508	Rprd1b	3.6e-06	+	157902359	157902508	0	1	149,	0	-5.44	-4.87	2	-0.321	-1.04	-0.835
chr5	52575865	52576014	Dhx15	3.9e-06	-	52575865	52576014	0	1	149,	0	-5.41	-4.84	1.79	-0.423	-1.31	-0.835
chr9	88350911	88351012	Syncrip	8.1e-06	-	88350911	88351012	0	1	101,	0	-5.09	-4.54	2.77	-0.375	-1.18	-0.835
chr10	13848526	13848726	Hivep2	7.2e-06	+	13848526	13848726	0	1	200,	0	-5.14	-4.59	4.88	-0.337	-1.1	-0.835
chrX	12743800	12746768	Usp9x	3e-10	+	12743800	12746768	0	2	53,296,	0,2672	-9.52	-8.41	3.11	-0.815	-2.24	-0.835
chr1	196639167	196639417	Plxna2	4.2e-05	+	196639167	196639417	0	1	250,	0	-4.38	-3.9	3.52	-0.483	-1.47	-0.834
chr2	26876934	26877382	Slc2a6	5e-12	-	26876934	26877382	0	1	448,	0	-11.3	-9.97	5.1	-0.697	-2	-0.834
chr7	26029403	26029848	Erf	3.4e-07	-	26029403	26029848	0	1	445,	0	-6.47	-5.78	3.56	-0.61	-1.78	-0.834
chr7	31370396	31370747	Kmt2b	0.0013	-	31370396	31370747	0	1	351,	0	-2.87	-2.5	2.41	-0.603	-1.77	-0.833
chrX	34151799	34152147	Akap17b	1.8e-07	-	34151799	34152147	0	1	348,	0	-6.74	-6.02	8.13	-0.706	-2.01	-0.833
chr16	38601543	38602192	Arhgap31	0.0002	-	38601543	38602192	0	1	649,	0	-3.69	-3.26	8.04	-0.794	-2.19	-0.832
chr4	141029280	141029431	Spen	0.0032	-	141029280	141029431	0	1	151,	0	-2.5	-2.14	3.49	-0.53	-1.59	-0.831
chr13	30001669	30002017	E2f3	7.4e-05	-	30001669	30002017	0	1	348,	0	-4.13	-3.67	13.2	-0.662	-1.92	-0.831
chr18	14004211	14004609	Zfp521	4e-08	-	14004211	14004609	0	1	398,	0	-7.4	-6.59	7.63	-0.491	-1.49	-0.831
chr2	155923233	155924073	Rbm12	3.8e-07	-	155923233	155924073	0	1	840,	0	-6.42	-5.73	12.6	-0.449	-1.39	-0.83
chr9	87098587	87099038	Cep162	6.2e-05	-	87098587	87099038	0	1	451,	0	-4.21	-3.75	2.56	-0.329	-1.08	-0.83
chr10	61165321	61165422	Tysnd1	1e-05	+	61165321	61165422	0	1	101,	0	-4.98	-4.45	4.59	-0.323	-1.05	-0.83
chr16	35825180	35825379	Hspbap1	3e-06	+	35825180	35825379	0	1	199,	0	-5.52	-4.93	3.17	-0.388	-1.21	-0.83
chr1	136521602	136521703	Kdm5b	1.3e-05	+	136521602	136521703	0	1	101,	0	-4.88	-4.36	3.07	-0.316	-1.03	-0.829
chr2	132077713	132078625	Pcna	1.7e-05	-	132077713	132078625	0	2	23,74,	0,838	-4.76	-4.24	1.58	-0.323	-1.05	-0.829
chr17	45703921	45704270	Slc35b2	3.3e-08	+	45703921	45704270	0	1	349,	0	-7.48	-6.66	3.43	-1.14	-2.96	-0.829
chr1	30887641	30888040	Phf3	8.7e-06	-	30887641	30888040	0	1	399,	0	-5.06	-4.52	4.17	-0.5	-1.52	-0.828
chr3	97570621	97570921	Pde4dip	0.0011	-	97570621	97570921	0	1	300,	0	-2.94	-2.56	7.5	-0.415	-1.28	-0.828
chr5	121703929	121704280	Gm15800	0.0045	+	121703929	121704280	0	1	351,	0	-2.35	-2	3.25	-0.323	-1.05	-0.828
chr18	38357038	38357484	Pcdh1	1.2e-07	-	38357038	38357484	0	1	446,	0	-6.92	-6.18	5.38	-1.04	-2.75	-0.828
chr4	115761640	115761987	Lrrc41	2.5e-08	+	115761640	115761987	0	1	347,	0	-7.61	-6.77	6.09	-0.433	-1.33	-0.827
chr18	75681141	75681342	Ctif	3.7e-05	-	75681141	75681342	0	1	201,	0	-4.43	-3.95	1.58	-0.548	-1.63	-0.827
chr3	53320258	53320509	Frem2	0.00046	-	53320258	53320509	0	1	251,	0	-3.34	-2.94	4.6	-0.899	-2.43	-0.826
chr5	4754236	4754386	Fzd1	2.9e-09	-	4754236	4754386	0	1	150,	0	-8.54	-7.58	9.48	-0.369	-1.17	-0.826
chr9	66803546	66803893	Lactb	2.2e-10	-	66803546	66803893	0	1	347,	0	-9.65	-8.52	8.04	-0.615	-1.8	-0.826
chr12	52845207	52845408	Hectd1	8.1e-10	-	52845207	52845408	0	1	201,	0	-9.09	-8.05	8.18	-0.407	-1.26	-0.826
chr4	138847087	138847237	Capzb	4.6e-07	+	138847087	138847237	0	1	150,	0	-6.34	-5.66	1.24	-0.788	-2.18	-0.825
chr5	23007958	23008108	Kmt2e	1.9e-09	+	23007958	23008108	0	1	150,	0	-8.73	-7.74	7.65	-0.794	-2.19	-0.825
chr8	72657191	72657341	Rfxank	9.1e-07	-	72657191	72657341	0	1	150,	0	-6.04	-5.4	3.08	-0.42	-1.3	-0.825
chr15	78679637	78679937	Cdc42ep1	1e-07	+	78679637	78679937	0	1	300,	0	-6.98	-6.22	4.76	-0.343	-1.11	-0.825
chr9	86649540	86649788	Prss35	0.00032	+	86649540	86649788	0	1	248,	0	-3.5	-2.61	2.5	-0.69	-1.99	-0.824
chr14	104087418	104087568	Slain1	1e-10	+	104087418	104087568	0	1	150,	0	-10	-8.83	3.33	-0.465	-1.43	-0.824
chr17	26279902	26310612	Axin1	1.4e-07	+	26279902	26310612	0	2	619,28,	0,30682	-6.84	-6.1	6.8	-0.897	-2.42	-0.824
chr3	95700239	95700339	Aph1a	5.1e-06	+	95700239	95700339	0	1	100,	0	-5.29	-4.73	3.26	-0.348	-1.12	-0.822
chr8	108949143	108949590	Zfp90	0.00087	+	108949143	108949590	0	1	447,	0	-3.06	-2.67	4.1	-0.517	-1.57	-0.821
chr16	96541165	96541365	B3galt5	1.7e-06	+	96541165	96541365	0	1	200,	0	-5.77	-5.15	4.18	-0.309	-1.01	-0.821
chr19	61167913	61168161	Grk5	3.2e-06	+	61167913	61168161	0	1	248,	0	-5.49	-4.91	6.3	-0.397	-1.24	-0.821
chr6	146501016	146502686	Asun	1.3e-09	-	146501016	146502686	0	2	17,181,	0,1489	-8.89	-7.87	2.92	-0.423	-1.31	-0.82
chr2	37284158	37284508	Zbtb6	1.4e-07	-	37284158	37284508	0	1	350,	0	-6.85	-6.11	7.8	-0.423	-1.31	-0.817
chr11	106908435	106908536	Bptf	2.2e-05	-	106908435	106908536	0	1	101,	0	-4.65	-4.15	1.21	-0.34	-1.1	-0.817
chr14	55725762	55725862	Jph4	6.2e-06	-	55725762	55725862	0	1	100,	0	-5.21	-4.66	1.11	-0.413	-1.28	-0.816
chr17	37101835	37102226	Znrd1as	3.2e-05	+	37101835	37102226	0	1	391,	0	-4.5	-4.01	3.1	-0.402	-1.25	-0.816
chr2	160605948	160606347	Zhx3	0.0025	-	160605948	160606347	0	1	399,	0	-2.6	-2.24	2.06	-0.844	-2.31	-0.815
chr5	128043578	128044621	Tmem132c	3.5e-08	+	128043578	128044621	0	1	1043,	0	-7.46	-6.64	7.8	-1.82	-4.15	-0.815
chr7	29945924	29946568	Spred3	2.7e-07	-	29945924	29946568	0	1	644,	0	-6.57	-5.87	8.47	-1.11	-2.88	-0.815
chr16	45383145	45383546	Cd200	1.1e-07	-	45383145	45383546	0	1	401,	0	-6.97	-6.21	5.93	-0.395	-1.23	-0.815
chr4	147931593	147931694	Mtor	2.3e-06	+	147931593	147931694	0	1	101,	0	-5.64	-5.04	2.03	-0.439	-1.35	-0.814
chr10	77650219	77650320	Trappc10	8.1e-06	-	77650219	77650320	0	1	101,	0	-5.09	-4.54	3	-0.34	-1.1	-0.814
chr4	62084333	62084733	Prpf4	1.3e-12	+	62084333	62084733	0	1	400,	0	-11.9	-10.4	6.5	-0.661	-1.92	-0.813
chr14	58168532	58168681	N6amt2	1.2e-06	-	58168532	58168681	0	1	149,	0	-5.93	-5.3	3	-0.331	-1.08	-0.812
chr12	15798732	15798933	Trib2	0.003	-	15798732	15798933	0	1	201,	0	-2.52	-2.16	2.55	-0.447	-1.38	-0.81
chr13	34273209	34273557	Slc22a23	2.1e-05	-	34273209	34273557	0	1	348,	0	-4.68	-4.17	3.6	-0.56	-1.66	-0.81
chr18	80419009	80419209	Txnl4a	8.3e-10	+	80419009	80419209	0	1	200,	0	-9.08	-8.04	5.71	-0.67	-1.93	-0.81
chr17	78800032	78800182	Fez2	3e-09	-	78800032	78800182	0	1	150,	0	-8.52	-7.56	2.61	-0.755	-2.1	-0.809
chr19	53615571	53615812	Dusp5	6.3e-32	+	53615571	53615812	0	1	241,	0	-31.2	-28.1	7.56	-1	-2.65	-0.808
chr3	90195648	90195996	Ints3	3.2e-08	-	90195648	90195996	0	1	348,	0	-7.5	-6.67	3.06	-1.07	-2.81	-0.807
chr4	149990946	149991096	Rere	3.2e-07	+	149990946	149991096	0	1	150,	0	-6.5	-5.8	3.6	-0.446	-1.37	-0.807
chr1	95195836	95196530	Mterfd2	0.00016	-	95195836	95196530	0	1	694,	0	-3.8	-3.36	2.94	-0.907	-2.45	-0.806
chr5	65220235	65220384	Klf3	4.6e-08	+	65220235	65220384	0	1	149,	0	-7.34	-6.53	6.7	-0.442	-1.36	-0.806
chr19	36965374	36965475	Tnks2	0.002	+	36965374	36965475	0	1	101,	0	-2.69	-2.33	1.3	-0.331	-1.08	-0.806
chr13	51778718	51778916	Secisbp2	2.5e-05	+	51778718	51778916	0	1	198,	0	-4.61	-4.11	4.44	-0.422	-1.31	-0.804
chr15	25742175	25742326	Myo10	2e-05	+	25742175	25742326	0	1	151,	0	-4.7	-4.19	5.03	-0.375	-1.18	-0.804
chr4	34752004	34753053	Zfp292	6e-08	-	34752004	34753053	0	1	1049,	0	-7.22	-6.44	9	-1.02	-2.69	-0.803
chr7	148444129	148444479	Phrf1	9.8e-06	+	148444129	148444479	0	1	350,	0	-5.01	-4.47	5.06	-0.502	-1.52	-0.803
chr9	59163512	59163760	Adpgk	1.5e-09	+	59163512	59163760	0	1	248,	0	-8.83	-7.82	6	-0.501	-1.52	-0.803
chr9	119834853	119835002	Wdr48	6.5e-05	+	119834853	119835002	0	1	149,	0	-4.19	-3.72	2.97	-0.422	-1.3	-0.803
chr17	56398603	56399250	Fem1a	1.2e-09	+	56398603	56399250	0	1	647,	0	-8.91	-7.89	18.8	-0.85	-2.33	-0.803
chr3	148522062	148522311	Lphn2	4.8e-07	-	148522062	148522311	0	1	249,	0	-6.32	-5.64	7.18	-0.443	-1.37	-0.802
chr6	34996116	35001219	Cnot4	8.7e-07	-	34996116	35001219	0	2	242,158,	0,4945	-6.06	-5.42	6	-0.513	-1.55	-0.802
chr17	24711111	24711611	Pkd1	4.6e-07	+	24711111	24711611	0	1	500,	0	-6.34	-5.66	3.76	-0.323	-1.04	-0.802
chr7	132719891	132720242	Il4ra	6.6e-09	+	132719891	132720242	0	1	351,	0	-8.18	-7.27	8.67	-0.593	-1.74	-0.801
chr8	128016062	128016560	Sipa1l2	8.5e-08	-	128016062	128016560	0	1	498,	0	-7.07	-6.3	6.33	-0.403	-1.25	-0.801
chr5	123597670	123598119	Setd1b	4.3e-07	+	123597670	123598119	0	1	449,	0	-6.37	-5.69	5.67	-0.64	-1.86	-0.8
chr8	26751224	26758939	Whsc1l1	3.2e-08	+	26751224	26758939	0	2	573,27,	0,7688	-7.5	-6.68	5.58	-0.683	-1.97	-0.8
chr16	3986669	3987167	Slx4	7.8e-08	-	3986669	3987167	0	1	498,	0	-7.11	-6.34	7.57	-0.385	-1.21	-0.8
chr3	30996867	30997316	Skil	3e-08	+	30996867	30997316	0	1	449,	0	-7.52	-6.69	8.12	-0.439	-1.35	-0.799
chr8	112386216	112386367	Ap1g1	1.3e-05	+	112386216	112386367	0	1	151,	0	-4.89	-4.36	3.46	-0.399	-1.24	-0.799
chr19	5702122	5702617	Map3k11	4.7e-07	+	5702122	5702617	0	1	495,	0	-6.33	-5.66	3.54	-1.39	-3.4	-0.799
chr5	90672045	90672495	Ankrd17	2.2e-07	-	90672045	90672495	0	1	450,	0	-6.65	-5.94	3.79	-0.899	-2.43	-0.798
chr7	146269277	146269378	Jakmip3	2.9e-05	+	146269277	146269378	0	1	101,	0	-4.54	-4.05	2.04	-0.354	-1.13	-0.798
chr1	44224038	44224583	Ercc5	4.3e-06	+	44224038	44224583	0	1	545,	0	-5.37	-4.8	4.5	-1.03	-2.71	-0.797
chr2	92244741	92244841	Cry2	2.3e-06	-	92244741	92244841	0	1	100,	0	-5.63	-5.03	1.77	-0.347	-1.12	-0.797
chr4	118087387	118087586	Med8	2.6e-06	+	118087387	118087586	0	1	199,	0	-5.58	-4.99	2.59	-0.38	-1.19	-0.797
chr11	102800826	102801026	C1ql1	4.4e-05	-	102800826	102801026	0	1	200,	0	-4.36	-3.88	4.43	-0.459	-1.41	-0.797
chr1	166210939	166216468	Ccdc181	0.0076	+	166210939	166216468	0	3	6,147,97,	0,1582,5432	-2.12	-1.78	2.34	-0.425	-1.32	-0.795
chr7	4945532	4945680	Zfp579	2.7e-05	-	4945532	4945680	0	1	148,	0	-4.57	-4.08	3.47	-0.411	-1.27	-0.795
chr8	118228449	118228849	Maf	8.1e-06	-	118228449	118228849	0	1	400,	0	-5.09	-4.55	7.24	-0.62	-1.81	-0.795
chr1	108621271	108621522	Kdsr	1.3e-13	-	108621271	108621522	0	1	251,	0	-12.9	-11.3	7.46	-0.448	-1.38	-0.794
chr11	118352365	118352565	Rbfox3	3.2e-09	-	118352365	118352565	0	1	200,	0	-8.5	-7.55	2.66	-0.402	-1.25	-0.794
chrX	147089560	147089711	Tro	8.1e-09	-	147089560	147089711	0	1	151,	0	-8.09	-7.19	3.81	-0.311	-1.01	-0.793
chr5	125935814	125936115	Bri3bp	6.2e-09	+	125935814	125936115	0	1	301,	0	-8.21	-7.3	10.7	-0.435	-1.34	-0.792
chr7	50828693	50828892	Zfp658	4.3e-06	+	50828693	50828892	0	1	199,	0	-5.37	-4.8	4.5	-0.404	-1.26	-0.792
chr2	18130398	18130499	Mllt10	0.00019	+	18130398	18130499	0	1	101,	0	-3.73	-3.3	1.18	-0.357	-1.14	-0.791
chr4	135565774	135566987	Tceb3	1.5e-07	-	135565774	135566987	0	2	5,844,	0,369	-6.81	-6.08	7.17	-0.956	-2.55	-0.791
chr18	80313884	80314683	Pard6g	6.8e-07	+	80313884	80314683	0	1	799,	0	-6.17	-5.52	5.33	-0.943	-2.52	-0.791
chr5	37359123	37359421	Wfs1	0.0005	-	37359123	37359421	0	1	298,	0	-3.3	-2.9	6.44	-0.486	-1.48	-0.79
chr7	4872016	4872613	Zfp628	1e-06	+	4872016	4872613	0	1	597,	0	-5.99	-5.36	6	-0.749	-2.09	-0.79
chr7	90018848	90019195	Mex3b	6.8e-07	+	90018848	90019195	0	1	347,	0	-6.17	-5.51	5.62	-0.954	-2.55	-0.79
chr15	63760748	63761549	Fam49b	2.9e-06	-	63760748	63761549	0	1	801,	0	-5.54	-4.95	5.87	-0.997	-2.63	-0.79
chrX	70310174	70310619	Pnma3	5.6e-05	+	70310174	70310619	0	1	445,	0	-4.25	-3.78	3.92	-0.53	-1.59	-0.79
chr7	30946335	30946633	Zfp146	4.9e-08	-	30946335	30946633	0	1	298,	0	-7.31	-6.51	7.84	-1.13	-2.93	-0.789
chr9	46089233	46089383	Zpr1	4.1e-06	+	46089233	46089383	0	1	150,	0	-5.39	-4.82	2.48	-0.364	-1.16	-0.789
chr17	15641284	15641584	Tbp	1.8e-06	+	15641284	15641584	0	1	300,	0	-5.75	-5.14	2.71	-0.467	-1.43	-0.789
chr6	89307220	89307670	Plxna1	3.1e-09	-	89307220	89307670	0	1	450,	0	-8.51	-7.55	6.5	-0.318	-1.03	-0.788
chr7	7235723	7235823	Clcn4-2	0.00013	-	7235723	7235823	0	1	100,	0	-3.9	-3.46	2.09	-0.494	-1.5	-0.788
chr9	53378591	53379242	Npat	2e-08	+	53378591	53379242	0	1	651,	0	-7.69	-6.84	3.94	-0.577	-1.7	-0.788
chr12	47801502	47801853	Nova1	1.3e-10	-	47801502	47801853	0	1	351,	0	-9.89	-8.73	8.26	-0.379	-1.19	-0.787
chr7	56708117	56708417	Nav2	0.00029	+	56708117	56708417	0	1	300,	0	-3.54	-3.12	1.82	-0.468	-1.43	-0.786
chr16	3979254	3979355	Slx4	3.6e-06	-	3979254	3979355	0	1	101,	0	-5.44	-4.87	2.4	-0.509	-1.54	-0.786
chr2	59738666	59738816	Baz2b	9.1e-05	-	59738666	59738816	0	1	150,	0	-4.04	-3.59	1.94	-0.314	-1.02	-0.785
chr9	95304040	95304241	Chst2	2.5e-06	-	95304040	95304241	0	1	201,	0	-5.61	-5.02	5.17	-0.356	-1.14	-0.785
chr10	79003432	79003630	Mier2	6.5e-06	-	79003432	79003630	0	1	198,	0	-5.19	-4.64	2.68	-0.331	-1.08	-0.785
chr11	87895142	87895243	Vezf1	3.2e-07	+	87895142	87895243	0	1	101,	0	-6.5	-5.8	2.11	-0.317	-1.03	-0.785
chr12	101129690	101129887	Tdp1	2e-05	+	101129690	101129887	0	1	197,	0	-4.69	-4.18	2.67	-0.356	-1.14	-0.785
chr18	34963689	34968478	Kdm3b	4.6e-06	+	34963689	34968478	0	2	14,584,	0,4205	-5.34	-4.78	4.42	-0.659	-1.91	-0.785
chr1	36861456	36865244	Tmem131	5e-13	-	36861456	36865244	0	2	35,516,	0,3272	-12.3	-10.8	3.42	-0.759	-2.11	-0.784
chr2	152533055	152533356	H13	5e-11	+	152533055	152533356	0	1	301,	0	-10.3	-9.06	7.86	-0.372	-1.18	-0.784
chr10	5990355	5990656	Akap12	7.1e-06	-	5990355	5990656	0	1	301,	0	-5.15	-4.6	3.44	-0.437	-1.34	-0.784
chr17	25964688	25964889	Wdr24	0.00019	+	25964688	25964889	0	1	201,	0	-3.72	-3.29	1.71	-0.356	-1.14	-0.784
chr1	172639860	172640010	Atf6	6.6e-06	-	172639860	172640010	0	1	150,	0	-5.18	-4.62	4.54	-0.399	-1.24	-0.783
chr5	121969360	121970009	Adam1a	7.9e-11	-	121969360	121970009	0	1	649,	0	-10.1	-8.87	5.06	-0.89	-2.41	-0.783
chr9	45561396	45561696	Dscaml1	9.3e-06	+	45561396	45561696	0	1	300,	0	-5.03	-4.5	9.2	-0.516	-1.56	-0.782
chr9	119834889	119835040	Gorasp1	0.0089	-	119834889	119835040	0	1	151,	0	-2.05	-1.71	2.85	-0.337	-1.1	-0.782
chr15	12763683	12763833	Drosha	2.1e-05	+	12763683	12763833	0	1	150,	0	-4.68	-4.17	2.89	-0.354	-1.13	-0.782
chr17	46824828	46824978	Ppp2r5d	2.2e-05	-	46824828	46824978	0	1	150,	0	-4.66	-4.16	1.81	-0.513	-1.55	-0.782
chr3	96593847	96593995	Rnf115	2.5e-05	+	96593847	96593995	0	1	148,	0	-4.6	-4.1	3.4	-0.495	-1.5	-0.781
chr3	51493721	51494766	Maml3	2.2e-07	-	51493721	51494766	0	1	1045,	0	-6.65	-5.94	6.21	-1.16	-2.98	-0.781
chr5	87262596	87265085	Ythdc1	7.1e-06	+	87262596	87265085	0	2	71,377,	0,2112	-5.15	-4.6	2.86	-0.605	-1.77	-0.781
chr15	10504780	10505079	Rai14	0.00017	-	10504780	10505079	0	1	299,	0	-3.77	-3.34	3.3	-0.38	-1.19	-0.781
chr2	155233822	155234122	Ncoa6	0.0027	-	155233822	155234122	0	1	300,	0	-2.57	-2.21	2.25	-0.595	-1.75	-0.78
chr8	124806388	124831435	Zfpm1	2.8e-05	+	124806388	124831435	0	3	34,123,44,	0,22869,25003	-4.55	-4.06	2.14	-0.509	-1.54	-0.78
chr10	107696888	107697976	Ppp1r12a	0.00045	+	107696888	107697976	0	2	14,85,	0,1003	-3.35	-2.94	2.61	-0.4	-1.24	-0.78
chr10	126913671	126918765	R3hdm2	3.3e-08	+	126913671	126918765	0	2	83,17,	0,5077	-7.48	-6.66	1.57	-0.77	-2.14	-0.779
chr9	83288694	83288944	Lca5	2.6e-06	-	83288694	83288944	0	1	250,	0	-5.58	-4.99	7.05	-0.375	-1.18	-0.778
chr10	19329131	19329631	Ifngr1	7.9e-07	+	19329131	19329631	0	1	500,	0	-6.1	-5.45	4.88	-0.532	-1.6	-0.778
chr12	8756594	8756695	Pum2	0.0012	+	8756594	8756695	0	1	101,	0	-2.91	-2.08	2	-0.462	-1.42	-0.778
chr3	95032007	95032106	Mllt11	7.8e-07	-	95032007	95032106	0	1	99,	0	-6.11	-5.46	2.85	-0.372	-1.18	-0.777
chr7	24926928	24927126	Zfp235	5.8e-05	+	24926928	24927126	0	1	198,	0	-4.24	-3.77	2.31	-0.331	-1.08	-0.777
chr14	34780601	34781343	Zfp488	7.9e-14	-	34780601	34781343	0	1	742,	0	-13.1	-11.5	4.2	-1	-2.65	-0.777
chr17	23874331	23874578	Paqr4	5e-07	-	23874331	23874578	0	1	247,	0	-6.3	-5.63	7.2	-0.326	-1.06	-0.777
chr6	48387467	48388014	Zfp467	1.9e-05	-	48387467	48388014	0	1	547,	0	-4.71	-4.2	10.8	-0.566	-1.67	-0.776
chr11	118943381	118943481	Cbx4	5e-11	-	118943381	118943481	0	1	100,	0	-10.3	-9.07	1.38	-0.492	-1.49	-0.776
chr18	68414355	68414605	Ldlrad4	5e-12	+	68414355	68414605	0	1	250,	0	-11.3	-9.94	9.7	-0.399	-1.24	-0.776
chr7	31309139	31309340	Arhgap33	5e-15	-	31309139	31309340	0	1	201,	0	-14.3	-12.5	3.75	-0.417	-1.29	-0.775
chr10	7631318	7640276	Tab2	5.8e-09	-	7631318	7640276	0	2	28,1365,	0,7593	-8.24	-7.32	10.9	-3.21	-6.43	-0.775
chr2	77249578	77249974	Zfp385b	5.9e-07	-	77249578	77249974	0	1	396,	0	-6.23	-5.57	3.48	-0.847	-2.32	-0.773
chr7	148681319	148682015	Chid1	2.5e-12	-	148681319	148682015	0	1	696,	0	-11.6	-10.2	7.25	-1.01	-2.68	-0.773
chr5	38619370	38622088	Lyar	4.8e-06	+	38619370	38622088	0	2	2,289,	0,2429	-5.32	-4.75	2.85	-0.385	-1.21	-0.772
chr16	52251637	52253314	Alcam	2.3e-05	-	52251637	52253314	0	2	122,77,	0,1600	-4.63	-4.13	2.83	-0.328	-1.07	-0.772
chr2	18765815	18767528	Pip4k2a	1.3e-10	-	18765815	18767528	0	2	272,27,	0,1686	-9.89	-8.73	7.65	-0.647	-1.88	-0.771
chr3	96401761	96401862	Ankrd34a	0.012	+	96401761	96401862	0	1	101,	0	-1.93	-1.59	2.02	-0.404	-1.25	-0.771
chr8	86454146	86454993	Lphn1	1.8e-10	+	86454146	86454993	0	2	17,133,	0,714	-9.74	-8.6	1.38	-0.583	-1.72	-0.771
chr9	56746426	56746727	Cspg4	0.0038	+	56746426	56746727	0	1	301,	0	-2.42	-2.06	3.25	-0.531	-1.6	-0.771
chr10	60895442	60895542	Eif4ebp2	1.5e-06	-	60895442	60895542	0	1	100,	0	-5.83	-5.21	1.8	-0.722	-2.04	-0.771
chr2	104269986	104270486	Hipk3	1.2e-05	-	104269986	104270486	0	1	500,	0	-4.92	-4.39	4	-0.321	-1.04	-0.77
chr3	94685641	94685941	Pogz	4.3e-09	+	94685641	94685941	0	1	300,	0	-8.37	-7.43	11.9	-0.587	-1.73	-0.77
chr9	54757461	54757760	Ireb2	4e-13	+	54757461	54757760	0	1	299,	0	-12.4	-10.8	5.46	-0.672	-1.94	-0.77
chr12	33064345	33065088	Ccdc71l	5.1e-10	+	33064345	33065088	0	1	743,	0	-9.29	-8.22	4.06	-0.49	-1.48	-0.77
chr19	46560459	46560709	Sufu	0.00062	+	46560459	46560709	0	1	250,	0	-3.21	-2.82	3.79	-0.342	-1.11	-0.77
chr3	55337542	55337742	Dclk1	8.3e-05	+	55337542	55337742	0	1	200,	0	-4.08	-3.63	3.93	-0.406	-1.26	-0.769
chr5	107932388	107932786	A830010M20Rik	2e-10	+	107932388	107932786	0	1	398,	0	-9.69	-8.55	6.85	-0.815	-2.24	-0.769
chr4	141028131	141029081	Spen	5.8e-06	-	141028131	141029081	0	1	950,	0	-5.24	-4.68	4.24	-2.02	-4.42	-0.768
chr10	74773747	74773898	Specc1l	2.6e-05	+	74773747	74773898	0	1	151,	0	-4.58	-4.08	1.76	-0.443	-1.36	-0.768
chr13	68759266	68759663	Adcy2	8.9e-07	-	68759266	68759663	0	1	397,	0	-6.05	-5.41	2.32	-0.43	-1.33	-0.768
chr18	77697498	77697999	Rnf165	5.5e-10	-	77697498	77697999	0	1	501,	0	-9.26	-8.19	9.17	-0.833	-2.29	-0.768
chr8	124859404	124860251	Zfpm1	3e-08	+	124859404	124860251	0	1	847,	0	-7.52	-6.69	6.48	-0.958	-2.56	-0.767
chr11	45741969	45742168	Lsm11	0.00032	-	45741969	45742168	0	1	199,	0	-3.5	-3.09	1.76	-0.306	-1	-0.767
chr13	49475071	49475321	Bicd2	3.2e-07	+	49475071	49475321	0	1	250,	0	-6.49	-5.79	2.62	-0.338	-1.1	-0.767
chr3	51055229	51055428	Ccrn4l	0.0031	+	51055229	51055428	0	1	199,	0	-2.51	-2.15	3.16	-0.468	-1.43	-0.766
chr3	87673633	87676134	Prcc	3.5e-08	-	87673633	87676134	0	2	438,3,	0,2498	-7.46	-6.64	4.2	-0.492	-1.49	-0.766
chr4	151660129	151660526	Hes3	0.00013	-	151660129	151660526	0	1	397,	0	-3.9	-3.46	2.79	-0.788	-2.17	-0.766
chr8	113243901	113244249	Vac14	0.00029	+	113243901	113244249	0	1	348,	0	-3.54	-3.13	2.96	-0.958	-2.56	-0.766
chr9	104054126	104054677	Dnajc13	7.8e-06	-	104054126	104054677	0	1	551,	0	-5.11	-4.57	2.89	-0.821	-2.26	-0.765
chr11	120137449	120137998	Bahcc1	2.4e-06	+	120137449	120137998	0	1	549,	0	-5.62	-5.02	4	-0.327	-1.06	-0.765
chr2	5976703	5977252	Upf2	2.3e-09	+	5976703	5977252	0	1	549,	0	-8.63	-7.65	6.67	-0.77	-2.14	-0.763
chr2	32779175	32779526	Fam129b	1.7e-09	+	32779175	32779526	0	1	351,	0	-8.77	-7.77	9.11	-0.318	-1.03	-0.763
chr10	79619480	79619679	Midn	4.3e-05	+	79619480	79619679	0	1	199,	0	-4.37	-3.89	1.55	-0.898	-2.43	-0.763
chr10	128203027	128203227	Wibg	3e-05	+	128203027	128203227	0	1	200,	0	-4.52	-4.03	4.41	-0.364	-1.16	-0.762
chr14	63315499	63315700	Ints6	5.8e-08	-	63315499	63315700	0	1	201,	0	-7.24	-6.45	3.6	-0.413	-1.28	-0.761
chr14	52933992	52934143	Sall2	4.3e-08	-	52933992	52934143	0	1	151,	0	-7.37	-6.57	2.7	-0.322	-1.04	-0.76
chr2	30257542	30258292	Crat	6.3e-10	-	30257542	30258292	0	1	750,	0	-9.2	-8.14	3.04	-1.78	-4.07	-0.759
chr5	138634478	138634776	Cnpy4	1e-06	+	138634478	138634776	0	1	298,	0	-5.98	-5.35	4.82	-0.317	-1.03	-0.759
chr19	46143746	46144096	Pprc1	8.7e-07	+	46143746	46144096	0	1	350,	0	-6.06	-5.42	2.88	-0.348	-1.13	-0.759
chr2	167469474	167469624	Tmem189	3.8e-09	-	167469474	167469624	0	1	150,	0	-8.42	-7.47	7.91	-0.396	-1.23	-0.758
chr8	126867393	126867592	Galnt2	1.8e-07	+	126867393	126867592	0	1	199,	0	-6.75	-6.03	8.36	-1.78	-4.08	-0.758
chr8	75338844	75339043	Large	7.8e-08	-	75338844	75339043	0	1	199,	0	-7.11	-6.34	11.1	-0.469	-1.44	-0.758
chr9	61907640	61907741	Glce	1.3e-05	-	61907640	61907741	0	1	101,	0	-4.89	-4.36	4.49	-0.574	-1.69	-0.758
chr11	84214903	84215103	Acaca	4.7e-06	+	84214903	84215103	0	1	200,	0	-5.33	-4.77	6.17	-0.46	-1.42	-0.758
chr2	26777484	26777633	Surf4	5e-12	-	26777484	26777633	0	1	149,	0	-11.3	-9.9	2.45	-0.392	-1.22	-0.757
chr5	77287820	77288120	C530008M17Rik	9.8e-05	+	77287820	77288120	0	1	300,	0	-4.01	-3.56	3.96	-0.383	-1.2	-0.757
chr11	22873251	22873702	Zrsr1	5e-18	+	22873251	22873702	0	1	451,	0	-17.3	-15.1	3.58	-0.913	-2.46	-0.757
chr11	3402133	3402332	Inpp5j	6.8e-07	-	3402133	3402332	0	1	199,	0	-6.17	-5.51	2.97	-0.616	-1.8	-0.757
chr16	38602390	38602740	Arhgap31	0.0002	-	38602390	38602740	0	1	350,	0	-3.69	-3.26	2.94	-0.308	-1.01	-0.757
chr1	74726206	74726553	Ttll4	4.5e-05	+	74726206	74726553	0	1	347,	0	-4.35	-3.87	6.11	-0.552	-1.64	-0.756
chr7	146028384	146028631	Mapk1ip1	1.8e-07	-	146028384	146028631	0	1	247,	0	-6.74	-6.02	5.38	-1.05	-2.77	-0.756
chr11	23388327	23388427	Ahsa2	5.6e-07	-	23388327	23388427	0	1	100,	0	-6.25	-5.58	2.22	-0.323	-1.04	-0.756
chr18	15166286	15221126	Kctd1	8.3e-06	-	15166286	15221126	0	2	97,850,	0,53990	-5.08	-4.54	3.79	-1.31	-3.27	-0.756
chr10	89267607	89268008	Uhrf1bp1l	4.5e-07	+	89267607	89268008	0	1	401,	0	-6.35	-5.67	5.56	-0.513	-1.55	-0.755
chr11	58130162	58130563	Zfp672	6.9e-06	-	58130162	58130563	0	1	401,	0	-5.16	-4.61	3.88	-0.611	-1.79	-0.755
chr4	41685963	41686263	Sigmar1	4e-11	-	41685963	41686263	0	1	300,	0	-10.4	-9.13	10.3	-0.709	-2.02	-0.754
chr8	72655152	72655451	Rfxank	5.1e-07	-	72655152	72655451	0	1	299,	0	-6.29	-5.62	6.2	-0.311	-1.01	-0.754
chr8	101548668	101552679	Cdh8	0.0041	-	101548668	101552679	0	2	189,11,	0,4000	-2.39	-1.6	3	-0.408	-1.27	-0.754
chr9	65404414	65404763	Plekho2	7.9e-11	-	65404414	65404763	0	1	349,	0	-10.1	-8.87	6.57	-0.323	-1.05	-0.754
chr5	143647855	143648253	Fbxl18	7.9e-06	-	143647855	143648253	0	1	398,	0	-5.1	-4.56	9.8	-0.583	-1.72	-0.753
chr10	126723214	126723315	Mbd6	0.00022	-	126723214	126723315	0	1	101,	0	-3.66	-3.24	2.01	-0.752	-2.1	-0.753
chr14	21204600	21207524	Dnajc9	6.9e-08	-	21204600	21207524	0	4	100,87,255,3,	0,421,2578,2921	-7.16	-6.38	5.7	-0.552	-1.64	-0.753
chr4	141660539	141660838	Kazn	0.00012	-	141660539	141660838	0	1	299,	0	-3.93	-3.48	4.44	-0.891	-2.41	-0.752
chr5	143533331	143533829	Tnrc18	3.2e-11	-	143533331	143533829	0	1	498,	0	-10.5	-9.24	5.14	-0.816	-2.25	-0.752
chr7	147337167	147337414	Sprn	0.00038	-	147337167	147337414	0	1	247,	0	-3.42	-3.01	4.93	-0.494	-1.5	-0.752
chr15	78804104	78804654	Triobp	1.8e-06	+	78804104	78804654	0	1	550,	0	-5.75	-5.14	6.7	-0.681	-1.96	-0.752
chrX	70815609	70816110	Atp2b3	5.2e-09	+	70815609	70816110	0	1	501,	0	-8.28	-7.36	4	-0.959	-2.57	-0.752
chr8	125756801	125757248	Spata2l	3.3e-05	-	125756801	125757248	0	1	447,	0	-4.48	-3.99	6.25	-0.413	-1.28	-0.751
chr12	86124409	86124609	Ltbp2	3.5e-10	-	86124409	86124609	0	1	200,	0	-9.46	-8.36	4.39	-0.483	-1.47	-0.751
chr2	153142710	153143110	Kif3b	1.3e-06	+	153142710	153143110	0	1	400,	0	-5.88	-5.25	6.41	-0.509	-1.54	-0.75
chr15	102110682	102111180	Mfsd5	0.00012	+	102110682	102111180	0	1	498,	0	-3.91	-3.47	5.13	-0.538	-1.61	-0.75
chr5	30387211	30387311	Tyms	2.5e-13	-	30387211	30387311	0	1	100,	0	-12.6	-11.1	3.31	-0.31	-1.01	-0.749
chr7	26100863	26100964	Tmem145	3.2e-07	+	26100863	26100964	0	1	101,	0	-6.5	-5.8	4	-1.68	-3.91	-0.749
chr17	28943284	28943434	Brpf3	0.0048	+	28943284	28943434	0	1	150,	0	-2.32	-1.97	4.2	-0.397	-1.24	-0.749
chr4	124526943	124527044	Mtf1	6.8e-10	+	124526943	124527044	0	1	101,	0	-9.17	-8.11	3.71	-0.318	-1.03	-0.748
chr8	12865331	12865631	Atp11a	0.00023	+	12865331	12865631	0	1	300,	0	-3.64	-3.22	2.28	-0.509	-1.54	-0.748
chr1	6792434	6793180	St18	6.2e-09	+	6792434	6793180	0	1	746,	0	-8.21	-7.3	5.15	-1.36	-3.35	-0.747
chr9	28732083	28732333	Opcml	3.7e-05	+	28732083	28732333	0	1	250,	0	-4.43	-3.94	3.24	-0.423	-1.31	-0.747
chr9	82764755	82765404	Phip	1.6e-14	-	82764755	82765404	0	1	649,	0	-13.8	-12	10.5	-0.71	-2.02	-0.747
chr2	166843377	166845507	Ddx27	0.0011	+	166843377	166845507	0	3	12,60,128,	0,1749,2002	-2.96	-2.57	1.97	-0.373	-1.18	-0.746
chr10	29064231	29064629	Echdc1	1.4e-07	+	29064231	29064629	0	1	398,	0	-6.86	-6.12	2.81	-0.422	-1.31	-0.746
chr10	7487987	7488134	Ginm1	0.00028	-	7487987	7488134	0	1	147,	0	-3.55	-3.13	3.4	-0.558	-1.66	-0.746
chr18	53066681	53067130	Sncaip	6.9e-06	+	53066681	53067130	0	1	449,	0	-5.16	-4.61	7.09	-0.556	-1.65	-0.746
chr1	134401147	134401297	Rbbp5	2.7e-08	+	134401147	134401297	0	1	150,	0	-7.57	-6.74	3.9	-0.423	-1.31	-0.745
[truncated: 615 more rows]

## Sheet: diff_down_2wk_6wk_cb
chr	chromStart	chromEnd	name	score	strand	thickStart	thickEnd	itemRgb	blockCount	blockSizes	blockStarts	lg.p	lg.fdr	fold_enrchment	diff.lg.fdr	diff.lg.p	diff.log2.fc
[truncated: 473 more rows]

[truncated: 4 more sheets: diff_up_2wk_6wk_hth, diff_down_2wk_6wk_hth, diff_up_2wk_6wk_hpc, diff_down_2wk_6wk_hpc]
