# Supplementary material for: N6-methyladenosine dynamics in neurodevelopment and aging, and its potential role in Alzheimer’s disease
Source: Genome Biol. 2021 Jan 5;22:17. doi: 10.1186/s13059-020-02249-z (PMC7786910; doi:10.1186/s13059-020-02249-z)
Supplement: Supplementary file 5 — Additional file 5: Table S4. List of m6A associated exon inclusion events across neurodevelopment. [file 13059_2020_2249_MOESM5_ESM.xlsx]

## Sheet: 4wk
chr	start	end	ensemblID	gene	exon inclusion score
chr10	25441572	25442057	ENSMUSG00000019978	Epb41l2	0.997667
chr4	151143715	151145568	ENSMUSG00000014592	Camta1	1
chr17	55481904	55482894	ENSMUSG00000024172	St6gal2	1
chr2	168570597	168571633	ENSMUSG00000027544	Nfatc2	0.99
chr12	108539253	108539306	NA	Gm16596	0.970333
chr7	34244965	34245978	ENSMUSG00000066571	4931406P16Rik	0
chr8	79281176	79281654	ENSMUSG00000037022	Mmaa	0.994333
chr1	143770425	143771026	ENSMUSG00000018199	Ro60	0.994667
chr11	102218415	102218781	ENSMUSG00000008855	Hdac5	0.993333
chr18	77097248	77097723	ENSMUSG00000025423	Pias2	0.959
chr18	77097248	77097723	ENSMUSG00000025423	Pias2	1
chr1	7120193	7120615	ENSMUSG00000051285	Pcmtd1	1
chr1	7120193	7120615	ENSMUSG00000051285	Pcmtd1	0.913
chr15	78437157	78437232	ENSMUSG00000033287	Kctd17	0.996333
chr12	85028769	85030887	ENSMUSG00000021244	Ylpm1	0.237667
chr9	108533586	108534618	ENSMUSG00000006673	Qrich1	0.989
chr9	49506852	49507653	ENSMUSG00000039542	Ncam1	0.970667
chr6	134541651	134542045	ENSMUSG00000030201	Lrp6	0.230667
chr1	30829842	30831559	ENSMUSG00000048874	Phf3	0.946333
chr1	30829842	30831559	ENSMUSG00000048874	Phf3	0.910333
chr11	75692196	75692562	ENSMUSG00000017776	Crk	0.892667
chr11	75692196	75692732	ENSMUSG00000017776	Crk	0.980667
chr12	70042131	70044252	ENSMUSG00000021068	Nin	0.978333
chr3	87869582	87870149	ENSMUSG00000004895	Prcc	0.572
chr18	36624508	36625267	ENSMUSG00000024483	Ankhd1	0.996667
chr2	120533510	120535679	ENSMUSG00000027288	Zfp106	0.526667
chr2	120533510	120535679	ENSMUSG00000027288	Zfp106	0.998667
chr17	26742041	26743131	ENSMUSG00000048249	Crebrf	0.821667
chr17	26742041	26743131	ENSMUSG00000048249	Crebrf	0.830667
chr17	26742041	26743131	ENSMUSG00000048249	Crebrf	0.981
chr15	78847094	78847819	ENSMUSG00000049521	Cdc42ep1	0.974
chr8	79371783	79372364	ENSMUSG00000031681	Smad1	1
chr10	13253341	13253879	ENSMUSG00000062866	Phactr2	0.981667
chr17	65824259	65824789	ENSMUSG00000061950	Ppp4r1	1
chr8	70912905	70914994	ENSMUSG00000019261	Map1s	1
chr18	82554319	82554750	ENSMUSG00000041607	Mbp	0.997667
chr1	64078706	64079334	ENSMUSG00000025959	Klf7	1
chr5	38213307	38214383	ENSMUSG00000029127	Zbtb49	1
chr5	38213307	38214383	ENSMUSG00000029127	Zbtb49	0.849
chr16	94762397	94762685	ENSMUSG00000043301	Kcnj6	0.929333
chr16	94832298	94833219	ENSMUSG00000043301	Kcnj6	1
chr11	75638144	75638256	ENSMUSG00000006127	Inpp5k	0.955333
chrX	20376880	20377546	ENSMUSG00000060090	Rp2	0.997
chrX	20376880	20377546	ENSMUSG00000060090	Rp2	1
chr2	132381171	132381750	ENSMUSG00000050558	Prokr2	1
chr17	50606294	50608781	ENSMUSG00000038910	Plcl2	0.743
chr15	4516618	4517327	ENSMUSG00000049148	Plcxd3	0.977667
chr6	34487289	34487950	ENSMUSG00000038871	Bpgm	0.988
chr18	84558326	84563046	ENSMUSG00000048410	Zfp407	1
chr8	23132096	23132471	ENSMUSG00000031543	Ank1	0.981
chr8	23132096	23132483	ENSMUSG00000031543	Ank1	0.847333
chr8	47191838	47194104	ENSMUSG00000038143	Stox2	0.851667
chr7	67734459	67736906	ENSMUSG00000030554	Synm	1
chr19	42562551	42564341	ENSMUSG00000025184	R3hcc1l	1
chr4	129359897	129360700	ENSMUSG00000028807	Zbtb8a	1
chr10	74990933	74992140	ENSMUSG00000040009	Gnaz	0.946667
chr3	94983982	94984919	ENSMUSG00000038861	Pi4kb	0.998667
chr3	94983982	94984919	ENSMUSG00000038861	Pi4kb	0.994667
chr17	27434532	27435468	ENSMUSG00000063239	Grm4	0.900667
chr5	110755396	110756766	ENSMUSG00000029505	Ep400	0.988667
chr5	138092919	138093432	ENSMUSG00000029729	Zkscan1	0.958667
chr5	138092925	138093432	ENSMUSG00000029729	Zkscan1	1
chr16	22822081	22822579	ENSMUSG00000004462	Tbccd1	1
chr14	75327543	75328144	ENSMUSG00000022000	Zc3h13	1
chr19	7456299	7457460	ENSMUSG00000024758	Rtn3	0.998
chr19	7456299	7457460	ENSMUSG00000024758	Rtn3	0.692333
chr19	7456299	7458423	ENSMUSG00000024758	Rtn3	0.143333
chr19	7456299	7458423	ENSMUSG00000024758	Rtn3	0.677667
chr9	46920530	46921951	ENSMUSG00000099696	2900052N01Rik	0.131
chr14	18214873	18215493	ENSMUSG00000021775	Nr1d2	0.995333
chr14	18214873	18215493	ENSMUSG00000021775	Nr1d2	0.998
chr3	86905884	86906216	ENSMUSG00000028078	Dclk2	1
chr2	62787589	62788015	ENSMUSG00000059742	Kcnh7	0.997333
chr2	121299268	121307372	ENSMUSG00000027254	Map1a	0.986333
chr16	55914856	55915631	ENSMUSG00000022604	Cep97	0.998
chr6	4905225	4906844	ENSMUSG00000032827	Ppp1r9a	0.983667
chr8	119547399	119547885	ENSMUSG00000031835	Mbtps1	0.998
chr8	25662740	25663256	ENSMUSG00000054823	Nsd3	1
chr11	107099565	107099789	ENSMUSG00000040481	Bptf	1
chr17	56598643	56599220	ENSMUSG00000071054	Safb	0.996667
chr2	32212886	32214947	ENSMUSG00000039262	Prrc2b	0.973333
chr3	108676684	108676978	ENSMUSG00000027884	Clcc1	0.955
chr9	108139186	108139595	ENSMUSG00000032589	Bsn	0.987333
chr6	119962396	119963632	ENSMUSG00000045962	Wnk1	1
chr12	91259985	91260636	ENSMUSG00000061533	Cep128	0.181
chr11	61546149	61546911	ENSMUSG00000001036	Epn2	0.920333
chr11	61546149	61546911	ENSMUSG00000001036	Epn2	0.996667
chr11	61546149	61546911	ENSMUSG00000001036	Epn2	0.996
chr4	126177861	126178557	ENSMUSG00000043962	Thrap3	0.948333
chr17	56575354	56576012	ENSMUSG00000042625	Safb2	1
chr14	65075583	65078189	ENSMUSG00000021978	Extl3	0.970667
chr12	53139380	53142768	ENSMUSG00000061603	Akap6	0.996667
chr4	43414627	43416718	ENSMUSG00000035969	Rusc2	1
chr4	43414627	43416718	ENSMUSG00000035969	Rusc2	0.831
chr11	29503851	29504311	ENSMUSG00000032740	Ccdc88a	0.946
chr8	91409222	91409841	ENSMUSG00000055932	Fto	0.996
chr16	5076891	5078115	ENSMUSG00000039473	Ubn1	0.999333
chr8	116623783	116624366	ENSMUSG00000031758	Cdyl2	0.992
chr2	155405474	155408450	ENSMUSG00000038369	Ncoa6	1
chr2	155405474	155408450	ENSMUSG00000038369	Ncoa6	1
chr7	16561457	16565329	ENSMUSG00000058230	Arhgap35	0.941
chr7	16561457	16565329	ENSMUSG00000058230	Arhgap35	0.995
chr2	120745018	120746289	ENSMUSG00000090100	Ttbk2	0.997667
chr7	5028990	5031279	ENSMUSG00000035228	Ccdc106	0.993
chr7	5028990	5032207	ENSMUSG00000035228	Ccdc106	0.976
chr2	180910686	180912207	ENSMUSG00000038848	Ythdf1	0.975667
chr11	5780205	5780635	ENSMUSG00000083844	Ube2d-ps	0.984333
chr11	5780205	5780635	ENSMUSG00000083844	Ube2d-ps	1
chr11	59437977	59438513	ENSMUSG00000009894	Snap47	1
chr11	59437977	59438513	ENSMUSG00000009894	Snap47	0.998
chr4	8785341	8785763	ENSMUSG00000041235	Chd7	0.993333
chr9	65794621	65795495	ENSMUSG00000040524	Zfp609	0.981667
chr9	107901194	107901960	ENSMUSG00000032583	Mon1a	0.961667
chrX	101301784	101302431	ENSMUSG00000031302	Nlgn3	0.988333
chr6	38490383	38491931	ENSMUSG00000038538	Ubn2	0.994
chr6	85483825	85484863	ENSMUSG00000047013	Fbxo41	0.989667
chr11	118410852	118411511	ENSMUSG00000025575	Cant1	0.996
chr15	58052223	58055082	ENSMUSG00000022361	Zhx1	1
chr15	58052223	58055082	ENSMUSG00000022361	Zhx1	0.998
chr5	103501366	103501912	ENSMUSG00000034573	Ptpn13	0.937
chr7	139007303	139007801	ENSMUSG00000056856	Jakmip3	0.738333
chr7	139007303	139007801	ENSMUSG00000056856	Jakmip3	0.979667
chr4	9281387	9282012	ENSMUSG00000041216	Clvs1	0.990667
chr11	104423921	104425293	ENSMUSG00000018412	Kansl1	0.957667
chr11	87774523	87775354	ENSMUSG00000034156	Tspoap1	1
chr11	87777766	87778606	ENSMUSG00000034156	Tspoap1	0.998
chr2	32741209	32741667	ENSMUSG00000059013	Sh2d3c	0.999333
chr18	45592005	45592424	ENSMUSG00000054477	Kcnn2	0.493333
chr1	46835126	46836151	ENSMUSG00000025986	Slc39a10	1
chr5	81511983	81512784	ENSMUSG00000037605	Adgrl3	1
chr6	83928652	83930165	ENSMUSG00000030016	Zfp638	1
chr6	83928652	83930165	ENSMUSG00000030016	Zfp638	0.965667
chr6	83976201	83977429	ENSMUSG00000030016	Zfp638	0.988333
chr4	111433086	111433553	ENSMUSG00000028545	Bend5	0.985
chr4	111433168	111433553	ENSMUSG00000028545	Bend5	1
chr8	88705225	88705879	ENSMUSG00000036712	Cyld	1
chr3	88168037	88168344	ENSMUSG00000001419	Mef2d	0.978333
chr2	149899417	149899975	ENSMUSG00000074736	Syndig1	0.998
chr2	149899417	149899975	ENSMUSG00000074736	Syndig1	0.995
chr3	125437546	125438761	ENSMUSG00000027971	Ndst4	0.996
chr11	84893324	84893394	ENSMUSG00000020527	Myo19	0.845333
chr3	87924946	87925431	ENSMUSG00000004896	Rrnad1	0.255333
chr15	75902678	75903808	ENSMUSG00000055762	Eef1d	0.984667
chr10	40936109	40936738	ENSMUSG00000019831	Wasf1	0.976333
chr6	61310813	61312172	ENSMUSG00000039578	Ccser1	0.998
chr18	25339713	25340384	ENSMUSG00000033632	AW554918	0.965667
chr18	25339713	25340384	ENSMUSG00000033632	AW554918	0.964667
chr19	24130854	24131473	ENSMUSG00000024812	Tjp2	0.945
chr8	8639205	8639489	ENSMUSG00000001300	Efnb2	0.985667
chr8	8639205	8639489	ENSMUSG00000001300	Efnb2	0.995
chr11	62117699	62119282	ENSMUSG00000042331	Specc1	0.991
chr11	62117699	62119282	ENSMUSG00000042331	Specc1	0.985667
chr5	14668964	14669675	ENSMUSG00000061601	Pclo	0.885333
chr5	14668964	14669675	ENSMUSG00000061601	Pclo	0.984333
chr12	108311687	108312334	ENSMUSG00000021260	Hhipl1	0.991333
chr11	106688775	106689051	ENSMUSG00000020717	Pecam1	1
chr19	29753599	29755017	ENSMUSG00000046138	9930021J03Rik	1
chr2	3452847	3453198	ENSMUSG00000026648	Dclre1c	1
chr2	143988147	143990266	ENSMUSG00000027422	Rrbp1	0.839667
chr8	94622833	94623335	ENSMUSG00000050079	Rspry1	0.987
chr11	60185095	60190622	ENSMUSG00000062115	Rai1	0.990667
chr11	60185095	60190622	ENSMUSG00000062115	Rai1	0.986667
chr9	35564783	35565197	ENSMUSG00000032103	Pus3	0.940667
chr4	40976352	40977342	ENSMUSG00000028423	Nfx1	0.984333
chr14	75031871	75032480	ENSMUSG00000034959	Rubcnl	0.998
chr19	30056234	30056494	ENSMUSG00000024817	Uhrf2	1
chr19	30056234	30056494	ENSMUSG00000024817	Uhrf2	0.975
chr9	107852124	107853403	ENSMUSG00000032582	Rbm6	0.921667
chr9	107852124	107853674	ENSMUSG00000032582	Rbm6	0.993333
chr8	36937559	36938758	ENSMUSG00000031523	Dlc1	0.991667
chr2	84880387	84880869	ENSMUSG00000050896	Rtn4rl2	1
chr10	81163784	81164190	ENSMUSG00000004934	Pias4	0.998
chr4	108265817	108266572	ENSMUSG00000034636	Zyg11b	1
chr4	108265817	108266572	ENSMUSG00000034636	Zyg11b	1
chr5	24439055	24439145	ENSMUSG00000028962	Slc4a2	0.995333
chr17	28402608	28402848	ENSMUSG00000024222	Fkbp5	0.986333
chrX	152208769	152209665	ENSMUSG00000041115	Iqsec2	0.997
chr2	29227577	29228221	ENSMUSG00000035513	Ntng2	1
chr2	24884145	24884702	ENSMUSG00000036893	Ehmt1	0.995
chr1	33776268	33777863	ENSMUSG00000042197	Zfp451	0.976
chr1	33776268	33777863	ENSMUSG00000042197	Zfp451	1
chr5	117265900	117266113	ENSMUSG00000061288	Taok3	1
chr7	68003809	68004355	ENSMUSG00000005533	Igf1r	1
chr11	98799139	98799363	ENSMUSG00000075576	Gm12359	0.987
chr11	98799999	98800382	ENSMUSG00000052915	Msl1	0.997667
chr11	98799999	98800382	ENSMUSG00000052915	Msl1	0.999333
chr9	100497257	100497970	ENSMUSG00000032475	Nck1	1
chr2	120023542	120024139	ENSMUSG00000033902	Mapkbp1	0.993667
chr17	15401744	15403129	ENSMUSG00000014763	Fam120b	0.974
chr17	15401744	15404397	ENSMUSG00000014763	Fam120b	1
chr11	6296951	6297199	ENSMUSG00000020456	Ogdh	1
chrX	42094366	42095272	ENSMUSG00000025860	Xiap	1
chrX	42094366	42095272	ENSMUSG00000025860	Xiap	0.641333
chr5	9511457	9512524	ENSMUSG00000003974	Grm3	0.900667
chr5	9589575	9590184	ENSMUSG00000003974	Grm3	1
chr11	28867652	28868039	ENSMUSG00000020467	Efemp1	0.991667
chr5	143925220	143926073	ENSMUSG00000079109	Pms2	0.988
chr14	66727445	66727831	ENSMUSG00000045875	Adra1a	0.991
chr14	66727445	66728000	ENSMUSG00000045875	Adra1a	0.859
chr7	109556210	109557461	ENSMUSG00000031024	St5	0.885
chr7	132759388	132760167	ENSMUSG00000030849	Fgfr2	0.985333
chr5	43758221	43758944	ENSMUSG00000039753	Fbxl5	0.941333
chr4	76128484	76129066	ENSMUSG00000028399	Ptprd	0.998667
chr2	33228174	33229032	ENSMUSG00000038831	Ralgps1	1
chr1	164279866	164280814	ENSMUSG00000026578	Ccdc181	1
chr9	57256385	57259140	ENSMUSG00000032300	1700017B05Rik	0.987333
chr16	43973467	43974166	ENSMUSG00000036304	Zdhhc23	0.969667
chr10	105825997	105826591	ENSMUSG00000036009	Mettl25	0.988333
chr5	137957204	137957989	ENSMUSG00000056966	Gjc3	1
chr4	155739563	155739772	ENSMUSG00000084845	Tmem240	0.936667
chr12	51768528	51769365	ENSMUSG00000035247	Hectd1	0.955
chr1	156051293	156051623	ENSMUSG00000050565	Tor1aip2	0.996333
chr6	11933252	11934019	ENSMUSG00000029629	Phf14	0.986667
chr1	52708163	52709755	ENSMUSG00000041439	Mfsd6	0.478667
chr2	136116176	136116962	ENSMUSG00000039913	Pak7	1
chr4	108478872	108479741	ENSMUSG00000034610	Tut4	0.956667
chr7	46427345	46428279	ENSMUSG00000058975	Kcnc1	1
chr9	110573611	110574274	ENSMUSG00000044791	Setd2	0.990667
chrX	10176002	10176881	ENSMUSG00000031174	Rpgr	0.996333
chr16	13836385	13836615	ENSMUSG00000022680	Pdxdc1	0.0376667
chr16	31988939	31990465	ENSMUSG00000022772	Senp5	0.908667
chr3	135318279	135318460	ENSMUSG00000037994	Slc9b2	0.992667
chr11	53465119	53465308	ENSMUSG00000018387	Shroom1	0.492333
chr12	81772679	81773093	ENSMUSG00000042724	Map3k9	0.768333
chrX	150645693	150649655	ENSMUSG00000025272	Tro	0.988667
chrX	150649547	150649655	ENSMUSG00000025272	Tro	0.980667
chr11	120286923	120288104	ENSMUSG00000039741	Bahcc1	0.952667
chr9	56257526	56260762	ENSMUSG00000074305	Peak1	0.990333
chr19	4787360	4788042	ENSMUSG00000096370	Gm21992	0.987667
chr19	4787360	4788042	ENSMUSG00000096370	Gm21992	0.469667
chr2	104470748	104471847	ENSMUSG00000027177	Hipk3	0.901667
chr14	100022621	100023168	ENSMUSG00000072294	Klf12	0.994
chr14	100022621	100023168	ENSMUSG00000072294	Klf12	0.992333
chr11	4148438	4149084	ENSMUSG00000051427	Ccdc157	0.954333
chr6	119824385	119824619	ENSMUSG00000030172	Erc1	0.986333
chr6	119824385	119825209	ENSMUSG00000030172	Erc1	0.984333
chr4	126791774	126792295	ENSMUSG00000028830	AU040320	0.987667
chr14	21516625	21517498	ENSMUSG00000021767	Kat6b	0.966667
chr12	82340661	82342499	ENSMUSG00000042700	Sipa1l1	0.984667
chr12	82340661	82342499	ENSMUSG00000042700	Sipa1l1	0.999333
chr10	10719222	10720153	ENSMUSG00000019828	Grm1	0.988333
chr5	122763773	122764302	ENSMUSG00000029471	Camkk2	0.994
chr1	43553860	43554582	ENSMUSG00000066877	Nck2	0.986333
chr2	119941221	119941845	ENSMUSG00000033943	Mga	0.990333
chr3	103777221	103778299	ENSMUSG00000008730	Hipk1	0.977667
chr1	70728698	70729168	ENSMUSG00000045648	Vwc2l	1
chr3	26133241	26134052	ENSMUSG00000063887	Nlgn1	1
chr1	93749846	93750985	ENSMUSG00000026279	Thap4	0.994
chr5	34216560	34217865	ENSMUSG00000037224	Zfyve28	1
chr4	44059775	44060227	ENSMUSG00000028479	Gne	0.997333
chr10	43532675	43533157	ENSMUSG00000019797	1700021F05Rik	1
chr13	89688284	89693501	ENSMUSG00000021614	Vcan	0.997333
chr13	89702917	89705797	ENSMUSG00000021614	Vcan	0.214667
chr1	104933956	104934342	ENSMUSG00000050840	Cdh20	0.963667
chr18	6111684	6112439	ENSMUSG00000041225	Arhgap12	0.981333
chr18	6111684	6112439	ENSMUSG00000041225	Arhgap12	0.873
chr3	127161788	127161858	ENSMUSG00000097456	LOC100862268	0.797
chr9	121964736	121965984	ENSMUSG00000038233	Gask1a	0
chr1	34177795	34180498	ENSMUSG00000026131	Dst	1
chr3	16203825	16205424	ENSMUSG00000047213	Ythdf3	0.00566667
chr16	65839208	65839733	ENSMUSG00000091243	Vgll3	0.984
chr19	46069038	46069768	ENSMUSG00000055491	Pprc1	1
chr19	4613155	4614514	ENSMUSG00000024892	Pcx	1
chr9	62951755	62952200	ENSMUSG00000032405	Pias1	0.997333
chr14	47016276	47016795	ENSMUSG00000021838	Samd4	0.992667
chr6	113842131	113842645	ENSMUSG00000030302	Atp2b2	0.990333
chr2	129810487	129811237	ENSMUSG00000037885	Stk35	1
chr10	17914991	17916032	ENSMUSG00000039879	Heca	0.828
chr14	59586038	59586608	ENSMUSG00000021982	Cdadc1	0.991
chr17	26142617	26143576	ENSMUSG00000024182	Axin1	0.991
chr8	123845179	123845445	ENSMUSG00000089704	Galnt2	0.993
chrX	74015405	74015501	ENSMUSG00000031392	Irak1	1
chr8	60929070	60929616	ENSMUSG00000004319	Clcn3	1
chr7	16133828	16134519	ENSMUSG00000030376	Slc8a2	1
chr7	16140503	16141168	ENSMUSG00000030376	Slc8a2	0.998333
chr7	16140503	16141168	ENSMUSG00000030376	Slc8a2	0.998667
chr7	105573681	105574416	ENSMUSG00000037032	Apbb1	0.999333
chr4	40697216	40697353	ENSMUSG00000028411	Aptx	0.998
chr4	40697216	40697353	ENSMUSG00000028411	Aptx	0.978667
chr4	40697216	40697353	ENSMUSG00000028411	Aptx	1
chr4	40697216	40697353	ENSMUSG00000028411	Aptx	1
chr4	40697216	40697353	ENSMUSG00000028411	Aptx	1
chr4	118225798	118226377	ENSMUSG00000033295	Ptprf	0.928333
chr15	6429295	6429949	ENSMUSG00000022150	Dab2	0.376
chr15	6429295	6429949	ENSMUSG00000022150	Dab2	0.932333
chr6	85340342	85342361	ENSMUSG00000051343	Rab11fip5	0.905667
chr16	45143620	45144401	ENSMUSG00000022664	Slc35a5	0.475667
chr11	32499224	32499461	ENSMUSG00000044949	Ubtd2	0.989667
chr4	45058328	45059150	ENSMUSG00000048232	Fbxo10	0.989667
chr6	48511814	48512512	ENSMUSG00000107476	Zfp862-ps	0.967
chr8	31235594	31236430	ENSMUSG00000046152	Fut10	0.98
chr1	159849985	159850545	ENSMUSG00000015829	Tnr	0.911667
chr1	159851956	159852433	ENSMUSG00000015829	Tnr	0.994
chr2	49278580	49279783	ENSMUSG00000036792	Mbd5	0.976333
chr13	36204508	36205141	ENSMUSG00000021420	Fars2	0.99
chr1	132434098	132434487	ENSMUSG00000042046	Dstyk	0.947
chr3	96184638	96185607	ENSMUSG00000038486	Sv2a	1
chr12	77331895	77332329	ENSMUSG00000021065	Fut8	0.988
chr12	77331895	77332329	ENSMUSG00000021065	Fut8	1
chr18	31771669	31772114	ENSMUSG00000041915	Ammecr1l	0.995667
chr7	134917642	134918804	ENSMUSG00000058325	Dock1	1
chr18	10593745	10595875	ENSMUSG00000024293	Esco1	0.985
chr18	10593745	10595875	ENSMUSG00000024293	Esco1	0.979667
chr18	10593745	10595875	ENSMUSG00000024293	Esco1	0.962
chr2	136880250	136881639	ENSMUSG00000027274	Mkks	0.957667
chr2	136880530	136881639	ENSMUSG00000027274	Mkks	0.998
chr2	136880530	136881639	ENSMUSG00000027274	Mkks	0.998333
chr1	135966675	135971160	ENSMUSG00000051985	Igfn1	1
chr12	73281004	73281656	ENSMUSG00000034442	Trmt5	0.908
chr4	6697409	6697796	ENSMUSG00000041272	Tox	0.990333
chr12	81314259	81316104	ENSMUSG00000079055	Slc8a3	1
chr8	57583766	57584227	ENSMUSG00000031608	Galnt7	0.980333
chr4	32639363	32641558	ENSMUSG00000028282	Casp8ap2	0.974
chr13	59782017	59782343	ENSMUSG00000035248	Tut7	1
chr8	72666609	72667879	ENSMUSG00000048148	Nwd1	0.998
chr3	84903500	84904079	ENSMUSG00000028086	Fbxw7	1
chr3	84903500	84904079	ENSMUSG00000028086	Fbxw7	0.985333
chr19	45767393	45768007	ENSMUSG00000025220	Oga	0.990333
chr19	53987453	53988383	ENSMUSG00000024976	Shoc2	0.999333
chr1	187225502	187226219	ENSMUSG00000039210	Gpatch2	0.986
chr10	84947411	84948020	ENSMUSG00000035620	Ric8b	1
chr13	74356455	74356817	ENSMUSG00000021578	Ccdc127	0.940667
chr13	74356455	74356817	ENSMUSG00000021578	Ccdc127	1
chr17	69274703	69274895	ENSMUSG00000024044	Epb41l3	0.972
chr17	69274703	69274895	ENSMUSG00000024044	Epb41l3	0.995333
chr17	69274703	69274895	ENSMUSG00000024044	Epb41l3	0.969333
chr17	69274703	69274895	ENSMUSG00000024044	Epb41l3	1
chr17	69274703	69274895	ENSMUSG00000024044	Epb41l3	0.950667
chr11	117720949	117723550	ENSMUSG00000025571	Tnrc6c	1
chr18	82955523	82957449	ENSMUSG00000058881	Zfp516	1
chr15	37397056	37397453	ENSMUSG00000051359	Ncald	1
chr15	37397056	37397453	ENSMUSG00000051359	Ncald	0.999333
chr15	37397056	37397453	ENSMUSG00000051359	Ncald	0.999333
chr15	37397056	37397453	ENSMUSG00000051359	Ncald	0.998333
chr3	89734841	89736273	ENSMUSG00000027951	Adar	0.999667
chr11	74928992	74930748	ENSMUSG00000038290	Smg6	0.992333
chr7	64695023	64696017	ENSMUSG00000030519	Apba2	0.974333
chr7	64695023	64696017	ENSMUSG00000030519	Apba2	1
chr7	28413871	28414342	ENSMUSG00000109336	Samd4b	0.997333
chr12	55676403	55677265	ENSMUSG00000021027	Ralgapa1	1
chr9	32256712	32257698	ENSMUSG00000041444	Arhgap32	0.996333
chr7	99317471	99317668	ENSMUSG00000055407	Map6	0.999
chr16	17776401	17777120	ENSMUSG00000022750	Klhl22	0.952
chr10	42196465	42197901	ENSMUSG00000048756	Foxo3	0.994333
chr3	152186414	152186983	ENSMUSG00000028035	Dnajb4	0.994333
chr8	25181822	25182930	ENSMUSG00000065954	Tacc1	0.998333
chr8	25181822	25182930	ENSMUSG00000065954	Tacc1	0.968667
chr10	93264879	93265680	ENSMUSG00000008398	Elk3	0.323667
chr8	70224899	70225473	ENSMUSG00000002343	Armc6	0.970667
chr12	72303656	72304418	ENSMUSG00000021087	Rtn1	0.980667
chr12	72308155	72308929	ENSMUSG00000021087	Rtn1	0.995667
chr15	79828687	79828978	ENSMUSG00000089715	Cbx6	0.994667
chr4	148576149	148576224	ENSMUSG00000017264	Exosc10	0.977333
chr7	116417452	116418581	ENSMUSG00000030660	Pik3c2a	0.951
chr7	116417452	116418581	ENSMUSG00000030660	Pik3c2a	0.977
chr19	47253118	47253808	ENSMUSG00000006435	Neurl1a	0.980333
chr19	47253118	47253808	ENSMUSG00000006435	Neurl1a	0.994
chr14	20560845	20562242	ENSMUSG00000084925	1810062O18Rik	0.964667
chr2	9951113	9952945	ENSMUSG00000025782	Taf3	0.992667
chr12	75515601	75515798	ENSMUSG00000021051	Ppp2r5e	0.981667
chr5	128594207	128595764	ENSMUSG00000072591	Fzd10os	0.963667
chr10	109852504	109853534	ENSMUSG00000020181	Nav3	0.688
chr1	176769232	176769526	ENSMUSG00000057335	Cep170	1
chr1	176769232	176769526	ENSMUSG00000057335	Cep170	0.854667
chr1	176774433	176774910	ENSMUSG00000057335	Cep170	0.841333
chr3	103928350	103929024	ENSMUSG00000044098	Rsbn1	1
chr2	156748943	156749356	ENSMUSG00000061689	Dlgap4	0.993333
chr5	30952884	30953045	ENSMUSG00000045302	Preb	1
chr5	30953878	30953991	ENSMUSG00000045302	Preb	0.592667
chr7	139840227	139840817	ENSMUSG00000025475	Adgra1	1
chr7	59275767	59277014	ENSMUSG00000025326	Ube3a	0.908
chr5	128268491	128269377	ENSMUSG00000034310	Tmem132d	0.994667
chr2	178328137	178328193	ENSMUSG00000027525	Phactr3	0.991333
chr2	178328140	178328193	ENSMUSG00000027525	Phactr3	1
chr2	104258163	104258508	ENSMUSG00000068373	D430041D05Rik	1
chr2	156524880	156525288	ENSMUSG00000027624	Epb41l1	0.755333
chr11	24163145	24163288	ENSMUSG00000000861	Bcl11a	0.987333
chr11	24163145	24163288	ENSMUSG00000000861	Bcl11a	0.993667
chr11	24163145	24164888	ENSMUSG00000000861	Bcl11a	1
chr11	24163145	24164888	ENSMUSG00000000861	Bcl11a	0.994333
chr9	45899745	45900256	ENSMUSG00000042790	Rnf214	1
chr4	143131709	143136099	ENSMUSG00000057637	Prdm2	0.904667
chr4	143131709	143136099	ENSMUSG00000057637	Prdm2	0.996333
chr18	73969890	73971276	ENSMUSG00000024558	Mapk4	0.935667
chr14	65252943	65253463	ENSMUSG00000007989	Fzd3	0.989333
chr17	80274763	80275602	ENSMUSG00000035051	Dhx57	1
chr2	113363835	113365829	ENSMUSG00000044042	Fmn1	0.994333
chr9	94524391	94524695	ENSMUSG00000045414	Dipk2a	1
chr5	135216589	135218294	ENSMUSG00000002748	Baz1b	0.997
chr9	103498801	103500208	ENSMUSG00000042757	Tmem108	0.995333
chr6	116042870	116043805	ENSMUSG00000030126	Tmcc1	0.961667
chr6	116042870	116043805	ENSMUSG00000030126	Tmcc1	0.991
chr15	76178518	76181899	ENSMUSG00000022565	Plec	0.990333
chr3	95287644	95288400	ENSMUSG00000038712	Mindy1	0.968667
chr18	34803449	34804049	ENSMUSG00000038773	Kdm3b	0.989333
chr14	56902695	56903552	ENSMUSG00000021945	Zmym2	0.886
chr5	90282850	90283603	ENSMUSG00000055204	Ankrd17	0.993
chr4	153432047	153432853	ENSMUSG00000039546	Ajap1	0.494333
chr5	125622460	125623352	ENSMUSG00000070498	Tmem132b	0.996
chr1	181921657	181922500	ENSMUSG00000022995	Enah	0.995333
chr11	61915023	61915581	ENSMUSG00000047804	Akap10	0.997
chr3	90260696	90261103	ENSMUSG00000027936	Crtc2	0.986333
chr10	80586514	80587030	ENSMUSG00000003346	Abhd17a	0.802333
chr16	17468892	17469358	ENSMUSG00000006134	Crkl	0.999333
chr7	35793522	35795618	ENSMUSG00000044452	Zfp507	0.982333
chr13	97244970	97246784	ENSMUSG00000041773	Enc1	0.974333
chr12	31711570	31712561	ENSMUSG00000035933	Cog5	0.997333
chr10	13801847	13801949	ENSMUSG00000019806	Aig1	0.968333
chr3	69497770	69497945	ENSMUSG00000027784	Ppm1l	0.991333
chr5	28338995	28339308	ENSMUSG00000048271	Rbm33	1
chr17	88462712	88463263	ENSMUSG00000034998	Foxn2	1
chr15	73751128	73752027	ENSMUSG00000059895	Ptp4a3	1
chr15	73751128	73752027	ENSMUSG00000059895	Ptp4a3	1
chr8	20410356	20410729	ENSMUSG00000071793	2610005L07Rik	0.999
chr13	63015025	63015963	ENSMUSG00000021458	Aopep	0.994333
chr9	21233387	21234073	ENSMUSG00000003308	Keap1	0.886
chr2	35902569	35903145	ENSMUSG00000026885	Ttll11	0.998667
chr1	17003890	17004534	ENSMUSG00000042686	Jph1	1
chr14	21774962	21775555	ENSMUSG00000021770	Samd8	0.988333
chr14	21774962	21775555	ENSMUSG00000021770	Samd8	0.992333
chr18	34768167	34768952	ENSMUSG00000034300	Fam53c	0.988333
chr3	17794592	17795013	ENSMUSG00000100252	Mir124-2hg	1
chr7	101823892	101824559	ENSMUSG00000032737	Inppl1	0.977
chr5	143090119	143090758	ENSMUSG00000045078	Rnf216	1
chr5	143090119	143090929	ENSMUSG00000045078	Rnf216	0.988333
chr4	59690143	59691338	ENSMUSG00000045071	E130308A19Rik	0.985333
chr5	35079030	35079755	ENSMUSG00000044716	Dok7	0.958
chr11	103376592	103377513	ENSMUSG00000034247	Plekhm1	0.993667
chrX	12136400	12137200	ENSMUSG00000040363	Bcor	0.974333
chrX	12136400	12137200	ENSMUSG00000040363	Bcor	0.985667
chr5	53199900	53200471	ENSMUSG00000029189	Sel1l3	0.849333
chr17	31527309	31528401	ENSMUSG00000024038	Ndufv3	0.992
chr11	23655435	23656130	ENSMUSG00000020283	Pex13	0.0353333
chr17	24185203	24186201	ENSMUSG00000036473	Tbc1d24	0.985667
chr17	24185203	24186287	ENSMUSG00000036473	Tbc1d24	0.996333
chr3	152427276	152428832	ENSMUSG00000039068	Zzz3	0.996333
chr3	152427276	152428832	ENSMUSG00000039068	Zzz3	0.956333
chr5	33607463	33608227	ENSMUSG00000037339	Fam53a	0.972667
chr14	105592691	105593299	ENSMUSG00000115149	9330188P03Rik	0.996667
chr7	19080041	19081301	ENSMUSG00000030410	Dmwd	0.432667
chr7	19080041	19081301	ENSMUSG00000030410	Dmwd	0.999333
chr7	19080041	19081301	ENSMUSG00000030410	Dmwd	1
chr19	25409085	25411764	ENSMUSG00000032702	Kank1	1
chr16	42291798	42292366	ENSMUSG00000047261	Gap43	0.992667
chr12	107989464	107989830	ENSMUSG00000048251	Bcl11b	0.996
chr12	107989464	107989830	ENSMUSG00000048251	Bcl11b	0.986667
chr11	88981068	88982167	ENSMUSG00000033983	Coil	0.993333
chr11	88981068	88982167	ENSMUSG00000033983	Coil	0.972
chr17	33692018	33692153	ENSMUSG00000079557	2020-03-02	1
chr4	22376495	22377077	ENSMUSG00000040410	Fbxl4	1
chr7	118721393	118723038	ENSMUSG00000033904	Ccp110	0.983667
chr5	36571295	36572037	ENSMUSG00000029192	Tbc1d14	0.997667
chr18	21147731	21148904	ENSMUSG00000042680	Garem1	0.995
chr8	45794977	45796558	ENSMUSG00000031626	Sorbs2	0.988333
chr10	76392193	76393039	ENSMUSG00000001151	Pcnt	0.918333
chr17	49069868	49071292	ENSMUSG00000040490	Lrfn2	1
chr10	43020981	43022918	ENSMUSG00000038248	Sobp	0.990333
chr10	43020981	43022918	ENSMUSG00000038248	Sobp	0.959667
chr15	12457797	12458299	ENSMUSG00000022197	Pdzd2	0.992
chr17	24572617	24576243	ENSMUSG00000032855	Pkd1	1
chr8	14726928	14727998	ENSMUSG00000047495	Dlgap2	0.994333
chr8	89029943	89033398	ENSMUSG00000031665	Sall1	0.996333
chr4	116137693	116137828	ENSMUSG00000028700	Pomgnt1	0.968667
chr7	3683808	3683985	ENSMUSG00000035596	Mboat7	1
chr7	45636337	45636581	ENSMUSG00000110357	A030001D20Rik	0.983
chr1	75387797	75389104	ENSMUSG00000026207	Speg	1
chr1	75387797	75389104	ENSMUSG00000026207	Speg	0.905667
chr1	75387800	75389104	ENSMUSG00000026207	Speg	0.938
chr1	75387800	75389104	ENSMUSG00000026207	Speg	0.899667
chr1	153753606	153755213	ENSMUSG00000066800	Rnasel	0.936333
chr5	20919524	20920162	ENSMUSG00000039968	Rsbn1l	0.979
chr6	149068049	149068716	ENSMUSG00000030313	Dennd5b	0.963333
chr6	149068049	149068716	ENSMUSG00000030313	Dennd5b	0.962667
chr12	103112021	103113242	ENSMUSG00000021198	Unc79	1
chr1	84793524	84794327	ENSMUSG00000026219	Trip12	0.995
chr6	121412507	121413616	ENSMUSG00000040797	Iqsec3	0.997667
chr6	121412507	121413616	ENSMUSG00000040797	Iqsec3	0.997667
chr3	88981232	88985790	ENSMUSG00000028053	Ash1l	0.993333
chr3	89075975	89076277	ENSMUSG00000028053	Ash1l	0.989667
chr13	93089119	93098429	ENSMUSG00000114968	A630019I02Rik	0.998
chr4	49792427	49793032	ENSMUSG00000039579	Grin3a	0.906667
chr13	56723428	56723996	ENSMUSG00000021540	Smad5	1
chr7	78902229	78902830	ENSMUSG00000030609	Aen	0.971
chr7	78902343	78902830	ENSMUSG00000030609	Aen	0.477333
chr1	66801048	66802168	ENSMUSG00000026004	Kansl1l	0.516333
chr9	122367888	122368261	ENSMUSG00000032540	Abhd5	1
chr10	18591129	18592342	ENSMUSG00000019852	Arfgef3	0.904667
chr4	41378946	41379870	ENSMUSG00000028437	Ubap1	1
chr4	41378946	41379870	ENSMUSG00000028437	Ubap1	0.994667
chr5	112307565	112308477	ENSMUSG00000029344	Tpst2	0.934333
chr3	37431632	37432277	ENSMUSG00000027722	Spata5	0.992333
chr5	66451467	66452283	ENSMUSG00000029207	Apbb2	0.933
chr1	129595369	129596180	ENSMUSG00000042581	Thsd7b	0.987667
chr2	180688823	180689655	ENSMUSG00000038914	Dido1	0.89
chr3	88761725	88762549	ENSMUSG00000068923	Syt11	1
chr9	80113726	80114114	ENSMUSG00000034252	Senp6	0.999667
chr15	89547625	89549882	ENSMUSG00000022623	Shank3	0.997667
chr15	89547625	89549882	ENSMUSG00000022623	Shank3	0.996333
chr15	89547625	89549882	ENSMUSG00000022623	Shank3	0.998667
chr4	132204131	132205715	ENSMUSG00000040025	Ythdf2	0.998
chr2	11767121	11767711	ENSMUSG00000058594	Fbh1	0.954333
chr1	91423689	91424486	ENSMUSG00000055866	Per2	0.993
chr5	32844043	32844564	ENSMUSG00000054280	Prr14l	1
chr5	32844043	32844564	ENSMUSG00000054280	Prr14l	0.987333
chr11	116344194	116344305	ENSMUSG00000052949	Rnf157	0.810333
chr14	34267500	34268952	ENSMUSG00000041471	Shld2	0.999333
chr14	34267500	34268952	ENSMUSG00000041471	Shld2	0.966333
chr8	122383399	122384004	ENSMUSG00000089704	Galnt2	0.882333
chr16	36911871	36917000	ENSMUSG00000034243	Golgb1	0.995
chr11	69826743	69827340	ENSMUSG00000051790	Nlgn2	1
chr1	133914444	133915421	ENSMUSG00000041577	Prelp	0.999333
chr6	41614078	41614841	ENSMUSG00000029869	Ephb6	0.944
chr6	136559763	136561439	ENSMUSG00000030213	Atf7ip	0.997667

## Sheet: 6wk
chr	start	end	ensemblID	gene	exon inclusion score
chr13	94832359	94832465	ENSMUSG00000042043	Tbca	1
chr4	138125809	138126634	ENSMUSG00000028760	Eif4g3	1
chr4	138146284	138146373	ENSMUSG00000028760	Eif4g3	0.999
chr10	25501823	25502387	ENSMUSG00000019978	Epb41l2	0.984
chr10	25501823	25502387	ENSMUSG00000019978	Epb41l2	0.809
chr10	25501823	25502387	ENSMUSG00000019978	Epb41l2	1
chr10	25501823	25502387	ENSMUSG00000019978	Epb41l2	0.986333
chr1	180093943	180094186	ENSMUSG00000026490	Cdc42bpa	0.880667
chr8	23190715	23191692	ENSMUSG00000031545	Gpat4	1
chr4	151143715	151145568	ENSMUSG00000014592	Camta1	0.991
chr17	55481904	55482894	ENSMUSG00000024172	St6gal2	0.971
chr17	55481904	55482894	ENSMUSG00000024172	St6gal2	1
chr12	102471997	102472565	ENSMUSG00000021192	Golga5	0.996333
chr7	34244965	34245978	ENSMUSG00000066571	4931406P16Rik	1
chr8	79281176	79281654	ENSMUSG00000037022	Mmaa	0.983667
chr16	8842967	8843243	ENSMUSG00000022507	1810013L24Rik	1
chr9	103359875	103360018	ENSMUSG00000032803	Cdv3	0.998667
chr18	77097248	77097723	ENSMUSG00000025423	Pias2	0.996667
chr18	77097248	77097723	ENSMUSG00000025423	Pias2	0.984
chr1	7120193	7120615	ENSMUSG00000051285	Pcmtd1	0.932333
chr1	7120193	7120615	ENSMUSG00000051285	Pcmtd1	1
chr12	85028769	85030887	ENSMUSG00000021244	Ylpm1	0.976
chr17	65982835	65987493	ENSMUSG00000034647	Ankrd12	1
chr9	108533586	108534618	ENSMUSG00000006673	Qrich1	0.967
chr9	49506852	49507653	ENSMUSG00000039542	Ncam1	0.227333
chr19	10540680	10540848	ENSMUSG00000034820	Cpsf7	1
chr11	21277674	21278060	ENSMUSG00000020128	Vps54	1
chr6	134541651	134542045	ENSMUSG00000030201	Lrp6	0.940333
chr1	30829842	30831559	ENSMUSG00000048874	Phf3	0.899
chr1	30829842	30831559	ENSMUSG00000048874	Phf3	0.923667
chr11	75692196	75692562	ENSMUSG00000017776	Crk	0.986333
chr11	75692196	75692732	ENSMUSG00000017776	Crk	0.984333
chr12	69959040	69959472	ENSMUSG00000021066	Atl1	1
chr12	70042131	70044252	ENSMUSG00000021068	Nin	0.470667
chr1	160231795	160231867	ENSMUSG00000026721	Rabgap1l	1
chr6	134852277	134852314	ENSMUSG00000032652	Crebl2	1
chr13	55245517	55248077	ENSMUSG00000021488	Nsd1	1
chr8	79371783	79372364	ENSMUSG00000031681	Smad1	0.993333
chr17	65824259	65824789	ENSMUSG00000061950	Ppp4r1	0.992333
chr1	64078706	64079334	ENSMUSG00000025959	Klf7	0.992
chr16	94832298	94833219	ENSMUSG00000043301	Kcnj6	0.996
chr6	133106362	133106530	ENSMUSG00000072704	Smim10l1	0.983333
chr2	129608903	129609260	ENSMUSG00000037902	Sirpa	0.999667
chr2	129608903	129609260	ENSMUSG00000037902	Sirpa	0.991667
chr11	59505827	59505962	ENSMUSG00000020472	Zkscan17	0.992
chr13	55624710	55625171	ENSMUSG00000021501	Caml	0.998
chr17	50606294	50608781	ENSMUSG00000038910	Plcl2	0.988
chr6	113309802	113310408	ENSMUSG00000001632	Brpf1	0.911667
chr8	23132096	23132471	ENSMUSG00000031543	Ank1	0.89
chr8	23132096	23132483	ENSMUSG00000031543	Ank1	0.893333
chr8	47191838	47194104	ENSMUSG00000038143	Stox2	0.997333
chr17	15820669	15821178	ENSMUSG00000048027	Rgmb	1
chr7	67734459	67736906	ENSMUSG00000030554	Synm	0.990333
chr4	57854561	57857037	NA	NA	1
chr10	74990933	74992140	ENSMUSG00000040009	Gnaz	1
chr10	74990933	74992140	ENSMUSG00000040009	Gnaz	0.998333
chr12	83594397	83595322	ENSMUSG00000042628	Zfyve1	1
chr3	94983982	94984919	ENSMUSG00000038861	Pi4kb	0.956667
chr5	110755396	110756766	ENSMUSG00000029505	Ep400	0.986333
chr19	7456299	7457460	ENSMUSG00000024758	Rtn3	0.677
chr19	7456299	7457460	ENSMUSG00000024758	Rtn3	0.143
chr19	7456299	7458423	ENSMUSG00000024758	Rtn3	0.665667
chr19	7456299	7458423	ENSMUSG00000024758	Rtn3	0.132
chr9	46920530	46921951	ENSMUSG00000099696	2900052N01Rik	0.997
chr17	84993679	84994539	ENSMUSG00000061130	Ppm1b	1
chr18	65622983	65625334	ENSMUSG00000042439	Zfp532	1
chr14	18214873	18215493	ENSMUSG00000021775	Nr1d2	1
chr14	18214873	18215493	ENSMUSG00000021775	Nr1d2	0.997
chr14	18214873	18215493	ENSMUSG00000021775	Nr1d2	1
chr7	73409231	73409749	ENSMUSG00000070509	Rgma	1
chr2	121299268	121307372	ENSMUSG00000027254	Map1a	0.998667
chr4	43262976	43263136	ENSMUSG00000028456	Unc13b	0.993667
chr8	119547399	119547885	ENSMUSG00000031835	Mbtps1	0.997333
chr8	119549557	119549706	ENSMUSG00000031835	Mbtps1	0.026
chr8	25662740	25663256	ENSMUSG00000054823	Nsd3	0.997
chr2	32212886	32214947	ENSMUSG00000039262	Prrc2b	0.951333
chr14	57733877	57734418	ENSMUSG00000021959	Lats2	1
chr9	108125689	108126580	ENSMUSG00000032589	Bsn	1
chr11	61546149	61546911	ENSMUSG00000001036	Epn2	0.998333
chr11	61546149	61546911	ENSMUSG00000001036	Epn2	0.977333
chr4	126177861	126178557	ENSMUSG00000043962	Thrap3	0.997667
chr10	128548657	128548680	ENSMUSG00000093674	Rpl41	1
chr4	155634088	155634225	ENSMUSG00000029062	Cdk11b	0.998333
chr17	56575354	56576012	ENSMUSG00000042625	Safb2	0.975667
chr14	65075583	65078189	ENSMUSG00000021978	Extl3	0.986333
chr12	53139380	53142768	ENSMUSG00000061603	Akap6	0.998667
chr19	4802550	4804015	ENSMUSG00000096370	Gm21992	1
chr4	43414627	43416718	ENSMUSG00000035969	Rusc2	0.828333
chr4	43414627	43416718	ENSMUSG00000035969	Rusc2	0.945333
chr3	41070279	41070435	ENSMUSG00000049940	Pgrmc2	0.998
chrX	99468122	99468314	ENSMUSG00000034403	Pja1	0.999
chr12	29811372	29811734	ENSMUSG00000061911	Myt1l	0.999
chr12	29811372	29811734	ENSMUSG00000061911	Myt1l	0.993667
chr12	29811372	29811734	ENSMUSG00000061911	Myt1l	0.993333
chr12	29811372	29811734	ENSMUSG00000061911	Myt1l	1
chr11	29507124	29507223	ENSMUSG00000032740	Ccdc88a	0.939333
chr8	91409222	91409841	ENSMUSG00000055932	Fto	1
chr2	55436780	55437902	ENSMUSG00000026824	Kcnj3	0.994
chr2	155405474	155408450	ENSMUSG00000038369	Ncoa6	0.996333
chr2	155405474	155408450	ENSMUSG00000038369	Ncoa6	0.957
chr1	132360274	132361215	ENSMUSG00000042066	Tmcc2	1
chr13	103744784	103744929	ENSMUSG00000032621	Srek1	0.997667
chr7	16561457	16565329	ENSMUSG00000058230	Arhgap35	0.997
chr2	120745018	120746289	ENSMUSG00000090100	Ttbk2	0.993
chr7	5028990	5031279	ENSMUSG00000035228	Ccdc106	0.975
chr7	5028990	5032207	ENSMUSG00000035228	Ccdc106	0.974
chr4	155160833	155160956	ENSMUSG00000029050	Ski	0.693333
chr2	180910686	180912207	ENSMUSG00000038848	Ythdf1	0.994333
chr8	86860425	86862110	ENSMUSG00000031652	N4bp1	1
chr18	7910515	7910824	ENSMUSG00000024283	Wac	0.914667
chr11	59437977	59438513	ENSMUSG00000009894	Snap47	0.995
chr6	113176445	113176682	ENSMUSG00000042873	Lhfpl4	0.996333
chr2	91054978	91055104	ENSMUSG00000002102	Psmc3	0.999333
chr9	65794621	65795495	ENSMUSG00000040524	Zfp609	0.967
chr1	190799012	190800581	ENSMUSG00000089872	Rps6kc1	1
chr13	59758889	59758995	ENSMUSG00000035248	Tut7	0.999667
chr11	118410852	118411511	ENSMUSG00000025575	Cant1	0.997
chr3	105943686	105943866	ENSMUSG00000000563	Atp5pb	0.999667
chr10	33622543	33623058	ENSMUSG00000019785	Clvs2	0.942
chr15	58052223	58055082	ENSMUSG00000022361	Zhx1	0.995667
chr15	58052223	58055082	ENSMUSG00000022361	Zhx1	0.906667
chr10	99264543	99264981	ENSMUSG00000019960	Dusp6	0.992333
chr4	9281387	9282012	ENSMUSG00000041216	Clvs1	0.984333
chr11	104423921	104425293	ENSMUSG00000018412	Kansl1	0.987667
chr1	46819064	46819433	ENSMUSG00000025986	Slc39a10	1
chr1	46835126	46836151	ENSMUSG00000025986	Slc39a10	0.998
chr5	81511983	81512784	ENSMUSG00000037605	Adgrl3	0.987
chr6	83976201	83977429	ENSMUSG00000030016	Zfp638	0.997
chr6	83979846	83979909	ENSMUSG00000030016	Zfp638	0.820667
chr4	111433168	111433553	ENSMUSG00000028545	Bend5	0.962333
chr8	88705225	88705879	ENSMUSG00000036712	Cyld	0.978667
chr8	88705225	88705879	ENSMUSG00000036712	Cyld	1
chr3	88168037	88168344	ENSMUSG00000001419	Mef2d	0.995333
chr2	149899417	149899975	ENSMUSG00000074736	Syndig1	1
chr5	106634830	106635436	ENSMUSG00000049606	Zfp644	0.970333
chr15	75902678	75903808	ENSMUSG00000055762	Eef1d	0.906
chr15	75902678	75903808	ENSMUSG00000055762	Eef1d	0.525333
chr15	75902678	75903808	ENSMUSG00000055762	Eef1d	0.961
chr14	120324793	120325412	ENSMUSG00000022139	Mbnl2	0.991667
chr5	62606074	62606209	ENSMUSG00000037999	Arap2	0.954
chr8	8639205	8639489	ENSMUSG00000001300	Efnb2	0.993
chr11	62117699	62119282	ENSMUSG00000042331	Specc1	0.994333
chr11	62117699	62119282	ENSMUSG00000042331	Specc1	0.912333
chr5	14668964	14669675	ENSMUSG00000061601	Pclo	1
chr5	123744954	123745111	ENSMUSG00000029422	Rsrc2	1
chr19	29753599	29755017	ENSMUSG00000046138	9930021J03Rik	0.997667
chr8	94622833	94623335	ENSMUSG00000050079	Rspry1	0.966667
chr11	60185095	60190622	ENSMUSG00000062115	Rai1	0.968
chr11	60185095	60190622	ENSMUSG00000062115	Rai1	0.944
chr16	55990258	55991094	ENSMUSG00000022601	Zbtb11	1
chr11	96827197	96828223	ENSMUSG00000038615	Nfe2l1	0.989
chr13	51139356	51139610	ENSMUSG00000021395	Spin1	1
chr13	51139356	51139610	ENSMUSG00000021395	Spin1	0.998333
chr9	122136905	122137601	ENSMUSG00000038145	Snrk	1
chr9	107852124	107853403	ENSMUSG00000032582	Rbm6	1
chr9	107852124	107853674	ENSMUSG00000032582	Rbm6	1
chr14	24494051	24494069	ENSMUSG00000025290	Rps24	0.135
chr14	24495429	24495449	ENSMUSG00000025290	Rps24	0.963667
chr2	84880387	84880869	ENSMUSG00000050896	Rtn4rl2	0.998333
chr8	83042571	83042782	ENSMUSG00000047747	Rnf150	0.994
chr10	81163784	81164190	ENSMUSG00000004934	Pias4	0.991667
chr12	81917664	81919380	ENSMUSG00000021140	Pcnx	1
chr12	81917664	81919380	ENSMUSG00000021140	Pcnx	1
chr10	81642516	81643893	ENSMUSG00000054708	Ankrd24	1
chr5	108525391	108525567	ENSMUSG00000033615	Cplx1	0.996333
chr4	108265817	108266572	ENSMUSG00000034636	Zyg11b	0.996
chr4	108265817	108266572	ENSMUSG00000034636	Zyg11b	0.988667
chr8	13570238	13570422	ENSMUSG00000031453	Rasa3	1
chr2	29227577	29228221	ENSMUSG00000035513	Ntng2	1
chr1	132017592	132018462	ENSMUSG00000026436	Elk4	1
chrX	152046659	152046805	ENSMUSG00000041133	Smc1a	0.998333
chr16	33763441	33763616	ENSMUSG00000075254	Heg1	0.921333
chr4	42036067	42036128	NA	Gm7819	1
chr4	42040060	42040271	NA	Gm7819	0.941667
chr5	117265900	117266113	ENSMUSG00000061288	Taok3	0.998667
chr19	32159523	32160363	ENSMUSG00000040451	Sgms1	1
chr7	68003809	68004355	ENSMUSG00000005533	Igf1r	0.979667
chr11	98799999	98800382	ENSMUSG00000052915	Msl1	0.998667
chrX	152338724	152339392	ENSMUSG00000041096	Tspyl2	0.999
chr17	15401744	15403129	ENSMUSG00000014763	Fam120b	0.997667
chr17	15401744	15404397	ENSMUSG00000014763	Fam120b	0.996
chr11	6296951	6297199	ENSMUSG00000020456	Ogdh	0.999
chr11	6313787	6313979	ENSMUSG00000020456	Ogdh	0.999333
chr13	55645370	55645467	ENSMUSG00000021500	Ddx46	0.996667
chr5	9511457	9512524	ENSMUSG00000003974	Grm3	0.997333
chr5	9589575	9590184	ENSMUSG00000003974	Grm3	0.984
chr2	160779400	160782379	ENSMUSG00000035877	Zhx3	1
chr7	75206089	75206922	ENSMUSG00000053025	Sv2b	1
chr5	43758221	43758944	ENSMUSG00000039753	Fbxl5	0.997
chr10	67909200	67909959	ENSMUSG00000037855	Zfp365	1
chr5	142885538	142887082	ENSMUSG00000066640	Fbxl18	1
chr4	76128484	76129066	ENSMUSG00000028399	Ptprd	0.998
chr1	133711631	133711822	ENSMUSG00000026463	Atp2b4	0.916667
chr9	57256385	57259140	ENSMUSG00000032300	1700017B05Rik	0.973667
chr3	101060636	101061062	ENSMUSG00000027864	Ptgfrn	1
chr17	27767910	27768239	ENSMUSG00000056692	Ilrun	0.843333
chr17	27767910	27768239	ENSMUSG00000056692	Ilrun	0.998333
chr13	14169918	14170179	ENSMUSG00000039219	Arid4b	0.725
chr12	51768528	51769365	ENSMUSG00000035247	Hectd1	0.968
chr1	52708163	52709755	ENSMUSG00000041439	Mfsd6	0.995667
chr2	136116176	136116962	ENSMUSG00000039913	Pak7	0.894667
chr7	46427345	46428279	ENSMUSG00000058975	Kcnc1	0.997
chr6	111358144	111359080	ENSMUSG00000056755	Grm7	1
chr9	110573611	110574274	ENSMUSG00000044791	Setd2	0.99
chr17	86995003	86995099	ENSMUSG00000024143	Rhoq	0.996333
chr6	124914634	124914713	ENSMUSG00000030122	Ptms	1
chr16	31988939	31990465	ENSMUSG00000022772	Senp5	1
chrX	150645693	150646119	ENSMUSG00000025272	Tro	0.990667
chrX	150645693	150649655	ENSMUSG00000025272	Tro	0.987333
chrX	150649464	150649655	ENSMUSG00000025272	Tro	1
chrX	150649547	150649655	ENSMUSG00000025272	Tro	0.966
chr19	4787360	4788042	ENSMUSG00000096370	Gm21992	0.495667
chr19	4787360	4788042	ENSMUSG00000096370	Gm21992	0.966333
chr11	101082998	101083706	ENSMUSG00000001755	Coasy	0.979
chr2	104470748	104471847	ENSMUSG00000027177	Hipk3	1
chr4	149906415	149907257	ENSMUSG00000039911	Spsb1	0.980667
chr11	4147699	4147777	ENSMUSG00000051427	Ccdc157	1
chr11	4148438	4149084	ENSMUSG00000051427	Ccdc157	1
chr6	119824385	119825209	ENSMUSG00000030172	Erc1	0.938667
chr15	44429559	44429636	ENSMUSG00000022338	Eny2	0.998667
chr15	44433898	44433973	ENSMUSG00000022338	Eny2	0.998
chr4	86996512	86996679	ENSMUSG00000037996	Slc24a2	1
chr12	82311348	82311409	ENSMUSG00000042700	Sipa1l1	0.996667
chr12	82311348	82311409	ENSMUSG00000042700	Sipa1l1	0.991
chr12	82311348	82311409	ENSMUSG00000042700	Sipa1l1	0.987667
chr12	82340661	82342499	ENSMUSG00000042700	Sipa1l1	0.979667
chr4	124885533	124886212	ENSMUSG00000028876	Epha10	1
chr18	39363116	39363208	ENSMUSG00000036452	Arhgap26	0.971667
chr1	43553860	43554582	ENSMUSG00000066877	Nck2	1
chr3	103777221	103778299	ENSMUSG00000008730	Hipk1	0.997333
chr3	26133241	26134052	ENSMUSG00000063887	Nlgn1	1
chr3	26133241	26134052	ENSMUSG00000063887	Nlgn1	1
chr5	34216560	34217865	ENSMUSG00000037224	Zfyve28	0.989333
chr5	34216560	34217865	ENSMUSG00000037224	Zfyve28	1
chr4	40727955	40728183	ENSMUSG00000028410	Dnaja1	0.999
chr4	44059775	44060227	ENSMUSG00000028479	Gne	0.954333
chr18	4672514	4676167	ENSMUSG00000033960	Jcad	1
chr2	25584102	25584161	ENSMUSG00000015087	Rabl6	0.999667
chr6	36850861	36850961	ENSMUSG00000038665	Dgki	0.992667
chr18	6111684	6112439	ENSMUSG00000041225	Arhgap12	1
chr18	6111684	6112439	ENSMUSG00000041225	Arhgap12	0.885
chr18	6111684	6112439	ENSMUSG00000041225	Arhgap12	0.862
chr10	98968693	98969124	ENSMUSG00000019943	Atp2b1	1
chr3	16203825	16205424	ENSMUSG00000047213	Ythdf3	0.976
chr5	123611821	123611938	ENSMUSG00000049550	Clip1	1
chr11	49245192	49245617	ENSMUSG00000020346	Mgat1	0.998
chr11	49245192	49245617	ENSMUSG00000020346	Mgat1	0.995667
chrX	101679223	101679347	ENSMUSG00000034160	Ogt	1
chr19	46512722	46512818	ENSMUSG00000025034	Trim8	0.998
chr19	46069038	46069768	ENSMUSG00000055491	Pprc1	0.983333
chr3	158148579	158148699	ENSMUSG00000028176	Lrrc7	0.976667
chr3	158148579	158148699	ENSMUSG00000028176	Lrrc7	0.637333
chr3	158156787	158156928	ENSMUSG00000028176	Lrrc7	0.0276667
chr3	158156787	158156928	ENSMUSG00000028176	Lrrc7	0.0276667
chr3	87993054	87993642	ENSMUSG00000004892	Bcan	1
chr7	28331369	28331529	ENSMUSG00000003435	Supt5	0.999333
chr8	119941109	119942138	ENSMUSG00000089704	Galnt2	1
chr12	118300698	118300808	ENSMUSG00000025323	Sp4	1
chr5	20465575	20466214	ENSMUSG00000040003	Magi2	0.995333
chr14	47016276	47016795	ENSMUSG00000021838	Samd4	0.958333
chr4	152347935	152348063	ENSMUSG00000005045	Chd5	0.997333
chr2	129810487	129811237	ENSMUSG00000037885	Stk35	0.76
chr14	59586038	59586608	ENSMUSG00000021982	Cdadc1	0.996
chr17	26142617	26143576	ENSMUSG00000024182	Axin1	0.974333
chr8	123845179	123845445	ENSMUSG00000089704	Galnt2	0.989667
chr8	123859094	123859449	ENSMUSG00000089704	Galnt2	0.997667
chr17	55987742	55987838	ENSMUSG00000011589	Fsd1	0.997
chr17	46398639	46400091	ENSMUSG00000015597	Zfp318	1
chr7	16133828	16134519	ENSMUSG00000030376	Slc8a2	0.997
chr7	16140503	16141168	ENSMUSG00000030376	Slc8a2	0.998667
chr7	105573681	105574416	ENSMUSG00000037032	Apbb1	0.998667
chr7	105573681	105574416	ENSMUSG00000037032	Apbb1	1
chr1	72585637	72586404	ENSMUSG00000039354	Smarcal1	1
chr10	62760093	62760279	ENSMUSG00000020074	Ccar1	0.987667
chr4	118225798	118226377	ENSMUSG00000033295	Ptprf	0.399667
chr6	124860818	124862122	ENSMUSG00000038390	Gpr162	0.996333
chr6	85340342	85342361	ENSMUSG00000051343	Rab11fip5	0.435333
chr10	94199949	94200032	ENSMUSG00000020022	Ndufa12	1
chr11	32499224	32499461	ENSMUSG00000044949	Ubtd2	0.987333
chr1	159851956	159852433	ENSMUSG00000015829	Tnr	0.997
chr2	49278580	49279783	ENSMUSG00000036792	Mbd5	0.993
chr2	161052387	161052905	ENSMUSG00000057133	Chd6	1
chr8	107036842	107036990	ENSMUSG00000031913	Vps4a	0.995
chr8	107038927	107038989	ENSMUSG00000031913	Vps4a	0.991667
chr7	16960208	16961497	ENSMUSG00000041141	Pnmal1	1
chr1	39997020	39997182	ENSMUSG00000026074	Map4k4	1
chr7	133714187	133714262	ENSMUSG00000030983	Bccip	0.999667
chr18	10593745	10595875	ENSMUSG00000024293	Esco1	1
chr18	10593745	10595875	ENSMUSG00000024293	Esco1	0.989333
chr18	10593745	10595875	ENSMUSG00000024293	Esco1	0.973
chr18	10593745	10595875	ENSMUSG00000024293	Esco1	0.962333
chr2	136880250	136881639	ENSMUSG00000027274	Mkks	0.997333
chr2	136880530	136881639	ENSMUSG00000027274	Mkks	0.997667
chr2	136880530	136881639	ENSMUSG00000027274	Mkks	0.998
chrX	48367768	48371032	ENSMUSG00000036959	Bcorl1	0.694667
chr3	125914637	125915461	ENSMUSG00000032854	Ugt8a	0.996667
chr8	84771783	84772315	ENSMUSG00000001911	Nfix	1
chr12	81214065	81214169	ENSMUSG00000079055	Slc8a3	0.995
chr12	81214065	81214169	ENSMUSG00000079055	Slc8a3	0
chr12	81216720	81216827	ENSMUSG00000079055	Slc8a3	0.00433333
chr12	81314259	81316104	ENSMUSG00000079055	Slc8a3	0.987
chr4	32639363	32641558	ENSMUSG00000028282	Casp8ap2	0.982667
chr8	72666609	72667879	ENSMUSG00000048148	Nwd1	1
chr8	72666609	72667879	ENSMUSG00000048148	Nwd1	0.992667
chr15	90976470	90976509	ENSMUSG00000022629	Kif21a	0.260333
chr5	122319713	122319843	ENSMUSG00000038582	Pptc7	1
chr18	62936905	62937437	ENSMUSG00000071847	Apcdd1	1
chr19	53987453	53988383	ENSMUSG00000024976	Shoc2	0.989667
chr1	187225502	187226219	ENSMUSG00000039210	Gpatch2	0.988333
chr6	90378783	90378954	ENSMUSG00000034430	Zxdc	0.975333
chr10	84947411	84948020	ENSMUSG00000035620	Ric8b	0.951667
chr3	31223461	31224339	ENSMUSG00000069072	Slc7a14	0.995333
chr13	74356455	74356817	ENSMUSG00000021578	Ccdc127	0.988667
chr13	74356455	74356817	ENSMUSG00000021578	Ccdc127	0.967667
chr11	117720949	117723550	ENSMUSG00000025571	Tnrc6c	0.994
chr18	82955523	82957449	ENSMUSG00000058881	Zfp516	0.966667
chr19	60764031	60764233	ENSMUSG00000024991	Eif3a	1
chr2	34822557	34822975	ENSMUSG00000035949	Fbxw2	0.994
chr2	34822557	34823067	ENSMUSG00000035949	Fbxw2	0.996
chr9	56489821	56489964	ENSMUSG00000032329	Hmg20a	0.980667
chr15	37397056	37397453	ENSMUSG00000051359	Ncald	0.999333
chr3	89734841	89736273	ENSMUSG00000027951	Adar	0.991333
chr3	14143273	14143446	ENSMUSG00000039717	Ralyl	0.862
chr7	64695023	64696017	ENSMUSG00000030519	Apba2	0.998333
chr7	64695023	64696017	ENSMUSG00000030519	Apba2	0.996667
chr7	28413871	28414342	ENSMUSG00000109336	Samd4b	0.994333
chr5	124542971	124543164	ENSMUSG00000029390	Tmed2	0.999
chr7	99317471	99317668	ENSMUSG00000055407	Map6	0.962333
chr14	62587152	62587886	ENSMUSG00000035184	Fam124a	0.660667
chr7	122754505	122754589	ENSMUSG00000066189	Cacng3	0.998
chr16	17776401	17777120	ENSMUSG00000022750	Klhl22	0.990667
chr2	26385497	26385609	ENSMUSG00000026927	Entr1	0.848333
chr2	26385497	26385609	ENSMUSG00000026927	Entr1	0.937
chr2	26385989	26386063	ENSMUSG00000026927	Entr1	1
chr2	26386903	26387311	ENSMUSG00000026927	Entr1	0.989
chr13	101757325	101758039	ENSMUSG00000041417	Pik3r1	1
chr11	75751880	75752080	ENSMUSG00000020849	Ywhae	0.999667
chr11	75751880	75752080	ENSMUSG00000020849	Ywhae	0.998333
chr10	42196465	42197901	ENSMUSG00000048756	Foxo3	0.994667
chr3	152186414	152186983	ENSMUSG00000028035	Dnajb4	0.998333
chr8	25181822	25182930	ENSMUSG00000065954	Tacc1	0.962
chr8	25181822	25182930	ENSMUSG00000065954	Tacc1	0.362
chr11	29706409	29708770	ENSMUSG00000020458	Rtn4	0.974333
chr9	70583931	70584112	ENSMUSG00000032212	Sltm	0.975333
chr18	36796498	36796644	ENSMUSG00000001383	Zmat2	1
chr12	69322100	69322350	ENSMUSG00000020982	Nemf	0.993667
chr14	20560845	20562242	ENSMUSG00000084925	1810062O18Rik	0.996667
chr6	38598784	38598814	ENSMUSG00000029823	Luc7l2	0.476
chr12	75493413	75493515	ENSMUSG00000021051	Ppp2r5e	0.987667
chr12	75515601	75515798	ENSMUSG00000021051	Ppp2r5e	0.966667
chr10	109852504	109853534	ENSMUSG00000020181	Nav3	0.994667
chr2	74528091	74528174	ENSMUSG00000009207	Lnpk	0.147
chr1	128262792	128262957	ENSMUSG00000026353	Ubxn4	0.993333
chr7	139840227	139840817	ENSMUSG00000025475	Adgra1	0.928333
chr6	22994517	22994564	ENSMUSG00000068748	Ptprz1	0.999
chr9	95464362	95464481	ENSMUSG00000032407	U2surp	1
chr11	24163145	24164888	ENSMUSG00000000861	Bcl11a	0.997333
chr11	24163145	24164888	ENSMUSG00000000861	Bcl11a	0.988667
chr4	143131709	143136099	ENSMUSG00000057637	Prdm2	0.992667
chr4	143131709	143136099	ENSMUSG00000057637	Prdm2	0.986
chr18	73969890	73971276	ENSMUSG00000024558	Mapk4	1
chr17	80274763	80275602	ENSMUSG00000035051	Dhx57	1
chr10	64087847	64089382	ENSMUSG00000042846	Lrrtm3	1
chr17	17578531	17579372	ENSMUSG00000023845	Lnpep	1
chr1	55695744	55698219	ENSMUSG00000038349	Plcl1	1
chr1	55695744	55698219	ENSMUSG00000038349	Plcl1	0.980333
chr1	55695744	55698219	ENSMUSG00000038349	Plcl1	0.989
chr6	116042870	116043805	ENSMUSG00000030126	Tmcc1	0.995333
chr15	76178518	76181899	ENSMUSG00000022565	Plec	0.960333
chr17	28600242	28600456	ENSMUSG00000004865	Srpk1	0.966333
chr14	56902695	56903552	ENSMUSG00000021945	Zmym2	0.985667
chr5	90282850	90283603	ENSMUSG00000055204	Ankrd17	0.518333
chr4	153432047	153432853	ENSMUSG00000039546	Ajap1	1
chr5	125622460	125623352	ENSMUSG00000070498	Tmem132b	0.996
chr16	33236254	33236408	ENSMUSG00000022807	Osbpl11	0.99
chr13	97244970	97246784	ENSMUSG00000041773	Enc1	0.996
chr12	31711570	31712561	ENSMUSG00000035933	Cog5	1
chr5	28338995	28339308	ENSMUSG00000048271	Rbm33	0.994667
chr15	73751128	73752027	ENSMUSG00000059895	Ptp4a3	0.999
chr15	73751128	73752027	ENSMUSG00000059895	Ptp4a3	0.997667
chr8	20399095	20399468	ENSMUSG00000071793	2610005L07Rik	0.591
chr8	20410356	20410729	ENSMUSG00000071793	2610005L07Rik	1
chr7	81893798	81893945	ENSMUSG00000025104	Hdgfl3	0.989
chr7	81893798	81893945	ENSMUSG00000025104	Hdgfl3	0.977333
chr7	81893798	81893945	ENSMUSG00000025104	Hdgfl3	0.998667
chr7	81899673	81899829	ENSMUSG00000025104	Hdgfl3	0.648333
chr7	81899673	81899829	ENSMUSG00000025104	Hdgfl3	0.997333
chr13	63015025	63015963	ENSMUSG00000021458	Aopep	1
chr11	23488208	23488368	ENSMUSG00000056342	Usp34	1
chr9	21237070	21237756	ENSMUSG00000003308	Keap1	1
chr9	21237070	21237756	ENSMUSG00000003308	Keap1	0.998
chr2	35902569	35903145	ENSMUSG00000026885	Ttll11	0.990333
chr18	34768167	34768952	ENSMUSG00000034300	Fam53c	0.994
chr4	45404726	45404835	ENSMUSG00000045973	Slc25a51	0.969
chr7	133759399	133759913	ENSMUSG00000030986	Dhx32	0.948667
chr17	23760606	23761116	ENSMUSG00000040097	Flywch1	0.999667
chr8	111845093	111845211	ENSMUSG00000031954	Cfdp1	0.999333
chr18	35571842	35572935	ENSMUSG00000117869	Snhg4	0.978667
chr18	35571842	35572935	ENSMUSG00000117869	Snhg4	0.999
chr18	35587630	35587853	ENSMUSG00000037236	Matr3	0.995333
chr11	23655435	23656130	ENSMUSG00000020283	Pex13	0.997667
chr4	42154116	42154176	ENSMUSG00000096826	Ccl27b	0.768333
chr17	24185203	24186201	ENSMUSG00000036473	Tbc1d24	0.996333
chr17	24185203	24186287	ENSMUSG00000036473	Tbc1d24	0.996333
chr8	25593718	25594166	ENSMUSG00000037363	Letm2	1
chr2	181081454	181081775	ENSMUSG00000016346	Kcnq2	0.862
chr3	152427276	152428832	ENSMUSG00000039068	Zzz3	1
chr3	152427276	152428832	ENSMUSG00000039068	Zzz3	0.942333
chr3	152427276	152428832	ENSMUSG00000039068	Zzz3	0.976
chr14	105592691	105593299	ENSMUSG00000115149	9330188P03Rik	0.519
chr7	19080041	19081301	ENSMUSG00000030410	Dmwd	0.999
chr7	19080041	19081301	ENSMUSG00000030410	Dmwd	0.998
chr8	79060249	79061290	ENSMUSG00000071064	Zfp827	1
chr19	25409085	25411764	ENSMUSG00000032702	Kank1	0.979333
chr10	7705459	7706042	ENSMUSG00000040021	Lats1	1
chr16	42291798	42292366	ENSMUSG00000047261	Gap43	0.993667
chr2	131912194	131912292	ENSMUSG00000098754	Prn	1
chr2	131918027	131919568	ENSMUSG00000098754	Prn	0.025
chr11	88981068	88982167	ENSMUSG00000033983	Coil	0.993333
chr11	88981068	88982167	ENSMUSG00000033983	Coil	0.980667
chr2	85061887	85064016	ENSMUSG00000033955	Tnks1bp1	1
chr4	140034350	140034825	ENSMUSG00000040972	Igsf21	0.997667
chr4	140034350	140034825	ENSMUSG00000040972	Igsf21	0.972667
chr17	34030823	34031262	ENSMUSG00000024327	Slc39a7	0.903
chr8	45794977	45796558	ENSMUSG00000031626	Sorbs2	0.958333
chr2	132792329	132794095	ENSMUSG00000027350	Chgb	1
chr10	128119269	128119500	ENSMUSG00000040054	Baz2a	1
chr10	43020981	43022918	ENSMUSG00000038248	Sobp	0.964333
chr10	43020981	43022918	ENSMUSG00000038248	Sobp	0.994
chr10	43020981	43022918	ENSMUSG00000038248	Sobp	1
chr16	4764605	4765097	ENSMUSG00000004070	Hmox2	0.999333
chr15	79531671	79531914	ENSMUSG00000055065	Ddx17	0.993
chr15	79531677	79531914	ENSMUSG00000055065	Ddx17	0.993667
chr17	24572617	24576243	ENSMUSG00000032855	Pkd1	0.988
chr8	14726928	14727998	ENSMUSG00000047495	Dlgap2	1
chr15	81389650	81389723	ENSMUSG00000022403	St13	1
chr3	134239402	134240715	ENSMUSG00000084564	Mir1895	1
chr7	118852402	118853340	ENSMUSG00000030980	Knop1	1
chr4	116137693	116137828	ENSMUSG00000028700	Pomgnt1	0.837667
chr1	75387797	75389104	ENSMUSG00000026207	Speg	0.902333
chr1	75387797	75389104	ENSMUSG00000026207	Speg	0.951667
chr1	75387800	75389104	ENSMUSG00000026207	Speg	0.896
chr1	75387800	75389104	ENSMUSG00000026207	Speg	0.950333
chr1	153753606	153755213	ENSMUSG00000066800	Rnasel	1
chr11	53590716	53590725	ENSMUSG00000018395	Kif3a	0.157333
chr11	53590716	53590725	ENSMUSG00000018395	Kif3a	0.433
chr1	84793524	84794327	ENSMUSG00000026219	Trip12	0.961333
chr6	121412507	121413616	ENSMUSG00000040797	Iqsec3	0.985667
chr3	88981232	88985790	ENSMUSG00000028053	Ash1l	0.993667
chr3	89075975	89076277	ENSMUSG00000028053	Ash1l	0.996
chrX	136067599	136067672	ENSMUSG00000042750	Bex2	0.999333
chr2	119660001	119660659	ENSMUSG00000027305	Ndufaf1	1
chr17	35965076	35965123	ENSMUSG00000038762	Abcf1	0.988
chr10	18591129	18592342	ENSMUSG00000019852	Arfgef3	0.991
chr4	41378946	41379870	ENSMUSG00000028437	Ubap1	0.997333
chr4	41378946	41379870	ENSMUSG00000028437	Ubap1	0.953
chr3	88761725	88762549	ENSMUSG00000068923	Syt11	0.998667
chr15	89547625	89549882	ENSMUSG00000022623	Shank3	0.997333
chr15	89547625	89549882	ENSMUSG00000022623	Shank3	0.999333
chr15	89547625	89549882	ENSMUSG00000022623	Shank3	0.997
chr4	132204131	132205715	ENSMUSG00000040025	Ythdf2	0.924333
chr7	126152825	126153279	ENSMUSG00000000131	Xpo6	0.986
chr7	44351556	44354644	ENSMUSG00000038738	Shank1	1
chr16	36911871	36917000	ENSMUSG00000034243	Golgb1	0.992667
chr2	154878469	154878564	ENSMUSG00000027596	a	1

## Sheet: 26wk
chr	start	end	ensemblID	gene	exon inclusion score
chr1	192337399	192337829	ENSMUSG00000058248	Kcnh1	0.991
chr1	143770425	143771026	ENSMUSG00000018199	Ro60	0.976667
chr1	7120193	7120615	ENSMUSG00000051285	Pcmtd1	0.913
chr1	7120193	7120615	ENSMUSG00000051285	Pcmtd1	0.997
chr1	30829842	30831559	ENSMUSG00000048874	Phf3	0.907667
chr1	30829842	30831559	ENSMUSG00000048874	Phf3	0.961333
chr1	64078706	64079334	ENSMUSG00000025959	Klf7	1
chr1	132360274	132361215	ENSMUSG00000042066	Tmcc2	0.999333
chr1	190799012	190800581	ENSMUSG00000089872	Rps6kc1	0.992667
chr1	46835126	46836151	ENSMUSG00000025986	Slc39a10	1
chr1	132017592	132018462	ENSMUSG00000026436	Elk4	0.988
chr1	33776268	33777863	ENSMUSG00000042197	Zfp451	0.988
chr1	156051293	156051623	ENSMUSG00000050565	Tor1aip2	1
chr1	43553860	43554582	ENSMUSG00000066877	Nck2	0.993333
chr1	93749846	93750985	ENSMUSG00000026279	Thap4	1
chr1	156620838	156620901	ENSMUSG00000026596	Abl2	0.441
chr1	34177795	34180498	ENSMUSG00000026131	Dst	0.00533333
chr1	159851956	159852433	ENSMUSG00000015829	Tnr	0.996667
chr1	132449311	132449975	ENSMUSG00000042046	Dstyk	1
chr1	187225502	187226219	ENSMUSG00000039210	Gpatch2	0.984
chr1	55695744	55698219	ENSMUSG00000038349	Plcl1	0.982667
chr1	55695744	55698219	ENSMUSG00000038349	Plcl1	0.990667
chr1	55695744	55698219	ENSMUSG00000038349	Plcl1	0.99
chr1	181921657	181921768	ENSMUSG00000022995	Enah	0.977
chr1	181921657	181922500	ENSMUSG00000022995	Enah	0.989
chr1	172325705	172326583	ENSMUSG00000038026	Kcnj9	0.967
chr1	75387797	75389104	ENSMUSG00000026207	Speg	0.858333
chr1	75387797	75389104	ENSMUSG00000026207	Speg	0.911667
chr1	75387800	75389104	ENSMUSG00000026207	Speg	0.849
chr1	75387800	75389104	ENSMUSG00000026207	Speg	0.909333
chr1	153753606	153755213	ENSMUSG00000066800	Rnasel	0.988333
chr1	84793524	84794327	ENSMUSG00000026219	Trip12	0.962333
chr1	66801048	66802168	ENSMUSG00000026004	Kansl1l	0.961
chr1	91423689	91424486	ENSMUSG00000055866	Per2	0.991
chr1	133914444	133915421	ENSMUSG00000041577	Prelp	0.968
chr1	63085667	63086398	ENSMUSG00000040865	Ino80d	1
chr10	25441572	25442057	ENSMUSG00000019978	Epb41l2	0.995333
chr10	25501823	25502387	ENSMUSG00000019978	Epb41l2	0.978
chr10	25501823	25502387	ENSMUSG00000019978	Epb41l2	0.796667
chr10	25501823	25502387	ENSMUSG00000019978	Epb41l2	0.996
chr10	25501823	25502387	ENSMUSG00000019978	Epb41l2	0.99
chr10	75245078	75246712	ENSMUSG00000033444	Specc1l	0.995333
chr10	74990933	74992140	ENSMUSG00000040009	Gnaz	0.996333
chr10	79930634	79931288	ENSMUSG00000019564	Arid3a	0.978
chr10	81163784	81164190	ENSMUSG00000004934	Pias4	1
chr10	81642516	81643893	ENSMUSG00000054708	Ankrd24	0.995333
chr10	80412826	80413062	ENSMUSG00000020167	Tcf3	0.981333
chr10	80412826	80413062	ENSMUSG00000020167	Tcf3	0.364333
chr10	53698488	53699343	ENSMUSG00000019856	Fam184a	1
chr10	128039170	128045086	ENSMUSG00000061315	Naca	0.002
chr10	10719222	10720153	ENSMUSG00000019828	Grm1	1
chr10	43532675	43533157	ENSMUSG00000019797	1700021F05Rik	0.996667
chr10	98968693	98969124	ENSMUSG00000019943	Atp2b1	0.999333
chr10	17914991	17916032	ENSMUSG00000039879	Heca	1
chr10	94043301	94045633	ENSMUSG00000020021	Fgd6	0.926333
chr10	84947411	84948020	ENSMUSG00000035620	Ric8b	0.943
chr10	42196465	42197901	ENSMUSG00000048756	Foxo3	0.993667
chr10	109852504	109853534	ENSMUSG00000020181	Nav3	0.990333
chr10	13801847	13801949	ENSMUSG00000019806	Aig1	0.964667
chr10	7705459	7706042	ENSMUSG00000040021	Lats1	0.986
chr10	4427170	4427691	ENSMUSG00000019763	Rmnd1	1
chr10	80393094	80393280	ENSMUSG00000035478	Mbd3	0.997333
chr10	43020981	43022918	ENSMUSG00000038248	Sobp	0.962333
chr10	43020981	43022918	ENSMUSG00000038248	Sobp	0.987333
chr10	43020981	43022918	ENSMUSG00000038248	Sobp	0.993667
chr11	83504641	83505104	ENSMUSG00000020680	Taf15	0.998
chr11	75692196	75692562	ENSMUSG00000017776	Crk	0.985667
chr11	75692196	75692732	ENSMUSG00000017776	Crk	0.984
chr11	84008617	84009550	ENSMUSG00000034940	Synrg	1
chr11	34401055	34403305	ENSMUSG00000069911	Insyn2b	0.891
chr11	98753289	98753638	ENSMUSG00000058756	Thra	0.975667
chr11	98753289	98753638	ENSMUSG00000058756	Thra	1
chr11	60742435	60743124	ENSMUSG00000002814	Top3a	0.976667
chr11	70031644	70031789	ENSMUSG00000020886	Dlg4	0.999667
chr11	61546149	61546911	ENSMUSG00000001036	Epn2	1
chr11	61546149	61546911	ENSMUSG00000001036	Epn2	0.961
chr11	59437977	59438513	ENSMUSG00000009894	Snap47	0.997333
chr11	59437977	59438513	ENSMUSG00000009894	Snap47	0.996
chr11	104423921	104425293	ENSMUSG00000018412	Kansl1	0.993333
chr11	87777766	87778606	ENSMUSG00000034156	Tspoap1	1
chr11	62117699	62119282	ENSMUSG00000042331	Specc1	0.993333
chr11	62117699	62119282	ENSMUSG00000042331	Specc1	0.933
chr11	60185095	60190622	ENSMUSG00000062115	Rai1	0.994333
chr11	60185095	60190622	ENSMUSG00000062115	Rai1	0.906667
chr11	29222743	29222883	ENSMUSG00000020462	Cfap36	0.995
chr11	3143694	3143790	ENSMUSG00000023764	Sfi1	0.296
chr11	3155398	3155496	ENSMUSG00000023764	Sfi1	0.605
chr11	28867652	28868039	ENSMUSG00000020467	Efemp1	0.950667
chr11	29187950	29188574	ENSMUSG00000020463	Ppp4r3b	0.995667
chr11	4148438	4149084	ENSMUSG00000051427	Ccdc157	0.978333
chr11	67041480	67042107	ENSMUSG00000020910	Adprm	0.989667
chr11	21711461	21712071	ENSMUSG00000020319	Wdpcp	0.986333
chr11	3520751	3520916	ENSMUSG00000020439	Smtn	0.910667
chr11	102399887	102400045	ENSMUSG00000006575	Rundc3a	0.999667
chr11	77691541	77693254	ENSMUSG00000037857	Nufip2	1
chr11	29706409	29708770	ENSMUSG00000020458	Rtn4	0.989667
chr11	80395791	80395875	ENSMUSG00000017421	Zfp207	0.987
chr11	24163145	24163288	ENSMUSG00000000861	Bcl11a	0.989667
chr11	24163145	24163288	ENSMUSG00000000861	Bcl11a	0.989
chr11	24163145	24164888	ENSMUSG00000000861	Bcl11a	0.992
chr11	24163145	24164888	ENSMUSG00000000861	Bcl11a	0.983667
chr11	101294969	101295164	ENSMUSG00000035086	Becn1	0.999
chr11	61915023	61915581	ENSMUSG00000047804	Akap10	0.992
chr11	23333438	23333859	ENSMUSG00000056342	Usp34	0.936333
chr11	43704533	43705477	ENSMUSG00000044950	Pwwp2a	1
chr11	23655435	23656130	ENSMUSG00000020283	Pex13	1
chr11	88981068	88982167	ENSMUSG00000033983	Coil	0.962333
chr11	98950244	98950795	ENSMUSG00000037992	Rara	1
chr11	69826743	69827340	ENSMUSG00000051790	Nlgn2	1
chr12	85028769	85030887	ENSMUSG00000021244	Ylpm1	0.990333
chr12	69959040	69959472	ENSMUSG00000021066	Atl1	0.999
chr12	70042131	70044252	ENSMUSG00000021068	Nin	0.468667
chr12	83574631	83575136	ENSMUSG00000042628	Zfyve1	0.995667
chr12	83574631	83575136	ENSMUSG00000042628	Zfyve1	1
chr12	100130357	100131283	ENSMUSG00000021179	Nrde2	0.982667
chr12	53139380	53142768	ENSMUSG00000061603	Akap6	0.986333
chr12	29811372	29811734	ENSMUSG00000061911	Myt1l	0.999333
chr12	29811372	29811734	ENSMUSG00000061911	Myt1l	0.995667
chr12	29811372	29811734	ENSMUSG00000061911	Myt1l	0.995667
chr12	29811372	29811734	ENSMUSG00000061911	Myt1l	0.998333
chr12	111299082	111299682	ENSMUSG00000021279	Cdc42bpb	1
chr12	108311687	108312334	ENSMUSG00000021260	Hhipl1	0.977667
chr12	81917664	81919380	ENSMUSG00000021140	Pcnx	0.995667
chr12	81917664	81919380	ENSMUSG00000021140	Pcnx	0.996
chr12	51768528	51769365	ENSMUSG00000035247	Hectd1	0.981333
chr12	81724063	81724876	ENSMUSG00000042724	Map3k9	1
chr12	82340661	82342499	ENSMUSG00000042700	Sipa1l1	0.980667
chr12	72541374	72542117	ENSMUSG00000034501	Pcnx4	1
chr12	77331895	77332329	ENSMUSG00000021065	Fut8	0.99
chr12	72303656	72304418	ENSMUSG00000021087	Rtn1	0.992333
chr12	72308155	72308929	ENSMUSG00000021087	Rtn1	0.995
chr12	71125461	71125557	ENSMUSG00000021079	Timm9	0.995333
chr12	31711570	31712561	ENSMUSG00000035933	Cog5	0.991
chr12	103112021	103113242	ENSMUSG00000021198	Unc79	1
chr13	55245517	55248077	ENSMUSG00000021488	Nsd1	1
chr13	55245517	55248077	ENSMUSG00000021488	Nsd1	0.995
chr13	89688284	89693501	ENSMUSG00000021614	Vcan	0.181333
chr13	89702917	89705797	ENSMUSG00000021614	Vcan	0.848
chr13	96483490	96484405	ENSMUSG00000021668	Polk	0.957333
chr13	74356455	74356817	ENSMUSG00000021578	Ccdc127	0.993333
chr13	74356455	74356817	ENSMUSG00000021578	Ccdc127	0.917333
chr13	101757325	101758039	ENSMUSG00000041417	Pik3r1	0.993333
chr13	97244970	97246784	ENSMUSG00000041773	Enc1	0.999
chr13	63015025	63015963	ENSMUSG00000021458	Aopep	0.941333
chr13	63298711	63298856	ENSMUSG00000021458	Aopep	0.976
chr13	35815908	35816575	ENSMUSG00000059288	Cdyl	0.917
chr14	20561985	20562096	ENSMUSG00000084925	1810062O18Rik	0.965333
chr14	75327543	75328144	ENSMUSG00000022000	Zc3h13	1
chr14	18214873	18215493	ENSMUSG00000021775	Nr1d2	0.998
chr14	18214873	18215493	ENSMUSG00000021775	Nr1d2	0.993333
chr14	57699257	57700558	ENSMUSG00000021959	Lats2	1
chr14	57733877	57734418	ENSMUSG00000021959	Lats2	0.968333
chr14	65075583	65078189	ENSMUSG00000021978	Extl3	0.989333
chr14	32526148	32526878	ENSMUSG00000054051	Ercc6	1
chr14	120324793	120325412	ENSMUSG00000022139	Mbnl2	0.997
chr14	66727445	66727831	ENSMUSG00000045875	Adra1a	0.864667
chr14	66727445	66728000	ENSMUSG00000045875	Adra1a	0.872667
chr14	100022621	100023168	ENSMUSG00000072294	Klf12	1
chr14	100022621	100023168	ENSMUSG00000072294	Klf12	1
chr14	47016276	47016795	ENSMUSG00000021838	Samd4	0.986333
chr14	59586038	59586608	ENSMUSG00000021982	Cdadc1	0.998
chr14	27652686	27653483	ENSMUSG00000040640	Erc2	1
chr14	20560845	20562242	ENSMUSG00000084925	1810062O18Rik	0.991667
chr14	65234913	65235931	ENSMUSG00000007989	Fzd3	0.996
chr14	65252943	65253463	ENSMUSG00000007989	Fzd3	0.996333
chr14	56902695	56903552	ENSMUSG00000021945	Zmym2	0.997333
chr14	21774962	21775555	ENSMUSG00000021770	Samd8	0.978333
chr14	34267500	34268952	ENSMUSG00000041471	Shld2	0.976667
chr14	34267500	34268952	ENSMUSG00000041471	Shld2	0.856
chr14	55109285	55109818	ENSMUSG00000022208	Jph4	0.996
chr15	30646768	30647324	ENSMUSG00000022240	Ctnnd2	0.986333
chr15	30646768	30647324	ENSMUSG00000022240	Ctnnd2	0.992333
chr15	30646768	30647324	ENSMUSG00000022240	Ctnnd2	0.992333
chr15	78437157	78437232	ENSMUSG00000033287	Kctd17	0.241
chr15	78437157	78437232	ENSMUSG00000033287	Kctd17	0.0816667
chr15	78847094	78847819	ENSMUSG00000049521	Cdc42ep1	1
chr15	58052223	58055082	ENSMUSG00000022361	Zhx1	1
chr15	58052223	58055082	ENSMUSG00000022361	Zhx1	0.933
chr15	75902678	75903808	ENSMUSG00000055762	Eef1d	0.873667
chr15	75902678	75903808	ENSMUSG00000055762	Eef1d	0.555
chr15	39034807	39035227	ENSMUSG00000022297	Fzd6	1
chr15	89814062	89814630	ENSMUSG00000063260	Syt10	1
chr15	6429295	6429949	ENSMUSG00000022150	Dab2	0.685
chr15	37397056	37397453	ENSMUSG00000051359	Ncald	1
chr15	37397056	37397453	ENSMUSG00000051359	Ncald	0.999667
chr15	37397056	37397453	ENSMUSG00000051359	Ncald	1
chr15	80361862	80362272	ENSMUSG00000022416	Cacna1i	1
chr15	79828687	79828978	ENSMUSG00000089715	Cbx6	0.908
chr15	76178518	76181899	ENSMUSG00000022565	Plec	0.966
chr15	73751128	73752027	ENSMUSG00000059895	Ptp4a3	0.997333
chr15	73751128	73752027	ENSMUSG00000059895	Ptp4a3	1
chr15	73751128	73752027	ENSMUSG00000059895	Ptp4a3	1
chr15	35770455	35770863	ENSMUSG00000037646	Vps13b	0.971
chr15	89547625	89549882	ENSMUSG00000022623	Shank3	0.998333
chr15	89547625	89549882	ENSMUSG00000022623	Shank3	1
chr16	8842967	8843243	ENSMUSG00000022507	1810013L24Rik	0.996333
chr16	94832298	94833219	ENSMUSG00000043301	Kcnj6	0.977333
chr16	55990258	55991094	ENSMUSG00000022601	Zbtb11	0.992333
chr16	31988939	31990465	ENSMUSG00000022772	Senp5	0.978667
chr16	65839208	65839733	ENSMUSG00000091243	Vgll3	0.889
chr16	17776401	17777120	ENSMUSG00000022750	Klhl22	0.994
chr16	87718806	87720150	ENSMUSG00000025612	Bach1	1
chr16	17468892	17469358	ENSMUSG00000006134	Crkl	0.968667
chr16	33035540	33035622	ENSMUSG00000035578	Iqcg	1
chr16	42291798	42292366	ENSMUSG00000047261	Gap43	0.996
chr16	4764605	4765097	ENSMUSG00000004070	Hmox2	0.998333
chr16	36911871	36917000	ENSMUSG00000034243	Golgb1	0.994
chr17	55481904	55482894	ENSMUSG00000024172	St6gal2	0.994
chr17	55481904	55482894	ENSMUSG00000024172	St6gal2	0.989
chr17	65982835	65987493	ENSMUSG00000034647	Ankrd12	0.998333
chr17	35850294	35851005	ENSMUSG00000061607	Mdc1	0.984
chr17	26742041	26743131	ENSMUSG00000048249	Crebrf	0.801667
chr17	26742041	26743131	ENSMUSG00000048249	Crebrf	0.975667
chr17	26742041	26743131	ENSMUSG00000048249	Crebrf	0.922667
chr17	50606294	50608781	ENSMUSG00000038910	Plcl2	0.978
chr17	15820669	15821178	ENSMUSG00000048027	Rgmb	0.997333
chr17	84993679	84994539	ENSMUSG00000061130	Ppm1b	0.999333
chr17	56598643	56599220	ENSMUSG00000071054	Safb	0.98
chr17	56575354	56576012	ENSMUSG00000042625	Safb2	0.954333
chr17	27767910	27768239	ENSMUSG00000056692	Ilrun	0.833333
chr17	27767910	27768239	ENSMUSG00000056692	Ilrun	1
chr17	27768135	27768239	ENSMUSG00000056692	Ilrun	0.775
chr17	27768135	27768239	ENSMUSG00000056692	Ilrun	1
chr17	56046822	56047634	ENSMUSG00000002835	Chaf1a	1
chr17	47672043	47673418	ENSMUSG00000023984	Gm20517	0.984
chr17	26142617	26143576	ENSMUSG00000024182	Axin1	0.993667
chr17	46398639	46400091	ENSMUSG00000015597	Zfp318	0.984
chr17	33649594	33650397	ENSMUSG00000059208	Hnrnpm	0.990333
chr17	33649594	33650397	ENSMUSG00000059208	Hnrnpm	1
chr17	80274763	80275602	ENSMUSG00000035051	Dhx57	0.992
chr17	32198030	32198274	ENSMUSG00000024002	Brd4	0.998
chr17	65864273	65864732	ENSMUSG00000024096	Ralbp1	0.996333
chr17	31527309	31528401	ENSMUSG00000024038	Ndufv3	0.0493333
chr17	33692018	33692153	ENSMUSG00000079557	2020-03-02	0.996667
chr17	24572617	24576243	ENSMUSG00000032855	Pkd1	0.983333
chr18	77097248	77097723	ENSMUSG00000025423	Pias2	0.989333
chr18	77097248	77097723	ENSMUSG00000025423	Pias2	0.983333
chr18	77097248	77097723	ENSMUSG00000025423	Pias2	1
chr18	36624508	36625267	ENSMUSG00000024483	Ankhd1	0.582
chr18	82554319	82554750	ENSMUSG00000041607	Mbp	1
chr18	84558326	84563046	ENSMUSG00000048410	Zfp407	0.970667
chr18	64269425	64269983	ENSMUSG00000056812	St8sia3	0.996333
chr18	65622983	65625334	ENSMUSG00000042439	Zfp532	0.995333
chr18	7910515	7910824	ENSMUSG00000024283	Wac	0.907667
chr18	45592005	45592424	ENSMUSG00000054477	Kcnn2	0.986667
chr18	45592005	45592424	ENSMUSG00000054477	Kcnn2	0.988667
chr18	25339713	25340384	ENSMUSG00000033632	AW554918	0.921667
chr18	38307864	38308395	ENSMUSG00000060450	Rnf14	0.998333
chr18	4672514	4676167	ENSMUSG00000033960	Jcad	0.995
chr18	6111684	6112439	ENSMUSG00000041225	Arhgap12	0.897667
chr18	25022621	25022978	ENSMUSG00000034295	Fhod3	0.159667
chr18	43581832	43582330	ENSMUSG00000024502	Jakmip2	1
chr18	10593745	10595875	ENSMUSG00000024293	Esco1	0.966333
chr18	10593745	10595875	ENSMUSG00000024293	Esco1	0.968333
chr18	10593745	10595875	ENSMUSG00000024293	Esco1	0.953
chr18	10593745	10595875	ENSMUSG00000024293	Esco1	0.989
chr18	73969890	73971276	ENSMUSG00000024558	Mapk4	0.977
chr18	34808240	34809489	ENSMUSG00000038773	Kdm3b	1
chr18	34768167	34768952	ENSMUSG00000034300	Fam53c	1
chr18	35571842	35572935	ENSMUSG00000117869	Snhg4	0.987667
chr18	77673899	77674684	ENSMUSG00000047466	8030462N17Rik	0.991
chr18	5213118	5214919	ENSMUSG00000050945	Zfp438	1
chr18	21147731	21148904	ENSMUSG00000042680	Garem1	1
chr19	42562551	42564341	ENSMUSG00000025184	R3hcc1l	0.982
chr19	7456299	7457460	ENSMUSG00000024758	Rtn3	0.679
chr19	7456299	7457460	ENSMUSG00000024758	Rtn3	0.155667
chr19	7456299	7458423	ENSMUSG00000024758	Rtn3	0.660333
chr19	7456299	7458423	ENSMUSG00000024758	Rtn3	0.140333
chr19	24130854	24131473	ENSMUSG00000024812	Tjp2	0.993
chr19	29753599	29755017	ENSMUSG00000046138	9930021J03Rik	1
chr19	32159523	32160363	ENSMUSG00000040451	Sgms1	0.993
chr19	32159523	32160363	ENSMUSG00000040451	Sgms1	1
chr19	4787360	4788042	ENSMUSG00000096370	Gm21992	0.501
chr19	4787360	4788042	ENSMUSG00000096370	Gm21992	0.957
chr19	46069038	46069768	ENSMUSG00000055491	Pprc1	0.989333
chr19	53987453	53988383	ENSMUSG00000024976	Shoc2	0.974333
chr19	25409085	25411764	ENSMUSG00000032702	Kank1	0.972
chr19	43901069	43903058	ENSMUSG00000025195	Dnmbp	0.977667
chr2	32033202	32034969	ENSMUSG00000001855	Nup214	1
chr2	120533510	120535679	ENSMUSG00000027288	Zfp106	0.998333
chr2	120533510	120535679	ENSMUSG00000027288	Zfp106	0.792
chr2	120533510	120535679	ENSMUSG00000027288	Zfp106	0.998667
chr2	28833549	28835373	ENSMUSG00000035666	Gtf3c4	0.994333
chr2	129608903	129609260	ENSMUSG00000037902	Sirpa	0.994333
chr2	129608903	129609260	ENSMUSG00000037902	Sirpa	0.988667
chr2	62787589	62788015	ENSMUSG00000059742	Kcnh7	1
chr2	121299268	121307372	ENSMUSG00000027254	Map1a	0.999667
chr2	174328107	174330434	ENSMUSG00000027523	Gnas	0.991
chr2	174328107	174330434	ENSMUSG00000027523	Gnas	0.996667
chr2	72970154	72971514	ENSMUSG00000027109	Sp3	0.995667
chr2	32212886	32214947	ENSMUSG00000039262	Prrc2b	0.952667
chr2	155405474	155408450	ENSMUSG00000038369	Ncoa6	0.957667
chr2	180910686	180912207	ENSMUSG00000038848	Ythdf1	0.98
chr2	149899417	149899975	ENSMUSG00000074736	Syndig1	0.982
chr2	3452847	3453198	ENSMUSG00000026648	Dclre1c	0.961333
chr2	91772290	91772437	ENSMUSG00000040506	Ambra1	0.987667
chr2	143988147	143990266	ENSMUSG00000027422	Rrbp1	0.996667
chr2	84880387	84880869	ENSMUSG00000050896	Rtn4rl2	1
chr2	29227577	29228221	ENSMUSG00000035513	Ntng2	0.981667
chr2	24884145	24884702	ENSMUSG00000036893	Ehmt1	0.985333
chr2	120023542	120024139	ENSMUSG00000033902	Mapkbp1	0.982333
chr2	160779400	160782379	ENSMUSG00000035877	Zhx3	0.981
chr2	136100736	136101228	ENSMUSG00000039913	Pak7	0.996
chr2	136116176	136116962	ENSMUSG00000039913	Pak7	0.965
chr2	59878129	59878550	ENSMUSG00000026988	Wdsub1	0.977333
chr2	156267154	156267542	ENSMUSG00000038116	Phf20	0.960667
chr2	156267154	156267542	ENSMUSG00000038116	Phf20	0.927667
chr2	156267154	156267542	ENSMUSG00000038116	Phf20	1
chr2	104470748	104471847	ENSMUSG00000027177	Hipk3	0.996
chr2	84710317	84711472	ENSMUSG00000034075	Zdhhc5	0.991333
chr2	130599513	130600711	ENSMUSG00000027300	Ubox5	1
chr2	129810487	129811237	ENSMUSG00000037885	Stk35	0.821
chr2	49278580	49279783	ENSMUSG00000036792	Mbd5	0.983333
chr2	121469778	121470316	ENSMUSG00000048222	Mfap1b	0.972333
chr2	161052387	161052905	ENSMUSG00000057133	Chd6	0.994667
chr2	161052387	161052905	ENSMUSG00000057133	Chd6	1
chr2	136880250	136881639	ENSMUSG00000027274	Mkks	0.997333
chr2	136880530	136881639	ENSMUSG00000027274	Mkks	0.997333
chr2	136880530	136881639	ENSMUSG00000027274	Mkks	1
chr2	131273910	131274263	ENSMUSG00000037514	Pank2	0.996
chr2	34728330	34729174	ENSMUSG00000026867	Gapvd1	1
chr2	18162316	18162886	ENSMUSG00000026743	Mllt10	1
chr2	156745834	156746196	ENSMUSG00000061689	Dlgap4	0.998333
chr2	178328137	178328193	ENSMUSG00000027525	Phactr3	0.999
chr2	178328140	178328193	ENSMUSG00000027525	Phactr3	0.997
chr2	104167837	104168188	ENSMUSG00000068373	D430041D05Rik	0.995
chr2	104258163	104258508	ENSMUSG00000068373	D430041D05Rik	0.778333
chr2	156524880	156525288	ENSMUSG00000027624	Epb41l1	0.985333
chr2	113363835	113365829	ENSMUSG00000044042	Fmn1	1
chr2	113363835	113365829	ENSMUSG00000044042	Fmn1	0.959667
chr2	26211273	26211459	ENSMUSG00000036327	Qsox2	0.994667
chr2	181081454	181081775	ENSMUSG00000016346	Kcnq2	0.846333
chr2	85061887	85064016	ENSMUSG00000033955	Tnks1bp1	0.996
chr2	132792329	132794095	ENSMUSG00000027350	Chgb	0.999667
chr2	20743458	20744291	ENSMUSG00000036617	Etl4	1
chr2	180687475	180687797	ENSMUSG00000038914	Dido1	1
chr2	180688823	180689655	ENSMUSG00000038914	Dido1	0.996
chr2	11767121	11767711	ENSMUSG00000058594	Fbh1	1
chr3	87869582	87870149	ENSMUSG00000004895	Prcc	1
chr3	101579520	101579651	ENSMUSG00000033161	Atp1a1	1
chr3	94983982	94984919	ENSMUSG00000038861	Pi4kb	1
chr3	94983982	94984919	ENSMUSG00000038861	Pi4kb	0.934667
chr3	142853413	142853714	ENSMUSG00000004591	Pkn2	0.974
chr3	138123732	138123876	ENSMUSG00000028158	Mttp	1
chr3	104652741	104653587	ENSMUSG00000032902	Slc16a1	0.996667
chr3	88168037	88168344	ENSMUSG00000001419	Mef2d	1
chr3	125437546	125438761	ENSMUSG00000027971	Ndst4	0.76
chr3	54266083	54266367	ENSMUSG00000027748	Trpc4	0.977
chr3	54266083	54266420	ENSMUSG00000027748	Trpc4	0.982333
chr3	97570903	97571067	ENSMUSG00000028089	Chd1l	1
chr3	101060636	101061062	ENSMUSG00000027864	Ptgfrn	0.996
chr3	121158767	121159255	ENSMUSG00000028133	Rwdd3	1
chr3	103777221	103778299	ENSMUSG00000008730	Hipk1	0.994667
chr3	26133241	26134052	ENSMUSG00000063887	Nlgn1	0.993667
chr3	26133241	26134052	ENSMUSG00000063887	Nlgn1	0.985667
chr3	16203825	16205424	ENSMUSG00000047213	Ythdf3	1
chr3	87993054	87993642	ENSMUSG00000004892	Bcan	0.999667
chr3	96184638	96185607	ENSMUSG00000038486	Sv2a	0.985667
chr3	89734841	89736273	ENSMUSG00000027951	Adar	0.992667
chr3	152186414	152186983	ENSMUSG00000028035	Dnajb4	0.996667
chr3	103928350	103929024	ENSMUSG00000044098	Rsbn1	0.993667
chr3	84190512	84191236	ENSMUSG00000027993	Trim2	1
chr3	90260696	90261103	ENSMUSG00000027936	Crtc2	0.670333
chr3	17794592	17795013	ENSMUSG00000100252	Mir124-2hg	0.964
chr3	152427276	152428832	ENSMUSG00000039068	Zzz3	0.923
chr3	152427276	152428832	ENSMUSG00000039068	Zzz3	0.931333
chr3	88981232	88985790	ENSMUSG00000028053	Ash1l	0.994667
chr3	88761725	88762549	ENSMUSG00000068923	Syt11	0.999333
chr4	138125809	138126634	ENSMUSG00000028760	Eif4g3	0.998333
chr4	129359897	129360700	ENSMUSG00000028807	Zbtb8a	1
chr4	57854561	57857037	NA	NA	0.996667
chr4	126177861	126178557	ENSMUSG00000043962	Thrap3	0.998
chr4	126179911	126180814	ENSMUSG00000043962	Thrap3	0.998333
chr4	43414627	43416718	ENSMUSG00000035969	Rusc2	0.822333
chr4	43414627	43416718	ENSMUSG00000035969	Rusc2	0.955667
chr4	72158212	72158414	ENSMUSG00000008305	Tle1	0.750333
chr4	72158212	72158417	ENSMUSG00000008305	Tle1	0.865667
chr4	72158212	72158417	ENSMUSG00000008305	Tle1	1
chr4	9281387	9282012	ENSMUSG00000041216	Clvs1	0.972667
chr4	130668924	130669298	ENSMUSG00000028580	Pum1	0.957
chr4	120093963	120099450	ENSMUSG00000028634	Hivep3	1
chr4	108265817	108266572	ENSMUSG00000034636	Zyg11b	1
chr4	108265817	108266572	ENSMUSG00000034636	Zyg11b	0.985667
chr4	123434699	123435195	ENSMUSG00000028649	Macf1	0.996
chr4	129432310	129433311	ENSMUSG00000048485	Zbtb8b	1
chr4	155093061	155093149	ENSMUSG00000029049	Morn1	0.856
chr4	126791774	126792295	ENSMUSG00000028830	AU040320	0.977667
chr4	124885533	124886212	ENSMUSG00000028876	Epha10	0.978333
chr4	44059775	44060227	ENSMUSG00000028479	Gne	0.952
chr4	45994306	45994524	ENSMUSG00000035517	Tdrd7	0.987
chr4	118225798	118226377	ENSMUSG00000033295	Ptprf	0.422333
chr4	45058328	45059150	ENSMUSG00000048232	Fbxo10	1
chr4	6697409	6697796	ENSMUSG00000041272	Tox	0.988667
chr4	42933615	42933667	ENSMUSG00000036062	Phf24	0.971667
chr4	42933615	42933667	ENSMUSG00000036062	Phf24	0.949667
chr4	26340416	26340998	ENSMUSG00000040520	Manea	0.981
chr4	129992053	129992879	ENSMUSG00000028782	Adgrb2	1
chr4	143131709	143136099	ENSMUSG00000057637	Prdm2	0.984667
chr4	143131709	143136099	ENSMUSG00000057637	Prdm2	0.959333
chr4	153432047	153432853	ENSMUSG00000039546	Ajap1	0.998
chr4	107846238	107846619	ENSMUSG00000028613	Lrp8	0.790667
chr4	107846238	107846619	ENSMUSG00000028613	Lrp8	0.74
chr4	138277795	138278248	ENSMUSG00000028758	Kif17	0.902
chr4	59690143	59691338	ENSMUSG00000045071	E130308A19Rik	1
chr4	22376495	22377077	ENSMUSG00000040410	Fbxl4	0.992333
chr4	140034350	140034825	ENSMUSG00000040972	Igsf21	1
chr4	140034350	140034825	ENSMUSG00000040972	Igsf21	0.983333
chr4	126925501	126926023	ENSMUSG00000042446	Zmym4	0.991667
chr4	41378946	41379870	ENSMUSG00000028437	Ubap1	0.962667
chr4	132204131	132205715	ENSMUSG00000040025	Ythdf2	0.964333
chr5	121353490	121353714	ENSMUSG00000042744	Hectd4	0.998667
chr5	121353813	121353965	ENSMUSG00000042744	Hectd4	0.992333
chr5	38213307	38214383	ENSMUSG00000029127	Zbtb49	0.913333
chr5	38213307	38214383	ENSMUSG00000029127	Zbtb49	0.953667
chr5	130101589	130102535	ENSMUSG00000034118	Tpst1	0.991
chr5	110755396	110756766	ENSMUSG00000029505	Ep400	0.985667
chr5	138092919	138093432	ENSMUSG00000029729	Zkscan1	0.982
chr5	138092925	138093432	ENSMUSG00000029729	Zkscan1	0.969333
chr5	142787133	142788759	ENSMUSG00000039477	Tnrc18	0.996333
chr5	81511983	81512784	ENSMUSG00000037605	Adgrl3	0.994
chr5	62748775	62749816	ENSMUSG00000037999	Arap2	1
chr5	14539409	14540801	ENSMUSG00000061601	Pclo	1
chr5	14668964	14669675	ENSMUSG00000061601	Pclo	0.982
chr5	14668964	14669675	ENSMUSG00000061601	Pclo	1
chr5	24438694	24438949	ENSMUSG00000028962	Slc4a2	0.996
chr5	9511457	9512524	ENSMUSG00000003974	Grm3	0.990333
chr5	9589575	9590184	ENSMUSG00000003974	Grm3	0.988333
chr5	143925220	143926073	ENSMUSG00000079109	Pms2	0.992
chr5	43758221	43758944	ENSMUSG00000039753	Fbxl5	0.994
chr5	142885538	142887082	ENSMUSG00000066640	Fbxl18	0.994333
chr5	137957204	137957989	ENSMUSG00000056966	Gjc3	0.953
chr5	33769360	33769811	ENSMUSG00000005299	Letm1	1
chr5	34964772	34966755	ENSMUSG00000029101	Rgs12	1
chr5	122763773	122764302	ENSMUSG00000029471	Camkk2	0.984667
chr5	34216560	34217865	ENSMUSG00000037224	Zfyve28	1
chr5	34216560	34217865	ENSMUSG00000037224	Zfyve28	0.996333
chr5	123630224	123631169	ENSMUSG00000049550	Clip1	1
chr5	123630224	123631169	ENSMUSG00000049550	Clip1	1
chr5	123630452	123631169	ENSMUSG00000049550	Clip1	1
chr5	123630452	123631169	ENSMUSG00000049550	Clip1	1
chr5	20465575	20466214	ENSMUSG00000040003	Magi2	0.992
chr5	135216589	135218294	ENSMUSG00000002748	Baz1b	0.986333
chr5	134522585	134523142	ENSMUSG00000063146	Clip2	0.995333
chr5	90282850	90283603	ENSMUSG00000055204	Ankrd17	0.441
chr5	125622460	125623352	ENSMUSG00000070498	Tmem132b	1
chr5	125622460	125623352	ENSMUSG00000070498	Tmem132b	1
chr5	143090119	143090758	ENSMUSG00000045078	Rnf216	0.979667
chr5	143090119	143090929	ENSMUSG00000045078	Rnf216	0.975333
chr5	35079030	35079755	ENSMUSG00000044716	Dok7	1
chr5	53199900	53200471	ENSMUSG00000029189	Sel1l3	1
chr5	36571295	36572037	ENSMUSG00000029192	Tbc1d14	1
chr5	20919524	20920162	ENSMUSG00000039968	Rsbn1l	0.96
chr5	112307565	112308477	ENSMUSG00000029344	Tpst2	1
chr5	66451467	66452283	ENSMUSG00000029207	Apbb2	0.987
chr5	32844043	32844564	ENSMUSG00000054280	Prr14l	0.967
chr5	32844043	32844564	ENSMUSG00000054280	Prr14l	1
chr5	32844043	32844564	ENSMUSG00000054280	Prr14l	0.821333
chr6	134541651	134542045	ENSMUSG00000030201	Lrp6	0.950667
chr6	88297576	88298236	ENSMUSG00000033216	Eefsec	1
chr6	34487289	34487950	ENSMUSG00000038871	Bpgm	0.998667
chr6	119962396	119963632	ENSMUSG00000045962	Wnk1	0.161
chr6	85483825	85484863	ENSMUSG00000047013	Fbxo41	1
chr6	83928652	83930165	ENSMUSG00000030016	Zfp638	0.955667
chr6	83928652	83930165	ENSMUSG00000030016	Zfp638	0.995667
chr6	83976201	83976350	ENSMUSG00000030016	Zfp638	1
chr6	83976201	83977429	ENSMUSG00000030016	Zfp638	1
chr6	27363084	27364020	ENSMUSG00000024211	Grm8	0.982333
chr6	87462930	87463463	ENSMUSG00000030047	Arhgap25	0.972333
chr6	38818229	38819313	ENSMUSG00000061436	Hipk2	1
chr6	11933252	11934019	ENSMUSG00000029629	Phf14	0.508667
chr6	112727212	112727540	ENSMUSG00000030257	Srgap3	0.962333
chr6	111358144	111359080	ENSMUSG00000056755	Grm7	0.985333
chr6	119824385	119824619	ENSMUSG00000030172	Erc1	0.904667
chr6	119824385	119825209	ENSMUSG00000030172	Erc1	0.93
chr6	85340342	85342361	ENSMUSG00000051343	Rab11fip5	0.372
chr6	54943130	54944955	ENSMUSG00000038058	Nod1	0.930667
chr6	118128694	118129619	ENSMUSG00000042042	Csgalnact2	1
chr6	113143612	113144083	ENSMUSG00000034269	Setd5	1
chr6	83191244	83191361	ENSMUSG00000031865	Dctn1	1
chr6	32516494	32517764	ENSMUSG00000029765	Plxna4	1
chr6	116042870	116043805	ENSMUSG00000030126	Tmcc1	0.982333
chr6	116042870	116043805	ENSMUSG00000030126	Tmcc1	1
chr6	149068049	149068716	ENSMUSG00000030313	Dennd5b	0.994
chr6	149068049	149068716	ENSMUSG00000030313	Dennd5b	0.985333
chr6	121412507	121413616	ENSMUSG00000040797	Iqsec3	0.986667
chr6	71574114	71574236	ENSMUSG00000053119	Chmp3	1
chr6	71574114	71574236	ENSMUSG00000053119	Chmp3	0.768667
chr6	71574114	71574236	ENSMUSG00000053119	Chmp3	0.997667
chr6	71574114	71574236	ENSMUSG00000053119	Chmp3	1
chr6	136559763	136561439	ENSMUSG00000030213	Atf7ip	0.988333
chr7	34244965	34245978	ENSMUSG00000066571	4931406P16Rik	0.993333
chr7	67734459	67736906	ENSMUSG00000030554	Synm	0.987667
chr7	73409231	73409749	ENSMUSG00000070509	Rgma	0.995333
chr7	139254769	139256160	ENSMUSG00000060260	Pwwp2b	0.992667
chr7	139254769	139256465	ENSMUSG00000060260	Pwwp2b	0.992333
chr7	126871401	126871641	ENSMUSG00000059981	Taok2	1
chr7	16561457	16565329	ENSMUSG00000058230	Arhgap35	1
chr7	5028990	5032207	ENSMUSG00000035228	Ccdc106	0.935333
chr7	27657851	27658532	ENSMUSG00000040390	Map3k10	0.999333
chr7	123162493	123162877	ENSMUSG00000052707	Tnrc6a	0.992667
chr7	123169535	123172118	ENSMUSG00000052707	Tnrc6a	1
chr7	109556210	109557461	ENSMUSG00000031024	St5	1
chr7	132759388	132760167	ENSMUSG00000030849	Fgfr2	0.92
chr7	75206089	75206922	ENSMUSG00000053025	Sv2b	1
chr7	75206089	75206922	ENSMUSG00000053025	Sv2b	0.995333
chr7	45046838	45050128	ENSMUSG00000046574	Prr12	1
chr7	46427345	46428279	ENSMUSG00000058975	Kcnc1	0.994333
chr7	16133828	16134519	ENSMUSG00000030376	Slc8a2	0.997333
chr7	16133828	16134519	ENSMUSG00000030376	Slc8a2	0.999333
chr7	16140503	16141168	ENSMUSG00000030376	Slc8a2	0.999333
chr7	16140503	16141168	ENSMUSG00000030376	Slc8a2	1
chr7	105573681	105574416	ENSMUSG00000037032	Apbb1	0.998333
chr7	105573681	105574416	ENSMUSG00000037032	Apbb1	0.999333
chr7	134917642	134918804	ENSMUSG00000058325	Dock1	0.958
chr7	64695023	64696017	ENSMUSG00000030519	Apba2	1
chr7	64695023	64696017	ENSMUSG00000030519	Apba2	0.992
chr7	139840227	139840817	ENSMUSG00000025475	Adgra1	0.900667
chr7	100454602	100455491	ENSMUSG00000047248	C2cd3	0.994
chr7	35793522	35795618	ENSMUSG00000044452	Zfp507	1
chr7	144409461	144411868	ENSMUSG00000037541	Shank2	0.996667
chr7	19080041	19081301	ENSMUSG00000030410	Dmwd	1
chr7	19080041	19081301	ENSMUSG00000030410	Dmwd	0.998667
chr7	118721393	118723038	ENSMUSG00000033904	Ccp110	1
chr7	30439934	30440063	ENSMUSG00000006651	Aplp1	0.999667
chr7	45636337	45636581	ENSMUSG00000110357	A030001D20Rik	1
chr7	78902229	78902830	ENSMUSG00000030609	Aen	0.496333
chr7	78902343	78902830	ENSMUSG00000030609	Aen	0.548
chr7	44351556	44354644	ENSMUSG00000038738	Shank1	0.999667
chr8	23190715	23191692	ENSMUSG00000031545	Gpat4	0.992667
chr8	79281176	79281654	ENSMUSG00000037022	Mmaa	1
chr8	79371783	79372364	ENSMUSG00000031681	Smad1	1
chr8	23132096	23132471	ENSMUSG00000031543	Ank1	0.927
chr8	23132096	23132483	ENSMUSG00000031543	Ank1	0.929667
chr8	119547399	119547885	ENSMUSG00000031835	Mbtps1	0.997
chr8	25662740	25663256	ENSMUSG00000054823	Nsd3	0.993667
chr8	91409222	91409841	ENSMUSG00000055932	Fto	0.998667
chr8	116623783	116624366	ENSMUSG00000031758	Cdyl2	1
chr8	124002976	124003701	ENSMUSG00000038697	Taf5l	1
chr8	88705225	88705879	ENSMUSG00000036712	Cyld	0.971
chr8	88705225	88705879	ENSMUSG00000036712	Cyld	0.996
chr8	70114988	70115387	ENSMUSG00000002341	Ncan	1
chr8	8639205	8639489	ENSMUSG00000001300	Efnb2	1
chr8	36937559	36938758	ENSMUSG00000031523	Dlc1	1
chr8	12430149	12430731	ENSMUSG00000047935	Sox1ot	0.968333
chr8	119941109	119942138	ENSMUSG00000089704	Galnt2	0.995667
chr8	121752966	121753744	ENSMUSG00000025318	Jph3	1
chr8	31235594	31236430	ENSMUSG00000046152	Fut10	0.821333
chr8	18631515	18632643	ENSMUSG00000039842	Mcph1	0.955333
chr8	18631515	18632643	ENSMUSG00000039842	Mcph1	0.986
chr8	107036842	107036990	ENSMUSG00000031913	Vps4a	1
chr8	57583766	57584227	ENSMUSG00000031608	Galnt7	0.961333
chr8	119566028	119566474	ENSMUSG00000034189	Hsdl1	0.993667
chr8	75000649	75001584	ENSMUSG00000034518	Hmgxb4	1
chr8	71682899	71682984	ENSMUSG00000031805	Jak3	0.678333
chr8	41275925	41276152	ENSMUSG00000031592	Pcm1	0.989333
chr8	25181822	25182930	ENSMUSG00000065954	Tacc1	0.963
chr8	25181822	25182930	ENSMUSG00000065954	Tacc1	0.403667
chr8	80984437	80985800	ENSMUSG00000038250	Usp38	1
chr8	20410356	20410729	ENSMUSG00000071793	2610005L07Rik	0.998
chr8	25593718	25594166	ENSMUSG00000037363	Letm2	0.989333
chr8	79060249	79061290	ENSMUSG00000071064	Zfp827	0.968333
chr8	111720698	111721331	ENSMUSG00000031955	Bcar1	0.996
chr8	45794977	45796558	ENSMUSG00000031626	Sorbs2	0.93
chr8	14726928	14727998	ENSMUSG00000047495	Dlgap2	0.992333
chr8	89029943	89033398	ENSMUSG00000031665	Sall1	1
chr9	66450702	66451478	ENSMUSG00000038664	Herc1	0.971333
chr9	101211130	101213562	ENSMUSG00000043154	Ppp2r3a	0.987
chr9	101211130	101213562	ENSMUSG00000043154	Ppp2r3a	0.988333
chr9	108533586	108534618	ENSMUSG00000006673	Qrich1	0.982333
chr9	49506852	49507653	ENSMUSG00000039542	Ncam1	0.304
chr9	3759395	3759881	ENSMUSG00000041624	Gucy1a2	0.974333
chr9	3430437	3431087	ENSMUSG00000025898	Cwf19l2	0.985
chr9	108125689	108126580	ENSMUSG00000032589	Bsn	0.983667
chr9	65700821	65701188	ENSMUSG00000040524	Zfp609	0.994
chr9	65794621	65795495	ENSMUSG00000040524	Zfp609	0.951667
chr9	122136905	122137601	ENSMUSG00000038145	Snrk	0.993
chr9	107852124	107853403	ENSMUSG00000032582	Rbm6	0.979333
chr9	107852124	107853674	ENSMUSG00000032582	Rbm6	0.974333
chr9	57256385	57259140	ENSMUSG00000032300	1700017B05Rik	0.975667
chr9	106650395	106651233	ENSMUSG00000023192	Grm2	1
chr9	26755585	26756094	ENSMUSG00000045994	B3gat1	0.984333
chr9	22057500	22057678	ENSMUSG00000038895	Zfp653	1
chr9	56227101	56227844	ENSMUSG00000074305	Peak1	0.956
chr9	31053239	31054313	ENSMUSG00000047412	Zbtb44	0.989
chr9	121964736	121965984	ENSMUSG00000038233	Gask1a	0.982333
chr9	88456362	88456729	ENSMUSG00000032422	Snx14	0.998333
chr9	122861708	122862259	ENSMUSG00000047036	Zfp445	1
chr9	53570046	53571178	ENSMUSG00000033054	Npat	0.992333
chr9	45899745	45900256	ENSMUSG00000042790	Rnf214	0.894
chr9	103498801	103500208	ENSMUSG00000042757	Tmem108	1
chr9	14592753	14593711	ENSMUSG00000013076	Amotl1	1
chr9	21233387	21234073	ENSMUSG00000003308	Keap1	0.998667
chr9	80113726	80114114	ENSMUSG00000034252	Senp6	0.994
chrX	36623567	36624336	ENSMUSG00000059708	Akap17b	1
chrX	101301784	101302431	ENSMUSG00000031302	Nlgn3	0.993333
chrX	101301784	101302431	ENSMUSG00000031302	Nlgn3	0.983667
chrX	101317928	101318718	ENSMUSG00000031302	Nlgn3	1
chrX	42094366	42095272	ENSMUSG00000025860	Xiap	0.641333
chrX	42094366	42095272	ENSMUSG00000025860	Xiap	0.91
chrX	10176002	10176881	ENSMUSG00000031174	Rpgr	0.0566667
chrX	150645693	150646119	ENSMUSG00000025272	Tro	0.997333
chrX	150645693	150649655	ENSMUSG00000025272	Tro	0.996667
chrX	74017129	74017511	ENSMUSG00000031392	Irak1	0.979333
chrX	105874559	105877573	ENSMUSG00000031229	Atrx	1
chrX	48367768	48371032	ENSMUSG00000036959	Bcorl1	0.708667
chrX	155586370	155587031	ENSMUSG00000041552	Ptchd1	0.974
chrX	12136400	12137200	ENSMUSG00000040363	Bcor	0.832

## Sheet: 52wk
chr	start	end	ensemblID	gene	exon inclusion score
chr1	7120193	7120615	ENSMUSG00000051285	Pcmtd1	0.913
chr1	7120193	7120615	ENSMUSG00000051285	Pcmtd1	0.997
chr1	30829842	30831559	ENSMUSG00000048874	Phf3	0.907667
chr1	30829842	30831559	ENSMUSG00000048874	Phf3	0.961333
chr1	80269209	80269355	ENSMUSG00000004364	Cul3	0.998667
chr1	80269209	80269355	ENSMUSG00000004364	Cul3	0.996333
chr1	80271523	80271710	ENSMUSG00000004364	Cul3	0.996333
chr1	80271523	80271710	ENSMUSG00000004364	Cul3	0.997333
chr1	64078706	64079334	ENSMUSG00000025959	Klf7	1
chr1	132360274	132361215	ENSMUSG00000042066	Tmcc2	0.999333
chr1	9736965	9737052	ENSMUSG00000045210	Vcpip1	1
chr1	158684076	158684260	ENSMUSG00000026587	Astn1	0.998333
chr1	190799012	190800581	ENSMUSG00000089872	Rps6kc1	0.992667
chr1	46819064	46819433	ENSMUSG00000025986	Slc39a10	0.998333
chr1	46835126	46836151	ENSMUSG00000025986	Slc39a10	1
chr1	132017592	132018462	ENSMUSG00000026436	Elk4	0.988
chr1	33776268	33777863	ENSMUSG00000042197	Zfp451	0.988
chr1	134234014	134234412	ENSMUSG00000042429	Adora1	0.978333
chr1	134234014	134234412	ENSMUSG00000042429	Adora1	0.942
chr1	134234014	134234446	ENSMUSG00000042429	Adora1	0.946333
chr1	156051293	156051623	ENSMUSG00000050565	Tor1aip2	1
chr1	43553860	43554582	ENSMUSG00000066877	Nck2	0.993333
chr1	161150964	161151317	ENSMUSG00000044835	Ankrd45	0.941667
chr1	161150964	161151317	ENSMUSG00000044835	Ankrd45	0.98
chr1	161155245	161155413	ENSMUSG00000049160	Tex50	0.974333
chr1	161155245	161155413	ENSMUSG00000049160	Tex50	0.955333
chr1	93749846	93750985	ENSMUSG00000026279	Thap4	1
chr1	72585637	72586404	ENSMUSG00000039354	Smarcal1	0.995
chr1	159851956	159852433	ENSMUSG00000015829	Tnr	0.996667
chr1	132434098	132434487	ENSMUSG00000042046	Dstyk	1
chr1	132449311	132449975	ENSMUSG00000042046	Dstyk	1
chr1	188043333	188043749	ENSMUSG00000026610	Esrrg	1
chr1	188043333	188043749	ENSMUSG00000026610	Esrrg	0.988667
chr1	187225502	187226219	ENSMUSG00000039210	Gpatch2	0.984
chr1	128262792	128262957	ENSMUSG00000026353	Ubxn4	0.987
chr1	55695744	55698219	ENSMUSG00000038349	Plcl1	0.982667
chr1	55695744	55698219	ENSMUSG00000038349	Plcl1	0.990667
chr1	55695744	55698219	ENSMUSG00000038349	Plcl1	0.99
chr1	75387797	75389104	ENSMUSG00000026207	Speg	0.858333
chr1	75387797	75389104	ENSMUSG00000026207	Speg	0.911667
chr1	75387800	75389104	ENSMUSG00000026207	Speg	0.849
chr1	75387800	75389104	ENSMUSG00000026207	Speg	0.909333
chr1	153753606	153755213	ENSMUSG00000066800	Rnasel	0.988333
chr1	84793524	84794327	ENSMUSG00000026219	Trip12	0.962333
chr1	182278975	182279718	ENSMUSG00000038633	Degs1	0.998333
chr1	133914444	133915421	ENSMUSG00000041577	Prelp	0.968
chr10	75245078	75246712	ENSMUSG00000033444	Specc1l	0.995333
chr10	74990933	74992140	ENSMUSG00000040009	Gnaz	0.996333
chr10	33622543	33623058	ENSMUSG00000019785	Clvs2	0.955333
chr10	99264543	99264981	ENSMUSG00000019960	Dusp6	0.985
chr10	81163784	81164190	ENSMUSG00000004934	Pias4	1
chr10	81642516	81643893	ENSMUSG00000054708	Ankrd24	0.995333
chr10	67909200	67909959	ENSMUSG00000037855	Zfp365	0.999
chr10	43532675	43533157	ENSMUSG00000019797	1700021F05Rik	0.996667
chr10	98968693	98969124	ENSMUSG00000019943	Atp2b1	0.999333
chr10	108259755	108259846	ENSMUSG00000019907	Ppp1r12a	1
chr10	17914991	17916032	ENSMUSG00000039879	Heca	1
chr10	62760093	62760279	ENSMUSG00000020074	Ccar1	0.989667
chr10	79856503	79856534	ENSMUSG00000006498	Ptbp1	1
chr10	75325784	75326351	ENSMUSG00000020178	Adora2a	1
chr10	84947411	84948020	ENSMUSG00000035620	Ric8b	0.943
chr10	84958015	84958110	ENSMUSG00000035620	Ric8b	1
chr10	79738681	79738804	ENSMUSG00000020329	Polrmt	1
chr10	79738681	79738804	ENSMUSG00000020329	Polrmt	0.990333
chr10	42196465	42197901	ENSMUSG00000048756	Foxo3	0.993667
chr10	62646913	62647201	ENSMUSG00000020076	Ddx50	1
chr10	64087847	64089382	ENSMUSG00000042846	Lrrtm3	0.997333
chr10	7705459	7706042	ENSMUSG00000040021	Lats1	0.986
chr10	128119269	128119500	ENSMUSG00000040054	Baz2a	0.995667
chr10	43020981	43022918	ENSMUSG00000038248	Sobp	0.962333
chr10	43020981	43022918	ENSMUSG00000038248	Sobp	0.987333
chr10	43020981	43022918	ENSMUSG00000038248	Sobp	0.993667
chr11	20725684	20727639	ENSMUSG00000049659	Aftph	0.989333
chr11	21277674	21278060	ENSMUSG00000020128	Vps54	0.992
chr11	75692196	75692562	ENSMUSG00000017776	Crk	0.985667
chr11	75692196	75692732	ENSMUSG00000017776	Crk	0.984
chr11	84008617	84009550	ENSMUSG00000034940	Synrg	1
chr11	23019999	23021133	ENSMUSG00000049811	Fam161a	1
chr11	60742435	60743124	ENSMUSG00000002814	Top3a	0.976667
chr11	61546149	61546911	ENSMUSG00000001036	Epn2	1
chr11	61546149	61546911	ENSMUSG00000001036	Epn2	0.961
chr11	29507124	29507223	ENSMUSG00000032740	Ccdc88a	0.915667
chr11	59437977	59438513	ENSMUSG00000009894	Snap47	0.997333
chr11	59437977	59438513	ENSMUSG00000009894	Snap47	0.996
chr11	104423921	104425293	ENSMUSG00000018412	Kansl1	0.993333
chr11	87777766	87778606	ENSMUSG00000034156	Tspoap1	1
chr11	62117699	62119282	ENSMUSG00000042331	Specc1	0.993333
chr11	62117699	62119282	ENSMUSG00000042331	Specc1	0.933
chr11	68699209	68699585	ENSMUSG00000020900	Myh10	0.994333
chr11	16262913	16263250	ENSMUSG00000048834	Vstm2a	0.998
chr11	16262913	16263250	ENSMUSG00000048834	Vstm2a	0.997
chr11	60185095	60190622	ENSMUSG00000062115	Rai1	0.994333
chr11	60185095	60190622	ENSMUSG00000062115	Rai1	0.906667
chr11	96827197	96828223	ENSMUSG00000038615	Nfe2l1	0.987
chr11	78006726	78006799	ENSMUSG00000037791	Phf12	0.857
chr11	29187950	29188574	ENSMUSG00000020463	Ppp4r3b	0.995667
chr11	4148438	4149084	ENSMUSG00000051427	Ccdc157	0.978333
chr11	67041480	67042107	ENSMUSG00000020910	Adprm	0.989667
chr11	78251015	78251212	ENSMUSG00000002064	Sdf2	0.998667
chr11	49245192	49245617	ENSMUSG00000020346	Mgat1	1
chr11	49245192	49245617	ENSMUSG00000020346	Mgat1	1
chr11	32499224	32499461	ENSMUSG00000044949	Ubtd2	0.978
chr11	77691541	77693254	ENSMUSG00000037857	Nufip2	1
chr11	94293137	94293278	ENSMUSG00000020863	Luc7l3	0.986
chr11	29706409	29708770	ENSMUSG00000020458	Rtn4	0.989667
chr11	24163145	24164888	ENSMUSG00000000861	Bcl11a	0.992
chr11	24163145	24164888	ENSMUSG00000000861	Bcl11a	0.983667
chr11	43704533	43705477	ENSMUSG00000044950	Pwwp2a	1
chr11	23655435	23656130	ENSMUSG00000020283	Pex13	1
chr11	88981068	88982167	ENSMUSG00000033983	Coil	0.962333
chr11	69826743	69827340	ENSMUSG00000051790	Nlgn2	1
chr12	108539253	108539306	NA	Gm16596	0.066
chr12	85028769	85030887	ENSMUSG00000021244	Ylpm1	0.990333
chr12	84413263	84413329	ENSMUSG00000057265	Bbof1	1
chr12	69959040	69959472	ENSMUSG00000021066	Atl1	0.999
chr12	83574631	83575136	ENSMUSG00000042628	Zfyve1	0.995667
chr12	83574631	83575136	ENSMUSG00000042628	Zfyve1	1
chr12	83594397	83595322	ENSMUSG00000042628	Zfyve1	0.981
chr12	100130357	100131283	ENSMUSG00000021179	Nrde2	0.982667
chr12	53139380	53142768	ENSMUSG00000061603	Akap6	0.986333
chr12	44208086	44208313	ENSMUSG00000014905	Dnajb9	0.996667
chr12	29811372	29811734	ENSMUSG00000061911	Myt1l	0.999333
chr12	29811372	29811734	ENSMUSG00000061911	Myt1l	0.995667
chr12	29811372	29811734	ENSMUSG00000061911	Myt1l	0.995667
chr12	29811372	29811734	ENSMUSG00000061911	Myt1l	0.998333
chr12	111299082	111299682	ENSMUSG00000021279	Cdc42bpb	1
chr12	108311687	108312334	ENSMUSG00000021260	Hhipl1	0.977667
chr12	81917664	81919380	ENSMUSG00000021140	Pcnx	0.995667
chr12	81917664	81919380	ENSMUSG00000021140	Pcnx	0.996
chr12	51768528	51769365	ENSMUSG00000035247	Hectd1	0.981333
chr12	81724063	81724876	ENSMUSG00000042724	Map3k9	1
chr12	82340661	82342499	ENSMUSG00000042700	Sipa1l1	0.980667
chr12	72541374	72542117	ENSMUSG00000034501	Pcnx4	1
chr12	77331895	77332329	ENSMUSG00000021065	Fut8	0.99
chr12	81214065	81214169	ENSMUSG00000079055	Slc8a3	1
chr12	81214065	81214169	ENSMUSG00000079055	Slc8a3	0.123667
chr12	81216720	81216827	ENSMUSG00000079055	Slc8a3	0.0113333
chr12	16961615	16961775	ENSMUSG00000020580	Rock2	0.997667
chr12	72308155	72308929	ENSMUSG00000021087	Rtn1	0.995
chr12	69322100	69322350	ENSMUSG00000020982	Nemf	1
chr12	75515601	75515798	ENSMUSG00000021051	Ppp2r5e	0.982
chr12	71125461	71125557	ENSMUSG00000021079	Timm9	0.995333
chr12	71126332	71126397	ENSMUSG00000021079	Timm9	0.997
chr12	31711570	31712561	ENSMUSG00000035933	Cog5	0.991
chr12	103112021	103113242	ENSMUSG00000021198	Unc79	1
chr12	105834709	105834784	ENSMUSG00000021111	Papola	0.992333
chr13	55245517	55248077	ENSMUSG00000021488	Nsd1	1
chr13	55245517	55248077	ENSMUSG00000021488	Nsd1	0.995
chr13	55624710	55625171	ENSMUSG00000021501	Caml	1
chr13	103744784	103744929	ENSMUSG00000032621	Srek1	1
chr13	51139356	51139610	ENSMUSG00000021395	Spin1	0.998
chr13	51139356	51139610	ENSMUSG00000021395	Spin1	0.998667
chr13	51144301	51144535	ENSMUSG00000021395	Spin1	1
chr13	54528303	54528536	ENSMUSG00000043183	Simc1	0.982667
chr13	46525414	46525536	ENSMUSG00000021373	Cap2	0.995667
chr13	63871795	63872927	ENSMUSG00000021470	Ercc6l2	1
chr13	97122691	97122892	ENSMUSG00000041817	Fam169a	0.996
chr13	96483490	96484405	ENSMUSG00000021668	Polk	0.957333
chr13	36204508	36205141	ENSMUSG00000021420	Fars2	0.953
chr13	74356455	74356817	ENSMUSG00000021578	Ccdc127	0.993333
chr13	74356455	74356817	ENSMUSG00000021578	Ccdc127	0.917333
chr13	101757325	101758039	ENSMUSG00000041417	Pik3r1	0.993333
chr13	97244970	97246784	ENSMUSG00000041773	Enc1	0.999
chr13	63015025	63015963	ENSMUSG00000021458	Aopep	0.941333
chr13	35815908	35816575	ENSMUSG00000059288	Cdyl	0.917
chr14	20561985	20562096	ENSMUSG00000084925	1810062O18Rik	0.965333
chr14	18214873	18215493	ENSMUSG00000021775	Nr1d2	0.998
chr14	18214873	18215493	ENSMUSG00000021775	Nr1d2	0.993333
chr14	57699257	57700558	ENSMUSG00000021959	Lats2	1
chr14	57733877	57734418	ENSMUSG00000021959	Lats2	0.968333
chr14	65075583	65078189	ENSMUSG00000021978	Extl3	0.989333
chr14	120324793	120325412	ENSMUSG00000022139	Mbnl2	0.997
chr14	30031084	30031844	ENSMUSG00000015970	Chdh	0.958667
chr14	47016276	47016795	ENSMUSG00000021838	Samd4	0.986333
chr14	59586038	59586608	ENSMUSG00000021982	Cdadc1	0.998
chr14	27652686	27653483	ENSMUSG00000040640	Erc2	1
chr14	62587152	62587886	ENSMUSG00000035184	Fam124a	0.630667
chr14	20560845	20562242	ENSMUSG00000084925	1810062O18Rik	0.991667
chr14	36939811	36941264	ENSMUSG00000058690	Ccser2	1
chr14	56902695	56903552	ENSMUSG00000021945	Zmym2	0.997333
chr14	61402997	61403042	ENSMUSG00000021929	Kpna3	1
chr14	21774962	21775555	ENSMUSG00000021770	Samd8	0.978333
chr14	105592691	105593299	ENSMUSG00000115149	9330188P03Rik	0.638667
chr14	31249607	31249717	ENSMUSG00000021902	Phf7	0.973333
chr15	78847094	78847819	ENSMUSG00000049521	Cdc42ep1	1
chr15	8079159	8079364	ENSMUSG00000039828	Wdr70	0.991667
chr15	58052223	58055082	ENSMUSG00000022361	Zhx1	1
chr15	58052223	58055082	ENSMUSG00000022361	Zhx1	0.933
chr15	75902678	75903808	ENSMUSG00000055762	Eef1d	0.873667
chr15	75902678	75903808	ENSMUSG00000055762	Eef1d	0.555
chr15	39034807	39035227	ENSMUSG00000022297	Fzd6	1
chr15	58321981	58323332	ENSMUSG00000022357	Klhl38	1
chr15	82825230	82825324	ENSMUSG00000041852	Tcf20	0.998
chr15	37397056	37397453	ENSMUSG00000051359	Ncald	1
chr15	37397056	37397453	ENSMUSG00000051359	Ncald	0.999667
chr15	37397056	37397453	ENSMUSG00000051359	Ncald	1
chr15	44636763	44636855	ENSMUSG00000022339	Ebag9	0.965667
chr15	79828687	79828978	ENSMUSG00000089715	Cbx6	0.908
chr15	76178518	76181899	ENSMUSG00000022565	Plec	0.966
chr15	73751128	73752027	ENSMUSG00000059895	Ptp4a3	0.997333
chr15	73751128	73752027	ENSMUSG00000059895	Ptp4a3	1
chr15	73751128	73752027	ENSMUSG00000059895	Ptp4a3	1
chr15	89547625	89549882	ENSMUSG00000022623	Shank3	0.998333
chr15	89547625	89549882	ENSMUSG00000022623	Shank3	1
chr15	34344990	34345560	ENSMUSG00000022324	Matn2	0.983333
chr16	8842967	8843243	ENSMUSG00000022507	1810013L24Rik	0.996333
chr16	94832298	94833219	ENSMUSG00000043301	Kcnj6	0.977333
chr16	31258336	31258504	ENSMUSG00000047714	Ppp1r2	0.998
chr16	10421226	10421337	ENSMUSG00000022503	Nubp1	0.985667
chr16	55990258	55991094	ENSMUSG00000022601	Zbtb11	0.992333
chr16	33763441	33763616	ENSMUSG00000075254	Heg1	0.907
chr16	13836385	13836615	ENSMUSG00000022680	Pdxdc1	0.939667
chr16	31988939	31990465	ENSMUSG00000022772	Senp5	0.978667
chr16	31314398	31314464	ENSMUSG00000022548	Apod	0.53
chr16	31314398	31314468	ENSMUSG00000022548	Apod	0.677
chr16	17776401	17777120	ENSMUSG00000022750	Klhl22	0.994
chr16	87718806	87720150	ENSMUSG00000025612	Bach1	1
chr16	17468892	17469358	ENSMUSG00000006134	Crkl	0.968667
chr16	42291798	42292366	ENSMUSG00000047261	Gap43	0.996
chr16	4764605	4765097	ENSMUSG00000004070	Hmox2	0.998333
chr16	36911871	36917000	ENSMUSG00000034243	Golgb1	0.994
chr17	55481904	55482894	ENSMUSG00000024172	St6gal2	0.994
chr17	55481904	55482894	ENSMUSG00000024172	St6gal2	0.989
chr17	65982835	65987493	ENSMUSG00000034647	Ankrd12	0.998333
chr17	65824259	65824789	ENSMUSG00000061950	Ppp4r1	0.991667
chr17	50606294	50608781	ENSMUSG00000038910	Plcl2	0.978
chr17	50610991	50611195	ENSMUSG00000038910	Plcl2	0.956
chr17	15820669	15821178	ENSMUSG00000048027	Rgmb	0.997333
chr17	84993679	84994539	ENSMUSG00000061130	Ppm1b	0.999333
chr17	56575354	56576012	ENSMUSG00000042625	Safb2	0.954333
chr17	87277411	87277582	ENSMUSG00000085287	4833418N02Rik	0
chr17	27767910	27768239	ENSMUSG00000056692	Ilrun	0.833333
chr17	27767910	27768239	ENSMUSG00000056692	Ilrun	1
chr17	56046822	56047634	ENSMUSG00000002835	Chaf1a	1
chr17	86995003	86995099	ENSMUSG00000024143	Rhoq	0.990333
chr17	26142617	26143576	ENSMUSG00000024182	Axin1	0.993667
chr17	46398639	46400091	ENSMUSG00000015597	Zfp318	0.984
chr17	33649594	33650397	ENSMUSG00000059208	Hnrnpm	0.990333
chr17	33649594	33650397	ENSMUSG00000059208	Hnrnpm	1
chr17	80274763	80275602	ENSMUSG00000035051	Dhx57	0.992
chr17	17578531	17579372	ENSMUSG00000023845	Lnpep	0.99
chr17	65864273	65864732	ENSMUSG00000024096	Ralbp1	0.996333
chr17	23760606	23761116	ENSMUSG00000040097	Flywch1	1
chr17	23760606	23761116	ENSMUSG00000040097	Flywch1	0.999333
chr17	24189943	24190053	ENSMUSG00000036473	Tbc1d24	0.996
chr17	24189943	24190053	ENSMUSG00000036473	Tbc1d24	0.968
chr17	33692018	33692153	ENSMUSG00000079557	2020-03-02	0.996667
chr17	34030823	34031262	ENSMUSG00000024327	Slc39a7	0.904333
chr17	24572617	24576243	ENSMUSG00000032855	Pkd1	0.983333
chr18	36624508	36625267	ENSMUSG00000024483	Ankhd1	0.582
chr18	84558326	84563046	ENSMUSG00000048410	Zfp407	0.970667
chr18	65622983	65625334	ENSMUSG00000042439	Zfp532	0.995333
chr18	7910515	7910824	ENSMUSG00000024283	Wac	0.907667
chr18	45592005	45592424	ENSMUSG00000054477	Kcnn2	0.986667
chr18	45592005	45592424	ENSMUSG00000054477	Kcnn2	0.988667
chr18	38307864	38308395	ENSMUSG00000060450	Rnf14	0.998333
chr18	39363116	39363208	ENSMUSG00000036452	Arhgap26	0.971
chr18	4649074	4649405	ENSMUSG00000033960	Jcad	0.994
chr18	4672514	4676167	ENSMUSG00000033960	Jcad	0.995
chr18	6111684	6112439	ENSMUSG00000041225	Arhgap12	0.897667
chr18	43581832	43582330	ENSMUSG00000024502	Jakmip2	1
chr18	37825020	37825079	ENSMUSG00000103458	Gm37013	1
chr18	62936905	62937437	ENSMUSG00000071847	Apcdd1	0.993667
chr18	82986743	82988198	ENSMUSG00000058881	Zfp516	1
chr18	64515325	64515405	ENSMUSG00000024587	Nars	1
chr18	64515325	64515408	ENSMUSG00000024587	Nars	1
chr18	73969890	73971276	ENSMUSG00000024558	Mapk4	0.977
chr18	34803449	34804049	ENSMUSG00000038773	Kdm3b	0.805667
chr18	34808240	34809489	ENSMUSG00000038773	Kdm3b	1
chr18	34768167	34768952	ENSMUSG00000034300	Fam53c	1
chr18	35571842	35572935	ENSMUSG00000117869	Snhg4	0.987667
chr18	35584514	35584881	ENSMUSG00000037236	Matr3	1
chr18	35587630	35587853	ENSMUSG00000037236	Matr3	0.993
chr18	77673899	77674684	ENSMUSG00000047466	8030462N17Rik	0.991
chr18	5213118	5214919	ENSMUSG00000050945	Zfp438	1
chr18	21147731	21148904	ENSMUSG00000042680	Garem1	1
chr19	10540680	10540848	ENSMUSG00000034820	Cpsf7	0.996667
chr19	42562551	42564341	ENSMUSG00000025184	R3hcc1l	0.982
chr19	45023541	45024204	ENSMUSG00000035342	Lzts2	1
chr19	7456299	7457460	ENSMUSG00000024758	Rtn3	0.679
chr19	7456299	7457460	ENSMUSG00000024758	Rtn3	0.155667
chr19	7456299	7458423	ENSMUSG00000024758	Rtn3	0.660333
chr19	7456299	7458423	ENSMUSG00000024758	Rtn3	0.140333
chr19	4802550	4804015	ENSMUSG00000096370	Gm21992	0.994667
chr19	29753599	29755017	ENSMUSG00000046138	9930021J03Rik	1
chr19	32159523	32160363	ENSMUSG00000040451	Sgms1	0.993
chr19	32159523	32160363	ENSMUSG00000040451	Sgms1	1
chr19	60529464	60529508	ENSMUSG00000033417	Cacul1	0.997333
chr19	4787360	4788042	ENSMUSG00000096370	Gm21992	0.501
chr19	4787360	4788042	ENSMUSG00000096370	Gm21992	0.957
chr19	46069038	46069768	ENSMUSG00000055491	Pprc1	0.989333
chr19	45754606	45754766	ENSMUSG00000025220	Oga	1
chr19	53987453	53988383	ENSMUSG00000024976	Shoc2	0.974333
chr19	35969308	35970064	ENSMUSG00000024798	Htr7	0.681667
chr19	25409085	25411764	ENSMUSG00000032702	Kank1	0.972
chr2	32033202	32034969	ENSMUSG00000001855	Nup214	1
chr2	120533510	120535679	ENSMUSG00000027288	Zfp106	0.998333
chr2	120533510	120535679	ENSMUSG00000027288	Zfp106	0.792
chr2	120533510	120535679	ENSMUSG00000027288	Zfp106	0.998667
chr2	28833549	28835373	ENSMUSG00000035666	Gtf3c4	0.994333
chr2	129608903	129609260	ENSMUSG00000037902	Sirpa	0.994333
chr2	129608903	129609260	ENSMUSG00000037902	Sirpa	0.988667
chr2	121299268	121307372	ENSMUSG00000027254	Map1a	0.999667
chr2	72970154	72971514	ENSMUSG00000027109	Sp3	0.995667
chr2	32212886	32214947	ENSMUSG00000039262	Prrc2b	0.952667
chr2	155405474	155408450	ENSMUSG00000038369	Ncoa6	0.957667
chr2	180910686	180912207	ENSMUSG00000038848	Ythdf1	0.98
chr2	149899417	149899975	ENSMUSG00000074736	Syndig1	0.982
chr2	3452847	3453198	ENSMUSG00000026648	Dclre1c	0.961333
chr2	84880387	84880869	ENSMUSG00000050896	Rtn4rl2	1
chr2	29227577	29228221	ENSMUSG00000035513	Ntng2	0.981667
chr2	24884145	24884702	ENSMUSG00000036893	Ehmt1	0.985333
chr2	120023542	120024139	ENSMUSG00000033902	Mapkbp1	0.982333
chr2	160779400	160782379	ENSMUSG00000035877	Zhx3	0.981
chr2	122047435	122047550	ENSMUSG00000027236	Eif3j1	0.998
chr2	136100736	136101228	ENSMUSG00000039913	Pak7	0.996
chr2	136116176	136116962	ENSMUSG00000039913	Pak7	0.965
chr2	160670099	160670202	ENSMUSG00000070544	Top1	1
chr2	160682650	160682774	ENSMUSG00000070544	Top1	0.995333
chr2	104470748	104471847	ENSMUSG00000027177	Hipk3	0.996
chr2	84710317	84711472	ENSMUSG00000034075	Zdhhc5	0.991333
chr2	130599513	130600711	ENSMUSG00000027300	Ubox5	1
chr2	119941221	119941845	ENSMUSG00000033943	Mga	0.948333
chr2	25584102	25584161	ENSMUSG00000015087	Rabl6	1
chr2	131520411	131520646	ENSMUSG00000027333	Smox	1
chr2	131520411	131520646	ENSMUSG00000027333	Smox	0.859
chr2	131520411	131521171	ENSMUSG00000027333	Smox	0.890333
chr2	131520411	131521171	ENSMUSG00000027333	Smox	0.991333
chr2	131520411	131521171	ENSMUSG00000027333	Smox	0.997333
chr2	129810487	129811237	ENSMUSG00000037885	Stk35	0.821
chr2	26089542	26090482	ENSMUSG00000026932	Nacc2	1
chr2	26089542	26090482	ENSMUSG00000026932	Nacc2	0.956333
chr2	49278580	49279783	ENSMUSG00000036792	Mbd5	0.983333
chr2	161052387	161052905	ENSMUSG00000057133	Chd6	0.994667
chr2	161052387	161052905	ENSMUSG00000057133	Chd6	1
chr2	136880250	136881639	ENSMUSG00000027274	Mkks	0.997333
chr2	136880530	136881639	ENSMUSG00000027274	Mkks	0.997333
chr2	136880530	136881639	ENSMUSG00000027274	Mkks	1
chr2	131273910	131274263	ENSMUSG00000037514	Pank2	0.996
chr2	84725528	84726156	ENSMUSG00000027079	Clp1	0.935
chr2	34728330	34729174	ENSMUSG00000026867	Gapvd1	1
chr2	26385497	26385609	ENSMUSG00000026927	Entr1	0.903333
chr2	26385497	26385609	ENSMUSG00000026927	Entr1	0.964667
chr2	26385989	26386063	ENSMUSG00000026927	Entr1	0.975333
chr2	26386903	26387311	ENSMUSG00000026927	Entr1	1
chr2	104258163	104258508	ENSMUSG00000068373	D430041D05Rik	0.778333
chr2	71343889	71344032	ENSMUSG00000027010	Slc25a12	0.988
chr2	181081454	181081775	ENSMUSG00000016346	Kcnq2	0.846333
chr2	131918027	131919568	ENSMUSG00000098754	Prn	0.0246667
chr2	18845874	18845978	ENSMUSG00000026737	Pip4k2a	0.986333
chr2	85061887	85064016	ENSMUSG00000033955	Tnks1bp1	0.996
chr2	132792329	132794095	ENSMUSG00000027350	Chgb	0.999667
chr2	119660001	119660659	ENSMUSG00000027305	Ndufaf1	0.981333
chr2	27018372	27018480	ENSMUSG00000015488	Cacfd1	0.991667
chr2	180687475	180687797	ENSMUSG00000038914	Dido1	1
chr2	11767121	11767711	ENSMUSG00000058594	Fbh1	1
chr3	87869582	87870149	ENSMUSG00000004895	Prcc	1
chr3	94983982	94984919	ENSMUSG00000038861	Pi4kb	1
chr3	94983982	94984919	ENSMUSG00000038861	Pi4kb	0.934667
chr3	45392568	45392874	ENSMUSG00000049100	Pcdh10	0.997667
chr3	45392568	45392874	ENSMUSG00000049100	Pcdh10	0.988
chr3	107500367	107500740	ENSMUSG00000027894	Slc6a17	1
chr3	104652741	104653587	ENSMUSG00000032902	Slc16a1	0.996667
chr3	88168037	88168344	ENSMUSG00000001419	Mef2d	1
chr3	125437546	125438761	ENSMUSG00000027971	Ndst4	0.76
chr3	54194652	54195060	ENSMUSG00000027748	Trpc4	0.978333
chr3	54266083	54266367	ENSMUSG00000027748	Trpc4	0.977
chr3	54266083	54266420	ENSMUSG00000027748	Trpc4	0.982333
chr3	51408144	51408248	ENSMUSG00000037152	Ndufc1	0.999667
chr3	101060636	101061062	ENSMUSG00000027864	Ptgfrn	0.996
chr3	121158767	121159255	ENSMUSG00000028133	Rwdd3	1
chr3	26133241	26134052	ENSMUSG00000063887	Nlgn1	0.993667
chr3	26133241	26134052	ENSMUSG00000063887	Nlgn1	0.985667
chr3	16203825	16205424	ENSMUSG00000047213	Ythdf3	1
chr3	87993054	87993642	ENSMUSG00000004892	Bcan	0.999667
chr3	125914637	125915461	ENSMUSG00000032854	Ugt8a	0.997
chr3	89734841	89736273	ENSMUSG00000027951	Adar	0.992667
chr3	82097605	82097760	ENSMUSG00000033910	Gucy1a1	1
chr3	152186414	152186983	ENSMUSG00000028035	Dnajb4	0.996667
chr3	152193376	152193618	ENSMUSG00000028035	Dnajb4	0.838
chr3	84190512	84191236	ENSMUSG00000027993	Trim2	1
chr3	130040673	130041447	ENSMUSG00000001052	Sec24b	0.994667
chr3	17794592	17795013	ENSMUSG00000100252	Mir124-2hg	0.964
chr3	152427276	152428832	ENSMUSG00000039068	Zzz3	0.923
chr3	152427276	152428832	ENSMUSG00000039068	Zzz3	0.931333
chr3	41609802	41609920	ENSMUSG00000025764	Jade1	0.948
chr3	88981232	88985790	ENSMUSG00000028053	Ash1l	0.994667
chr3	88761725	88762549	ENSMUSG00000068923	Syt11	0.999333
chr4	138125809	138126634	ENSMUSG00000028760	Eif4g3	0.998333
chr4	138146284	138146373	ENSMUSG00000028760	Eif4g3	1
chr4	129359897	129360700	ENSMUSG00000028807	Zbtb8a	1
chr4	57854561	57857037	NA	NA	0.996667
chr4	150619024	150619205	ENSMUSG00000039852	Rere	0.979
chr4	11965613	11965648	ENSMUSG00000049225	Pdp1	0.701667
chr4	11965613	11965648	ENSMUSG00000049225	Pdp1	0.426667
chr4	126167469	126167665	ENSMUSG00000043962	Thrap3	1
chr4	126171693	126171881	ENSMUSG00000043962	Thrap3	1
chr4	126177861	126178557	ENSMUSG00000043962	Thrap3	0.998
chr4	43414627	43416718	ENSMUSG00000035969	Rusc2	0.822333
chr4	43414627	43416718	ENSMUSG00000035969	Rusc2	0.955667
chr4	58486476	58487224	ENSMUSG00000038668	Lpar1	1
chr4	87782286	87782358	ENSMUSG00000028496	Mllt3	0.948
chr4	4769311	4769473	ENSMUSG00000066324	Impad1	1
chr4	129838977	129839678	ENSMUSG00000028788	Ptp4a2	1
chr4	9281387	9282012	ENSMUSG00000041216	Clvs1	0.972667
chr4	120093963	120099450	ENSMUSG00000028634	Hivep3	1
chr4	108265817	108266572	ENSMUSG00000034636	Zyg11b	1
chr4	108265817	108266572	ENSMUSG00000034636	Zyg11b	0.985667
chr4	129432310	129433311	ENSMUSG00000048485	Zbtb8b	1
chr4	152012299	152012705	ENSMUSG00000073700	Klhl21	0.977667
chr4	149906415	149907257	ENSMUSG00000039911	Spsb1	0.985667
chr4	126791774	126792295	ENSMUSG00000028830	AU040320	0.977667
chr4	86996512	86996679	ENSMUSG00000037996	Slc24a2	0.997333
chr4	86996512	86996679	ENSMUSG00000037996	Slc24a2	1
chr4	124883900	124883965	ENSMUSG00000028876	Epha10	0.970667
chr4	40732075	40732176	ENSMUSG00000028410	Dnaja1	0.999667
chr4	44059775	44060227	ENSMUSG00000028479	Gne	0.952
chr4	115876580	115876624	ENSMUSG00000028708	Mknk1	0.696333
chr4	118225798	118226377	ENSMUSG00000033295	Ptprf	0.422333
chr4	45058328	45059150	ENSMUSG00000048232	Fbxo10	1
chr4	26340416	26340998	ENSMUSG00000040520	Manea	0.981
chr4	129992053	129992879	ENSMUSG00000028782	Adgrb2	1
chr4	143131709	143136099	ENSMUSG00000057637	Prdm2	0.984667
chr4	143131709	143136099	ENSMUSG00000057637	Prdm2	0.959333
chr4	153432047	153432853	ENSMUSG00000039546	Ajap1	0.998
chr4	138277795	138278248	ENSMUSG00000028758	Kif17	0.902
chr4	59690143	59691338	ENSMUSG00000045071	E130308A19Rik	1
chr4	22376495	22377077	ENSMUSG00000040410	Fbxl4	0.992333
chr4	41378946	41379870	ENSMUSG00000028437	Ubap1	0.962667
chr4	132204131	132205715	ENSMUSG00000040025	Ythdf2	0.964333
chr5	121253860	121254378	ENSMUSG00000042744	Hectd4	0.997
chr5	38213307	38214383	ENSMUSG00000029127	Zbtb49	0.913333
chr5	38213307	38214383	ENSMUSG00000029127	Zbtb49	0.953667
chr5	130101589	130102535	ENSMUSG00000034118	Tpst1	0.991
chr5	110755396	110756766	ENSMUSG00000029505	Ep400	0.985667
chr5	142787133	142788759	ENSMUSG00000039477	Tnrc18	0.996333
chr5	81511983	81512784	ENSMUSG00000037605	Adgrl3	0.994
chr5	106634830	106635436	ENSMUSG00000049606	Zfp644	0.912
chr5	62606074	62606209	ENSMUSG00000037999	Arap2	0.966333
chr5	14668964	14669675	ENSMUSG00000061601	Pclo	0.982
chr5	14668964	14669675	ENSMUSG00000061601	Pclo	1
chr5	14790359	14790431	ENSMUSG00000061601	Pclo	0.996333
chr5	123744954	123745111	ENSMUSG00000029422	Rsrc2	0.999333
chr5	117272096	117272279	ENSMUSG00000061288	Taok3	0.998667
chr5	9511457	9512524	ENSMUSG00000003974	Grm3	0.990333
chr5	9589575	9590184	ENSMUSG00000003974	Grm3	0.988333
chr5	143925220	143926073	ENSMUSG00000079109	Pms2	0.992
chr5	43758221	43758944	ENSMUSG00000039753	Fbxl5	0.994
chr5	142885538	142887082	ENSMUSG00000066640	Fbxl18	0.994333
chr5	137957204	137957989	ENSMUSG00000056966	Gjc3	0.953
chr5	23493198	23493507	ENSMUSG00000029004	Kmt2e	1
chr5	23495985	23496240	ENSMUSG00000029004	Kmt2e	0.912333
chr5	34216560	34217865	ENSMUSG00000037224	Zfyve28	1
chr5	34216560	34217865	ENSMUSG00000037224	Zfyve28	0.996333
chr5	123611821	123611938	ENSMUSG00000049550	Clip1	0.998667
chr5	123627293	123627410	ENSMUSG00000049550	Clip1	0.751667
chr5	123627293	123627410	ENSMUSG00000049550	Clip1	0.138667
chr5	123627293	123627410	ENSMUSG00000049550	Clip1	1
chr5	123630224	123631169	ENSMUSG00000049550	Clip1	1
chr5	123630224	123631169	ENSMUSG00000049550	Clip1	1
chr5	123630452	123631169	ENSMUSG00000049550	Clip1	1
chr5	123630452	123631169	ENSMUSG00000049550	Clip1	1
chr5	20465575	20466214	ENSMUSG00000040003	Magi2	0.992
chr5	24589096	24589661	ENSMUSG00000038181	Chpf2	0.994667
chr5	71623854	71624114	ENSMUSG00000029211	Gabra4	0.978333
chr5	128594207	128595764	ENSMUSG00000072591	Fzd10os	0.814333
chr5	30952884	30953045	ENSMUSG00000045302	Preb	0.65
chr5	135216589	135218294	ENSMUSG00000002748	Baz1b	0.986333
chr5	90282850	90283603	ENSMUSG00000055204	Ankrd17	0.441
chr5	125622460	125623352	ENSMUSG00000070498	Tmem132b	1
chr5	125622460	125623352	ENSMUSG00000070498	Tmem132b	1
chr5	3557743	3557822	ENSMUSG00000058503	Fam133b	1
chr5	35079030	35079755	ENSMUSG00000044716	Dok7	1
chr5	20919524	20920162	ENSMUSG00000039968	Rsbn1l	0.96
chr5	112307565	112308477	ENSMUSG00000029344	Tpst2	1
chr5	66451467	66452283	ENSMUSG00000029207	Apbb2	0.987
chr5	29435929	29436057	ENSMUSG00000001569	Nom1	0.982333
chr5	32844043	32844564	ENSMUSG00000054280	Prr14l	0.967
chr5	32844043	32844564	ENSMUSG00000054280	Prr14l	1
chr5	32844043	32844564	ENSMUSG00000054280	Prr14l	0.821333
chr6	134541651	134542045	ENSMUSG00000030201	Lrp6	0.950667
chr6	133106362	133106530	ENSMUSG00000072704	Smim10l1	0.997333
chr6	34487289	34487950	ENSMUSG00000038871	Bpgm	0.998667
chr6	4905225	4906844	ENSMUSG00000032827	Ppp1r9a	1
chr6	18374523	18374622	ENSMUSG00000000416	Cttnbp2	1
chr6	83814721	83814869	ENSMUSG00000045896	Paip2b	0.994667
chr6	29154753	29154893	ENSMUSG00000029701	Rbm28	1
chr6	85483825	85484863	ENSMUSG00000047013	Fbxo41	1
chr6	83976201	83977429	ENSMUSG00000030016	Zfp638	1
chr6	83979846	83979909	ENSMUSG00000030016	Zfp638	0.853333
chr6	27363084	27364020	ENSMUSG00000024211	Grm8	0.982333
chr6	87462930	87463463	ENSMUSG00000030047	Arhgap25	0.972333
chr6	111358144	111359080	ENSMUSG00000056755	Grm7	0.985333
chr6	119824385	119825209	ENSMUSG00000030172	Erc1	0.93
chr6	83160911	83161133	ENSMUSG00000030030	1700003E16Rik	0.992667
chr6	36850861	36850961	ENSMUSG00000038665	Dgki	0.994
chr6	124860818	124862122	ENSMUSG00000038390	Gpr162	0.998333
chr6	85340342	85342361	ENSMUSG00000051343	Rab11fip5	0.372
chr6	106781702	106781834	ENSMUSG00000005362	Crbn	1
chr6	54943130	54944955	ENSMUSG00000038058	Nod1	0.930667
chr6	118128694	118129619	ENSMUSG00000042042	Csgalnact2	1
chr6	83137960	83138246	ENSMUSG00000034930	Rtkn	0.900667
chr6	113143612	113144083	ENSMUSG00000034269	Setd5	1
chr6	32516494	32517764	ENSMUSG00000029765	Plxna4	1
chr6	116042870	116043805	ENSMUSG00000030126	Tmcc1	0.982333
chr6	116042870	116043805	ENSMUSG00000030126	Tmcc1	1
chr6	116133766	116134457	ENSMUSG00000030126	Tmcc1	1
chr6	116133766	116134457	ENSMUSG00000030126	Tmcc1	0.987
chr6	97172212	97172339	ENSMUSG00000030059	Tmf1	0.998
chr6	97175769	97176968	ENSMUSG00000030059	Tmf1	1
chr6	121412507	121413616	ENSMUSG00000040797	Iqsec3	0.986667
chr6	41614078	41614841	ENSMUSG00000029869	Ephb6	1
chr6	136559763	136561439	ENSMUSG00000030213	Atf7ip	0.988333
chr7	12903600	12904085	ENSMUSG00000054715	Zscan22	0.626667
chr7	12903600	12904085	ENSMUSG00000054715	Zscan22	0.223
chr7	12903600	12904085	ENSMUSG00000054715	Zscan22	0.230667
chr7	78304291	78304426	ENSMUSG00000059146	Ntrk3	0.406333
chr7	78304291	78304426	ENSMUSG00000059146	Ntrk3	0.996667
chr7	34244965	34245978	ENSMUSG00000066571	4931406P16Rik	0.993333
chr7	80103121	80103213	ENSMUSG00000030541	Idh2	0.995
chr7	67734459	67736906	ENSMUSG00000030554	Synm	0.987667
chr7	73409231	73409749	ENSMUSG00000070509	Rgma	0.995333
chr7	139254769	139256160	ENSMUSG00000060260	Pwwp2b	0.992667
chr7	139254769	139256465	ENSMUSG00000060260	Pwwp2b	0.992333
chr7	16549062	16549207	ENSMUSG00000058230	Arhgap35	0.997667
chr7	16561457	16565329	ENSMUSG00000058230	Arhgap35	1
chr7	5028990	5031279	ENSMUSG00000035228	Ccdc106	0.938
chr7	5028990	5032207	ENSMUSG00000035228	Ccdc106	0.935333
chr7	37567813	37569991	ENSMUSG00000043456	Zfp536	1
chr7	27657851	27658532	ENSMUSG00000040390	Map3k10	0.999333
chr7	123169535	123172118	ENSMUSG00000052707	Tnrc6a	1
chr7	109552974	109553111	ENSMUSG00000031024	St5	0.907667
chr7	109556210	109557461	ENSMUSG00000031024	St5	1
chr7	75206089	75206922	ENSMUSG00000053025	Sv2b	1
chr7	75206089	75206922	ENSMUSG00000053025	Sv2b	0.995333
chr7	13269334	13269647	ENSMUSG00000070814	Zswim9	0.945
chr7	45046838	45050128	ENSMUSG00000046574	Prr12	1
chr7	46427345	46428279	ENSMUSG00000058975	Kcnc1	0.994333
chr7	127025303	127026154	ENSMUSG00000030678	Maz	0.994667
chr7	136276073	136277204	ENSMUSG00000110027	C030029H02Rik	1
chr7	16133828	16134519	ENSMUSG00000030376	Slc8a2	0.997333
chr7	16133828	16134519	ENSMUSG00000030376	Slc8a2	0.999333
chr7	16140503	16141168	ENSMUSG00000030376	Slc8a2	0.999333
chr7	16140503	16141168	ENSMUSG00000030376	Slc8a2	1
chr7	16960208	16961497	ENSMUSG00000041141	Pnmal1	0.998333
chr7	134917642	134918804	ENSMUSG00000058325	Dock1	0.958
chr7	64695023	64696017	ENSMUSG00000030519	Apba2	1
chr7	64695023	64696017	ENSMUSG00000030519	Apba2	0.992
chr7	122754505	122754589	ENSMUSG00000066189	Cacng3	0.996667
chr7	139840227	139840817	ENSMUSG00000025475	Adgra1	0.900667
chr7	139845584	139845712	ENSMUSG00000025475	Adgra1	0.964667
chr7	44468305	44468417	ENSMUSG00000038695	Josd2	0.374
chr7	44468305	44468417	ENSMUSG00000038695	Josd2	0.684667
chr7	44468305	44468417	ENSMUSG00000038695	Josd2	0.0956667
chr7	44468305	44468417	ENSMUSG00000038695	Josd2	0.323333
chr7	61535075	61535488	NA	B230209E15Rik	1
chr7	31054305	31054370	ENSMUSG00000036570	Fxyd1	1
chr7	31054305	31054434	ENSMUSG00000036570	Fxyd1	1
chr7	35793522	35795618	ENSMUSG00000044452	Zfp507	1
chr7	144409461	144411868	ENSMUSG00000037541	Shank2	0.996667
chr7	133759399	133759913	ENSMUSG00000030986	Dhx32	0.971667
chr7	19080041	19081301	ENSMUSG00000030410	Dmwd	1
chr7	19080041	19081301	ENSMUSG00000030410	Dmwd	0.998667
chr7	118721393	118723038	ENSMUSG00000033904	Ccp110	1
chr7	118852402	118853340	ENSMUSG00000030980	Knop1	0.984667
chr7	45636337	45636581	ENSMUSG00000110357	A030001D20Rik	1
chr7	78902229	78902830	ENSMUSG00000030609	Aen	0.496333
chr7	78902343	78902830	ENSMUSG00000030609	Aen	0.548
chr7	126152825	126153279	ENSMUSG00000000131	Xpo6	0.957
chr7	44351556	44354644	ENSMUSG00000038738	Shank1	0.999667
chr8	23190715	23191692	ENSMUSG00000031545	Gpat4	0.992667
chr8	79281176	79281654	ENSMUSG00000037022	Mmaa	1
chr8	79371783	79372364	ENSMUSG00000031681	Smad1	1
chr8	23132096	23132471	ENSMUSG00000031543	Ank1	0.927
chr8	23132096	23132483	ENSMUSG00000031543	Ank1	0.929667
chr8	47191632	47191686	ENSMUSG00000038143	Stox2	0.0173333
chr8	119547399	119547885	ENSMUSG00000031835	Mbtps1	0.997
chr8	25659740	25659895	ENSMUSG00000054823	Nsd3	1
chr8	25662740	25663256	ENSMUSG00000054823	Nsd3	0.993667
chr8	91409222	91409841	ENSMUSG00000055932	Fto	0.998667
chr8	86860425	86862110	ENSMUSG00000031652	N4bp1	0.986667
chr8	124002976	124003701	ENSMUSG00000038697	Taf5l	1
chr8	88705225	88705879	ENSMUSG00000036712	Cyld	0.971
chr8	88705225	88705879	ENSMUSG00000036712	Cyld	0.996
chr8	112005631	112005788	ENSMUSG00000031948	Kars	1
chr8	112005631	112005788	ENSMUSG00000031948	Kars	0.969
chr8	112008206	112008386	ENSMUSG00000031948	Kars	0.871
chr8	112008206	112008386	ENSMUSG00000031948	Kars	0.297667
chr8	12430149	12430731	ENSMUSG00000047935	Sox1ot	0.968333
chr8	119941109	119942138	ENSMUSG00000089704	Galnt2	0.995667
chr8	121752966	121753744	ENSMUSG00000025318	Jph3	1
chr8	123845179	123845445	ENSMUSG00000089704	Galnt2	0.998667
chr8	60922789	60923188	ENSMUSG00000004319	Clcn3	1
chr8	31235594	31236430	ENSMUSG00000046152	Fut10	0.821333
chr8	84713765	84713857	ENSMUSG00000001911	Nfix	0.981
chr8	84771783	84772315	ENSMUSG00000001911	Nfix	0.993
chr8	119566028	119566474	ENSMUSG00000034189	Hsdl1	0.993667
chr8	25181822	25182930	ENSMUSG00000065954	Tacc1	0.963
chr8	25181822	25182930	ENSMUSG00000065954	Tacc1	0.403667
chr8	70224899	70225473	ENSMUSG00000002343	Armc6	0.987333
chr8	80984437	80985800	ENSMUSG00000038250	Usp38	1
chr8	20399095	20399468	ENSMUSG00000071793	2610005L07Rik	0.743333
chr8	20410356	20410729	ENSMUSG00000071793	2610005L07Rik	0.998
chr8	63348919	63348982	ENSMUSG00000054162	Spock3	0.996667
chr8	25593718	25594166	ENSMUSG00000037363	Letm2	0.989333
chr8	4269854	4270025	ENSMUSG00000002949	Timm44	0.995
chr8	111720698	111721331	ENSMUSG00000031955	Bcar1	0.996
chr8	45794977	45796558	ENSMUSG00000031626	Sorbs2	0.93
chr8	14726928	14727998	ENSMUSG00000047495	Dlgap2	0.992333
chr8	89029943	89033398	ENSMUSG00000031665	Sall1	1
chr8	13144276	13144429	ENSMUSG00000031446	Cul4a	0.994
chr9	108533586	108534618	ENSMUSG00000006673	Qrich1	0.982333
chr9	49506852	49507653	ENSMUSG00000039542	Ncam1	0.304
chr9	120441341	120441581	ENSMUSG00000041794	Myrip	1
chr9	3430437	3431087	ENSMUSG00000025898	Cwf19l2	0.985
chr9	106681867	106682163	ENSMUSG00000040813	Tex264	0.957333
chr9	106681867	106682163	ENSMUSG00000040813	Tex264	0.980667
chr9	108125689	108126580	ENSMUSG00000032589	Bsn	0.983667
chr9	65794621	65795495	ENSMUSG00000040524	Zfp609	0.951667
chr9	107901194	107901960	ENSMUSG00000032583	Mon1a	0.991333
chr9	122136905	122137601	ENSMUSG00000038145	Snrk	0.993
chr9	107852124	107853403	ENSMUSG00000032582	Rbm6	0.979333
chr9	107852124	107853674	ENSMUSG00000032582	Rbm6	0.974333
chr9	57256385	57259140	ENSMUSG00000032300	1700017B05Rik	0.975667
chr9	106650395	106651233	ENSMUSG00000023192	Grm2	1
chr9	106653838	106654424	ENSMUSG00000023192	Grm2	0.976667
chr9	22057500	22057678	ENSMUSG00000038895	Zfp653	1
chr9	121964736	121965984	ENSMUSG00000038233	Gask1a	0.982333
chr9	122861708	122862259	ENSMUSG00000047036	Zfp445	1
chr9	56489821	56489964	ENSMUSG00000032329	Hmg20a	0.981667
chr9	70559036	70559101	ENSMUSG00000032212	Sltm	0.478667
chr9	70559036	70559101	ENSMUSG00000032212	Sltm	0.954667
chr9	70561775	70561973	ENSMUSG00000032212	Sltm	0.966333
chr9	53570046	53571178	ENSMUSG00000033054	Npat	0.992333
chr9	45899745	45900256	ENSMUSG00000042790	Rnf214	0.894
chr9	25133194	25133272	ENSMUSG00000008429	Herpud2	0.993333
chr9	21237070	21237756	ENSMUSG00000003308	Keap1	0.995667
chr9	21237070	21237756	ENSMUSG00000003308	Keap1	1
chr9	55176190	55176247	ENSMUSG00000032307	Ube2q2	1
chr9	113973518	113973570	ENSMUSG00000009741	Ubp1	0.990667
chr9	80113726	80114114	ENSMUSG00000034252	Senp6	0.994
chrX	153728861	153728939	ENSMUSG00000086316	Nbdy	0.792333
chrX	101317928	101318718	ENSMUSG00000031302	Nlgn3	1
chrX	152338724	152339392	ENSMUSG00000041096	Tspyl2	0.996667
chrX	150645693	150646119	ENSMUSG00000025272	Tro	0.997333
chrX	150645693	150649655	ENSMUSG00000025272	Tro	0.996667
chrX	150649464	150649655	ENSMUSG00000025272	Tro	0.997
chrX	150649547	150649655	ENSMUSG00000025272	Tro	0.989
chrX	17558680	17558809	ENSMUSG00000025040	Fundc1	0.975333
chrX	101679223	101679347	ENSMUSG00000034160	Ogt	0.997667
chrX	105874559	105877573	ENSMUSG00000031229	Atrx	1
chrX	73758522	73759583	ENSMUSG00000031385	Plxnb3	0.528333
chrX	48367768	48371032	ENSMUSG00000036959	Bcorl1	0.708667
chrX	12136400	12137200	ENSMUSG00000040363	Bcor	0.832
