# Supplementary material for: N6-methyladenosine dynamics in neurodevelopment and aging, and its potential role in Alzheimer’s disease
Source: Genome Biol. 2021 Jan 5;22:17. doi: 10.1186/s13059-020-02249-z (PMC7786910; doi:10.1186/s13059-020-02249-z)
Supplement: Supplementary file 6 — Additional file 6: Table S5. List of tissue-specific differentially methylated genes and how they correlate with TPM levels. [file 13059_2020_2249_MOESM6_ESM.xlsx]

## Sheet: unique_2wk_cb_TPM
	TPM
name	cb	ctx	hip	hth
Prdm11	18.1294	12.2205	11.8127	14.0797
Gm14057	6.96141	2.18349	4.10769	4.64858
Pcsk9	11.6957	6.98986	1.67961	6.87833
Phtf1os	9.94796	4.59004	4.43103	7.99671
Tyw1	32.5141	24.1518	21.678	26.3557
Airn	60.2418	25.1728	34.4689	34.8611
Barhl2	91.6083	0.758415	0.42947	50.4757
Fancm	23.6964	12.3383	11.4427	19.3363
Cenpf	14.8557	4.24577	5.6726	10.3132
Slco4a1	27.4255	3.22936	2.0411	16.1859
Galnt7	44.0313	14.4738	11.8254	29.2977
Cdca2	5.04636	1.21633	1.37354	2.93537
Srsf1	192.33	98.6636	112.12	158.612
Adra2b	2.39206	0.622895	0.21685	1.33343
Adrb2	4.79587	1.02398	0.91424	2.94752
Boc	137.965	33.3702	23.3278	76.3334
Mmp28	13.0699	3.31353	2.79802	8.38978
Atoh1	1.84034	0	0	0.920168
Casq2	24.79	5.23146	2.15158	13.9064
Col2a1	35.7982	2.35184	2.81069	24.3567
Des	7.05164	1.65235	2.09628	4.2815
Ebf1	74.3493	22.3126	6.66761	40.747
Ebp	19.3747	11.4616	9.13806	15.3206
En2	221.043	0.71254	0.960965	111.964
Lgr5	36.5595	15.6136	8.0112	23.3634
Fgf7	14.4318	1.34638	0.85894	7.49068
Gjb1	9.09217	3.42928	1.62008	6.19484
Gli1	23.9807	3.02061	5.21317	19.822
Grk4	13.9999	8.85096	6.53564	10.5723
Hes3	41.0546	0.9617	0.476195	21.0082
Hmgn2	86.741	62.6032	64.5033	70.5751
Ifi203	27.8306	1.1191	9.53387	14.5336
Ifrd2	13.5821	9.44987	8.70846	9.74508
Irx1	13.7828	1.64688	0.680365	10.4637
Lbx1	6.5972	0	0.059525	3.2986
Ltbp2	164.28	6.48271	5.7023	83.4452
Mab21l1	73.1998	1.18139	0.833465	37.7678
Slc12a8	15.2373	6.3897	2.58975	8.09952
Bmf	18.847	5.38886	6.85886	12.1714
Meox1	3.50256	2.07532	1.70931	2.71305
Msx2	7.73025	0.39015	0.88019	3.93383
Mtm1	16.3623	7.2588	3.68244	11.41
Nhlh1	21.6639	0.509255	1.34794	10.8319
Ocln	21.7513	7.13843	13.8968	15.7532
Otx2	14.7913	0.769355	1.02049	7.94523
Pax2	15.4069	3.93517	1.07578	7.84086
Pigr	103.032	62.8191	22.1074	58.2484
Ptpn22	39.7486	1.67423	0.982345	20.63
Scnn1g	3.57023	0.763885	0.191375	1.78512
Sfrp1	27.0533	8.94608	9.77158	17.8546
Stil	8.59872	1.77693	1.49681	4.50546
Sphk1	10.1411	4.16369	1.63711	7.475
Skor1	27.0768	0.509255	0.2934	14.0193
Stac	29.5079	9.24321	8.58519	18.2575
Aurkb	4.18728	0.95075	1.53509	2.64323
Tbc1d4	84.584	15.5828	15.6231	51.0167
Mrgprf	22.3218	1.29503	1.02906	11.5731
Slc45a3	7.42525	3.73861	3.22315	6.11707
Tfap2a	17.6152	1.19991	0.501795	8.87632
Tfap2b	35.6506	2.38678	0.608045	18.1001
A3galt2	6.54503	1.35184	0.799415	3.8908
Mcu	71.2044	41.9299	45.8438	48.3114
Ybey	13.6305	8.25627	5.96152	11.0059
Tead4	13.8208	4.15275	2.27498	8.00959
Rhbdf2	59.481	3.18011	3.24439	32.0075
Mis18bp1	4.61212	2.33542	0.829245	3.54263
Timeless	26.2638	9.58539	8.84031	19.4521
Khnyn	151.283	41.3916	39.4602	109.922
Proser2	13.4256	3.92001	3.1041	8.49897
Zic4	93.0563	4.23482	3.97596	51.7492
Bcl2l15	36.551	1.28956	1.32247	19.2373
Tpcn2	53.3063	15.1514	10.9494	33.6604
Zfp599	7.89991	4.6818	4.44794	5.53002
Nyx	5.30624	1.49283	1.63711	3.95839
Gas2l3	29.8721	21.1804	14.8958	21.8059
Nek3	11.2958	4.12876	4.33311	9.01411
Sufu	57.6185	19.337	20.343	39.114
Fat2	809.09	4.21715	2.53855	404.957
Emilin2	11.057	5.58541	3.33797	7.24598
Olfr1090	0.19221	0.06229	0.07655	0.096105
Psg16	19.9326	2.0808	2.8235	11.8898
Ror1	31.2641	17.3728	7.69681	16.2503
Cnpy1	195.893	1.57912	0.86317	98.4272
Phf21b	74.3272	30.7965	19.7172	43.4839
Zfp385c	77.1385	12.4364	8.95949	45.1643
Emilin3	5.77947	0.316915	0.52727	3.16453
Ppm1h	156.116	91.9322	119.225	110.209
Rnf152	63.7279	19.4136	7.13101	46.1532
Fads6	14.522	3.72557	4.16298	11.8638
Cecr2	41.44	11.9675	12.808	23.7427
Zfp78	5.90777	2.83374	2.2239	4.60265
Arhgef33	266.107	6.16369	4.03958	139.992
Ldoc1	7.10145	0.75294	1.03329	3.75682
Hspa14	48.5099	27.9998	27.7969	37.9946
Ccdc69	4.72114	1.19991	0.973765	2.42927
Insm1	74.3926	6.05552	9.78425	42.6922
Tuba8	50.4762	8.83329	4.86461	26.406
Barhl1	88.548	0.441495	0.21685	45.9915
Scrt2	137.357	19.4919	45.5498	72.869
Crtam	12.9604	1.38131	0.599595	6.48018
Cbln3	477.502	1.79881	1.57746	239.232
Clcf1	11.762	4.34299	2.53855	7.04886
Chst7	10.8771	3.43811	3.68244	6.7438
Smok3b	2.31733	1.35184	0.659115	1.36476
Sp5	13.9797	0.763885	0.807865	7.47073
Svep1	32.4648	6.47387	3.00207	21.2474
Lpin3	11.8522	1.74199	1.90503	6.26959
Zic5	45.2503	1.47096	3.09565	24.2739
Ctcfl	11.7441	6.76891	2.4748	7.65822
Skor2	23.0507	0.690655	0.07655	11.8688
Fbxo5	4.86119	1.57912	1.09282	3.18628
Cdt1	10.3122	2.99114	2.97225	7.21704
Gprc5c	48.1152	3.59215	4.50746	25.9124
4921504E06Rik	5.04259	2.77355	0.403995	2.52129
Atoh8	15.5662	3.05343	5.97854	8.81359
Fam83d	7.24385	2.28619	1.85818	5.27069
Zfp946	16.5762	7.09802	9.29974	12.9596
Crtc2	83.089	22.6405	24.4458	54.872
Lmbr1l	31.578	13.4574	15.1248	24.7198
Cylc2	2.01234	1.50042	0.136075	1.00617
Arsk	18.1303	9.1603	8.99354	14.0114
Mtus2	171.076	83.7314	61.6616	106.354
Prr15	3.33055	1.32995	0.484775	1.66528
Arhgap10	57.7713	44.2169	10.7965	31.3588
Galnt15	44.8194	2.11026	1.81581	23.715
Trim16	7.07419	4.6052	3.24874	5.18586

## Sheet: unique_2wk_hpc_TPM
	TPM
name	cb	ctx	hip	hth
Fam26e	1.02873	2.60857	4.13751	1.47614
Dsp	6.85567	4.64771	51.1034	5.42009
Prps2	7.96523	10.6498	13.9899	8.44801
Chrna5	1.32056	1.47096	4.52013	0.728982
Slc9a4	3.15386	2.09384	11.0006	1.64563
Acan	4.4387	6.78658	16.1459	7.16563
Neurog2	1.86524	0.83712	4.29906	2.78748
Btg2	7.49292	9.29456	11.3364	7.73097
Camk2a	68.6295	1611.98	3834.67	237.044
Celsr1	11.4227	9.62579	21.1635	14.1612
Ccr5	0.649005	1.40867	2.41527	1.28628
Drd5	0.86142	1.8994	7.88793	2.28557
Gdf5	0.3097	0.707065	1.20764	0.49834
Hspa1b	14.4341	9.8497	33.5795	14.98
Htr5b	1.32056	1.26767	4.96227	1.20987
Ascl1	1.5579	4.07406	6.81201	2.42771
Msx1	4.07918	2.51135	8.51273	3.20746
Npr3	4.54679	10.2192	15.6226	5.36482
Ptx3	1.36569	0.707065	2.82785	0.888938
Robo1	59.3306	80.1309	128.356	77.4794
Scnn1a	4.80668	4.10141	7.8412	5.15128
Thsd4	59.5162	40.3882	94.4254	41.4368
Tifa	1.53299	1.92339	3.10422	1.86567
C1ql2	1.07854	0.90488	46.5441	11.0501
Lct	4.70798	5.5046	42.6712	2.56009
Slc9a2	9.36286	10.5635	30.9179	9.14683
D630003M21Rik	10.8343	12.2453	15.9032	10.913
Zfp217	4.64407	4.75166	7.14368	5.48216
Rimbp3	2.08001	0.92129	3.27434	2.48267
Dmrt3	0.50426	0.311445	2.42386	0.25213
Ehd2	8.89291	5.27733	12.3103	9.32404
Ccbe1	16.7406	17.2604	32.2794	9.4695
Dnaja4	24.204	33.3155	40.8295	27.9026
Smoc2	6.78095	11.4465	22.5962	4.97054
1700001L05Rik	1.12366	4.08289	5.89367	1.66101
Nkd2	2.53211	5.16369	16.4689	7.03672
Zfp493	1.50573	1.53872	1.9561	1.23375
Car12	5.51255	7.31772	44.4105	4.06154
Pcdhb2	0.594495	0.452435	1.92628	0.572043
Ssx2ip	56.1598	93.5336	137.259	79.7411

## Sheet: unique_2wk_hth_TPM
	TPM
name	cb	ctx	hip	hth
Six3os1	1.19837	3.93432	0.88019	10.6978
AI467606	1.15091	0.89941	1.19907	1.88072
Chrna6	0.456795	0.577015	0.27215	7.37303
Adcy7	13.7518	13.7011	9.66533	32.0195
Zfhx3	21.966	26.2364	9.93735	61.2015
Calcr	4.14687	3.48062	1.25872	18.4236
Evpl	5.30624	13.1679	6.49301	31.369
Fzd5	3.22858	2.29502	1.87098	12.9495
Gabre	0.072375	0.2601	0.136075	23.2562
Gabrg1	15.8534	16.2529	10.4777	26.1318
Galr3	0.167305	0.39562	0.255125	1.32022
Gjb2	5.39035	5.56689	4.87305	7.43537
Gpc3	14.1221	10.5875	7.36487	18.6711
Gpr50	0.619395	0.06229	0.21685	2.71414
Gsx1	0.262235	0.90488	0.64632	1.23029
Hmx2	0.072375	0.06229	0	0.723172
Hmx3	0	0	0.038275	1.92355
Foxa1	0.4817	0	0	3.95057
Htr7	6.75839	8.65315	9.79283	21.1034
Irs4	0.18986	1.28956	0.81209	78.1363
Stt3a	25.909	19.2044	24.0551	32.4648
Kcna3	1.67303	6.24366	3.4615	8.04984
Mc3r	0.047465	0.644775	0.114825	3.04646
Pitx2	0.956355	0.249155	0	10.096
Xpr1	71.571	69.2033	77.7574	97.1331
Scn9a	14.0934	14.5807	6.83338	29.9233
Sim1	3.33055	1.88509	0.82502	6.61156
Six6	0	0.06229	0.07655	2.12965
Sox14	0.57428	0.06229	0	2.21069
Alg11	5.42607	3.42717	5.88522	7.17843
Fam149a	19.2991	19.1838	18.7737	29.0912
Rsph4a	0.933795	2.05344	3.38047	6.30626
Fam46a	0.859075	1.88299	3.35076	7.71157
Tbx3	3.56553	2.9802	3.38904	11.2631
Tbxa2r	2.0349	1.58459	1.79021	2.46011
Tcf7l2	31.0681	24.9161	18.5954	38.2045
Rhbdd2	21.5177	45.5814	48.2797	64.5497
Gpr179	4.58345	2.54629	1.10984	11.7034
Nkx2-1	0.9587	1.86657	0.659115	15.8678
Prlhr	0.551725	0	0.1956	1.16894
Slc25a25	57.8812	58.4837	57.545	73.8694
Lrsam1	44.9458	38.5819	48.0151	59.2952
Cbln4	0.76649	3.97683	6.40379	18.7944
Trim45	10.6942	9.41156	9.52913	15.0336
Vangl1	5.69065	3.4217	4.6265	8.61599
Prdm13	0.719025	0.311445	0	1.80218
Ttc39a	4.4044	4.65991	1.54788	13.8122
Slc10a4	0.69412	3.50798	1.24592	8.93436
Crebl2	14.6061	14.4999	16.1713	26.676
Spire2	25.9921	25.1026	20.6104	36.3535
Slitrk6	0.359515	0.769355	0.952515	3.61468
Rab42	0.3097	0.19781	0.2934	0.56704
Bsx	0.28949	0.463385	0	2.54919
Mrap2	6.45714	9.72848	4.29049	17.8613
Mum1l1	4.14217	2.67422	2.42386	7.56695
Chodl	1.65047	2.16708	0.50602	4.32885
Onecut3	2.66134	1.08628	0.408225	7.37613
Esyt3	3.99272	5.96588	5.34067	20.6136
Magel2	1.98508	4.33751	5.2046	58.0122
Fam131c	5.9966	3.40529	3.26986	8.97506
Vwc2l	6.69777	9.08917	4.09488	14.0658
Tmem26	2.75157	1.40319	0.523045	3.43674
Dtd2	8.16214	9.45197	7.62857	12.1188
Gm5124	20.1412	22.1139	21.6563	33.7029
N4bp2	19.4001	10.1855	12.7994	25.5694
Fam189a2	13.0421	20.2242	13.7135	26.3749
Gm973	7.42995	9.55466	7.11398	11.8901
Ccdc121	0.28714	0.45791	0.56132	0.89925
Gabrq	0.11984	2.40865	0.91424	36.1953
As3mt	7.49292	6.85098	4.00988	10.6163
Foxb1	0.4817	0.18687	0.038275	9.65253
Susd2	7.40505	7.69693	3.00207	47.2573
Dhdh	9.09358	7.97344	5.79574	12.3784
Zc2hc1c	1.84034	0.893935	1.19484	3.6681
Hsdl1	49.1002	35.5086	44.7078	60.6167
Vwa5b1	5.04636	4.71126	2.59385	25.1249
Amotl1	32.8671	27.4822	34.2648	74.0028
Spock2	642.425	549.075	637.053	818.863
Prg4	1.8878	2.0808	1.03751	4.58491
Rax	0.361865	0.12458	0	1.3488
Nr5a1	0.98596	0.436025	0.27637	9.83596
Sox3	2.27222	2.80091	4.46061	5.8763
Otp	0.072375	0.18687	0.178575	16.1116
Hap1	64.7581	151.487	150.796	880.598

## Sheet: unique_6wk_cb_TPM
	TPM
name	Cb	Ctx	Hip	Hth
Ldlrap1	33.5711	5.45191	3.93276	5.81341
Zbtb48	27.9664	15.2407	15.5098	17.53
Rrp8	19.1712	9.97034	14.845	15.2424
Plekho2	28.1669	11.3868	11.4246	18.6869
Maml1	34.1181	21.584	20.7439	21.5646
Cdc42ep2	6.8705	3.97387	4.97147	5.48478
Barhl2	51.1589	0.48296	0.63698	5.94534
Cdc42ep1	50.6667	11.0173	14.4296	28.5704
Dph3	18.5019	10.9687	9.34745	10.4668
Stk38	67.4679	46.0724	43.6345	55.0267
Abhd3	44.403	25.801	26.782	34.7094
Unc5b	201.7	29.2725	42.9419	62.548
B3gnt5	6.64392	0.486205	0.09694	2.10741
Slco4a1	34.3473	3.6854	2.11865	7.44374
Jmjd1c	226.844	116.325	115.961	101.539
Lhfp	208.691	48.4547	26.5464	39.4819
Tspan9	358.693	42.4614	44.1047	49.6104
Triobp	91.1761	21.0265	15.662	21.2714
Hlcs	69.9108	30.4879	23.4997	41.5472
Adcy8	55.662	39.1067	25.5492	45.1084
Boc	160.673	32.7342	26.7817	13.2669
Rab27a	29.9718	7.55555	12.8922	24.3104
Atp6v0e	26.1563	19.2244	18.2102	19.4731
Bicd1	50.2499	37.5185	28.2218	31.6802
Car4	201.914	38.0662	49.4507	11.3464
Casq2	31.5762	2.41804	1.55096	2.03655
Cdh15	80.003	0.96591	2.29871	4.06028
Cdyl	37.5585	20.9779	16.8529	15.3389
Cux1	208.422	138.269	52.9263	102.6
Des	16.7231	0.56399	0.415435	1.11173
Ackr1	54.1306	16.2683	15.9112	18.9673
En2	217.528	1.15715	2.65881	5.15919
Eomes	25.4323	3.57519	2.28487	1.19237
Epha8	137.071	15.124	9.80438	26.7562
Plxnb2	245.187	80.9653	108.691	169.559
Lnx2	40.8376	9.43228	6.27309	7.40831
Srgap2	289.277	108.987	100.936	92.8905
Fzd1	71.4683	7.63334	14.5126	21.1908
Fzd7	56.7507	3.89933	9.07034	5.42675
Gas1	26.2865	7.52963	11.2723	8.25923
Gdf10	117.606	4.93978	12.2968	4.69189
Gli1	34.1025	3.70808	3.28195	18.7419
Hes3	68.9212	0.807095	0.58165	0.222345
Hr	223.125	69.8571	28.1805	70.5653
Igf2r	121.75	50.6393	53.2307	62.1968
Irs1	42.9029	25.0101	30.8943	28.2998
Irx2	8.20135	0.106965	0.290825	5.89709
Kcnk3	150.237	29.3081	10.6212	37.606
Lbx1	4.3468	0	0.193885	0
Llgl1	156.146	75.3934	97.2806	108.223
Ltbp2	103.229	4.61889	3.19884	1.2052
Snx18	28.6566	18.3881	20.3009	22.1804
Ppargc1b	139.681	48.0171	30.8113	33.1915
Grid2ip	221.01	13.8988	9.25051	10.4925
Mab21l1	39.5926	1.02102	0.900145	3.20632
Syt12	118.223	35.6255	30.3269	21.7229
Maf	41.684	17.1726	12.6292	7.40527
Bmf	17.0616	5.37088	6.63295	8.55547
Rdh11	17.1684	9.19892	9.9427	12.6805
Meis1	68.5018	8.96225	1.93872	7.20552
Msh3	30.4224	22.4981	19.1238	20.7528
Mxi1	103.224	69.0112	54.6297	47.2445
Nab1	38.3633	17.9732	16.8529	15.0457
Nfyc	67.5434	40.2509	39.0923	33.7205
Nhlh2	7.94613	0.16207	1.59245	4.13113
Ntn1	103.792	13.3316	12.1306	40.8123
Nxn	89.9676	17.1596	18.8331	36.4754
Pax2	21.2053	0.91081	0.941635	0.315805
Pax6	95.7807	12.6315	7.53322	5.80363
Pde3b	53.0132	19.4124	21.8932	21.3166
Pitpnm1	499.083	192.328	171.561	411.563
Prep	24.4322	18.4432	19.6915	19.5507
Ptpn22	66.6084	2.28514	2.43715	12.383
Ptprr	121.893	31.0909	21.9904	26.2022
Rps6ka1	191.726	13.4386	14.831	23.8077
Scx	12.1315	2.87506	3.29579	4.85621
Skor1	20.5724	0.106965	0.207715	0.88939
Stk10	73.4998	24.2938	21.2842	16.618
Adamts18	67.882	10.1065	4.11271	4.64364
Osgin2	13.8686	10.1843	9.25038	8.75217
Zfp658	17.4185	7.81808	7.58866	7.64044
Kcnk12	92.6762	28.4783	26.851	17.0823
Tbc1d4	85.4437	19.9212	15.8972	21.7839
2020-03-11	23.0753	17.9019	6.85462	10.705
Cln5	13.4832	3.79562	4.16815	7.50851
Mrgprf	24.5286	0.2431	0.609315	0.911995
Ptchd1	29.753	9.62027	3.1019	12.9285
8030462N17Rik	40.5328	30.2644	29.0803	24.33
Slc45a3	5.23751	2.23003	2.4096	3.90879
Gabpb2	86.1208	28.2255	48.9797	30.3138
Tarbp2	34.4358	19.4934	16.7006	18.745
Megf11	345.645	40.0304	31.1434	48.4821
Tfap2b	32.7221	1.17984	0.30466	0.18692
Tmem51	31.2141	5.07917	5.1514	7.17314
Arid5a	17.0512	9.7013	12.726	8.91345
Mob3b	36.0714	16.1289	11.5074	13.0574
A3galt2	6.37305	0.29496	0.609315	0.725075
Cnksr3	149.07	13.9701	12.4076	16.4476
Tead4	29.4015	3.6238	1.7725	1.16977
Sema3g	8.47483	4.91385	5.69156	6.66737
Xkr6	199.757	72.7095	51.7217	90.9126
Tnc	35.3656	5.63991	13.5986	7.48895
Traf2	17.4237	12.0383	12.8923	12.5645
Trpc3	128.083	29.6582	8.51658	21.6777
Uncx	58.019	0.213925	0.42926	14.9553
Wnt3	16.0616	2.44396	3.62823	5.82623
Rrp36	19.4603	12.7579	11.8262	14.0146
Afap1l2	231.514	20.7737	22.4611	18.3809
Rpp38	2.63308	2.09714	1.95255	2.02373
Proser2	11.8554	2.55092	2.78342	3.78968
Zfx	21.9892	16.2877	15.482	16.4378
Zic2	201.854	6.79706	12.6295	14.8075
Cstf3	45.2702	32.274	27.1833	35.1858
Tgif2	10.6652	6.67392	8.58574	7.92386
Bcl2l15	27.581	2.55742	1.98022	3.20632
Olfm3	135.121	22.7023	14.8864	30.4494
Zcchc11	70.3744	40.4616	30.1882	49.719
Tesk2	25.7891	13.3316	11.2306	16.1801
Ece1	208.326	104.864	54.9338	113.266
Luzp2	150.393	109.311	76.8829	90.5577
6430571L13Rik	49.1301	6.82625	2.47876	9.17427
Alms1	88.7175	29.2725	19.6917	21.5744
Lancl3	10.0583	3.94469	1.7725	7.47612
Ppwd1	9.99842	7.50045	6.10686	8.03993
2020-09-03	526.815	301.156	397.226	256.927
St18	117.72	23.5483	46.3481	33.4944
Tpra1	73.6873	29.5026	28.9975	48.0246
Cdh7	35.4672	14.0933	4.5837	11.5364
Slc22a15	44.4968	9.38042	11.5214	17.0853
Lrrc38	16.8559	3.87015	1.03858	1.63706
Kctd8	82.2063	12.9426	9.59642	18.9515
A430033K04Rik	377.523	311.08	194.88	181.149
Lgi4	77.6825	30.1152	43.0116	39.2468
Frmpd3	14.9286	4.21372	2.5757	5.61671
Fat2	672.58	1.92858	4.73609	0.98285
Map2k6	27.8857	20.1514	19.9406	9.31293
Map3k2	39.577	30.864	30.0636	30.3559
Kif26b	163.512	28.0829	52.4134	59.4999
Slc9a3r1	49.6144	27.1916	33.235	32.1604
Cnpy1	231.542	0.884875	0.720085	0.911995
Trappc3	65.2801	39.3822	46.5013	47.2995
Emilin3	14.4755	0.2431	0.42926	0.222345
Mapk12	76.9793	15.2699	6.7163	11.6073
Kdm2b	73.8071	35.6449	51.9567	47.3508
Fgd3	29.9614	13.9021	11.3828	15.7806
E030003E18Rik	23.4633	10.0611	7.9626	8.31726
Ttll5	168.416	63.0406	52.4964	62.8412
Rnf152	77.9949	16.1029	7.63039	21.6874
B330016D10Rik	5.26096	2.34349	3.60045	3.77685
Tmem117	63.2825	31.6452	29.3708	35.2317
Lingo4	10.2485	1.17984	1.09403	4.50497
Fads6	44.2571	8.33347	8.05942	16.5893
Mcc	160.048	58.4736	41.031	43.3779
Arhgef37	46.9319	4.38878	3.47584	4.22459
Trim67	138.626	11.9864	13.5846	31.216
Tmem102	2.43514	0.401925	1.731	0.48012
Arhgef33	249.494	6.46969	5.9546	12.964
Zfp882	7.94874	4.03222	5.33157	5.96795
Maml3	186.306	91.3828	70.194	50.6482
Iqck	58.5399	23.921	21.2564	30.6363
Shf	197.255	24.7767	28.1666	21.1719
Pnrc2	16.9809	9.3383	13.4048	13.8986
Hpcal1	157.235	14.7059	22.7522	71.1494
Klhl33	30.0969	2.71299	3.17118	5.71017
Crtam	29.7009	0.401925	0.941635	0.88939
Atl2	100.117	32.2967	28.0834	42.0664
Mpp6	50.7083	28.7766	25.2723	39.4941
Ntn4	51.4011	10.0449	4.20965	10.286
Pard6b	10.2458	5.86358	4.92985	6.89276
Zfp862-ps	38.6446	22.3231	13.5433	19.9343
Syt9	85.2952	9.48414	6.78546	29.8788
Foxj2	67.5174	41.194	40.4354	41.4281
Dusp10	30.2427	6.90403	4.58358	7.12489
Slc29a1	38.5769	15.7205	19.1102	29.1281
Sp5	4.90414	0.324135	0.49854	0.596185
Skor2	26.06	1.33866	0.09694	0.66704
Fam107b	90.3947	7.98341	11.563	19.6496
Sncaip	21.3017	6.87486	9.09788	11.4173
Zcchc3	18.416	9.91848	10.3305	12.7868
Cgnl1	141.976	34.5752	32.6944	37.1681
Ankrd13a	88.7253	44.8341	68.0062	72.2152
Eml1	133.357	82.4109	68.2698	86.6202
Cdkal1	56.8183	33.3047	31.351	34.3069
Elf2	54.4145	31.8882	35.5055	36.749
Dpf3	323.481	58.4121	100.217	58.4169
Gprc5c	66.4756	2.04204	2.22955	3.75426
Cpm	13.4363	6.77438	9.27806	9.34531
Dusp16	36.1157	14.304	12.8231	17.7719
Gpr137c	32.8263	16.3947	11.7705	17.4885
Gpr173	24.1014	12.3495	13.0584	15.0555
Cyp2u1	15.2594	8.67379	5.35912	10.0863
Cdc5l	41.7335	28.6534	31.6422	34.5286
Fbxo30	7.31585	5.03381	2.9773	6.08096
Epn3	35.2406	0.70013	3.55896	4.2924
Kcnk10	94.8717	19.1757	19.9129	17.1983
Plekhf1	18.2154	3.78911	4.62519	6.41264
Plxdc1	75.5807	31.5025	10.0537	34.8444
Amer1	14.9182	4.94302	5.7885	7.65022
Ptar1	12.7018	6.31736	5.77444	5.35893
Rps6ka5	52.8518	21.7558	17.2405	22.1126
Iws1	62.1965	40.951	39.7431	39.9297
Slc35b2	20.9136	9.65594	14.2633	15.7482
Psd2	274.648	67.5461	75.2216	196.49
Plce1	57.5919	13.7205	15.8278	36.7814
Zswim5	35.1755	15.0624	27.8065	18.0425
0610040J01Rik	22.8565	13.2959	10.6628	9.32272
Ccdc134	20.7652	13.2895	14.4156	10.705
St5	92.9887	23.9016	50.1152	35.8083
Ndufv3	47.4502	26.6275	34.9933	34.7125
Saal1	20.3927	7.33838	10.6352	7.79193
Gm10190	28.805	0.350065	0.49854	0.98285
Wwox	281.508	121.239	79.029	122.348
Mynn	13.5691	7.96072	8.73802	9.69655
Ndst3	235.136	61.5918	37.1528	20.2177
Sirt1	20.5906	11.0497	10.8844	14.2913
Pcdhb4	2.57579	1.20901	1.7725	1.47275
Pcdhb16	6.36784	3.92526	4.14048	4.46955
Pcdhb18	6.2897	2.50231	3.93276	4.23438
Cnnm4	39.241	14.1906	20.7163	16.1703
C77080	48.3956	31.6808	13.5708	27.3328
D2hgdh	38.1419	21.7883	29.0806	23.7655
Zscan29	14.9807	7.04666	6.5223	10.9756

## Sheet: unique_6wk_hpc_TPM
	TPM
name	Cb	Ctx	Hip	Hth
Tsr1	39.6942	62.4345	79.625	51.4081
Brd9	63.5404	102.796	124.922	65.8667
Dsp	4.68016	1.31273	81.619	1.16977
Nr3c2	45.8849	45.5926	208.146	43.2649
Arsb	70.6348	92.6826	124.672	80.549
Cebpa	3.46129	6.90728	21.0904	6.42242
Cebpd	2.68517	3.36126	20.4531	4.13113
Ackr3	4.9276	6.83274	11.3275	6.54153
Epha6	72.5204	69.1214	185.628	56.5544
Htr4	10.1703	4.57028	26.2969	11.7007
Kl	14.1915	3.22838	28.8312	7.47612
Ksr1	47.458	94.6826	261.32	64.2175
Mcm6	2.90655	3.84747	16.4099	7.853
Mknk1	44.4681	40.6204	55.0731	36.9133
Myo5b	40.7464	44.2603	137.826	35.6305
Pcdh8	2.38045	29.9564	108.083	71.7847
Prkca	108.261	245.343	300.371	107.763
Rasd1	1.44285	2.60928	26.4634	7.48895
Sema3e	23.6587	22.9486	55.0863	7.62761
Sema5a	56.5448	40.4389	129.519	70.3723
Thsd4	56.4719	29.2044	80.5517	36.4045
Spata13	26.4298	25.2338	37.7215	28.0262
Tub	152.43	315.126	422.344	326.378
Ezr	30.7974	55.4818	76.2596	45.9189
Dlgap1	552.536	619.658	747.375	188.621
C1ql2	0.497445	0.401925	93.0857	17.5013
Lct	7.3393	3.21863	77.6449	0.57358
Slc9a2	12.6029	9.10489	34.4944	11.9231
Fam160a1	9.02957	5.67558	15.9667	3.66384
Tmem74	0.66413	3.01769	5.77454	2.19782
Stard13	29.7739	20.1287	38.0537	22.5218
Dusp4	7.69611	9.40634	31.5733	10.4149
Fat4	11.1886	21.9503	58.0635	17.7463
Foxo6	2.10439	17.3411	42.8591	11.1852
Lurap1l	5.67767	8.32697	18.9577	5.89709
Iqgap2	23.6899	66.9918	206.634	15.7708
Zbtb20	206.81	120.847	472.263	163.505
Nek6	18.192	17.6523	32.861	17.3822
C2cd4b	1.13553	4.7356	17.5867	0.98285
Cacng8	20.5985	74.6868	214.489	66.8637
Plekha2	11.6626	19.9277	42.7763	13.579
Fibcd1	2.04969	7.26059	112.36	11.1339

## Sheet: unique_6wk_hth_TPM
	TPM
name	Cb	Ctx	Hip	Hth
Mdn1	111.053	127.663	107.181	192.972
Zkscan16	8.11801	26.0668	30.2432	77.5644
A630075F10Rik	0.41671	0.58992	0.30466	0.97002
Slc5a5	3.60453	8.22325	8.83473	14.601
Ehbp1l1	29.0733	38.601	27.7092	49.4417
Elac1	30.4615	20.0379	23.6519	51.9432
Adra2a	9.69631	12.155	13.1554	45.9135
Aebp1	24.8359	16.9586	19.5949	40.7843
Agt	32.5607	2.69032	11.8535	136.568
Cacybp	16.7022	21.4706	21.8933	35.782
Ctnna1	78.9977	71.3158	66.6913	100.803
Cntn1	233.709	204.538	231.589	281.213
Ddost	30.9876	29.6615	38.8296	53.229
Dhcr7	19.3301	22.6375	24.8849	39.7134
Evl	88.4779	120.007	92.1158	157.498
Evpl	5.7584	18.1936	10.1089	63.3183
Sfxn1	27.7242	25.6357	27.502	50.5089
Slc17a6	11.3345	8.70946	5.02691	116.57
Fzd5	1.99239	2.7681	1.52329	15.8771
Gabre	0.138035	0.457025	0.4016	27.5454
Gad2	69.5384	82.4433	60.4042	225.22
Gnai2	117.03	97.7068	124.131	218.886
Gnas	722.259	732.937	976.286	2184.61
Bscl2	55.5343	59.6308	60.0026	106.164
Hars	45.0749	44.6915	51.8879	71.9062
Htr2c	14.4129	17.4546	20.0242	67.3755
Irs4	0.166685	0.106965	0.110775	101.701
Kcnj16	12.6628	10.7709	5.98226	24.8033
Mog	26.0678	24.3554	29.9668	45.6399
Nnat	23.1013	28.5011	101.102	286.393
Ntn3	3.96135	13.4645	16.3958	23.9689
Pafah1b2	67.6397	62.1623	65.7773	100.265
Pigf	24.0493	21.1821	19.0269	31.0877
Pitx2	1.521	0.401925	0.110775	15.7866
Lgals3bp	5.51358	5.03056	9.88737	21.8291
Rspo1	1.49754	11.8373	1.63407	16.4733
Rcn1	4.48744	11.4776	7.54704	47.0063
Rgs2	3.8806	19.6003	8.69651	30.5165
Scn5a	7.38879	5.88301	2.34021	58.8488
St8sia2	5.10208	6.60907	3.04646	16.367
Slit2	16.9809	42.0563	31.7255	72.2189
Tmie	2.74247	2.38561	1.86944	26.7562
Ubap1l	44.9604	15.3024	10.6629	109.554
Stip1	112.54	84.4594	94.137	151.787
Erich3	6.62047	7.95423	4.87441	16.6217
AF529169	7.67267	4.00304	1.80017	16.3315
Arcn1	59.553	52.9019	55.3083	71.6191
Spag7	18.7233	22.524	22.0595	30.1818
Kcnk13	12.6549	10.3593	8.54413	16.1996
Nkx2-1	1.27357	0.534815	0.927805	37.4417
Zfp503	3.70872	0.99509	4.9853	17.1757
Shisa2	3.15658	2.36618	3.11574	5.25265
Trh	0.221375	2.3921	0.512375	51.3531
Vax1	0.138035	1.21226	0.720085	5.13659
A730017C20Rik	3.43525	11.2118	15.856	66.006
Zfp57	10.6079	18.4821	13.6679	31.3479
Zim1	6.42514	3.30616	5.94065	66.4788
Rhov	2.87791	5.2931	3.73888	12.6805
Ebf4	34.876	44.6915	54.048	68.2417
Cbln4	0.914155	7.0661	4.41747	26.157
Megf6	16.3585	10.5084	13.0862	59.8768
Agbl5	32.2299	31.3113	26.4352	52.8063
Arhgap24	61.2745	24.0571	23.1532	82.5691
Atp1a3	1458.96	971.36	1948.92	2467.42
Dchs1	21.984	23.3344	33.2345	59.9251
Slitrk6	0.442755	0.350065	0.193885	4.08289
Mrap2	10.3865	7.17956	5.59438	36.6653
Fam198a	7.02937	9.54898	9.00106	18.9032
Gpr101	1.04959	0.884875	1.56479	52.3103
Gprasp2	109.186	118.062	122.83	596.529
Vat1l	125.604	30.7959	20.8273	271.229
Magel2	0.88551	1.71791	2.04949	122.814
Nynrin	13.7071	9.31556	13.5571	89.4692
Slc5a6	21.6949	16.466	15.4268	32.0767
A230072E10Rik	15.7803	15.9311	16.7696	28.6541
Nalcn	107.67	92.433	83.8206	156.123
Tvp23a	41.1996	39.4503	45.0051	55.5972
Plcxd1	24.7864	38.8896	23.8877	54.144
Hs6st2	40.301	35.1491	23.6104	57.847
Sfrp5	0.88551	0.32089	0.900145	12.0715
Lgals8	48.4138	22.845	23.555	69.235
Rhog	9.96717	8.27187	11.0091	18.3583
Gkap1	24.7968	15.889	18.5699	37.2194
Clptm1	73.182	71.264	97.4893	124.987
Gabrq	0.30472	0.645025	0.31849	64.0977
Usp29	58.5737	51.0899	30.3127	183.278
Foxb1	0	0.081035	0	14.7812
Smim1	17.8612	18.722	20.7304	35.4247
Tmem97	3.46129	4.81013	4.01588	6.30635
Rwdd2a	2.02365	4.08408	4.14048	17.9912
Zc2hc1c	1.79967	2.149	1.91105	5.7682
Zdbf2	5.76361	13.9799	11.992	70.4402
Amotl1	36.6262	32.2123	27.017	145.597
Bcas1	86.5688	96.6792	108.248	140.889
Col25a1	33.0789	56.6033	75.663	122.965
Rab27b	10.5219	17.7106	15.0247	28.345
Zfhx4	15.1864	22.6537	14.9418	64.1686
Btbd1	38.9467	46.1469	50.9049	63.9469
