# Supplementary material for: N6-methyladenosine dynamics in neurodevelopment and aging, and its potential role in Alzheimer’s disease
Source: Genome Biol. 2021 Jan 5;22:17. doi: 10.1186/s13059-020-02249-z (PMC7786910; doi:10.1186/s13059-020-02249-z)
Supplement: Supplementary file 7 — Additional file 7: Table S6. List of differentially methylated genes between young and old in mouse and human and list of differentially methylated genes with methylation occurring in alternative 3′ UTR. [file 13059_2020_2249_MOESM7_ESM.xlsx]

## Sheet: diff_up_1yr_mouse
Chr	start	end	width	strand	annotation	geneChr	geneStart	geneEnd	geneLength	geneStrand	geneId	transcriptId	distanceToTSS	ENSEMBL	SYMBOL	GENENAME
chr8	125951697	125952036	340	*	3' UTR	8	125966886	125984415	17530	1	23854	uc009nvx.1	-14850	ENSMUSG00000001482	Def8	differentially expressed in FDCP 8
chr8	125950732	125950889	158	*	3' UTR	8	125935464	125945910	10447	1	22152	uc009nvt.1	15268	ENSMUSG00000062380	Tubb3	tubulin, beta 3 class III
chr2	166469768	166470117	350	*	3' UTR	2	166391845	166539332	147488	2	277360	uc008nyn.1	69215	ENSMUSG00000039621	Prex1	phosphatidylinositol-3,4,5-trisphosphate-dependent Rac exchange factor 1
chr8	125951448	125951626	179	*	3' UTR	8	125966886	125984415	17530	1	23854	uc009nvx.1	-15260	ENSMUSG00000001482	Def8	differentially expressed in FDCP 8
chr6	3664340	3664713	374	*	Exon	6	3635720	3713623	77904	2	12311	uc009ave.1	48910	ENSMUSG00000023964	Calcr	calcitonin receptor
chr2	92417388	92417783	396	*	Exon	2	92439864	92455409	15546	1	76969	uc008lfk.2	-22081	ENSMUSG00000027221	Chst1	carbohydrate sulfotransferase 1
chr4	128727467	128727724	258	*	Exon	4	128735515	128761770	26256	1	75234	uc008uvy.2	-7791	ENSMUSG00000028793	Rnf19b	ring finger protein 19B
chr8	125953102	125953373	272	*	3' UTR	8	125966886	125984415	17530	1	23854	uc009nvx.1	-13513	ENSMUSG00000001482	Def8	differentially expressed in FDCP 8
chr11	65934372	65934713	342	*	3' UTR	11	65644826	65982053	337228	2	237806	uc007jlg.1	47340	ENSMUSG00000056752	Dnah9	dynein, axonemal, heavy chain 9
chr3	100759672	100760143	472	*	Exon	3	100742783	100773586	30804	2	74044	uc008qrb.2	13443	ENSMUSG00000033222	Ttf2	transcription termination factor, RNA polymerase II
chr6	56128522	56128768	247	*	3' UTR	6	56019798	56312386	292589	2	18575	uc009caz.2	183618	ENSMUSG00000004347	Pde1c	phosphodiesterase 1C
chr13	91026350	91026550	201	*	Exon	13	91023054	91044960	21907	2	435376	uc011zcl.1	18410	ENSMUSG00000078958	Atp6ap1l	ATPase, H+ transporting, lysosomal accessory protein 1-like
chr16	92080871	92081046	176	*	3' UTR	16	92058567	92112472	53906	1	121022	uc007zyu.1	22304	ENSMUSG00000039680	Mrps6	mitochondrial ribosomal protein S6
chr16	33646419	33646723	305	*	Exon	16	33518415	33664221	145807	1	171286	uc007zad.1	128004	ENSMUSG00000035506	Slc12a8	solute carrier family 12 (potassium/chloride transporters), member 8
chr4	93994459	93994784	326	*	Exon	4	94166770	94223487	56718	2	67770	uc008tsa.2	228703	ENSMUSG00000028578	Caap1	caspase activity and apoptosis inhibitor 1
chr19	34662676	34663176	501	*	3' UTR	19	34658019	34663472	5454	1	15959	uc008hgo.1	4657	ENSMUSG00000074896	Ifit3	interferon-induced protein with tetratricopeptide repeats 3
chr17	57098033	57098331	299	*	Exon	17	57092913	57121549	28637	2	171168	uc008ddl.1	23218	ENSMUSG00000045019	Acer1	alkaline ceramidase 1
chr8	85892982	85893235	254	*	Exon	8	85872371	85903301	30931	1	67555	uc009mkb.1	20611	ENSMUSG00000035057	Mgat4d	MGAT4 family, member C
chr2	179151005	179151247	243	*	Exon	2	179177183	179582409	405227	1	12561	uc008ohu.2	-25936	ENSMUSG00000000305	Cdh4	cadherin 4
chr16	59495330	59495543	214	*	Exon	16	59490601	59525440	34840	2	224273	uc007zpj.2	29897	ENSMUSG00000022723	Crybg3	beta-gamma crystallin domain containing 3
chr15	86299237	86299555	319	*	Exon	15	86044889	86328933	284045	1	223754	uc007xea.1	254348	ENSMUSG00000051864	Tbc1d22a	TBC1 domain family, member 22a
chr9	32237210	32237510	301	*	Exon	9	32229793	32348953	119161	2	14247	uc009orz.1	111443	ENSMUSG00000016087	Fli1	Friend leukemia integration 1
chr10	32049413	32049583	171	*	5' UTR	10	31409125	32609721	1200597	2	432450	uc007etw.2	560138	ENSMUSG00000069670	Nkain2	Na+/K+ transporting ATPase interacting 2
chr9	65880143	65880421	279	*	Exon	9	65756817	65892821	136005	1	214897	uc009qeg.1	123326	ENSMUSG00000032384	Csnk1g1	casein kinase 1, gamma 1
chr4	126782865	126782996	132	*	3' UTR	4	126754627	126801538	46912	1	100177	uc008uui.1	28238	ENSMUSG00000042408	Zmym6	zinc finger, MYM-type 6
chr12	114864218	114864489	272	*	Exon	12	114782119	114784625	2507	1	238406	uc007pgw.1	82099	ENSMUSG00000043945	Adam6a	a disintegrin and metallopeptidase domain 6A
chr16	37375235	37375606	372	*	3' UTR	16	37107396	37385044	277649	2	207227	uc007zds.2	9438	ENSMUSG00000022829	Stxbp5l	syntaxin binding protein 5-like
chr2	136921249	136921468	220	*	Exon	2	136907194	136942067	34874	2	16449	uc008moz.1	20599	ENSMUSG00000027276	Jag1	jagged 1
chr1	71076610	71076866	257	*	3' UTR	1	71074109	71149546	75438	2	12021	uc007bjm.2	72680	ENSMUSG00000026196	Bard1	BRCA1 associated RING domain 1
chrX	106200493	106200720	228	*	Exon	20	106199876	106208719	8844	2	50887	uc009ucs.1	7999	ENSMUSG00000031245	Hmgn5	high-mobility group nucleosome binding domain 5
chr18	38998590	38998859	270	*	3' UTR	18	38998327	39026401	28075	2	14164	uc008esn.1	27542	ENSMUSG00000036585	Fgf1	fibroblast growth factor 1
chr1	58056888	58057025	138	*	Exon	1	58042184	58083121	40938	1	68549	uc011wlj.1	14704	ENSMUSG00000026039	Sgo2a	shugoshin 2A
chr1	32471809	32472261	453	*	Exon	1	32229651	32714583	484933	1	170771	uc007anp.1	242158	ENSMUSG00000026058	Khdrbs2	KH domain containing, RNA binding, signal transduction associated 2
chr9	87121610	87121989	380	*	Exon	9	87086798	87150367	63570	2	382090	uc009qyg.1	28378	ENSMUSG00000056919	Cep162	centrosomal protein 162
chr17	34133197	34133379	183	*	3' UTR	17	34132957	34137278	4322	2	14972	uc008cap.1	3899	ENSMUSG00000061232	H2-K1	histocompatibility 2, K1, K region
chr11	70207537	70207906	370	*	Exon	11	70206383	70223533	17151	2	75273	uc007jup.2	15627	ENSMUSG00000018921	Pelp1	proline, glutamic acid and leucine rich protein 1
chr15	98019672	98020067	396	*	5' UTR	15	98016444	98025973	9530	2	545140	uc007xma.1	5906	ENSMUSG00000075427	Olfr288	olfactory receptor 288
chr11	118254099	118254775	677	*	3' UTR	11	118254066	118263245	9180	2	19039	uc007moz.1	8470	ENSMUSG00000033880	Lgals3bp	lectin, galactoside-binding, soluble, 3 binding protein
chr9	53012630	53012836	207	*	Exon	9	52906559	53056217	149659	2	77591	uc009plz.2	43381	ENSMUSG00000053289	Ddx10	DEAD (Asp-Glu-Ala-Asp) box polypeptide 10
chr9	119556058	119556244	187	*	3' UTR	9	119517584	119603475	85892	2	20264	uc009sbg.2	47231	ENSMUSG00000034533	Scn10a	sodium channel, voltage-gated, type X, alpha
chr2	102630202	102630799	598	*	3' UTR	2	102498840	102630941	132102	1	20511	uc008lid.2	131362	ENSMUSG00000005089	Slc1a2	solute carrier family 1 (glial high affinity glutamate transporter), member 2
chr1	44224686	44224838	153	*	Exon	1	44204589	44235219	30631	1	22592	uc007awh.2	20097	ENSMUSG00000026048	Ercc5	excision repair cross-complementing rodent repair deficiency, complementation group 5
chr16	56072580	56072847	268	*	Exon	16	56048451	56077249	28799	1	66315	uc007zme.1	24129	ENSMUSG00000052917	Senp7	SUMO1/sentrin specific peptidase 7
chr2	22538054	22538353	300	*	3' UTR	2	22477847	22538162	60316	1	14417	uc008inj.1	60207	ENSMUSG00000026787	Gad2	glutamic acid decarboxylase 2
chr8	47024281	47024490	210	*	Exon	8	47020003	47029499	9497	1	212392	uc009lpm.1	4278	ENSMUSG00000071104	Ccdc110	coiled-coil domain containing 110
chr2	75913556	75914012	457	*	Exon	2	75829189	76176710	347522	2	241489	uc008kex.1	262698	ENSMUSG00000075270	Pde11a	phosphodiesterase 11A
chr13	78165412	78165689	278	*	3' UTR	13	77847951	78305501	457551	1	68675	uc007rgy.2	317461	ENSMUSG00000064138	Fam172a	family with sequence similarity 172, member A
chr3	83993570	83993798	229	*	3' UTR	3	83965796	84024799	59004	2	80890	uc012cqx.1	31001	ENSMUSG00000027993	Trim2	tripartite motif-containing 2
chr2	158008543	158008674	132	*	3' UTR	2	158008269	158054958	46690	2	228846	uc012cid.1	46284	ENSMUSG00000037813	D630003M21Rik	RIKEN cDNA D630003M21 gene
chr11	98538135	98538337	203	*	3' UTR	11	98525665	98539022	13358	1	57911	uc007lgv.1	12470	ENSMUSG00000017204	Gsdma	gasdermin A
chr16	23203910	23204088	179	*	Exon	16	23224835	23360420	135586	1	20440	uc007yto.1	-20747	ENSMUSG00000022885	St6gal1	beta galactoside alpha 2,6 sialyltransferase 1
chr11	96403472	96403718	247	*	3' UTR	11	96325905	96403721	77817	1	78473	uc007lcb.2	77567	ENSMUSG00000057058	Skap1	src family associated phosphoprotein 1
chr12	11258856	11259080	225	*	5' UTR	12	11247732	11272593	24862	2	209334	uc007nav.1	13513	ENSMUSG00000051235	Gen1	GEN1, Holliday junction 5' flap endonuclease
chr5	93612057	93612203	147	*	Exon	5	93610959	93635521	24563	2	12453	uc008yed.2	23318	ENSMUSG00000063015	Ccni	cyclin I
chr13	22052307	22052503	197	*	3' UTR	13	22036963	22052354	15392	1	193452	uc007pry.1	15344	ENSMUSG00000006720	Zfp184	zinc finger protein 184 (Kruppel-like)
chr12	13590363	13590565	203	*	3' UTR	12	13275933	13590617	314685	1	71169	uc007nbj.2	314430	ENSMUSG00000020576	Nbas	neuroblastoma amplified sequence
chr15	76001524	76001913	390	*	3' UTR	15	76001404	76026140	24737	2	18810	uc007wir.2	24227	ENSMUSG00000022565	Plec	plectin
chr14	121996665	121996864	200	*	5' UTR	14	121941261	122097639	156379	2	105445	uc007vah.2	100775	ENSMUSG00000025558	Dock9	dedicator of cytokinesis 9
chr11	5177533	5177675	143	*	3' UTR	11	5176332	5344850	168519	2	407821	uc007hwj.2	167175	ENSMUSG00000041961	Znrf3	zinc and ring finger 3
chr19	34686650	34687446	797	*	3' UTR	19	34682423	34687891	5469	1	667370	uc008hgq.1	4227	ENSMUSG00000062488	Ifit3b	interferon-induced protein with tetratricopeptide repeats 3B
chr6	47769138	47769346	209	*	3' UTR	6	47769265	47780504	11240	2	330301	uc009btg.1	11158	ENSMUSG00000051499	Zfp786	zinc finger protein 786
chr9	14158451	14158638	188	*	3' UTR	9	14158434	14185686	27253	2	71946	uc009oel.2	27048	ENSMUSG00000037419	Endod1	endonuclease domain containing 1
chr2	72043551	72043762	212	*	Exon	2	71819272	72095531	276260	1	56508	uc008kbn.2	224279	ENSMUSG00000049044	Rapgef4	Rap guanine nucleotide exchange factor (GEF) 4
chr15	6570517	6570766	250	*	3' UTR	15	6529871	6570608	40738	1	23880	uc007vdi.1	40646	ENSMUSG00000022148	Fyb	FYN binding protein
chr19	34661596	34662045	450	*	Exon	19	34658019	34663472	5454	1	15959	uc008hgo.1	3577	ENSMUSG00000074896	Ifit3	interferon-induced protein with tetratricopeptide repeats 3
chr5	67785590	67785759	170	*	3' UTR	5	67783386	67819038	35653	2	666938	uc012dws.1	33279	ENSMUSG00000092060	Bend4	BEN domain containing 4
chr11	75987813	75988142	330	*	Exon	11	75934489	76057201	122713	2	67201	uc007kfc.2	69059	ENSMUSG00000017286	Glod4	glyoxalase domain containing 4
chr10	85755779	85756209	431	*	3' UTR	10	85511491	85961641	450151	2	27204	uc007gnn.2	205432	ENSMUSG00000059602	Syn3	synapsin III
chr19	34685960	34686446	487	*	Exon	19	34682423	34687891	5469	1	667370	uc008hgq.1	3537	ENSMUSG00000062488	Ifit3b	interferon-induced protein with tetratricopeptide repeats 3B
chr13	37063471	37063703	233	*	3' UTR	13	36959047	37141082	182036	2	74145	uc007qcn.2	77379	ENSMUSG00000039109	F13a1	coagulation factor XIII, A1 subunit
chr5	34007115	34007645	531	*	3' UTR	5	34000796	34007260	6465	1	21335	uc008xba.1	6319	ENSMUSG00000037313	Tacc3	transforming, acidic coiled-coil containing protein 3
chr14	55088502	55088690	189	*	3' UTR	14	55082984	55089128	6145	1	65107	uc007twd.1	5518	ENSMUSG00000022175	Lrp10	low-density lipoprotein receptor-related protein 10
chr15	76002744	76003046	303	*	Exon	15	76001404	76026140	24737	2	18810	uc007wir.2	23094	ENSMUSG00000022565	Plec	plectin
chr11	49455496	49455732	237	*	Exon	11	49423181	49466241	43061	1	14257	uc007iqu.2	32315	ENSMUSG00000020357	Flt4	FMS-like tyrosine kinase 4
chr17	35566192	35566504	313	*	3' UTR	17	35561822	35579496	17675	1	110557	uc008chq.1	4370	ENSMUSG00000073409	H2-Q6	histocompatibility 2, Q region locus 6
chr1	118188969	118189277	309	*	Exon	1	117581714	118477251	895538	1	636808	uc007cia.1	607255	ENSMUSG00000070695	Cntnap5a	contactin associated protein-like 5A
chr3	81910566	81910783	218	*	3' UTR	3	81896349	81949799	53451	2	60596	uc008pou.2	39016	ENSMUSG00000033910	Gucy1a1	guanylate cyclase 1, soluble, alpha 1
chr12	90499649	90499904	256	*	3' UTR	12	89961320	90500016	538697	1	18191	uc007ojz.1	538329	ENSMUSG00000066392	Nrxn3	neurexin III
chr2	174253141	174253410	270	*	3' UTR	2	174252995	174264493	11499	2	64138	uc008ofd.1	11083	ENSMUSG00000016256	Ctsz	cathepsin Z
chr2	26967238	26967464	227	*	3' UTR	2	26965899	26997997	32099	2	109349	uc008ixc.2	30533	ENSMUSG00000009216	Fam163b	family with sequence similarity 163, member B
chr4	118934708	118935611	904	*	3' UTR	4	118928046	118935043	6998	1	242653	uc008ult.1	6662	ENSMUSG00000066058	Cldn19	claudin 19
chr19	37332752	37333153	402	*	Exon	19	37282035	37298947	16913	1	69104	uc012bld.1	50717	ENSMUSG00000023307	2020-03-05	membrane-associated ring finger (C3HC4) 5
chr10	41901714	41901848	135	*	Exon	10	41916272	41995404	79133	2	56484	uc007eyo.1	93556	ENSMUSG00000048756	Foxo3	forkhead box O3
chr13	54826925	54827335	411	*	Exon	13	54802824	54838023	35200	1	268663	uc007qoz.2	24101	ENSMUSG00000034918	Cdhr2	cadherin-related family member 2
chr19	41086040	41086340	301	*	Exon	19	41003417	41069025	65609	2	17060	uc008hll.1	-17015	ENSMUSG00000061132	Blnk	B cell linker
chr10	100029687	100030003	317	*	Exon	10	99950923	100036289	85367	1	216274	uc011xmr.1	78764	ENSMUSG00000019971	Cep290	centrosomal protein 290
chr16	33088260	33088451	192	*	Exon	16	33062607	33125745	63139	1	239833	uc007yzx.1	25653	ENSMUSG00000022802	Lmln	leishmanolysin-like (metallopeptidase M8 family)
chr12	103508439	103508629	191	*	Exon	12	103521284	103564995	43712	1	217835	uc007oub.1	-12655	ENSMUSG00000044456	Rin3	Ras and Rab interactor 3
chr7	86540711	86540843	133	*	5' UTR	7	86537224	86554468	17245	1	208836	uc009hyg.1	3487	ENSMUSG00000039187	Fanci	Fanconi anemia, complementation group I
chr7	129066610	129066815	206	*	3' UTR	7	129066353	129125207	58855	2	233824	uc009jnz.1	58392	ENSMUSG00000034951	Cog7	component of oligomeric golgi complex 7
chr11	3048434	3048899	466	*	Exon	11	3025791	3059573	33783	1	66776	uc007hrr.1	22643	NA	Pisd-ps3	phosphatidylserine decarboxylase, pseudogene 3
chr7	27915205	27915401	197	*	Exon	7	27904974	27918679	13706	1	13107	uc009fuy.1	10231	ENSMUSG00000052974	Cyp2f2	cytochrome P450, family 2, subfamily f, polypeptide 2
chr14	21662497	21662707	211	*	3' UTR	14	21655884	21662610	6727	1	18792	uc007skx.2	6613	ENSMUSG00000021822	Plau	plasminogen activator, urokinase
chr11	106692081	106692304	224	*	3' UTR	11	106681378	106782029	100652	2	66313	uc007lzx.2	89725	ENSMUSG00000018363	Smurf2	SMAD specific E3 ubiquitin protein ligase 2
chr5	104183670	104184040	371	*	5' UTR	5	104121439	104245447	124009	1	17355	uc008yjs.1	62231	ENSMUSG00000029313	Aff1	AF4/FMR2 family, member 1
chr11	68800440	68800615	176	*	3' UTR	11	68799203	68804108	4906	2	237823	uc007jos.2	3493	ENSMUSG00000020899	Pfas	phosphoribosylformylglycinamidine synthase (FGAR amidotransferase)
chr17	23873572	23874129	558	*	3' UTR	17	23863303	23873696	10394	1	268930	uc008asz.1	10269	ENSMUSG00000023908	Pkmyt1	protein kinase, membrane associated tyrosine/threonine 1
chr17	31981301	31981787	487	*	3' UTR	17	31981195	31992737	11543	2	17691	uc008bvr.1	10950	ENSMUSG00000024042	Sik1	salt inducible kinase 1
chr8	19888493	19888892	400	*	3' UTR	8	19863864	19893010	29147	2	547150	uc009lau.2	4118	ENSMUSG00000071796	6820431F20Rik	cadherin 11 pseudogene
chr7	112744566	112745168	603	*	Exon	7	112740125	112748630	8506	2	15458	uc009iyl.2	3462	ENSMUSG00000030895	Hpx	hemopexin
chr1	9911240	9911587	348	*	3' UTR	1	9898719	9912606	13888	1	240697	uc007agz.1	12521	ENSMUSG00000046101	Mcmdc2	minichromosome maintenance domain containing 2
chr7	135689384	135690042	659	*	3' UTR	7	135667097	135690493	23397	1	29810	uc009jzb.2	22287	ENSMUSG00000030847	Bag3	BCL2-associated athanogene 3
chr14	54812022	54812292	271	*	Exon	14	54855160	54873604	18445	2	13135	uc007tvm.2	61312	ENSMUSG00000022174	Dad1	defender against cell death 1
chr8	93648308	93648585	278	*	3' UTR	8	93647398	93657922	10525	2	14339	uc009msl.1	9337	ENSMUSG00000031667	Aktip	thymoma viral proto-oncogene 1 interacting protein
chr16	33919931	33920093	163	*	Exon	16	33829751	33949424	119674	1	16419	uc007zan.2	90180	ENSMUSG00000022817	Itgb5	integrin beta 5
chr18	70149299	70149640	342	*	Exon	18	70138785	70213023	74239	2	80718	uc008fnz.1	63383	ENSMUSG00000024511	Rab27b	RAB27B, member RAS oncogene family
chr11	53598822	53599198	377	*	Exon	11	53598991	53672758	73768	2	622459	uc007ixa.1	73560	ENSMUSG00000081769	Gm12216	predicted gene 12216
chr9	5328139	5328514	376	*	3' UTR	9	5308860	5328357	19498	1	12363	uc009obs.2	19279	ENSMUSG00000033538	Casp4	caspase 4, apoptosis-related cysteine peptidase
chr16	32683179	32683363	185	*	3' UTR	16	32644729	32683579	38851	1	51789	uc007yzc.2	38450	ENSMUSG00000022791	Tnk2	tyrosine kinase, non-receptor, 2
chr11	3786226	3786436	211	*	3' UTR	11	3786091	3795129	9039	2	67430	uc007hts.2	8693	ENSMUSG00000020434	4921536K21Rik	RIKEN cDNA 4921536K21 gene
chr7	130384142	130384347	206	*	Exon	7	130358380	130409251	50872	1	233836	uc009jpg.1	25762	ENSMUSG00000030769	Slc5a11	solute carrier family 5 (sodium/glucose cotransporter), member 11
chr12	86473616	86473905	290	*	3' UTR	12	86451783	86475041	23259	1	78920	uc007ogj.2	21833	ENSMUSG00000004789	Dlst	dihydrolipoamide S-succinyltransferase (E2 component of 2-oxo-glutarate complex)
chr7	133734657	133734880	224	*	Exon	7	133732809	133738424	5616	2	246779	uc009jsc.1	3544	ENSMUSG00000044701	Il27	interleukin 27
chr11	6305258	6305431	174	*	3' UTR	11	6289367	6306165	16799	1	52915	uc007hyl.1	15891	ENSMUSG00000041164	Zmiz2	zinc finger, MIZ-type containing 2
chr10	13837115	13837411	297	*	5' UTR	10	13685883	13871184	185302	1	15273	uc007elg.1	151232	ENSMUSG00000015501	Hivep2	human immunodeficiency virus type I enhancer binding protein 2
chr18	80408759	80409426	668	*	3' UTR	18	80403537	80409471	5935	1	27366	uc008fsn.1	5222	ENSMUSG00000057130	Txnl4a	thioredoxin-like 4A
chr6	8408781	8409024	244	*	3' UTR	6	8209288	8409469	200182	1	100036521	uc012eia.1	199493	ENSMUSG00000089862	Umad1	UMAP1-MVP12 associated (UMA) domain containing 1
chr17	23890466	23890718	253	*	3' UTR	17	23889764	23900285	10522	2	224613	uc008ath.1	9567	ENSMUSG00000040097	Flywch1	FLYWCH-type zinc finger 1
chr11	69499974	69500155	182	*	3' UTR	11	69499742	69509600	9859	2	21944	uc007jri.2	9445	ENSMUSG00000097328	Tnfsf12	tumor necrosis factor (ligand) superfamily, member 12
chr6	72103627	72104214	588	*	3' UTR	6	72047607	72104564	56958	1	20454	uc009chy.1	56020	ENSMUSG00000056091	St3gal5	ST3 beta-galactoside alpha-2,3-sialyltransferase 5
chr10	34020699	34020967	269	*	3' UTR	10	34017227	34021126	3900	1	72480	uc007euu.1	3472	ENSMUSG00000039485	Tspyl4	TSPY-like 4
chr18	35831104	35831352	249	*	3' UTR	18	35830759	35862798	32040	2	76594	uc008emq.2	31446	ENSMUSG00000024350	Dnajc18	DnaJ heat shock protein family (Hsp40) member C18
chr6	90610396	90610682	287	*	3' UTR	6	90609592	90666523	56932	2	232227	uc009cxq.2	55841	ENSMUSG00000034312	Iqsec1	IQ motif and Sec7 domain 1
chr6	66488722	66488976	255	*	Exon	6	66485462	66490985	5524	1	56150	uc009cen.1	3260	ENSMUSG00000029910	Mad2l1	MAD2 mitotic arrest deficient-like 1
chr3	90039371	90039722	352	*	3' UTR	3	90035519	90039762	4244	1	23922	uc008qbo.1	3852	ENSMUSG00000027937	Jtb	jumping translocation breakpoint
chr1	173206435	173206649	215	*	3' UTR	1	173200459	173207026	6568	1	57370	uc007dnp.2	5976	ENSMUSG00000052423	B4galt3	UDP-Gal:betaGlcNAc beta 1,4-galactosyltransferase, polypeptide 3
chr2	35910266	35910623	358	*	Exon	2	35904993	35935229	30237	1	75495	uc008jlc.1	5273	ENSMUSG00000026894	Morn5	MORN repeat containing 5
chr1	163086996	163087151	156	*	3' UTR	1	163072843	163100638	27796	1	73844	uc007dfj.2	14153	ENSMUSG00000044835	Ankrd45	ankyrin repeat domain 45
chr11	4793179	4793393	215	*	3' UTR	11	4774006	4794203	20198	1	18082	uc007hvk.1	19173	ENSMUSG00000034285	Nipsnap1	nipsnap homolog 1
chr4	113163185	113163413	229	*	Exon	4	113150496	113672108	521613	2	242627	uc009vcz.1	508695	ENSMUSG00000078598	Skint5	selection and upkeep of intraepithelial T cells 5
chr10	84115204	84115702	499	*	Exon	10	84085182	84118936	33755	1	70428	uc007gkt.1	30022	ENSMUSG00000034453	Polr3b	polymerase (RNA) III (DNA directed) polypeptide B
chr10	56109790	56110088	299	*	3' UTR	10	56097079	56110225	13147	1	14609	uc007fcc.2	12711	ENSMUSG00000050953	Gja1	gap junction protein, alpha 1
chr15	100407364	100407491	128	*	3' UTR	15	100405749	100410662	4914	2	19009	uc007xro.1	3171	ENSMUSG00000009739	Pou6f1	POU domain, class 6, transcription factor 1
chr11	69548130	69548411	282	*	Exon	11	69547912	69571725	23814	2	20020	uc007jrj.1	23314	ENSMUSG00000005198	Polr2a	polymerase (RNA) II (DNA directed) polypeptide A
chr11	114580961	114581131	171	*	3' UTR	11	114536782	114582298	45517	1	117160	uc007mfm.1	44179	ENSMUSG00000034714	Ttyh2	tweety family member 2
chr18	31597989	31598143	155	*	3' UTR	18	31597462	31607069	9608	2	20983	uc008ehy.1	8926	ENSMUSG00000024261	Syt4	synaptotagmin IV
chr10	85401535	85401869	335	*	3' UTR	10	85401382	85420538	19157	2	28088	uc007gni.1	18669	ENSMUSG00000001783	Rtcb	RNA 2',3'-cyclic phosphate and 5'-OH ligase
chr7	137535025	137535211	187	*	3' UTR	7	137535008	137663053	128046	2	11907	uc009kaa.1	127842	ENSMUSG00000030850	Ate1	arginyltransferase 1
chr2	69634939	69635259	321	*	3' UTR	2	69627729	69635225	7497	1	73373	uc008jyp.1	7210	ENSMUSG00000027088	Phospho2	phosphatase, orphan 2
chr6	131502891	131503244	354	*	Exon	6	131579910	131580848	939	2	387355	uc009eiv.1	77604	ENSMUSG00000054497	Tas2r130	taste receptor, type 2, member 130
chr5	118458071	118458606	536	*	3' UTR	5	118426779	118460200	33422	1	231670	uc008zga.1	31292	ENSMUSG00000032898	Fbxo21	F-box protein 21
chr6	85164350	85164664	315	*	3' UTR	6	85163045	85283416	120372	2	94282	uc009cpj.2	118752	ENSMUSG00000033720	Sfxn5	sideroflexin 5
chr5	35157336	35157536	201	*	3' UTR	5	35104389	35157358	52970	1	15194	uc008xda.1	52947	ENSMUSG00000029104	Htt	huntingtin
chr2	51781048	51781282	235	*	Exon	2	51779969	51790164	10196	2	71684	uc012bvi.1	8882	ENSMUSG00000036249	Rbm43	RNA binding motif protein 43
chr12	86124386	86124677	292	*	3' UTR	12	86124162	86156986	32825	2	16997	uc011ypc.1	32309	ENSMUSG00000002020	Ltbp2	latent transforming growth factor beta binding protein 2
chr8	48582159	48582385	227	*	Exon	8	48575482	48610424	34943	2	320714	uc012gdn.1	28039	ENSMUSG00000038102	Trappc11	trafficking protein particle complex 11
chr3	87673713	87674021	309	*	Exon	3	87662825	87689484	26660	2	94315	uc008ptb.2	15463	ENSMUSG00000004895	Prcc	papillary renal cell carcinoma (translocation-associated)
chr3	86590814	86591123	310	*	3' UTR	3	86590072	86597835	7764	2	70762	uc008prk.3	6712	ENSMUSG00000028078	Dclk2	doublecortin-like kinase 2
chr10	20072815	20073320	506	*	Exon	10	20067625	20081475	13851	1	71804	uc007eny.2	5190	ENSMUSG00000019992	Mtfr2	mitochondrial fission regulator 2
chr5	128748601	128748886	286	*	Exon	5	128263861	128938937	675077	2	243274	uc008zse.1	190051	ENSMUSG00000034310	Tmem132d	transmembrane protein 132D
chr4	43459766	43459960	195	*	Exon	4	43455149	43460947	5799	1	21754	uc008spq.2	4617	ENSMUSG00000028458	Tesk1	testis specific protein kinase 1
chr10	62453000	62453243	244	*	3' UTR	10	62442971	62453041	10071	1	70432	uc007fjl.1	10029	ENSMUSG00000020070	Rufy2	RUN and FYVE domain-containing 2
chr1	158563983	158564408	426	*	Exon	1	158488918	158579750	90833	1	11352	uc007dcl.2	75065	ENSMUSG00000026596	Abl2	v-abl Abelson murine leukemia viral oncogene 2 (arg, Abelson-related gene)
chr4	146064744	146064912	169	*	5' UTR	4	145540561	146311515	770955	2	433791	uc008vse.1	246603	ENSMUSG00000070605	Zfp992	zinc finger protein 992
chr11	3947947	3948229	283	*	3' UTR	11	3931785	3948012	16228	1	103655	uc007hue.1	16162	ENSMUSG00000019368	Sec14l4	SEC14-like lipid binding 4
chr10	90565003	90565212	210	*	Exon	10	90545784	90565358	19575	1	67454	uc007gtm.1	19219	ENSMUSG00000019975	Ikbip	IKBKB interacting protein
chr4	45392551	45392752	202	*	3' UTR	4	45354973	45392594	37622	1	242418	uc008ssn.1	37578	ENSMUSG00000035572	Dcaf10	DDB1 and CUL4 associated factor 10
chr2	59192286	59192516	231	*	3' UTR	2	58998907	59193262	194356	1	227937	uc008jtc.1	193379	ENSMUSG00000026991	Pkp4	plakophilin 4
chr6	126658424	126658742	319	*	3' UTR	6	126658347	126690692	32346	2	16494	uc009dvc.2	31950	ENSMUSG00000038077	Kcna6	potassium voltage-gated channel, shaker-related, subfamily, member 6
chr19	9092444	9092807	364	*	Exon	19	9063774	9093685	29912	1	66395	uc008goj.1	28670	ENSMUSG00000069833	Ahnak	AHNAK nucleoprotein (desmoyokin)
chr5	104418790	104419073	284	*	3' UTR	5	104418784	104450815	32032	2	114664	uc008yjy.1	31742	ENSMUSG00000029311	Hsd17b11	hydroxysteroid (17-beta) dehydrogenase 11
chr19	37343538	37343826	289	*	3' UTR	19	37343231	37405102	61872	2	15925	uc008hil.1	61276	ENSMUSG00000056999	Ide	insulin degrading enzyme
chr3	89237309	89237535	227	*	3' UTR	3	89234183	89239050	4868	1	68911	uc008pzo.1	3126	ENSMUSG00000047824	Pygo2	pygopus 2
chr5	151351362	151351620	259	*	Exon	5	151325198	151372324	47127	1	12190	uc009aty.1	26164	ENSMUSG00000041147	Brca2	breast cancer 2, early onset
chr2	135087999	135088365	367	*	Exon	2	134611900	135225389	613490	1	18795	uc008mnx.2	476099	ENSMUSG00000051177	Plcb1	phospholipase C, beta 1
chr2	84512520	84512653	134	*	3' UTR	2	84511474	84518331	6858	2	66958	uc008kix.1	5678	ENSMUSG00000050043	Tmx2	thioredoxin-related transmembrane protein 2
chr16	29837833	29837980	148	*	Exon	16	29958013	29979210	21198	2	328657	uc007ywj.1	141230	ENSMUSG00000075286	Gm1968	predicted gene 1968
chr5	3522069	3522446	378	*	3' UTR	5	3343893	3522225	178333	1	12571	uc008wgu.1	178176	ENSMUSG00000040274	Cdk6	cyclin-dependent kinase 6
chr11	60200480	60200821	342	*	Exon	11	60166882	60207835	40954	1	74665	uc007jfu.1	33598	ENSMUSG00000056598	Drc3	dynein regulatory complex subunit 3
chr7	86554361	86554560	200	*	3' UTR	7	86537224	86554468	17245	1	208836	uc009hyg.1	17137	ENSMUSG00000039187	Fanci	Fanconi anemia, complementation group I
chr11	98764630	98764789	160	*	3' UTR	11	98724912	98766892	41981	1	68524	uc007lht.2	39718	ENSMUSG00000038013	Wipf2	WAS/WASL interacting protein family, member 2
chr17	30781424	30781665	242	*	Exon	17	30763881	30796166	32286	1	13417	uc008btz.1	17543	ENSMUSG00000033826	Dnah8	dynein, axonemal, heavy chain 8
chr13	41455240	41455434	195	*	Exon	13	41405285	41582689	177405	2	18003	uc007qfe.2	127255	ENSMUSG00000021365	Nedd9	neural precursor cell expressed, developmentally down-regulated gene 9
chr9	96233531	96233995	465	*	3' UTR	9	96233095	96264718	31624	2	11933	uc009rck.1	30723	ENSMUSG00000032412	Atp1b3	ATPase, Na+/K+ transporting, beta 3 polypeptide
chr9	71327064	71327333	270	*	3' UTR	9	71326244	71332765	6522	2	28015	uc009qoy.2	5432	ENSMUSG00000032199	Polr2m	polymerase (RNA) II (DNA directed) polypeptide M
chr11	84852806	84853082	277	*	Exon	11	84797990	84953457	155468	2	237898	uc007krh.1	100375	ENSMUSG00000000804	Usp32	ubiquitin specific peptidase 32
chr2	32610081	32610294	214	*	3' UTR	2	32576592	32610514	33923	1	27387	uc008jgp.1	33489	ENSMUSG00000059013	Sh2d3c	SH2 domain containing 3C
chr5	76579651	76579774	124	*	3' UTR	5	76569302	76580540	11239	1	57357	uc008xun.1	10349	ENSMUSG00000029233	Srd5a3	steroid 5 alpha-reductase 3
chr4	133912372	133912681	310	*	3' UTR	4	133912288	133928462	16175	2	56219	uc008vex.2	15781	ENSMUSG00000028838	Extl1	exostoses (multiple)-like 1
chr7	109371897	109372145	249	*	5' UTR	7	109358967	109384860	25894	1	233575	uc012fqx.1	12930	ENSMUSG00000030990	Pgap2	post-GPI attachment to proteins 2
chr2	69081392	69081771	380	*	Exon	2	69076339	69180673	104335	2	27413	uc008jya.1	98902	ENSMUSG00000027048	Abcb11	ATP-binding cassette, sub-family B (MDR/TAP), member 11
chr11	117981098	117981385	288	*	Exon	11	117883037	117990533	107497	2	69926	uc007moo.2	9148	ENSMUSG00000033987	Dnah17	dynein, axonemal, heavy chain 17
chr15	82946577	82946877	301	*	3' UTR	15	82930635	82947101	16467	1	68607	uc011zwz.1	15942	ENSMUSG00000058586	Serhl	serine hydrolase-like
chr11	19962809	19962953	145	*	3' UTR	11	19962307	20012954	50648	2	66713	uc011xrw.1	50001	ENSMUSG00000020152	Actr2	ARP2 actin-related protein 2
chr3	88451755	88451879	125	*	3' UTR	3	88420129	88451974	31846	1	16800	uc008pvv.2	31626	ENSMUSG00000028059	Arhgef2	rho/rac guanine nucleotide exchange factor (GEF) 2
chr7	50958469	50958677	209	*	Exon	7	50967937	50982128	14192	1	626834	uc009gnk.1	-9260	ENSMUSG00000054046	Klk13	kallikrein related-peptidase 13
chr5	53191322	53191567	246	*	3' UTR	5	53166648	53215903	49256	1	78796	uc008xks.1	24674	ENSMUSG00000029179	Zcchc4	zinc finger, CCHC domain containing 4
chr17	62955784	62956200	417	*	3' UTR	17	62952306	63230666	278361	2	13640	uc008dfg.2	274466	ENSMUSG00000048915	Efna5	ephrin A5
chr15	3921160	3921504	345	*	Exon	15	3913564	3929573	16010	2	106052	uc007vcf.2	8069	ENSMUSG00000022184	Fbxo4	F-box protein 4
chr7	150412907	150413163	257	*	3' UTR	7	150293159	150612947	319789	1	16535	uc009kpb.1	119748	ENSMUSG00000009545	Kcnq1	potassium voltage-gated channel, subfamily Q, member 1
chr11	5700114	5700424	311	*	3' UTR	11	5688486	5700983	12498	1	13169	uc007hxb.2	11628	ENSMUSG00000020476	Dbnl	drebrin-like
chr18	7401365	7401565	201	*	3' UTR	18	7347960	7626861	278902	2	75739	uc008dzs.2	225296	ENSMUSG00000057440	Mpp7	membrane protein, palmitoylated 7 (MAGUK p55 subfamily member 7)
chr1	181991560	181991942	383	*	Exon	1	181891220	182031403	140184	1	226751	uc007dvs.2	100340	ENSMUSG00000026490	Cdc42bpa	CDC42 binding protein kinase alpha
chr13	33425950	33426345	396	*	Exon	13	33415946	33427235	11290	1	20709	uc007qag.1	10004	ENSMUSG00000038327	Serpinb9f	serine (or cysteine) peptidase inhibitor, clade B, member 9f
chr13	13804822	13805049	228	*	Exon	13	13682676	13869707	187032	1	17101	uc007pmj.1	122146	ENSMUSG00000019726	Lyst	lysosomal trafficking regulator
chr2	71979825	71980135	311	*	3' UTR	2	71819272	71982511	163240	1	56508	uc008kbm.2	160553	ENSMUSG00000049044	Rapgef4	Rap guanine nucleotide exchange factor (GEF) 4
chr11	77678287	77678632	346	*	3' UTR	11	77590767	77679482	88716	1	360013	uc007khg.1	87520	ENSMUSG00000000631	Myo18a	myosin XVIIIA
chr5	151795216	151795701	486	*	3' UTR	5	151755182	151796392	41211	1	16591	uc009aul.2	40034	ENSMUSG00000058488	Kl	klotho
chr8	11211516	11211782	267	*	Exon	8	11198423	11312826	114404	2	12826	uc009kvb.2	101044	ENSMUSG00000031502	Col4a1	collagen, type IV, alpha 1
chr2	75514139	75514427	289	*	Exon	2	75513576	75542698	29123	2	18024	uc008keq.1	28271	ENSMUSG00000015839	Nfe2l2	nuclear factor, erythroid derived 2, like 2
chr5	28404709	28404883	175	*	3' UTR	5	28397952	28405202	7251	1	231070	uc012dtq.1	6757	ENSMUSG00000045294	Insig1	insulin induced gene 1
chr15	88900231	88900446	216	*	3' UTR	15	88890156	88900308	10153	1	406218	uc011zxq.1	10075	ENSMUSG00000058441	Panx2	pannexin 2
chr1	165184485	165184724	240	*	Exon	1	165175250	165243781	68532	2	18933	uc007dhh.1	59057	ENSMUSG00000026586	Prrx1	paired related homeobox 1
chr12	117382928	117383124	197	*	3' UTR	12	117316196	117384734	68539	1	22355	uc007phf.2	66732	ENSMUSG00000011171	Vipr2	vasoactive intestinal peptide receptor 2
chr13	52599877	52600091	215	*	3' UTR	13	52599744	52626205	26462	2	68203	uc007qmv.1	26114	ENSMUSG00000047842	Diras2	DIRAS family, GTP-binding RAS-like 2
chr9	110149548	110149800	253	*	Exon	9	110146287	110150109	3823	1	29873	uc009rtq.2	3261	ENSMUSG00000032482	Cspg5	chondroitin sulfate proteoglycan 5
chr14	34747549	34748131	583	*	3' UTR	14	34736773	34748468	11696	1	14560	uc007tab.1	10776	ENSMUSG00000021943	Gdf10	growth differentiation factor 10
chr18	13846946	13847363	418	*	3' UTR	18	13845523	14131242	285720	2	225207	uc008edd.2	283879	ENSMUSG00000024420	Zfp521	zinc finger protein 521
chr11	116399655	116399812	158	*	3' UTR	11	116399067	116405334	6268	2	217342	uc007mlm.1	5522	ENSMUSG00000020802	Ube2o	ubiquitin-conjugating enzyme E2O
chr5	101084006	101084161	156	*	3' UTR	5	101083745	101103275	19531	2	71883	uc008yhu.2	19114	ENSMUSG00000029319	Coq2	coenzyme Q2 4-hydroxybenzoate polyprenyltransferase
chr14	76906992	76907273	282	*	3' UTR	14	76815628	76907573	91946	1	21807	uc007uri.2	91364	ENSMUSG00000022010	Tsc22d1	TSC22 domain family, member 1
chr11	118255143	118255301	159	*	Exon	11	118254066	118263245	9180	2	19039	uc007moz.1	7944	ENSMUSG00000033880	Lgals3bp	lectin, galactoside-binding, soluble, 3 binding protein
chr19	10932418	10932564	147	*	3' UTR	19	10917034	10933852	16819	1	65221	uc008grb.1	15384	ENSMUSG00000024737	Slc15a3	solute carrier family 15, member 3
chr16	22467855	22468161	307	*	3' UTR	16	22466642	22657304	190663	2	110197	uc007ysg.2	189143	ENSMUSG00000022861	Dgkg	diacylglycerol kinase, gamma
chr17	28740463	28740667	205	*	5' UTR	17	28726537	28744137	17601	2	20815	uc008brh.1	3470	ENSMUSG00000004865	Srpk1	serine/arginine-rich protein specific kinase 1
chr14	29910850	29910991	142	*	Exon	14	29718129	30535050	816922	2	12294	uc007sui.1	624059	ENSMUSG00000021991	Cacna2d3	calcium channel, voltage-dependent, alpha2/delta subunit 3
chr1	167481184	167481664	481	*	Exon	1	167415314	167506535	91222	1	271639	uc007dje.1	65870	ENSMUSG00000026567	Adcy10	adenylate cyclase 10
chr10	5987793	5988076	284	*	3' UTR	10	5987070	5998773	11704	2	83397	uc007ehh.1	10697	ENSMUSG00000038587	Akap12	A kinase (PRKA) anchor protein (gravin) 12
chr8	24284523	24284965	443	*	3' UTR	8	24283418	24318925	35508	2	102247	uc009leo.2	33960	ENSMUSG00000031545	Gpat4	glycerol-3-phosphate acyltransferase 4
chrX	72233747	72233928	182	*	3' UTR	20	72212182	72330244	118063	2	210710	uc009tpm.1	96316	ENSMUSG00000032750	Gab3	growth factor receptor bound protein 2-associated protein 3
chr11	94521036	94521358	323	*	3' UTR	11	94515105	94521401	6297	1	94064	uc007kzg.1	5931	ENSMUSG00000024414	Mrpl27	mitochondrial ribosomal protein L27
chr18	35426043	35426373	331	*	3' UTR	18	35426050	35658579	232530	2	81500	uc008emc.2	232206	ENSMUSG00000024357	Sil1	endoplasmic reticulum chaperone SIL1 homolog (S. cerevisiae)
chr7	17472190	17472484	295	*	3' UTR	7	17460666	17472650	11985	1	629378	uc009fij.1	11524	ENSMUSG00000078794	Dact3	dishevelled-binding antagonist of beta-catenin 3
chr10	42722839	42723463	625	*	3' UTR	10	42722306	42894336	172031	2	109205	uc007ezf.1	170873	ENSMUSG00000038248	Sobp	sine oculis binding protein
chr11	120345093	120345243	151	*	3' UTR	11	120328949	120345289	16341	1	15239	uc007msx.2	16144	ENSMUSG00000025793	Hgs	HGF-regulated tyrosine kinase substrate
chr17	35208179	35208388	210	*	3' UTR	17	35208293	35211409	3117	2	114654	uc008cfn.1	3021	ENSMUSG00000073413	Ly6g6d	lymphocyte antigen 6 complex, locus G6D
chr1	196863349	196863475	127	*	Exon	1	196843593	196864102	20510	1	320977	uc007eer.2	19756	ENSMUSG00000096929	A330023F24Rik	RIKEN cDNA A330023F24 gene
chr8	125729144	125729365	222	*	3' UTR	8	125728161	125736688	8528	2	234852	uc009nuk.2	7323	ENSMUSG00000000743	Chmp1a	charged multivesicular body protein 1A
chr17	35566637	35566761	125	*	3' UTR	17	35561822	35579496	17675	1	110557	uc008chq.1	4815	ENSMUSG00000073409	H2-Q6	histocompatibility 2, Q region locus 6
chr8	96918661	96918928	268	*	3' UTR	8	96910400	96919258	8859	1	64209	uc009mwg.1	8261	ENSMUSG00000031770	Herpud1	homocysteine-inducible, endoplasmic reticulum stress-inducible, ubiquitin-like domain member 1
chr13	100191842	100192066	225	*	3' UTR	13	100191419	100286557	95139	2	17755	uc007rpr.2	94491	ENSMUSG00000052727	Map1b	microtubule-associated protein 1B
chr18	12349244	12349551	308	*	3' UTR	18	12348203	12394895	46693	2	18145	uc008ecb.1	45344	ENSMUSG00000024413	Npc1	NPC intracellular cholesterol transporter 1
chr13	30632968	30633114	147	*	Exon	13	30632181	30637185	5005	2	66694	uc007pyv.2	4071	ENSMUSG00000038462	Uqcrfs1	ubiquinol-cytochrome c reductase, Rieske iron-sulfur polypeptide 1
chr10	80586838	80586962	125	*	3' UTR	10	80568692	80587442	18751	1	26396	uc007gfx.2	18146	ENSMUSG00000035027	Map2k2	mitogen-activated protein kinase kinase 2
chr12	88500870	88501041	172	*	Exon	12	88488115	88505673	17559	1	14874	uc007oil.1	12755	ENSMUSG00000021033	Gstz1	glutathione transferase zeta 1 (maleylacetoacetate isomerase)
chr3	116606355	116606594	240	*	3' UTR	3	116562485	116606668	44184	1	20321	uc008rcv.2	43870	ENSMUSG00000033386	Frrs1	ferric-chelate reductase 1
chr11	3049442	3049698	257	*	Exon	11	3025791	3059573	33783	1	66776	uc007hrr.1	23651	NA	Pisd-ps3	phosphatidylserine decarboxylase, pseudogene 3
chr16	32107643	32107900	258	*	3' UTR	16	32099888	32108140	8253	1	66994	uc007yyf.1	7755	ENSMUSG00000035790	Cep19	centrosomal protein 19
chr7	134486756	134486945	190	*	3' UTR	7	134376957	134776537	399581	1	233887	uc009juu.1	109799	ENSMUSG00000045598	Zfp553	zinc finger protein 553
chr4	43544729	43544860	132	*	3' UTR	4	43544385	43575455	31071	2	21894	uc008sqe.2	30595	ENSMUSG00000028465	Tln1	talin 1
chr18	25636575	25636867	293	*	3' UTR	18	25636121	25912484	276364	2	108013	uc008ehk.2	275617	ENSMUSG00000024268	Celf4	CUGBP, Elav-like family member 4
chr14	52932726	52932868	143	*	Exon	14	52930856	52935910	5055	2	50524	uc007tpe.1	3042	ENSMUSG00000049532	Sall2	spalt like transcription factor 2
chr7	26149115	26149337	223	*	Exon	7	26102183	26150936	48754	1	269878	uc009fsj.2	46932	ENSMUSG00000045039	Megf8	multiple EGF-like-domains 8
chrX	93135709	93135859	151	*	Exon	20	93130652	93152298	21647	2	76130	uc009tud.1	16439	ENSMUSG00000057421	Las1l	LAS1-like (S. cerevisiae)
chr18	6201306	6201466	161	*	3' UTR	18	6201003	6241522	40520	2	16573	uc008dzf.2	40056	ENSMUSG00000006740	Kif5b	kinesin family member 5B
chr19	43574372	43574611	240	*	3' UTR	19	43574243	43599095	24853	2	14718	uc012bmb.1	24484	ENSMUSG00000025190	Got1	glutamic-oxaloacetic transaminase 1, soluble
chr11	106896347	106896534	188	*	3' UTR	11	106894395	106993236	98842	2	207165	uc007mac.1	96702	ENSMUSG00000040481	Bptf	bromodomain PHD finger transcription factor
chr19	6903745	6903920	176	*	3' UTR	19	6903574	6915091	11518	2	56613	uc008gja.1	11171	ENSMUSG00000024952	Rps6ka4	ribosomal protein S6 kinase, polypeptide 4
chr13	8972186	8972445	260	*	3' UTR	13	8971724	8995258	23535	2	69237	uc007pkp.1	22813	ENSMUSG00000021149	Gtpbp4	GTP binding protein 4
chr10	80169849	80169969	121	*	3' UTR	10	80169723	80204956	35234	2	11776	uc007gek.1	34987	ENSMUSG00000020198	Ap3d1	adaptor-related protein complex 3, delta 1 subunit
chr17	66686503	66686852	350	*	3' UTR	17	66686322	66735259	48938	2	68617	uc008dju.2	48407	ENSMUSG00000052105	Mtcl1	microtubule crosslinking factor 1
chr2	125499513	125499939	427	*	3' UTR	2	125453183	125549884	96702	2	271849	uc008mcv.1	49945	ENSMUSG00000035109	Shc4	SHC (Src homology 2 domain containing) family, member 4
chr15	82958131	82958312	182	*	3' UTR	15	82956408	82979766	23359	2	73826	uc007wzz.1	21454	ENSMUSG00000041815	Poldip3	polymerase (DNA-directed), delta interacting protein 3
chr3	97953732	97953908	177	*	3' UTR	3	97817461	97954290	136830	1	18129	uc008qpo.1	136271	ENSMUSG00000027878	Notch2	notch 2
chr3	27143309	27143789	481	*	3' UTR	3	27081926	27143833	61908	1	320024	uc008otl.1	61383	ENSMUSG00000027698	Nceh1	neutral cholesterol ester hydrolase 1
chr12	45412298	45412694	397	*	3' UTR	12	45322358	45414422	92065	1	67452	uc007nlp.1	89940	ENSMUSG00000036257	Pnpla8	patatin-like phospholipase domain containing 8
chr2	63815153	63815497	345	*	3' UTR	2	63810631	63936069	125439	2	60344	uc008jvv.2	120572	ENSMUSG00000075324	Fign	fidgetin
chr11	60281698	60281934	237	*	3' UTR	11	60268119	60282207	14089	1	13495	uc007jfy.1	13579	ENSMUSG00000020537	Drg2	developmentally regulated GTP binding protein 2
chr11	95692801	95692981	181	*	3' UTR	11	95574322	95696429	122108	1	237928	uc007lap.1	118479	ENSMUSG00000050860	Phospho1	phosphatase, orphan 1
chr16	38445825	38446070	246	*	Exon	16	38445479	38452769	7291	2	11544	uc007zex.1	6699	ENSMUSG00000002844	Adprh	ADP-ribosylarginine hydrolase
chr7	150700172	150700375	204	*	3' UTR	7	150699484	150734733	35250	2	17955	uc009kpk.1	34358	ENSMUSG00000059119	Nap1l4	nucleosome assembly protein 1-like 4
chr4	137520881	137521033	153	*	3' UTR	4	137418152	137521144	102993	1	230857	uc008vju.2	102729	ENSMUSG00000057530	Ece1	endothelin converting enzyme 1
chr19	47587185	47587502	318	*	Exon	19	47575538	47611510	35973	2	108689	uc008hvb.1	24008	ENSMUSG00000042694	Stn1	STN1, CST complex subunit
chr7	108021694	108021960	267	*	3' UTR	7	108018260	108043204	24945	2	207212	uc009inu.1	21244	ENSMUSG00000032875	Arhgef17	Rho guanine nucleotide exchange factor (GEF) 17
chr13	58492974	58493205	232	*	3' UTR	13	58492600	58501778	9179	2	15387	uc007qts.2	8573	ENSMUSG00000021546	Hnrnpk	heterogeneous nuclear ribonucleoprotein K
chrX	51000114	51000333	220	*	Exon	20	50972354	50973585	1232	2	553127	uc009tff.1	-26529	ENSMUSG00000067924	Rtl8b	retrotransposon Gag like 8B
chr11	70208178	70208407	230	*	Exon	11	70206383	70223533	17151	2	75273	uc007jup.2	15126	ENSMUSG00000018921	Pelp1	proline, glutamic acid and leucine rich protein 1
chr10	6190568	6190824	257	*	3' UTR	10	6179460	6373466	194007	2	270685	uc011wzu.1	182642	ENSMUSG00000040675	Mthfd1l	methylenetetrahydrofolate dehydrogenase (NADP+ dependent) 1-like
chr13	54202804	54203400	597	*	3' UTR	13	54167214	54203714	36501	1	14057	uc007qoa.2	35590	ENSMUSG00000021474	Sfxn1	sideroflexin 1
chr7	86677220	86677429	210	*	Exon	7	86645003	86679289	34287	1	723968	uc009hyl.1	32217	ENSMUSG00000093238	Mir9-3	microRNA 9-3
chr6	128119960	128120267	308	*	Exon	6	127911418	128093596	182179	2	109246	uc009ecq.1	-26364	ENSMUSG00000030352	Tspan9	tetraspanin 9
chr10	61155863	61156006	144	*	3' UTR	10	61143069	61156045	12977	1	20224	uc007fgg.1	12794	ENSMUSG00000020088	Sar1a	secretion associated Ras related GTPase 1A
chr2	150656401	150656530	130	*	3' UTR	2	150612532	150657484	44953	1	110078	uc008mul.1	43869	ENSMUSG00000033059	Pygb	brain glycogen phosphorylase
chr12	91572814	91573014	201	*	3' UTR	12	89961320	91573373	1612054	1	18191	uc011ypu.1	1611494	ENSMUSG00000066392	Nrxn3	neurexin III
chr5	31501057	31501205	149	*	3' UTR	5	31495677	31501273	5597	1	266781	uc008wxm.1	5380	ENSMUSG00000029146	Snx17	sorting nexin 17
chr6	15723144	15723474	331	*	3' UTR	6	15670661	15723304	52644	1	16543	uc009azb.2	52483	ENSMUSG00000041390	Mdfic	MyoD family inhibitor domain containing
chr7	17082887	17083080	194	*	3' UTR	7	17079822	17200342	120521	2	232906	uc009fhw.1	117262	ENSMUSG00000058230	Arhgap35	Rho GTPase activating protein 35
chr13	25345390	25345590	201	*	Exon	13	25343908	25361865	17958	2	22360	uc007pwx.2	16275	ENSMUSG00000048978	Nrsn1	neurensin 1
chr18	67639172	67639488	317	*	3' UTR	18	67624503	67640235	15733	1	225655	uc008fmk.1	14669	ENSMUSG00000024530	Prelid3a	PRELI domain containing 3A
chr3	89865659	89865845	187	*	3' UTR	3	89855558	89866369	10812	1	99650	uc008qbd.2	10101	ENSMUSG00000027942	4933434E20Rik	RIKEN cDNA 4933434E20 gene
chr10	69655493	69655765	273	*	3' UTR	10	69559869	69655948	96080	1	76551	uc011xfv.1	95624	ENSMUSG00000048701	Ccdc6	coiled-coil domain containing 6
chr14	32072071	32072303	233	*	3' UTR	14	32064675	32073115	8441	1	104416	uc007sxh.1	7396	ENSMUSG00000021901	Bap1	Brca1 associated protein 1
chr5	114244535	114244925	391	*	3' UTR	5	114243738	114250361	6624	2	231633	uc008yyq.1	5436	ENSMUSG00000054675	Tmem119	transmembrane protein 119
chr11	115256826	115257142	317	*	3' UTR	11	115243230	115257446	14217	1	237988	uc007mhi.1	13596	ENSMUSG00000050910	Cdr2l	cerebellar degeneration-related protein 2-like
chr9	8027230	8027483	254	*	Exon	9	8021672	8042823	21152	2	234912	uc009odh.1	15340	ENSMUSG00000053070	Cfap300	cilia and flagella associated protein 300
chr4	97784460	97784650	191	*	3' UTR	4	97248634	97785567	536934	1	18027	uc008tty.2	535826	ENSMUSG00000028565	Nfia	nuclear factor I/A
chr4	147931530	147931709	180	*	3' UTR	4	147822691	147931794	109104	1	56717	uc008vur.2	108839	ENSMUSG00000028991	Mtor	mechanistic target of rapamycin kinase
chr6	120432496	120432682	187	*	3' UTR	6	120413215	120433745	20531	1	16172	uc009dnj.2	19281	ENSMUSG00000002897	Il17ra	interleukin 17 receptor A
chr11	120349656	120350061	406	*	3' UTR	11	120345983	120350068	4086	1	56282	uc007mta.1	3673	ENSMUSG00000039640	Mrpl12	mitochondrial ribosomal protein L12
chr8	124860501	124860679	179	*	Exon	8	124806041	124861147	55107	1	22761	uc009nsj.1	54460	ENSMUSG00000049577	Zfpm1	zinc finger protein, multitype 1
chr2	152194962	152195258	297	*	3' UTR	2	152194494	152202302	7809	2	228777	uc008nfh.1	7044	ENSMUSG00000059361	Nrsn2	neurensin 2
chr3	146101776	146102057	282	*	3' UTR	3	146067606	146103101	35496	1	99167	uc008rrb.1	34170	ENSMUSG00000036825	Ssx2ip	synovial sarcoma, X 2 interacting protein
chr17	83901751	83901969	219	*	3' UTR	17	83901257	83913673	12417	2	20463	uc008dsc.2	11704	ENSMUSG00000024248	Cox7a2l	cytochrome c oxidase subunit 7A2 like
chr16	17152874	17153118	245	*	3' UTR	16	17152108	17201585	49478	2	22195	uc007ykl.1	48467	ENSMUSG00000038965	Ube2l3	ubiquitin-conjugating enzyme E2L 3
chr2	4859466	4859758	293	*	3' UTR	2	4840042	4859789	19748	1	16922	uc008ifd.2	19424	ENSMUSG00000026664	Phyh	phytanoyl-CoA hydroxylase
chr19	9090978	9091704	727	*	Exon	19	9063774	9093685	29912	1	66395	uc008goj.1	27204	ENSMUSG00000069833	Ahnak	AHNAK nucleoprotein (desmoyokin)
chr4	129151276	129151470	195	*	Exon	4	129138923	129165676	26754	1	100383	uc008uxb.1	12353	ENSMUSG00000040859	Bsdc1	BSD domain containing 1
chr11	33530026	33530164	139	*	3' UTR	11	33529341	33743585	214245	2	70357	uc007iko.2	213421	ENSMUSG00000053519	Kcnip1	Kv channel-interacting protein 1
chr2	6845936	6846178	243	*	Exon	2	6460744	7002348	541605	2	14007	uc008igs.2	156170	ENSMUSG00000002107	Celf2	CUGBP, Elav-like family member 2
chr1	92508787	92509578	792	*	3' UTR	1	92500000	92509916	9917	1	108679	uc007bzi.1	8787	ENSMUSG00000034432	Cops8	COP9 signalosome subunit 8
chr5	30876369	30876717	349	*	Exon	5	30890543	30927643	37101	1	16527	uc008wvr.1	-13826	ENSMUSG00000049265	Kcnk3	potassium channel, subfamily K, member 3
chr12	86124813	86125167	355	*	3' UTR	12	86124162	86156986	32825	2	16997	uc011ypc.1	31819	ENSMUSG00000002020	Ltbp2	latent transforming growth factor beta binding protein 2
chr7	20218897	20219024	128	*	3' UTR	7	20216929	20250379	33451	2	56457	uc009fmq.1	31355	ENSMUSG00000002981	Clptm1	cleft lip and palate associated transmembrane protein 1
chr7	105499373	105499726	354	*	3' UTR	7	105499178	105508589	9412	2	244152	uc009ikh.2	8863	ENSMUSG00000049580	Tsku	tsukushi, small leucine rich proteoglycan
chr16	18969883	18970265	383	*	3' UTR	16	18876843	18970401	93559	1	15260	uc007yoq.1	93040	ENSMUSG00000022702	Hira	histone cell cycle regulator
chr17	56850464	56851137	674	*	3' UTR	17	56812680	56851192	38513	1	71810	uc008dcv.1	37784	ENSMUSG00000002372	Ranbp3	RAN binding protein 3
chr4	145677671	145678150	480	*	Exon	4	145540561	146311515	770955	2	433791	uc008vse.1	633365	ENSMUSG00000070605	Zfp992	zinc finger protein 992
chr17	13104241	13104559	319	*	3' UTR	17	13104221	13108957	4737	2	67681	uc008alj.1	4398	ENSMUSG00000057388	Mrpl18	mitochondrial ribosomal protein L18
chr13	101066287	101066477	191	*	3' UTR	13	101051076	101086630	35555	2	17952	uc007rqn.1	20153	ENSMUSG00000078942	Naip6	NLR family, apoptosis inhibitory protein 6
chr13	11884784	11884975	192	*	Exon	13	11645370	12199212	553843	2	20191	uc007pld.1	314237	ENSMUSG00000021313	Ryr2	ryanodine receptor 2, cardiac
chr14	119273480	119273685	206	*	3' UTR	14	119187093	119273747	86655	1	58187	uc007uyw.2	86387	ENSMUSG00000022132	Cldn10	claudin 10
chr5	110198376	110198636	261	*	Exon	5	110262520	110263161	642	2	667213	uc012eaw.1	64525	ENSMUSG00000105044	Gm10416	zinc finger protein pseudogene
chr9	49311595	49311731	137	*	3' UTR	9	49310251	49607174	296924	2	17967	uc009pje.2	295443	ENSMUSG00000039542	Ncam1	neural cell adhesion molecule 1
chr1	85256159	85256396	238	*	Exon	1	85022921	85323941	301021	2	381287	uc007btg.2	67545	ENSMUSG00000089844	A530032D15Rik	RIKEN cDNA A530032D15Rik gene
chr8	32206818	32206947	130	*	3' UTR	8	32200134	32207519	7386	1	66959	uc009ljb.1	6684	ENSMUSG00000039661	Dusp26	dual specificity phosphatase 26 (putative)
chr14	33109383	33109663	281	*	3' UTR	14	33015157	33110735	95579	1	26430	uc007syr.1	94226	ENSMUSG00000021911	Parg	poly (ADP-ribose) glycohydrolase
chr4	144517149	144517396	248	*	3' UTR	4	144482730	144517548	34819	1	20148	uc008vrm.2	34419	ENSMUSG00000066026	Dhrs3	dehydrogenase/reductase (SDR family) member 3
chr8	122148622	122149518	897	*	3' UTR	8	122147754	122159580	11827	2	66733	uc009nqb.1	10062	ENSMUSG00000045246	Kcng4	potassium voltage-gated channel, subfamily G, member 4
chr7	148341770	148342007	238	*	3' UTR	7	148317185	148342053	24869	1	27388	uc009kjq.1	24585	ENSMUSG00000025495	Ptdss2	phosphatidylserine synthase 2
chr15	95454921	95455271	351	*	3' UTR	15	95453994	95485202	31209	2	223843	uc007xjs.1	29931	ENSMUSG00000045608	Dbx2	developing brain homeobox 2
chr14	66149892	66150091	200	*	3' UTR	14	66149293	66211847	62555	2	74195	uc007ujk.1	61756	ENSMUSG00000022031	Elp3	elongator acetyltransferase complex subunit 3
chr5	77271560	77271764	205	*	3' UTR	5	77239013	77271614	32602	1	320827	uc008xve.1	32547	ENSMUSG00000036377	C530008M17Rik	RIKEN cDNA C530008M17 gene
chr1	93312999	93313324	326	*	3' UTR	1	93312559	93355905	43347	2	18627	uc007cav.1	42581	ENSMUSG00000055866	Per2	period circadian clock 2
chr7	129291978	129292388	411	*	3' UTR	7	129276555	129313389	36835	1	18817	uc009joo.2	15423	ENSMUSG00000030867	Plk1	polo like kinase 1
chr18	32066458	32066895	438	*	3' UTR	18	31963711	32068641	104931	1	74320	uc008eis.2	102747	ENSMUSG00000024400	Wdr33	WD repeat domain 33
chr11	79225923	79226209	287	*	Exon	11	79153394	79244290	90897	1	18015	uc007kkk.1	72529	ENSMUSG00000020716	Nf1	neurofibromin 1
chr11	101442078	101442373	296	*	3' UTR	11	101413469	101443259	29791	1	17966	uc007lpg.1	28609	ENSMUSG00000017119	Nbr1	NBR1, autophagy cargo receptor
chr7	57238156	57238429	274	*	Exon	7	57230720	57535406	304687	1	338352	uc009hbx.1	7436	ENSMUSG00000055409	Nell1	NEL-like 1
chr2	165102222	165102586	365	*	3' UTR	2	165102056	165113255	11200	2	228875	uc008nxd.1	10669	ENSMUSG00000017664	Slc35c2	solute carrier family 35, member C2
chr3	107250529	107250791	263	*	Exon	3	107241221	107261816	20596	2	99738	uc008qxa.1	11025	ENSMUSG00000027895	Kcnc4	potassium voltage gated channel, Shaw-related subfamily, member 4
chr9	105589552	105589881	330	*	3' UTR	9	105545325	105589985	44661	1	75669	uc009rip.1	44227	ENSMUSG00000032571	Pik3r4	phosphoinositide-3-kinase regulatory subunit 4
chr5	105701687	105702340	654	*	3' UTR	5	105699721	105722718	22998	2	100702	uc008ylb.2	20378	ENSMUSG00000104713	Gbp6	guanylate binding protein 6
chr7	36332665	36332989	325	*	3' UTR	7	36332204	36340947	8744	2	110959	uc009gka.1	7958	ENSMUSG00000034875	Nudt19	nudix (nucleoside diphosphate linked moiety X)-type motif 19
chr18	9316107	9316433	327	*	3' UTR	18	9314042	9450148	136107	2	67974	uc008eai.1	133715	ENSMUSG00000024286	Ccny	cyclin Y
chr4	138931388	138931671	284	*	3' UTR	4	138908508	138934645	26138	1	230866	uc008vmg.1	22880	ENSMUSG00000078517	Emc1	ER membrane protein complex subunit 1
chr18	5772585	5773160	576	*	3' UTR	18	5591889	5774909	183021	1	21417	uc008dyy.1	180696	ENSMUSG00000024238	Zeb1	zinc finger E-box binding homeobox 1
chr5	114792164	114792619	456	*	Exon	5	114764950	114814585	49636	1	231646	uc012ebt.1	27214	ENSMUSG00000066952	Myo1h	myosin 1H
chr12	101539475	101539663	189	*	3' UTR	12	101538980	101759032	220053	2	104718	uc007oss.2	219369	ENSMUSG00000033530	Ttc7b	tetratricopeptide repeat domain 7B
chr11	11719383	11719611	229	*	Exon	11	11714104	11722924	8821	2	13195	uc007iav.2	3313	ENSMUSG00000020182	Ddc	dopa decarboxylase
chr15	25656273	25656436	164	*	Exon	15	25552305	25709565	157261	1	17909	uc007vjb.1	103968	ENSMUSG00000022272	Myo10	myosin X
chr16	14304652	14304897	246	*	Exon	16	14299337	14317425	18089	2	66086	uc007yhh.1	12528	ENSMUSG00000022677	Fopnl	Fgfr1op N-terminal like
chr2	105227971	105228186	216	*	3' UTR	2	105226105	105239476	13372	2	19672	uc008lks.1	11290	ENSMUSG00000005973	Rcn1	reticulocalbin 1
chr15	103182972	103183204	233	*	Exon	15	103174718	103197179	22462	2	16402	uc007xyb.2	13975	ENSMUSG00000000555	Itga5	integrin alpha 5 (fibronectin receptor alpha)
chr7	52729107	52729369	263	*	3' UTR	7	52728933	52744166	15234	2	71755	uc009gvj.1	14797	ENSMUSG00000011382	Dhdh	dihydrodiol dehydrogenase (dimeric)
chr11	98014175	98014381	207	*	3' UTR	11	98013469	98054607	41139	2	19014	uc007lfo.1	40226	ENSMUSG00000018160	Med1	mediator complex subunit 1
chr11	101910273	101910526	254	*	3' UTR	11	101902825	101910401	7577	1	52685	uc007lqf.2	7448	ENSMUSG00000017309	Cd300lg	CD300 molecule like family member G
chr8	86770283	86770504	222	*	3' UTR	8	86770125	86773660	3536	2	101966	uc009mmh.2	3156	ENSMUSG00000019362	D8Ertd738e	DNA segment, Chr 8, ERATO Doi 738, expressed
chr2	143773187	143773444	258	*	3' UTR	2	143773131	143836999	63869	2	81910	uc008mqj.1	63555	ENSMUSG00000027422	Rrbp1	ribosome binding protein 1
chr13	67572654	67572816	163	*	3' UTR	13	67572449	67585189	12741	2	408067	uc007raw.1	12373	ENSMUSG00000059839	Zfp874b	zinc finger protein 874b
chr9	43902043	43902251	209	*	3' UTR	9	43874410	43921600	47191	2	213211	uc009pbm.1	19349	ENSMUSG00000053128	Rnf26	ring finger protein 26
chr19	53446120	53446377	258	*	3' UTR	19	53384996	53450300	65305	1	17859	uc008hwo.1	61124	ENSMUSG00000025025	Mxi1	MAX interactor 1, dimerization protein
chr6	121173025	121173210	186	*	Exon	6	121160788	121176115	15328	1	53857	uc009dof.1	12237	ENSMUSG00000030137	Tuba8	tubulin, alpha 8
chr13	120177984	120178221	238	*	Exon	13	120123124	120197945	74822	2	18115	uc007ryw.1	19724	ENSMUSG00000116207	Nnt	nicotinamide nucleotide transhydrogenase
chr1	21447306	21447586	281	*	Exon	1	21388484	21952023	563540	2	226922	uc007alq.2	504437	ENSMUSG00000028033	Kcnq5	potassium voltage-gated channel, subfamily Q, member 5
chr4	125842329	125842706	378	*	3' UTR	4	125841327	125879954	38628	2	230753	uc008usv.1	37248	ENSMUSG00000043962	Thrap3	thyroid hormone receptor associated protein 3
chr2	121287592	121287820	229	*	3' UTR	2	121287402	121299759	12358	2	100034361	uc008lzg.1	11939	ENSMUSG00000048222	Mfap1b	microfibrillar-associated protein 1B
chr4	97780572	97780712	141	*	3' UTR	4	97248634	97785567	536934	1	18027	uc008tty.2	531938	ENSMUSG00000028565	Nfia	nuclear factor I/A
chr13	69842639	69842870	232	*	3' UTR	13	69841710	69878775	37066	2	76980	uc007rcp.2	35905	ENSMUSG00000052981	Ube2ql1	ubiquitin-conjugating enzyme E2Q family-like 1
chr13	69841823	69842307	485	*	3' UTR	13	69841710	69878775	37066	2	76980	uc007rcp.2	36468	ENSMUSG00000052981	Ube2ql1	ubiquitin-conjugating enzyme E2Q family-like 1
chr5	139088972	139089199	228	*	3' UTR	5	139064087	139090054	25968	1	243308	uc009afu.2	24885	ENSMUSG00000056014	A430033K04Rik	RIKEN cDNA A430033K04 gene
chr7	73316278	73316495	218	*	Exon	7	73254401	73318684	64284	1	269941	uc009hhb.1	61877	ENSMUSG00000032640	Chsy1	chondroitin sulfate synthase 1
chr1	24822316	24822493	178	*	3' UTR	1	24685383	24823146	137764	1	68421	uc007amt.1	136933	ENSMUSG00000073725	Lmbrd1	LMBR1 domain containing 1
chr16	93810400	93810593	194	*	3' UTR	16	93712152	93810833	98682	1	70028	uc007zzv.1	98248	ENSMUSG00000022946	Dop1b	DOP1 leucine zipper like protein B
chr8	20015878	20016190	313	*	3' UTR	8	19981360	20020392	39033	2	381598	uc009lba.2	4202	ENSMUSG00000071793	2610005L07Rik	cadherin 11 pseudogene
chr5	31339007	31339143	137	*	3' UTR	5	31338409	31350452	12044	2	330064	uc008wwt.2	11309	ENSMUSG00000006641	Slc5a6	solute carrier family 5 (sodium-dependent vitamin transporter), member 6
chr1	129839116	129839417	302	*	3' UTR	1	129765350	129840453	75104	1	226407	uc007clc.2	73766	ENSMUSG00000036104	Rab3gap1	RAB3 GTPase activating protein subunit 1
chr4	65275483	65275658	176	*	Exon	4	65041837	66065517	1023681	2	56079	uc008thn.1	789859	ENSMUSG00000028373	Astn2	astrotactin 2
chr3	83578545	83578860	316	*	Exon	3	83570243	83578236	7994	1	20319	uc008ppl.2	8302	ENSMUSG00000027996	Sfrp2	secreted frizzled-related protein 2
chr15	82946981	82947293	313	*	3' UTR	15	82930635	82947101	16467	1	68607	uc011zwz.1	16346	ENSMUSG00000058586	Serhl	serine hydrolase-like
chr2	119852348	119852487	140	*	3' UTR	2	119798435	119853139	54705	1	26390	uc008luw.2	53913	ENSMUSG00000033902	Mapkbp1	mitogen-activated protein kinase binding protein 1
chr19	4759136	4759272	137	*	3' UTR	19	4742913	4811634	68722	2	56275	uc008gap.1	52362	ENSMUSG00000006456	Rbm14	RNA binding motif protein 14
chr12	32137619	32137807	189	*	3' UTR	12	32123166	32137731	14566	1	13487	uc007nhh.1	14453	ENSMUSG00000001225	Slc26a3	solute carrier family 26, member 3
chr14	52931273	52931409	137	*	3' UTR	14	52930856	52935910	5055	2	50524	uc007tpe.1	4501	ENSMUSG00000049532	Sall2	spalt like transcription factor 2
chr8	35233475	35233802	328	*	3' UTR	8	35217617	35233901	16285	1	67887	uc012gci.1	15858	ENSMUSG00000031532	Saraf	store-operated calcium entry-associated regulatory factor
chr15	100405854	100406269	416	*	3' UTR	15	100405749	100410662	4914	2	19009	uc007xro.1	4393	ENSMUSG00000009739	Pou6f1	POU domain, class 6, transcription factor 1
chr7	16702986	16703229	244	*	3' UTR	7	16683992	16703324	19333	1	108124	uc009fgw.1	18994	ENSMUSG00000006024	Napa	N-ethylmaleimide sensitive fusion protein attachment protein alpha
chr1	152287210	152287331	122	*	Exon	1	152239968	152297065	57098	1	108989	uc007cyb.2	47242	ENSMUSG00000006005	Tpr	translocated promoter region, nuclear basket protein
chr5	150450035	150450255	221	*	Exon	5	150423257	150438890	15634	2	15505	uc009aqa.1	-11145	ENSMUSG00000029657	Hsph1	heat shock 105kDa/110kDa protein 1
chr9	108481285	108481546	262	*	3' UTR	9	108481157	108499931	18775	2	74443	uc009rqk.1	18385	ENSMUSG00000006675	P4htm	prolyl 4-hydroxylase, transmembrane (endoplasmic reticulum)
chr14	120830695	120830875	181	*	3' UTR	14	120674891	120830920	156030	1	105559	uc007uzr.1	155804	ENSMUSG00000022139	Mbnl2	muscleblind like splicing factor 2
chr10	80586471	80586635	165	*	3' UTR	10	80568692	80587442	18751	1	26396	uc007gfx.2	17779	ENSMUSG00000035027	Map2k2	mitogen-activated protein kinase kinase 2
chr1	75143335	75143522	188	*	Exon	1	75139360	75144483	5124	1	227298	uc007bnt.1	3975	ENSMUSG00000049339	Retreg2	reticulophagy regulator family member 2
chr17	25993710	25993914	205	*	Exon	17	25981679	25998411	16733	2	106618	uc008bci.2	4497	ENSMUSG00000073434	Wdr90	WD repeat domain 90
chr4	123612928	123613479	552	*	3' UTR	4	123594676	123614240	19565	1	54170	uc008uqm.1	18252	ENSMUSG00000028646	Rragc	Ras-related GTP binding C
chr8	46354637	46354945	309	*	3' UTR	8	46354807	46380386	25580	2	16621	uc012gdd.1	25441	ENSMUSG00000109764	Klkb1	kallikrein B, plasma 1
chr11	109663001	109663417	417	*	Exon	11	109649605	109689360	39756	2	69324	uc007mcx.2	25943	ENSMUSG00000020617	1700012B07Rik	RIKEN cDNA 1700012B07 gene
chr18	33355087	33355418	332	*	3' UTR	18	33098695	33355421	256727	1	12326	uc008ejq.2	256392	ENSMUSG00000038128	Camk4	calcium/calmodulin-dependent protein kinase IV
chr4	136436068	136436582	515	*	3' UTR	4	136436061	136442092	6032	2	12260	uc008vip.1	5510	ENSMUSG00000036905	C1qb	complement component 1, q subcomponent, beta polypeptide
chr4	115768995	115769227	233	*	3' UTR	4	115748070	115769648	21579	1	230654	uc008ufy.1	20925	ENSMUSG00000028703	Lrrc41	leucine rich repeat containing 41
chr13	38593043	38593476	434	*	3' UTR	13	38592142	38620329	28188	2	105245	uc007qdq.1	26853	ENSMUSG00000038991	Txndc5	thioredoxin domain containing 5
chr11	109534297	109534797	501	*	3' UTR	11	109531063	109583570	52508	2	208659	uc007mcv.1	48773	ENSMUSG00000020614	Fam20a	family with sequence similarity 20, member A
chr8	123181784	123182080	297	*	3' UTR	8	123177814	123192012	14199	2	18117	uc009nrf.1	9932	ENSMUSG00000031819	Emc8	ER membrane protein complex subunit 8
chr17	31251810	31252024	215	*	3' UTR	17	31194639	31254926	60288	1	11307	uc008buj.2	57171	ENSMUSG00000024030	Abcg1	ATP binding cassette subfamily G member 1
chr19	55150586	55150864	279	*	Exon	19	55141758	55177617	35860	2	14732	uc008hxj.1	26753	ENSMUSG00000024978	Gpam	glycerol-3-phosphate acyltransferase, mitochondrial
chr19	46590755	46590942	188	*	3' UTR	19	46576138	46590945	14808	1	93679	uc008hts.1	14617	ENSMUSG00000025034	Trim8	tripartite motif-containing 8
chr18	14002711	14002969	259	*	Exon	18	13845523	14131242	285720	2	225207	uc008edd.2	128273	ENSMUSG00000024420	Zfp521	zinc finger protein 521
chr11	3539813	3540033	221	*	Exon	11	3539797	3547536	7740	2	544752	uc007htj.1	7503	ENSMUSG00000056579	Tug1	taurine upregulated gene 1
chr4	22409938	22410081	144	*	Exon	4	22413941	22415278	1338	2	18992	uc008sdq.1	5197	ENSMUSG00000095139	Pou3f2	POU domain, class 3, transcription factor 2
chr7	149541740	149541908	169	*	3' UTR	7	149512015	149558164	46150	2	320802	uc009kmt.1	16256	ENSMUSG00000045777	Ifitm10	interferon induced transmembrane protein 10
chr11	99207775	99207989	215	*	Exon	11	99206880	99212408	5529	2	16675	uc007lip.1	4419	ENSMUSG00000017588	Krt27	keratin 27
chr17	35514719	35515198	480	*	Exon	17	35378691	35566998	188308	1	53817	uc008chb.2	136028	ENSMUSG00000019432	Ddx39b	DEAD (Asp-Glu-Ala-Asp) box polypeptide 39B
chr8	88062915	88063142	228	*	3' UTR	8	88061539	88079170	17632	2	56445	uc009mqa.1	16028	ENSMUSG00000031701	Dnaja2	DnaJ heat shock protein family (Hsp40) member A2
chr5	92687535	92687711	177	*	3' UTR	5	92686686	92691808	5123	2	67111	uc008ycp.2	4097	ENSMUSG00000029413	Naaa	N-acylethanolamine acid amidase
chr8	23414030	23414557	528	*	5' UTR	8	23393913	23481890	87978	1	234129	uc009lcy.1	20117	ENSMUSG00000031481	Tpte	transmembrane phosphatase with tensin homology
chr4	85034261	85034521	261	*	3' UTR	4	84851360	85035283	183924	1	20404	uc008tlo.1	182901	ENSMUSG00000028488	Sh3gl2	SH3-domain GRB2-like 2
chr11	105919830	105920153	324	*	3' UTR	11	105898186	105920637	22452	1	71833	uc007lxz.1	21644	ENSMUSG00000049354	Dcaf7	DDB1 and CUL4 associated factor 7
chr9	40101193	40101539	347	*	3' UTR	9	40100819	40338968	238150	2	235283	uc009ozn.1	237429	ENSMUSG00000040111	Gramd1b	GRAM domain containing 1B
chr10	79187259	79187408	150	*	Exon	10	79179379	79198853	19475	1	15166	uc007fzn.1	7880	ENSMUSG00000020331	Hcn2	hyperpolarization-activated, cyclic nucleotide-gated K+ 2
chr4	49459820	49460167	348	*	3' UTR	4	49456404	49463981	7578	2	230161	uc008svr.2	3814	ENSMUSG00000070985	Acnat1	acyl-coenzyme A amino acid N-acyltransferase 1
chr1	184062153	184062381	229	*	3' UTR	1	184054868	184062546	7679	1	27058	uc007dxu.2	7285	ENSMUSG00000026511	Srp9	signal recognition particle 9
chr16	38245678	38245862	185	*	3' UTR	16	38089087	38246165	157079	1	56637	uc007zen.1	156591	ENSMUSG00000022812	Gsk3b	glycogen synthase kinase 3 beta
chr1	194333311	194333778	468	*	3' UTR	1	194014754	194334040	319287	1	16510	uc007edn.1	318557	ENSMUSG00000058248	Kcnh1	potassium voltage-gated channel, subfamily H (eag-related), member 1
chr9	109020520	109020759	240	*	3' UTR	9	108997950	109022429	24480	1	235611	uc009rrz.2	22570	ENSMUSG00000053646	Plxnb1	plexin B1
chr9	78326316	78326443	128	*	3' UTR	9	78326261	78329531	3271	2	13627	uc009qun.1	3088	ENSMUSG00000037742	Eef1a1	eukaryotic translation elongation factor 1 alpha 1
chr13	58687859	58688176	318	*	3' UTR	13	58654669	58712238	57570	2	114304	uc007qud.1	24062	ENSMUSG00000021553	Slc28a3	solute carrier family 28 (sodium-coupled nucleoside transporter), member 3
chr8	108240667	108240914	248	*	Exon	8	108240013	108282507	42495	2	70575	uc009neb.1	41593	ENSMUSG00000013150	Gfod2	glucose-fructose oxidoreductase domain containing 2
chr1	137279658	137279953	296	*	3' UTR	1	137278892	137303152	24261	2	226432	uc011wsj.1	23199	ENSMUSG00000041879	Ipo9	importin 9
chr12	42178433	42178805	373	*	3' UTR	12	42178255	42212338	34084	2	16981	uc007nln.1	33533	ENSMUSG00000036295	Lrrn3	leucine rich repeat protein 3, neuronal
chr8	121934335	121934465	131	*	3' UTR	8	121918792	121934988	16197	1	56690	uc009npn.1	15543	ENSMUSG00000074064	Mlycd	malonyl-CoA decarboxylase
chr16	11193509	11193654	146	*	3' UTR	16	11193130	11203385	10256	2	66409	uc007yfb.1	9731	ENSMUSG00000005846	Rsl1d1	ribosomal L1 domain containing 1
chr7	138128644	138128769	126	*	3' UTR	7	138079717	138129172	49456	1	56213	uc009kau.2	48927	ENSMUSG00000006205	Htra1	HtrA serine peptidase 1
chr11	50203048	50203295	248	*	3' UTR	11	50202805	50244613	41809	2	216724	uc007isn.1	41318	ENSMUSG00000020375	Rufy1	RUN and FYVE domain containing 1
chr11	22799733	22800000	268	*	3' UTR	11	22799728	22878996	79269	2	17846	uc007iek.1	78996	ENSMUSG00000051355	Commd1	COMM domain containing 1
chr8	128554301	128554485	185	*	3' UTR	8	128519002	128554585	35584	1	16525	uc009nyr.2	35299	ENSMUSG00000033998	Kcnk1	potassium channel, subfamily K, member 1
chr11	48679355	48679772	418	*	Exon	11	48678751	48684848	6098	2	15944	uc007ipg.1	5076	ENSMUSG00000046879	Irgm1	immunity-related GTPase family M member 1
chr2	91460245	91460694	450	*	3' UTR	2	91386479	91460822	74344	1	75786	uc008kwd.1	73766	ENSMUSG00000040549	Ckap5	cytoskeleton associated protein 5
chr1	75471222	75471671	450	*	3' UTR	1	75471144	75475321	4178	2	74241	uc007bph.1	3650	ENSMUSG00000032997	Chpf	chondroitin polymerizing factor
chr15	101104671	101104907	237	*	3' UTR	15	101097277	101105225	7949	1	15370	uc007xsv.2	7394	ENSMUSG00000023034	Nr4a1	nuclear receptor subfamily 4, group A, member 1
chr14	76297170	76297374	205	*	3' UTR	14	76296744	76410672	113929	2	68705	uc007urb.1	113298	ENSMUSG00000067995	Gtf2f2	general transcription factor IIF, polypeptide 2
chr5	114039290	114039480	191	*	3' UTR	5	113919467	114039679	120213	1	320916	uc008yyi.2	119823	ENSMUSG00000063430	Wscd2	WSC domain containing 2
chr5	67746741	67746958	218	*	3' UTR	5	67698196	67747384	49189	1	109108	uc008xpt.1	48545	ENSMUSG00000029221	Slc30a9	solute carrier family 30 (zinc transporter), member 9
chr17	66317038	66317416	379	*	3' UTR	17	66316841	66426386	109546	2	106585	uc008dgs.1	108970	ENSMUSG00000034647	Ankrd12	ankyrin repeat domain 12
chr9	60586024	60586355	332	*	3' UTR	9	60560928	60586608	25681	1	67557	uc009pzh.1	25096	ENSMUSG00000034839	Larp6	La ribonucleoprotein domain family, member 6
chr9	72863597	72863857	261	*	3' UTR	9	72862471	72884628	22158	2	55981	uc009qqs.1	20771	ENSMUSG00000079469	Pigb	phosphatidylinositol glycan anchor biosynthesis, class B
chr4	44944637	44944997	361	*	3' UTR	4	44769431	44945086	175656	1	319885	uc008srz.2	175206	ENSMUSG00000035649	Zcchc7	zinc finger, CCHC domain containing 7
chr14	66230115	66230483	369	*	Exon	14	66224104	66267280	43177	1	239151	uc011znp.1	6011	NA	NA	NA
chr6	125080120	125080300	181	*	3' UTR	6	125046181	125080519	34339	1	107932	uc009dtk.1	33939	ENSMUSG00000063870	Chd4	chromodomain helicase DNA binding protein 4
chr7	27943749	27943939	191	*	3' UTR	7	27943677	27951821	8145	2	112406	uc009fva.2	7882	ENSMUSG00000058709	Egln2	egl-9 family hypoxia-inducible factor 2
chr11	74487579	74487775	197	*	3' UTR	11	74487451	74537360	49910	2	18472	uc007kce.2	49585	ENSMUSG00000020745	Pafah1b1	platelet-activating factor acetylhydrolase, isoform 1b, subunit 1
chr10	111902324	111902468	145	*	3' UTR	10	111708179	111902930	194752	1	268345	uc007hao.1	194145	ENSMUSG00000035681	Kcnc2	potassium voltage gated channel, Shaw-related subfamily, member 2
chr6	72335248	72335431	184	*	3' UTR	6	72335215	72340661	5447	2	22320	uc009cin.2	5230	ENSMUSG00000050732	Vamp8	vesicle-associated membrane protein 8
chr18	67222580	67222759	180	*	Exon	18	67247990	67352500	104511	1	14680	uc008flr.1	-25231	ENSMUSG00000024524	Gnal	guanine nucleotide binding protein, alpha stimulating, olfactory type
chr11	3241902	3242179	278	*	3' UTR	11	3230734	3242974	12241	1	216505	uc007hsq.1	11168	ENSMUSG00000034614	Pik3ip1	phosphoinositide-3-kinase interacting protein 1
chr9	21820578	21820743	166	*	3' UTR	9	21819449	21856467	37019	2	15571	uc009onl.2	35724	ENSMUSG00000003410	Elavl3	ELAV like RNA binding protein 3
chr8	96492945	96493110	166	*	3' UTR	8	96334738	96493288	158551	1	14681	uc009mvm.1	158207	ENSMUSG00000031748	Gnao1	guanine nucleotide binding protein, alpha O
chr1	135197518	135197769	252	*	3' UTR	1	135142674	135200012	57339	1	240753	uc007cpu.2	54844	ENSMUSG00000041757	Plekha6	pleckstrin homology domain containing, family A member 6
chr10	99118776	99118976	201	*	Exon	10	99220339	99222292	1954	2	71832	uc007gxo.1	103316	ENSMUSG00000046934	Csl	citrate synthase like
chr5	117827467	117827686	220	*	3' UTR	5	117807314	117828598	21285	1	59043	uc008zfq.1	20153	ENSMUSG00000029364	Wsb2	WD repeat and SOCS box-containing 2
chr9	41773104	41773466	363	*	Exon	9	41776572	41932372	155801	2	20660	uc009pap.1	158906	ENSMUSG00000049313	Sorl1	sortilin-related receptor, LDLR class A repeats-containing
chr12	104655621	104655773	153	*	Exon	12	104646186	104663990	17805	2	27225	uc007ovi.2	8217	ENSMUSG00000041645	Ddx24	DEAD (Asp-Glu-Ala-Asp) box polypeptide 24
chr7	53080719	53081293	575	*	3' UTR	7	53080593	53086159	5567	2	101612	uc009gxj.2	4866	ENSMUSG00000053801	Grwd1	glutamate-rich WD repeat containing 1
chr10	79593727	79594150	424	*	3' UTR	10	79593179	79598291	5113	2	100503659	uc007gbw.1	4141	ENSMUSG00000035640	Cbarp	calcium channel, voltage-dependent, beta subunit associated regulatory protein
chr4	147520025	147520155	131	*	Exon	4	147519825	147526034	6210	2	50762	uc008vud.2	5879	ENSMUSG00000055401	Fbxo6	F-box protein 6
chr6	113697173	113697631	459	*	3' UTR	6	113695662	113841370	145709	2	11941	uc009dhn.1	143739	ENSMUSG00000030302	Atp2b2	ATPase, Ca++ transporting, plasma membrane 2
chr11	115292054	115292584	531	*	3' UTR	11	115281440	115292588	11149	1	70382	uc007mhn.2	10614	ENSMUSG00000016940	Kctd2	potassium channel tetramerisation domain containing 2
chr10	90579548	90579735	188	*	3' UTR	10	90579323	90586708	7386	2	18674	uc007gtn.1	6973	ENSMUSG00000061904	Slc25a3	solute carrier family 25 (mitochondrial carrier, phosphate carrier), member 3
chrX	54319471	54320049	579	*	3' UTR	20	54306747	54320359	13613	1	72459	uc009tgw.2	12724	ENSMUSG00000067873	Htatsf1	HIV TAT specific factor 1
chr11	69368404	69368665	262	*	3' UTR	11	69367594	69373739	6146	2	13643	uc007jqi.2	5074	ENSMUSG00000003934	Efnb3	ephrin B3
chr1	30860587	30860853	267	*	3' UTR	1	30859187	30920101	60915	2	213109	uc007ane.1	59248	ENSMUSG00000048874	Phf3	PHD finger protein 3
chr16	22466934	22467302	369	*	3' UTR	16	22466642	22657304	190663	2	110197	uc007ysg.2	190002	ENSMUSG00000022861	Dgkg	diacylglycerol kinase, gamma
chr10	66730341	66730620	280	*	Exon	10	66729437	66748029	18593	2	641340	uc007flw.1	17409	ENSMUSG00000075000	Nrbf2	nuclear receptor binding factor 2
chr5	108998637	108999020	384	*	3' UTR	5	108998433	109014553	16121	2	231580	uc008yog.1	15533	ENSMUSG00000062234	Gak	cyclin G associated kinase
chr11	95353173	95354171	999	*	3' UTR	11	95275397	95354724	79328	1	20747	uc007laj.1	77776	ENSMUSG00000057522	Spop	speckle-type POZ protein
chr17	72400314	72400516	203	*	3' UTR	17	72218328	72953647	735320	2	11682	uc008dnb.1	553131	ENSMUSG00000055471	Alk	anaplastic lymphoma kinase
chr3	152451629	152451814	186	*	3' UTR	3	152377064	152451977	74914	1	329777	uc012czn.1	74565	ENSMUSG00000039047	Pigk	phosphatidylinositol glycan anchor biosynthesis, class K
chr15	75900651	75900857	207	*	3' UTR	15	75900612	75911300	10689	2	67959	uc011zup.1	10443	ENSMUSG00000002524	Puf60	poly-U binding splicing factor 60
chr8	96565487	96565816	330	*	3' UTR	8	96561098	96567965	6868	1	270086	uc009mvp.1	4389	ENSMUSG00000033009	Ogfod1	2-oxoglutarate and iron-dependent oxygenase domain containing 1
chr1	85095668	85096131	464	*	Exon	1	84987070	85242284	255215	2	381287	uc007btf.1	146153	ENSMUSG00000089844	A530032D15Rik	RIKEN cDNA A530032D15Rik gene
chr12	70283745	70283964	220	*	3' UTR	12	70283721	70299416	15696	2	109065	uc011ymx.1	15452	ENSMUSG00000020973	Dnaaf2	dynein, axonemal assembly factor 2
chr2	156698890	156699161	272	*	3' UTR	2	156688858	156699298	10441	1	67388	uc008noc.2	10032	ENSMUSG00000027637	Rab5if	RAB5 interacting factor
chr10	72137207	72137604	398	*	3' UTR	10	72117643	72137712	20070	1	52696	uc007fpa.1	19564	ENSMUSG00000019923	Zwint	ZW10 interactor
chr1	87507435	87507665	231	*	Exon	1	87497278	87541611	44334	1	434484	uc007buc.1	10157	ENSMUSG00000070031	Sp140	Sp140 nuclear body protein
chr18	61857361	61857490	130	*	Exon	18	61856491	61867289	10799	2	240334	uc008fcm.1	9799	ENSMUSG00000024579	Pcyox1l	prenylcysteine oxidase 1 like
chr8	109594058	109594421	364	*	3' UTR	8	109593302	109620445	27144	2	21750	uc009nhb.1	26024	ENSMUSG00000031921	Terf2	telomeric repeat binding factor 2
chr5	71350848	71351256	409	*	Exon	5	71352296	71404923	52628	2	14395	uc008xqv.1	53667	ENSMUSG00000000560	Gabra2	gamma-aminobutyric acid (GABA) A receptor, subunit alpha 2
chr2	172919732	172919982	251	*	3' UTR	2	172919110	172945026	25917	2	664799	uc008odi.1	25044	ENSMUSG00000070495	Ctcfl	CCCTC-binding factor (zinc finger protein)-like
chr11	3242266	3242455	190	*	3' UTR	11	3230734	3242974	12241	1	216505	uc007hsq.1	11532	ENSMUSG00000034614	Pik3ip1	phosphoinositide-3-kinase interacting protein 1
chr8	108687051	108687471	421	*	3' UTR	8	108674299	108688615	14317	1	192654	uc009nfj.1	12752	ENSMUSG00000031903	Pla2g15	phospholipase A2, group XV
chr8	112195825	112196496	672	*	3' UTR	8	112138417	112196492	58076	1	244646	uc009niu.1	57408	ENSMUSG00000048827	Pkd1l3	polycystic kidney disease 1 like 3
chr11	54724465	54724733	269	*	3' UTR	11	54724289	54769624	45336	2	57783	uc007iyl.2	44891	ENSMUSG00000020400	Tnip1	TNFAIP3 interacting protein 1
chr6	107519718	107519990	273	*	3' UTR	6	107479779	107520204	40426	1	16979	uc009ddd.1	39939	ENSMUSG00000034648	Lrrn1	leucine rich repeat protein 1, neuronal
chr2	73449835	73449995	161	*	3' UTR	2	73448717	73463726	15010	2	108699	uc009vcb.2	13731	ENSMUSG00000056486	Chn1	chimerin 1
chr8	27109720	27109914	195	*	3' UTR	8	27109194	27126073	16880	2	14272	uc009lhi.1	16159	ENSMUSG00000015994	Fnta	farnesyltransferase, CAAX box, alpha
chr5	115177642	115177804	163	*	3' UTR	5	115177417	115223501	46085	2	26431	uc008yzz.1	45697	ENSMUSG00000041890	Git2	GIT ArfGAP 2
chr15	61124637	61124838	202	*	Exon	15	60749144	60752903	3760	2	117586	uc007vyd.1	-371734	ENSMUSG00000022347	A1bg	alpha-1-B glycoprotein
chr3	60432710	60433378	669	*	3' UTR	3	60277032	60433670	156639	1	56758	uc008pjb.1	155678	ENSMUSG00000027763	Mbnl1	muscleblind like splicing factor 1
chr11	120650047	120650285	239	*	3' UTR	11	120645586	120650411	4826	1	209318	uc007muo.2	4461	ENSMUSG00000025156	Gps1	G protein pathway suppressor 1
chr2	5976883	5977321	439	*	3' UTR	2	5872515	5977749	105235	1	326622	uc008igc.1	104368	ENSMUSG00000043241	Upf2	UPF2 regulator of nonsense transcripts homolog (yeast)
chr2	38870594	38870718	125	*	3' UTR	2	38863659	38871392	7734	1	74192	uc008joa.1	6935	ENSMUSG00000026755	Arpc5l	actin related protein 2/3 complex, subunit 5-like
chr4	106113317	106113732	416	*	3' UTR	4	105988818	106113932	125115	1	329908	uc008tyh.2	124499	ENSMUSG00000028514	Usp24	ubiquitin specific peptidase 24
chr17	81400344	81401041	698	*	3' UTR	17	81343972	81401156	57185	1	68027	uc008drn.1	56372	ENSMUSG00000024245	Tmem178	transmembrane protein 178
chr7	109268133	109268647	515	*	3' UTR	7	109267914	109305682	37769	2	269966	uc009iqx.1	37035	ENSMUSG00000063550	Nup98	nucleoporin 98
chr2	119123602	119124049	448	*	3' UTR	2	119114478	119124189	9712	1	228545	uc008lto.2	9124	ENSMUSG00000034216	Vps18	VPS18 CORVET/HOPS core subunit
chr5	130717368	130717585	218	*	3' UTR	5	130695614	130719635	24022	1	71667	uc008zuh.1	21754	ENSMUSG00000053094	Tmem248	transmembrane protein 248
chr8	81029676	81029801	126	*	Exon	8	81029168	81032827	3660	2	19656	uc009mhz.1	3026	ENSMUSG00000037070	Rbmxl1	RNA binding motif protein, X-linked like-1
chr7	35829349	35829575	227	*	3' UTR	7	35697426	35829727	132302	1	18624	uc009gjj.2	131923	ENSMUSG00000063931	Pepd	peptidase D
chr3	95127848	95128002	155	*	3' UTR	3	95127447	95161124	33678	2	84505	uc008qjl.2	33122	ENSMUSG00000015697	Setdb1	SET domain, bifurcated 1
chr4	99659350	99659564	215	*	3' UTR	4	99602056	99659899	57844	1	72157	uc008tva.2	57294	ENSMUSG00000025791	Pgm2	phosphoglucomutase 2
chr19	21355390	21355820	431	*	3' UTR	19	21346768	21356779	10012	1	22682	uc008gyw.1	8622	ENSMUSG00000024750	Zfand5	zinc finger, AN1-type domain 5
chr9	44731336	44731977	642	*	3' UTR	9	44731210	44773683	42474	2	140630	uc009peu.2	41706	ENSMUSG00000059890	Ube4a	ubiquitination factor E4A
chr10	70793655	70793874	220	*	3' UTR	10	70793242	70807597	14356	2	52637	uc007foq.1	13723	ENSMUSG00000037710	Cisd1	CDGSH iron sulfur domain 1
chr13	24999685	24999840	156	*	3' UTR	13	24999448	25029530	30083	2	214579	uc007pwp.2	29690	ENSMUSG00000035936	Aldh5a1	aldhehyde dehydrogenase family 5, subfamily A1
chr15	73410924	73411361	438	*	3' UTR	15	73410721	73426956	16236	2	106068	uc007wcf.2	15595	ENSMUSG00000079020	Slc45a4	solute carrier family 45, member 4
chr2	93535853	93536318	466	*	3' UTR	2	93501185	93662725	161541	2	14043	uc008lge.2	126407	ENSMUSG00000027198	Ext2	exostoses (multiple) 2
chr10	80078082	80078376	295	*	3' UTR	10	80065625	80078528	12904	1	56214	uc007gdy.1	12457	ENSMUSG00000113949	Scamp4	secretory carrier membrane protein 4
chr2	26809108	26809362	255	*	3' UTR	2	26809083	26819906	10824	2	227656	uc008iwn.1	10544	ENSMUSG00000052406	Rexo4	REX4, 3'-5' exonuclease
chr4	154630321	154630646	326	*	3' UTR	4	154624075	154630796	6722	1	67513	uc008wda.2	6246	ENSMUSG00000073684	Faap20	Fanconi anemia core complex associated protein 20
chr7	106627164	106627324	161	*	3' UTR	7	106626407	106632219	5813	2	27050	uc009ilr.1	4895	ENSMUSG00000030744	Rps3	ribosomal protein S3
chr5	115397979	115398210	232	*	3' UTR	5	115392211	115398549	6339	1	72357	uc008zcy.1	5768	ENSMUSG00000029559	2210016L21Rik	RIKEN cDNA 2210016L21 gene
chr9	110585377	110585726	350	*	Exon	9	110559007	110614097	55091	1	72654	uc009rum.2	26370	ENSMUSG00000019659	Ccdc12	coiled-coil domain containing 12
chr15	81305953	81306117	165	*	3' UTR	15	81296746	81306799	10054	1	56438	uc007wwq.1	9207	ENSMUSG00000022400	Rbx1	ring-box 1
chr11	48679938	48680374	437	*	Exon	11	48678751	48684848	6098	2	15944	uc007ipg.1	4474	ENSMUSG00000046879	Irgm1	immunity-related GTPase family M member 1
chr18	34897579	34897968	390	*	Exon	18	34892651	34911187	18537	2	12532	uc008elf.1	13219	ENSMUSG00000044201	Cdc25c	cell division cycle 25C
chr6	112668840	112669515	676	*	3' UTR	6	112667966	112897260	229295	2	259302	uc009deh.1	227745	ENSMUSG00000030257	Srgap3	SLIT-ROBO Rho GTPase activating protein 3
chr5	31813321	31813676	356	*	3' UTR	5	31797134	31814000	16867	1	74254	uc008wyi.1	16187	ENSMUSG00000064037	Gpn1	GPN-loop GTPase 1
chr8	72433505	72433759	255	*	3' UTR	8	72430968	72498282	67315	2	234366	uc009lyf.2	64523	ENSMUSG00000036180	Gatad2a	GATA zinc finger domain containing 2A
chr18	35750208	35750707	500	*	3' UTR	18	35721812	35751699	29888	1	17184	uc008emg.2	28396	ENSMUSG00000037236	Matr3	matrin 3
chr5	147021748	147022053	306	*	3' UTR	5	147020780	147032533	11754	2	74132	uc009anb.1	10480	ENSMUSG00000029634	Rnf6	ring finger protein (C3H2C3 type) 6
chr7	6141716	6141919	204	*	3' UTR	7	6124084	6144706	20623	1	72667	uc009fas.2	17632	ENSMUSG00000044876	Zfp444	zinc finger protein 444
chr11	78335934	78336178	245	*	3' UTR	11	78325798	78336238	10441	1	67811	uc007kjo.1	10136	ENSMUSG00000001100	Poldip2	polymerase (DNA-directed), delta interacting protein 2
chr1	75211585	75211931	347	*	3' UTR	1	75207404	75212181	4778	1	20872	uc007boh.2	4181	ENSMUSG00000026201	Stk16	serine/threonine kinase 16
chr10	20062102	20062295	194	*	3' UTR	10	20032275	20062307	30033	1	72567	uc007ent.1	29827	ENSMUSG00000037608	Bclaf1	BCL2-associated transcription factor 1
chr4	47483057	47483528	472	*	3' UTR	4	47482705	47487239	4535	2	56737	uc008suq.2	3711	ENSMUSG00000039740	Alg2	asparagine-linked glycosylation 2 (alpha-1,3-mannosyltransferase)
chr10	79855331	79855680	350	*	3' UTR	10	79855286	79862111	6826	2	17192	uc007gda.1	6431	ENSMUSG00000035478	Mbd3	methyl-CpG binding domain protein 3
chr19	4447254	4447603	350	*	3' UTR	19	4445908	4477143	31236	2	171180	uc008gad.1	29540	ENSMUSG00000049303	Syt12	synaptotagmin XII
chr10	80296349	80297229	881	*	3' UTR	10	80295548	80306784	11237	2	237403	uc007gey.2	9555	ENSMUSG00000051067	Lingo3	leucine rich repeat and Ig domain containing 3
chr19	42018233	42018534	302	*	3' UTR	19	42018197	42039117	20921	2	72199	uc008hmv.1	20583	ENSMUSG00000025159	Mms19	MMS19 cytosolic iron-sulfur assembly component
chr7	20150319	20150815	497	*	3' UTR	7	20150298	20158692	8395	2	69731	uc009fmi.1	7877	ENSMUSG00000044709	Gemin7	gem nuclear organelle associated protein 7
chr6	142372138	142372467	330	*	Exon	6	142371133	142421629	50497	2	232493	uc009epi.2	49162	ENSMUSG00000030244	Gys2	glycogen synthase 2
chr5	33590986	33591125	140	*	3' UTR	5	33590372	33617653	27282	2	13016	uc008xaj.2	26528	ENSMUSG00000037373	Ctbp1	C-terminal binding protein 1
chr2	102629646	102629832	187	*	3' UTR	2	102498840	102630941	132102	1	20511	uc008lid.2	130806	ENSMUSG00000005089	Slc1a2	solute carrier family 1 (glial high affinity glutamate transporter), member 2
chr2	157382269	157382559	291	*	3' UTR	2	157382098	157392097	10000	2	53619	uc008npc.1	9538	ENSMUSG00000067787	Blcap	bladder cancer associated protein
chr1	95198076	95198244	169	*	Exon	1	95195788	95202447	6660	2	69821	uc007cdo.1	4203	ENSMUSG00000026273	Mterf4	mitochondrial transcription termination factor 4
chr16	4764841	4765037	197	*	Exon	16	4726361	4766249	39889	1	15369	uc007yag.2	38480	ENSMUSG00000004070	Hmox2	heme oxygenase 2
chr10	79593303	79593536	234	*	3' UTR	10	79593179	79598291	5113	2	100503659	uc007gbw.1	4755	ENSMUSG00000035640	Cbarp	calcium channel, voltage-dependent, beta subunit associated regulatory protein
chr5	115360942	115361332	391	*	Exon	5	115346943	115362254	15312	1	23962	uc008zcu.1	13999	ENSMUSG00000029561	Oasl2	2'-5' oligoadenylate synthetase-like 2
chr4	141518550	141518870	321	*	3' UTR	4	141446766	141567566	120801	2	329977	uc012dog.1	48696	ENSMUSG00000051435	Fhad1	forkhead-associated (FHA) phosphopeptide binding domain 1
chr17	71866654	71866925	272	*	Exon	17	71845440	71876197	30758	2	67052	uc008dmk.2	9272	ENSMUSG00000024056	Ndc80	NDC80 kinetochore complex component
chr11	115661022	115661346	325	*	3' UTR	11	115660666	115674906	14241	2	140721	uc007mip.1	13560	ENSMUSG00000034471	Caskin2	CASK-interacting protein 2
chr11	58020475	58020685	211	*	Exon	11	58013058	58021077	8020	1	16145	uc007jaq.1	7417	ENSMUSG00000078853	Igtp	interferon gamma induced GTPase
chr3	108229550	108229710	161	*	3' UTR	3	108229530	108248087	18558	2	20226	uc008qza.1	18377	ENSMUSG00000068739	Sars	seryl-aminoacyl-tRNA synthetase
chr19	54003585	54003753	169	*	3' UTR	19	53966721	54004351	37631	1	18569	uc008hxb.2	36864	ENSMUSG00000024975	Pdcd4	programmed cell death 4
chr2	164937810	164938116	307	*	Exon	2	164937007	165006959	69953	2	104010	uc012cjh.1	68843	ENSMUSG00000053166	Cdh22	cadherin 22
chr1	180868558	180868769	212	*	Exon	1	180459256	180862988	403733	1	269152	uc007dvh.2	409302	ENSMUSG00000026494	Kif26b	kinesin family member 26B
chr17	73198637	73198834	198	*	3' UTR	17	73186044	73200535	14492	1	383295	uc008dne.1	12593	ENSMUSG00000039770	Ypel5	yippee like 5
chr6	29667650	29667792	143	*	3' UTR	6	29644256	29668558	24303	1	232670	uc009bec.1	23394	ENSMUSG00000001763	Tspan33	tetraspanin 33
chr4	48439700	48439960	261	*	Exon	4	48292674	48444825	152152	1	16348	uc008sva.1	147026	ENSMUSG00000028344	Invs	inversin
chr1	37668914	37669102	189	*	3' UTR	1	37668521	37776656	108136	2	72097	uc007arx.2	107554	ENSMUSG00000026090	2010300C02Rik	RIKEN cDNA 2010300C02 gene
chr1	182096846	182097204	359	*	3' UTR	1	182095369	182123616	28248	2	67426	uc007dvx.2	26412	ENSMUSG00000026489	Coq8a	coenzyme Q8A
chr10	77541320	77541751	432	*	3' UTR	10	77532113	77542270	10158	1	50723	uc007fxi.1	9207	ENSMUSG00000000732	Icosl	icos ligand
chr5	145619587	145619931	345	*	3' UTR	5	145529661	145620642	90982	1	100683	uc009alt.1	89926	ENSMUSG00000045482	Trrap	transformation/transcription domain-associated protein
chr9	121382105	121382279	175	*	3' UTR	9	121206652	121384036	177385	1	67095	uc009sdc.1	175453	ENSMUSG00000032536	Trak1	trafficking protein, kinesin binding 1
chr2	92454098	92454510	413	*	Exon	2	92439864	92455409	15546	1	76969	uc008lfk.2	14234	ENSMUSG00000027221	Chst1	carbohydrate sulfotransferase 1
chr11	115363345	115363529	185	*	Exon	11	115358667	115375684	17018	2	15374	uc007mhv.1	12155	ENSMUSG00000020737	Jpt1	Jupiter microtubule associated homolog 1
chr15	85366997	85367670	674	*	3' UTR	15	85365867	85408500	42634	2	22422	uc007xde.2	40830	ENSMUSG00000022382	Wnt7b	wingless-type MMTV integration site family, member 7B
chr10	115922237	115922547	311	*	3' UTR	10	115922217	116018567	96351	2	72068	uc007hca.2	96020	ENSMUSG00000020166	Cnot2	CCR4-NOT transcription complex, subunit 2
chr2	145467084	145467587	504	*	3' UTR	2	144993849	145467675	473827	1	94249	uc008mrq.1	473235	ENSMUSG00000063873	Slc24a3	solute carrier family 24 (sodium/potassium/calcium exchanger), member 3
chr5	134978451	134978616	166	*	Exon	5	134965256	135028304	63049	2	269713	uc008zwi.1	49688	ENSMUSG00000063146	Clip2	CAP-GLY domain containing linker protein 2
chr16	92393324	92393507	184	*	3' UTR	16	92392198	92400322	8125	2	54720	uc007zzd.1	6815	ENSMUSG00000022951	Rcan1	regulator of calcineurin 1
chr3	102889265	102889554	290	*	Exon	3	102877937	102903637	25701	1	229665	uc008qso.1	11328	ENSMUSG00000070385	Ampd1	adenosine monophosphate deaminase 1
chr1	182165599	182166062	464	*	Exon	1	182157135	182175888	18754	2	19165	uc007dwb.2	9826	ENSMUSG00000010609	Psen2	presenilin 2
chr4	62363197	62363497	301	*	3' UTR	4	62280706	62364053	83348	1	50780	uc012dfu.1	82491	ENSMUSG00000059810	Rgs3	regulator of G-protein signaling 3
chr9	75491256	75491437	182	*	3' UTR	9	75491173	75531863	40691	2	20255	uc009qss.2	40426	ENSMUSG00000032181	Scg3	secretogranin III
chr10	73179322	73179459	138	*	Exon	10	72562090	73780009	1217920	1	11994	uc007fpe.1	617232	ENSMUSG00000052613	Pcdh15	protocadherin 15
chr3	105476456	105476639	184	*	3' UTR	3	105255248	105476920	221673	1	56543	uc008quy.1	221208	ENSMUSG00000040896	Kcnd3	potassium voltage-gated channel, Shal-related family, member 3
chr10	120834059	120834260	202	*	3' UTR	10	120802146	120834301	32156	1	75612	uc007hfo.1	31913	ENSMUSG00000034707	Gns	glucosamine (N-acetyl)-6-sulfatase
chr10	61732076	61732254	179	*	3' UTR	10	61731603	61803169	71567	2	15275	uc007fgy.2	70915	ENSMUSG00000037012	Hk1	hexokinase 1
chr12	36922942	36923121	180	*	3' UTR	12	36883711	36923878	40168	1	217473	uc007njt.2	39231	ENSMUSG00000036188	Ankmy2	ankyrin repeat and MYND domain containing 2
chr7	73193944	73194242	299	*	3' UTR	7	73007022	73195272	188251	1	18553	uc009hgw.2	186922	ENSMUSG00000030513	Pcsk6	proprotein convertase subtilisin/kexin type 6
chr6	115422682	115422973	292	*	Exon	6	115311239	115440419	129181	1	19016	uc009dis.2	111443	ENSMUSG00000000440	Pparg	peroxisome proliferator activated receptor gamma
chr9	72860888	72861191	304	*	3' UTR	9	72833358	72861745	28388	1	72278	uc009qqm.2	27530	ENSMUSG00000034563	Ccpg1	cell cycle progression 1
chr8	127087671	127087826	156	*	Exon	8	127080487	127093607	13121	2	11606	uc009nxe.1	5781	ENSMUSG00000031980	Agt	angiotensinogen (serpin peptidase inhibitor, clade A, member 8)
chr13	100089766	100090051	286	*	3' UTR	13	100089604	100114633	25030	2	68927	uc007rpm.1	24582	ENSMUSG00000021650	Ptcd2	pentatricopeptide repeat domain 2
chr11	71602364	71602800	437	*	3' UTR	11	71564205	71603148	38944	1	216881	uc007jxv.1	38159	ENSMUSG00000020811	Wscd1	WSC domain containing 1
chr5	139903544	139903741	198	*	3' UTR	5	139835693	139936488	100796	2	73212	uc009agk.1	32747	ENSMUSG00000053553	3110082I17Rik	RIKEN cDNA 3110082I17 gene
chr5	73950719	73951298	580	*	3' UTR	5	73872294	73952033	79740	1	100737	uc008xsy.2	78425	ENSMUSG00000051674	Dcun1d4	DCN1, defective in cullin neddylation 1, domain containing 4 (S. cerevisiae)
chr11	94270512	94270693	182	*	Exon	11	94269705	94277413	7709	2	12291	uc007kyp.2	6720	ENSMUSG00000020866	Cacna1g	calcium channel, voltage-dependent, T type, alpha 1G subunit
chr4	151657453	151658074	622	*	3' UTR	4	151648471	151659446	10976	1	100129	uc008wab.1	8982	ENSMUSG00000042804	Gpr153	G protein-coupled receptor 153
chr18	34504595	34504715	121	*	3' UTR	18	34504540	34533069	28530	2	13476	uc008eki.2	28354	ENSMUSG00000005873	Reep5	receptor accessory protein 5
chr4	147931064	147931370	307	*	3' UTR	4	147822691	147931794	109104	1	56717	uc008vur.2	108373	ENSMUSG00000028991	Mtor	mechanistic target of rapamycin kinase
chr10	120849459	120849968	510	*	3' UTR	10	120847407	120913306	65900	2	192678	uc007hfs.1	63338	ENSMUSG00000025795	Rassf3	Ras association (RalGDS/AF-6) domain family member 3
chr13	73757762	73757892	131	*	3' UTR	13	73741749	73758053	16305	1	218335	uc007rdo.1	16013	ENSMUSG00000021610	Clptm1l	CLPTM1-like
chrX	8906757	8906941	185	*	Exon	20	8927725	8928263	539	1	547154	uc009spt.2	-20784	ENSMUSG00000100448	H2al1k	H2A histone family member L1K
chr4	117604836	117604983	148	*	3' UTR	4	117604758	117807495	202738	2	20441	uc008ujk.2	202512	ENSMUSG00000028538	St3gal3	ST3 beta-galactoside alpha-2,3-sialyltransferase 3
chr13	55827053	55827513	461	*	3' UTR	13	55816011	55827588	11578	1	69672	uc007qry.1	11042	ENSMUSG00000021497	Txndc15	thioredoxin domain containing 15
chr6	47251213	47251399	187	*	3' UTR	6	45010060	47251370	2241311	1	66797	uc009bst.2	2241153	ENSMUSG00000039419	Cntnap2	contactin associated protein-like 2
chr16	23613077	23613555	479	*	Exon	16	23610005	23614308	4304	1	67775	uc007ytw.2	3072	ENSMUSG00000033355	Rtp4	receptor transporter protein 4
chr2	165609997	165610144	148	*	3' UTR	2	165609654	165683673	74020	2	228880	uc008nya.1	73529	ENSMUSG00000039671	Zmynd8	zinc finger, MYND-type containing 8
chr9	45154774	45154900	127	*	3' UTR	9	45127183	45155663	28481	1	214531	uc009pfr.1	27591	ENSMUSG00000037129	Tmprss13	transmembrane protease, serine 13
chr14	70117892	70118126	235	*	3' UTR	14	70116786	70132377	15592	2	105513	uc007ums.2	14251	ENSMUSG00000034190	Chmp7	charged multivesicular body protein 7
chr5	100976530	100976760	231	*	3' UTR	5	100947328	100976821	29494	1	26891	uc008yhs.2	29202	ENSMUSG00000035297	Cops4	COP9 signalosome subunit 4
chr2	29671551	29671788	238	*	3' UTR	2	29658200	29673042	14843	1	26569	uc008jaf.1	13351	ENSMUSG00000059316	Slc27a4	solute carrier family 27 (fatty acid transporter), member 4
chr5	104642070	104642517	448	*	3' UTR	5	104631636	104643121	11486	1	13406	uc008yke.1	10434	ENSMUSG00000029307	Dmp1	dentin matrix protein 1
chr3	14181604	14181917	314	*	3' UTR	3	13471655	14182287	710633	1	76897	uc008oqb.2	709949	ENSMUSG00000039717	Ralyl	RALY RNA binding protein-like
chrX	34427631	34427859	229	*	3' UTR	20	34427537	34442894	15358	2	77286	uc009sxw.1	15035	ENSMUSG00000044149	Nkrf	NF-kappaB repressing factor
chr6	71824784	71824949	166	*	3' UTR	6	71781325	71824920	43596	1	76614	uc009chh.1	43459	ENSMUSG00000052337	Immt	inner membrane protein, mitochondrial
chr10	14375301	14375470	170	*	3' UTR	10	14375139	14425295	50157	2	66201	uc007ell.1	49825	ENSMUSG00000019868	Vta1	vesicle (multivesicular body) trafficking 1
chr15	12988871	12989037	167	*	3' UTR	15	12963955	13103394	139440	2	12563	uc007vif.1	114357	ENSMUSG00000039385	Cdh6	cadherin 6
chr1	74831019	74831393	375	*	3' UTR	1	74818466	74831893	13428	1	22420	uc007bne.1	12553	ENSMUSG00000033227	Wnt6	wingless-type MMTV integration site family, member 6
chr18	34495927	34496126	200	*	3' UTR	18	34490799	34496253	5455	1	66384	uc008ekg.2	5128	ENSMUSG00000014504	Srp19	signal recognition particle 19
chr1	37680827	37681188	362	*	Exon	1	37668521	37776656	108136	2	72097	uc007arx.2	95468	ENSMUSG00000026090	2010300C02Rik	RIKEN cDNA 2010300C02 gene
chr13	113528645	113528840	196	*	3' UTR	13	113450974	113528960	77987	1	268706	uc007rwo.2	77671	ENSMUSG00000047789	Slc38a9	solute carrier family 38, member 9
chr5	121817305	121817480	176	*	3' UTR	5	121821734	121835624	13891	2	231712	uc008ziy.2	18144	ENSMUSG00000042726	Trafd1	TRAF type zinc finger domain containing 1
chr7	13844675	13844801	127	*	3' UTR	7	13844316	13863493	19178	2	321008	uc009ffk.1	18692	ENSMUSG00000070814	Zswim9	zinc finger SWIM-type containing 9
chr9	106584275	106584457	183	*	5' UTR	9	106561077	106587998	26922	2	21767	uc009rkk.1	3541	ENSMUSG00000040813	Tex264	testis expressed gene 264
chr16	84955296	84955462	167	*	3' UTR	16	84954681	85173952	219272	2	11820	uc007ztm.2	218490	ENSMUSG00000022892	App	amyloid beta (A4) precursor protein
chr16	33948745	33949158	414	*	3' UTR	16	33829751	33949424	119674	1	16419	uc007zan.2	118994	ENSMUSG00000022817	Itgb5	integrin beta 5
chr12	92094182	92094435	254	*	Exon	12	91962992	91976878	13887	2	13371	uc007okf.1	-117304	ENSMUSG00000007682	Dio2	deiodinase, iodothyronine, type II
chr11	3133787	3133991	205	*	Exon	11	3102356	3144591	42236	1	74203	uc007hsc.2	31431	ENSMUSG00000020454	Eif4enif1	eukaryotic translation initiation factor 4E nuclear import factor 1
chr14	24343680	24344249	570	*	3' UTR	14	24117983	24823427	705445	2	16531	uc007smg.1	479178	ENSMUSG00000063142	Kcnma1	potassium large conductance calcium-activated channel, subfamily M, alpha member 1
chr17	36126077	36126350	274	*	3' UTR	17	36116900	36126407	9508	1	14670	uc008cjo.1	9177	ENSMUSG00000024429	Gnl1	guanine nucleotide binding protein-like 1
chr2	121263421	121263599	179	*	3' UTR	2	121239638	121264422	24785	1	14827	uc008lzb.1	23783	ENSMUSG00000027248	Pdia3	protein disulfide isomerase associated 3
chr5	53175309	53175647	339	*	Exon	5	53166648	53215903	49256	1	78796	uc008xks.1	8661	ENSMUSG00000029179	Zcchc4	zinc finger, CCHC domain containing 4
chr7	128219715	128220078	364	*	3' UTR	7	128177959	128220349	42391	1	59052	uc009jnk.1	41756	ENSMUSG00000030876	Mettl9	methyltransferase like 9
chr15	99042617	99042764	148	*	Exon	15	98957276	99042897	85622	1	72572	uc007xox.1	85341	ENSMUSG00000051934	Spats2	spermatogenesis associated, serine-rich 2
chr5	16107930	16108129	200	*	Exon	5	16059368	16125257	65890	1	15234	uc008wnf.1	48562	ENSMUSG00000028864	Hgf	hepatocyte growth factor
chr2	9873093	9873438	346	*	Exon	2	9836179	9970236	134058	2	209361	uc008ihl.2	96798	ENSMUSG00000025782	Taf3	TATA-box binding protein associated factor 3
chr18	36842646	36842828	183	*	3' UTR	18	36838869	36843516	4648	1	67843	uc008eob.1	3777	ENSMUSG00000033272	Slc35a4	solute carrier family 35, member A4
chr8	97098922	97099085	164	*	3' UTR	8	97098841	97125626	26786	2	102122	uc009mwn.2	26541	ENSMUSG00000031774	Fam192a	family with sequence similarity 192, member A
chr2	30117434	30117920	487	*	3' UTR	2	30093289	30119310	26022	1	241296	uc008jbu.2	24145	ENSMUSG00000007476	Lrrc8a	leucine rich repeat containing 8A
chrX	133372192	133372436	245	*	3' UTR	20	133357375	133372281	14907	1	18823	uc009ujc.1	14817	ENSMUSG00000031425	Plp1	proteolipid protein (myelin) 1
chr9	14136309	14136616	308	*	Exon	9	14158434	14185686	27253	2	71946	uc009oel.2	49070	ENSMUSG00000037419	Endod1	endonuclease domain containing 1
chr7	111488273	111488475	203	*	3' UTR	7	111487268	111501863	14596	2	319236	uc009iwb.2	13388	ENSMUSG00000057143	Trim12c	tripartite motif-containing 12C
chr4	148703343	148703499	157	*	3' UTR	4	148702525	148800740	98216	2	63958	uc012dpr.1	97241	ENSMUSG00000028960	Ube4b	ubiquitination factor E4B
chr8	128549162	128549338	177	*	Exon	8	128519002	128554585	35584	1	16525	uc009nyr.2	30160	ENSMUSG00000033998	Kcnk1	potassium channel, subfamily K, member 1
chr10	115854977	115855170	194	*	3' UTR	10	115854924	115910579	55656	2	58802	uc007hbw.1	55409	ENSMUSG00000054934	Kcnmb4	potassium large conductance calcium-activated channel, subfamily M, beta member 4
chr9	43916870	43917067	198	*	3' UTR	9	43874410	43921600	47191	2	213211	uc009pbm.1	4533	ENSMUSG00000053128	Rnf26	ring finger protein 26
chr8	4209911	4210201	291	*	3' UTR	8	4209543	4217312	7770	2	73072	uc012fzb.1	7111	ENSMUSG00000064125	Prr36	proline rich 36
chr12	3962773	3962961	189	*	3' UTR	12	3962554	3993056	30503	2	668212	uc011yjt.1	30095	ENSMUSG00000020658	Efr3b	EFR3 homolog B
chr11	101296208	101296350	143	*	3' UTR	11	101286399	101296979	10581	1	217201	uc007lov.2	9809	ENSMUSG00000035007	Rundc1	RUN domain containing 1
chr11	119966865	119967206	342	*	Exon	11	119965265	120012665	47401	2	72055	uc007mrv.2	45459	ENSMUSG00000061306	Slc38a10	solute carrier family 38, member 10
chr15	75733550	75733808	259	*	Exon	15	75725230	75739770	14541	2	66656	uc007whj.1	5962	ENSMUSG00000055762	Eef1d	eukaryotic translation elongation factor 1 delta (guanine nucleotide exchange protein)
chr19	4456627	4456890	264	*	Exon	19	4445908	4477143	31236	2	171180	uc008gad.1	20253	ENSMUSG00000049303	Syt12	synaptotagmin XII
chr5	37198270	37198450	181	*	3' UTR	5	37198052	37221888	23837	2	17160	uc008xfb.2	23438	ENSMUSG00000029119	Man2b2	mannosidase 2, alpha B2
chr6	47746345	47746939	595	*	3' UTR	6	47746140	47763511	17372	2	12304	uc009btf.1	16572	ENSMUSG00000025823	Pdia4	protein disulfide isomerase associated 4
chr4	155383903	155384194	292	*	3' UTR	4	155366981	155387719	20739	1	20318	uc008wfr.1	16922	ENSMUSG00000029076	Sdf4	stromal cell derived factor 4
chr2	9872739	9873007	269	*	Exon	2	9836179	9970236	134058	2	209361	uc008ihl.2	97229	ENSMUSG00000025782	Taf3	TATA-box binding protein associated factor 3
chr8	23687809	23688040	232	*	3' UTR	8	23687547	23704285	16739	2	22335	uc009ldh.2	16245	ENSMUSG00000008892	Vdac3	voltage-dependent anion channel 3
chr18	31882323	31882628	306	*	3' UTR	18	31794037	31882715	88679	1	269003	uc008eic.1	88286	ENSMUSG00000024260	Sap130	Sin3A associated protein
chr1	38922298	38922573	276	*	3' UTR	1	38920718	38955005	34288	2	98388	uc007asy.1	32432	ENSMUSG00000026080	Chst10	carbohydrate sulfotransferase 10
chr14	55126035	55126381	347	*	3' UTR	14	55126019	55136307	10289	2	27374	uc007twf.2	9926	ENSMUSG00000023110	Prmt5	protein arginine N-methyltransferase 5
chr9	108461743	108461913	171	*	3' UTR	9	108419418	108462498	43081	1	69232	uc009rqd.2	42325	ENSMUSG00000006673	Qrich1	glutamine-rich 1
chr2	121320119	121320390	272	*	3' UTR	2	121318417	121332392	13976	2	67532	uc008lzh.1	12002	ENSMUSG00000068479	Mfap1a	microfibrillar-associated protein 1A
chr11	102298903	102299340	438	*	Exon	11	102298296	102308977	10682	2	217219	uc007lrw.1	9637	ENSMUSG00000034685	Fam171a2	family with sequence similarity 171, member A2
chr4	128896202	128896429	228	*	3' UTR	4	128867039	128896851	29813	1	107271	uc008uwk.2	29163	ENSMUSG00000028811	Yars	tyrosyl-tRNA synthetase
chr11	29121690	29121929	240	*	3' UTR	11	29121536	29147272	25737	2	216618	uc007igu.1	25343	ENSMUSG00000020462	Cfap36	cilia and flagella associated protein 36
chr6	39349136	39349332	197	*	3' UTR	6	39347820	39369775	21956	2	54484	uc009blq.1	20443	ENSMUSG00000029922	Mkrn1	makorin, ring finger protein, 1
chr7	139749579	139749870	292	*	3' UTR	7	139749158	139768081	18924	2	18242	uc009kcb.1	18211	ENSMUSG00000030934	Oat	ornithine aminotransferase
chr8	23573326	23573814	489	*	3' UTR	8	23573086	23587351	14266	2	102032	uc009ldd.2	13537	ENSMUSG00000031534	Smim19	small integral membrane protein 19
chr2	166862490	166862832	343	*	Exon	2	166861297	166888515	27219	2	98999	uc008nzc.1	25683	ENSMUSG00000039501	Znfx1	zinc finger, NFX1-type containing 1
chr12	76501361	76501566	206	*	3' UTR	12	76409300	76502442	93143	1	80837	uc007nxc.1	92061	ENSMUSG00000046768	Rhoj	ras homolog family member J
chr7	117495288	117495524	237	*	Exon	7	117451527	117509411	57885	2	319934	uc012fsf.1	13887	ENSMUSG00000038371	Sbf2	SET binding factor 2
chr15	38781899	38782093	195	*	3' UTR	15	38765456	38782810	17355	1	118452	uc007vnx.1	16443	ENSMUSG00000022296	Baalc	brain and acute leukemia, cytoplasmic
chr9	75071104	75071403	300	*	3' UTR	9	74919013	75071494	152482	1	17918	uc009qrr.1	152091	ENSMUSG00000034593	Myo5a	myosin VA
chr5	145982158	145982558	401	*	3' UTR	5	145965428	145982619	17192	1	22757	uc009amn.2	16730	ENSMUSG00000055991	Zkscan5	zinc finger with KRAB and SCAN domains 5
chr10	80829875	80830149	275	*	3' UTR	10	80829624	80841115	11492	2	56371	uc007ght.1	10966	ENSMUSG00000020235	Fzr1	fizzy and cell division cycle 20 related 1
chr11	114652555	114652827	273	*	3' UTR	11	114651983	114657206	5224	2	72014	uc007mfr.1	4379	ENSMUSG00000000202	Btbd17	BTB (POZ) domain containing 17
chr1	54792016	54792183	168	*	3' UTR	1	54702184	54983231	281048	2	329154	uc011wkz.1	191048	ENSMUSG00000052331	Ankrd44	ankyrin repeat domain 44
chr8	73407121	73407339	219	*	3' UTR	8	73406788	73416656	9869	2	114479	uc009mbz.2	9317	ENSMUSG00000000792	Slc5a5	solute carrier family 5 (sodium iodide symporter), member 5
chr6	114430806	114431014	209	*	Exon	6	114347930	114433290	85361	1	15465	uc009dhw.1	82876	ENSMUSG00000053004	Hrh1	histamine receptor H1
chr10	43159964	43160237	274	*	3' UTR	10	42941292	43160054	218763	1	71365	uc007ezi.2	218672	ENSMUSG00000038240	Pdss2	prenyl (solanesyl) diphosphate synthase, subunit 2
chr10	94637958	94638182	225	*	3' UTR	10	94637380	94785599	148220	2	12905	uc007gwa.1	147417	ENSMUSG00000045867	Cradd	CASP2 and RIPK1 domain containing adaptor with death domain
chr5	151794763	151795028	266	*	3' UTR	5	151755182	151796392	41211	1	16591	uc009aul.2	39581	ENSMUSG00000058488	Kl	klotho
chr11	94906084	94906486	403	*	3' UTR	11	94905796	94930512	24717	2	16400	uc007kzv.1	24026	ENSMUSG00000001507	Itga3	integrin alpha 3
chr2	128951144	128951505	362	*	Exon	2	128926732	128952331	25600	1	20017	uc008mhf.2	24412	ENSMUSG00000027395	Polr1b	polymerase (RNA) I polypeptide B
chr5	123980549	123980897	349	*	3' UTR	5	123978769	124023024	44256	2	77573	uc008znz.2	42127	ENSMUSG00000029434	Vps33a	VPS33A CORVET/HOPS core subunit
chr11	51628359	51629141	783	*	3' UTR	11	51626958	51670983	44026	2	76901	uc007iuq.1	41842	ENSMUSG00000020387	Jade2	jade family PHD finger 2
chr4	128820506	128821279	774	*	3' UTR	4	128814304	128821837	7534	1	384061	uc008uwe.1	6202	ENSMUSG00000001334	Fndc5	fibronectin type III domain containing 5
chr11	120479969	120480179	211	*	3' UTR	11	120479686	120486316	6631	2	209011	uc011yjf.1	6137	ENSMUSG00000025138	Sirt7	sirtuin 7
chr5	115560654	115560872	219	*	3' UTR	5	115560308	115569322	9015	2	11409	uc008zdb.1	8450	ENSMUSG00000029545	Acads	acyl-Coenzyme A dehydrogenase, short chain
chr6	117795340	117795585	246	*	Exon	6	117791260	117795974	4715	1	232337	uc009dky.1	4080	ENSMUSG00000059689	Zfp637	zinc finger protein 637
chr15	80091151	80091556	406	*	3' UTR	15	80091044	80094736	3693	2	66538	uc007wvm.1	3180	ENSMUSG00000051518	Rps19bp1	ribosomal protein S19 binding protein 1
chr1	179379243	179379415	173	*	3' UTR	1	179372538	179380897	8360	1	30928	uc007dul.1	6705	ENSMUSG00000063659	Zbtb18	zinc finger and BTB domain containing 18
chr13	49291105	49291405	301	*	3' UTR	13	49282916	49291620	8705	1	18081	uc007qiw.1	8189	ENSMUSG00000037966	Ninj1	ninjurin 1
chr11	98018414	98018590	177	*	Exon	11	98013469	98054607	41139	2	19014	uc007lfo.1	36017	ENSMUSG00000018160	Med1	mediator complex subunit 1
chr17	88987058	88987273	216	*	3' UTR	17	88929464	88987707	58244	1	73825	uc008dvo.2	57594	ENSMUSG00000034709	Ppp1r21	protein phosphatase 1, regulatory subunit 21
chr11	68756754	68757094	341	*	3' UTR	11	68756656	68770360	13705	2	442801	uc007jol.1	13266	ENSMUSG00000052921	Arhgef15	Rho guanine nucleotide exchange factor (GEF) 15
chr15	58014516	58014721	206	*	Exon	15	58011634	58046433	34800	2	67731	uc007vtk.2	31712	ENSMUSG00000022358	Fbxo32	F-box protein 32
chr3	90195616	90195931	316	*	3' UTR	3	90195310	90237558	42249	2	229543	uc008qcd.1	41627	ENSMUSG00000027933	Ints3	integrator complex subunit 3
chr5	112848284	112848618	335	*	3' UTR	5	112848178	112895131	46954	2	56747	uc008yti.1	46513	ENSMUSG00000058153	Sez6l	seizure related 6 homolog like
chr2	156392825	156393420	596	*	3' UTR	2	156373312	156394708	21397	1	68295	uc008nnp.2	19513	ENSMUSG00000027628	Aar2	AAR2 splicing factor homolog
chr19	29386991	29387395	405	*	3' UTR	19	29326318	29387570	61253	1	16452	uc008hdb.1	60673	ENSMUSG00000024789	Jak2	Janus kinase 2
chr11	115042069	115042248	180	*	3' UTR	11	115024655	115042492	17838	1	26941	uc007mgp.1	17414	ENSMUSG00000020733	Slc9a3r1	solute carrier family 9 (sodium/hydrogen exchanger), member 3 regulator 1
chr15	76006086	76006352	267	*	Exon	15	76001404	76026140	24737	2	18810	uc007wir.2	19788	ENSMUSG00000022565	Plec	plectin
chr15	93330524	93330748	225	*	3' UTR	15	93329545	93349867	20323	2	106042	uc007xja.1	19119	ENSMUSG00000036158	Prickle1	prickle planar cell polarity protein 1
chr2	22548973	22549203	231	*	3' UTR	2	22477847	22549397	71551	1	14417	uc008ink.1	71126	ENSMUSG00000026787	Gad2	glutamic acid decarboxylase 2
chr2	162871003	162871419	417	*	3' UTR	2	162843208	162871871	28664	1	245866	uc008nsj.1	27795	ENSMUSG00000017858	Ift52	intraflagellar transport 52
chr11	55064190	55064676	487	*	3' UTR	11	55064112	55125759	61648	2	245827	uc007izf.1	61083	ENSMUSG00000055333	Fat2	FAT atypical cadherin 2
chr1	39428982	39429266	285	*	3' UTR	1	39428342	39535592	107251	2	54610	uc007atg.2	106326	ENSMUSG00000003134	Tbc1d8	TBC1 domain family, member 8
chrX	106200801	106201240	440	*	Exon	20	106199876	106208719	8844	2	50887	uc009ucs.1	7479	ENSMUSG00000031245	Hmgn5	high-mobility group nucleosome binding domain 5
chr15	85293356	85293626	271	*	3' UTR	15	85166811	85294266	127456	1	54138	uc007xdd.1	126545	ENSMUSG00000016541	Atxn10	ataxin 10
chr1	135808872	135808996	125	*	3' UTR	1	135806882	135817978	11097	2	116847	uc007crc.2	8982	ENSMUSG00000041577	Prelp	proline arginine-rich end leucine-rich repeat
chr4	19528437	19528617	181	*	Exon	4	19502214	19534079	31866	1	66302	uc008sca.2	26223	ENSMUSG00000028229	Rmdn1	regulator of microtubule dynamics 1
chr8	125390783	125391158	376	*	3' UTR	8	125372274	125391297	19024	1	12555	uc009ntv.1	18509	ENSMUSG00000031962	Cdh15	cadherin 15
chr11	78354903	78355097	195	*	3' UTR	11	78349938	78354974	5037	1	55978	uc007kjs.1	4965	ENSMUSG00000001105	Ift20	intraflagellar transport 20
chr7	52085641	52085915	275	*	3' UTR	7	52071740	52096179	24440	1	100328588	uc009gqx.2	13901	ENSMUSG00000074141	Il4i1b	interleukin 4 induced 1B
chr2	26491342	26491986	645	*	3' UTR	2	26483977	26492017	8041	1	56279	uc012bsn.1	7365	ENSMUSG00000036186	Fam69b	family with sequence similarity 69, member B
chr17	31983026	31983334	309	*	3' UTR	17	31981195	31992737	11543	2	17691	uc008bvr.1	9403	ENSMUSG00000024042	Sik1	salt inducible kinase 1
chr4	153335708	153335961	254	*	3' UTR	4	153331346	153336033	4688	1	97159	uc008wau.2	4362	ENSMUSG00000047613	A430005L14Rik	RIKEN cDNA A430005L14 gene
chr17	3198503	3198719	217	*	3' UTR	17	3114972	3198859	83888	1	106583	uc008aej.2	83531	ENSMUSG00000046201	Scaf8	SR-related CTD-associated factor 8
chr17	46910957	46911247	291	*	3' UTR	17	46910856	46919605	8750	2	66229	uc008cuj.1	8358	ENSMUSG00000063888	Rpl7l1	ribosomal protein L7-like 1
chr15	23403866	23404418	553	*	Exon	15	22966218	23404173	437956	1	320865	uc007vis.1	437648	ENSMUSG00000040420	Cdh18	cadherin 18
chr3	115823603	115823818	216	*	Exon	3	115812938	115832606	19669	2	22329	uc008rbx.1	8788	ENSMUSG00000027962	Vcam1	vascular cell adhesion molecule 1
chr8	113243976	113244204	229	*	3' UTR	8	113142538	113244299	101762	1	234729	uc009nkv.1	101438	ENSMUSG00000010936	Vac14	Vac14 homolog (S. cerevisiae)
chr13	25000028	25000175	148	*	3' UTR	13	24999448	25029530	30083	2	214579	uc007pwp.2	29355	ENSMUSG00000035936	Aldh5a1	aldhehyde dehydrogenase family 5, subfamily A1
chr6	126685330	126686008	679	*	3' UTR	6	126658347	126690692	32346	2	16494	uc009dvc.2	4684	ENSMUSG00000038077	Kcna6	potassium voltage-gated channel, shaker-related, subfamily, member 6
chr5	115547623	115547813	191	*	3' UTR	5	115461533	115548799	87267	1	74585	uc008zda.1	86090	ENSMUSG00000029550	Sppl3	signal peptide peptidase 3
chr17	7160543	7160957	415	*	Exon	17	7159314	7165505	6192	2	380608	uc008aia.1	4548	ENSMUSG00000052031	Tagap1	T cell activation GTPase activating protein 1
chr17	26085158	26085318	161	*	Exon	17	26079178	26081876	2699	2	621239	uc008bcu.1	-3282	ENSMUSG00000090113	Nhlrc4	NHL repeat containing 4
chr5	76998824	76999289	466	*	3' UTR	5	76958348	76999310	40963	1	69940	uc008xuz.1	40476	ENSMUSG00000036435	Exoc1	exocyst complex component 1
chr17	36110076	36110201	126	*	3' UTR	17	36109484	36115968	6485	2	75210	uc008cjl.2	5767	ENSMUSG00000038500	Prr3	proline-rich polypeptide 3
chr11	119966169	119966342	174	*	3' UTR	11	119965265	120012665	47401	2	72055	uc007mrv.2	46323	ENSMUSG00000061306	Slc38a10	solute carrier family 38, member 10
chrX	132337556	132337681	126	*	3' UTR	20	132277231	132338007	60777	1	67298	uc009uhn.1	60325	ENSMUSG00000043384	Gprasp1	G protein-coupled receptor associated sorting protein 1
chr11	60553864	60554064	201	*	3' UTR	11	60553561	60590789	37229	2	21975	uc007jgk.1	36725	ENSMUSG00000002814	Top3a	topoisomerase (DNA) III alpha
chr12	3249907	3250201	295	*	Exon	12	3247428	3309969	62542	2	19325	uc007mwl.2	59768	ENSMUSG00000020671	Rab10	RAB10, member RAS oncogene family
chr14	32894059	32894280	222	*	3' UTR	14	32893748	32898851	5104	2	105638	uc007syc.1	4571	ENSMUSG00000021905	Dph3	diphthamine biosynthesis 3
chr11	6006725	6007381	657	*	3' UTR	11	6005695	6019360	13666	2	209586	uc007hxx.2	11979	ENSMUSG00000053838	Nudcd3	NudC domain containing 3
chr8	122481187	122481379	193	*	3' UTR	8	122434752	122481457	46706	1	22224	uc009nqn.1	46435	ENSMUSG00000031826	Usp10	ubiquitin specific peptidase 10
chr6	134973292	134973658	367	*	3' UTR	6	134961630	134973794	12165	1	67755	uc009eld.2	11662	ENSMUSG00000030204	Ddx47	DEAD (Asp-Glu-Ala-Asp) box polypeptide 47
chr1	155590784	155591064	281	*	3' UTR	1	155587483	155592598	5116	1	19734	uc007dae.2	3301	ENSMUSG00000026475	Rgs16	regulator of G-protein signaling 16
chr1	158583947	158584129	183	*	3' UTR	1	158583748	158604470	20723	2	30935	uc007dcn.2	20341	ENSMUSG00000060519	Tor3a	torsin family 3, member A
chr4	138639076	138639252	177	*	3' UTR	4	138638207	138648885	10679	2	17965	uc008vls.1	9633	ENSMUSG00000041120	Nbl1	neuroblastoma, suppression of tumorigenicity 1
chr4	134063402	134063611	210	*	Exon	4	134052893	134064725	11833	1	71904	uc008vfd.1	10509	ENSMUSG00000037348	Paqr7	progestin and adipoQ receptor family member VII
chr5	137942735	137942938	204	*	3' UTR	5	137926263	137974457	48195	2	13856	uc009acn.1	31519	ENSMUSG00000029711	Epo	erythropoietin
chr6	72382869	72383246	378	*	3' UTR	6	72382793	72389552	6760	2	232087	uc009cip.1	6306	ENSMUSG00000053907	Mat2a	methionine adenosyltransferase II, alpha
chrX	97710937	97711153	217	*	3' UTR	20	97689630	97711464	21835	1	18518	uc009tvz.2	21307	ENSMUSG00000031221	Igbp1	immunoglobulin (CD79A) binding protein 1
chr7	134562483	134562760	278	*	3' UTR	7	134376957	134776537	399581	1	233887	uc009juu.1	185526	ENSMUSG00000045598	Zfp553	zinc finger protein 553
chr10	79594432	79594866	435	*	Exon	10	79593179	79598291	5113	2	100503659	uc007gbw.1	3425	ENSMUSG00000035640	Cbarp	calcium channel, voltage-dependent, beta subunit associated regulatory protein
chr1	184398142	184398289	148	*	3' UTR	1	184397390	184447614	50225	2	12334	uc007dye.2	49325	ENSMUSG00000026509	Capn2	calpain 2
chr2	104493113	104493378	266	*	Exon	2	104430641	104505582	74942	1	228410	uc008ljz.2	62472	ENSMUSG00000027176	Cstf3	cleavage stimulation factor, 3' pre-RNA, subunit 3
chr4	11129459	11129591	133	*	Exon	4	11118501	11131926	13426	1	12448	uc008rzd.1	10958	ENSMUSG00000028212	Ccne2	cyclin E2
chr19	46963239	46963422	184	*	3' UTR	19	46961321	46984045	22725	2	76952	uc008hug.2	20623	ENSMUSG00000025041	Nt5c2	5'-nucleotidase, cytosolic II
chr6	120882623	120883111	489	*	3' UTR	6	120843137	120866838	23702	2	12122	uc009dnv.1	-15785	ENSMUSG00000004446	Bid	BH3 interacting domain death agonist
chr8	23238951	23239260	310	*	3' UTR	8	23238755	23272966	34212	2	23954	uc012gbb.1	33706	ENSMUSG00000031478	Nek3	NIMA (never in mitosis gene a)-related expressed kinase 3
chr6	54279536	54280112	577	*	3' UTR	6	54219675	54380215	160541	2	100042056	uc012eme.1	100103	ENSMUSG00000073067	9130019P16Rik	RIKEN cDNA 9130019P16 gene
chr10	40007740	40007921	182	*	3' UTR	10	40007265	40021992	14728	2	11702	uc007ews.2	14071	ENSMUSG00000075232	Amd1	S-adenosylmethionine decarboxylase 1
chr4	134082146	134082434	289	*	3' UTR	4	134081478	134088667	7190	2	76824	uc008vfh.1	6233	ENSMUSG00000046671	Mtfr1l	mitochondrial fission regulator 1-like
chr7	125832417	125832638	222	*	3' UTR	7	125832072	125849252	17181	2	56209	uc009jki.1	16614	ENSMUSG00000033917	Gde1	glycerophosphodiester phosphodiesterase 1
chr12	4247500	4248051	552	*	3' UTR	12	4247362	4344502	97141	2	17977	uc007mxr.2	96451	ENSMUSG00000020647	Ncoa1	nuclear receptor coactivator 1
chr4	147432886	147433215	330	*	3' UTR	4	147413186	147433671	20486	1	17769	uc008vtu.2	19700	ENSMUSG00000029009	Mthfr	methylenetetrahydrofolate reductase
chr11	107358870	107359117	248	*	3' UTR	11	107340842	107359350	18509	1	66997	uc007mar.1	18028	ENSMUSG00000020720	Psmd12	proteasome (prosome, macropain) 26S subunit, non-ATPase, 12
chr14	78226017	78226218	202	*	3' UTR	14	78226024	78274724	48701	2	66148	uc007usc.1	48506	ENSMUSG00000022013	Dnajc15	DnaJ heat shock protein family (Hsp40) member C15
chr11	77791757	77792193	437	*	3' UTR	11	77744445	77792542	48098	1	20370	uc007kho.1	47312	ENSMUSG00000000632	Sez6	seizure related gene 6
chr7	111459336	111459727	392	*	Exon	7	111448411	111464009	15599	2	76681	uc009ivw.1	4282	ENSMUSG00000066258	Trim12a	tripartite motif-containing 12A
chr9	28803714	28803982	269	*	3' UTR	9	28803549	29219528	415980	2	235106	uc009oqt.1	415546	ENSMUSG00000059974	Ntm	neurotrimin
chr14	76906456	76906791	336	*	3' UTR	14	76815628	76907573	91946	1	21807	uc007uri.2	90828	ENSMUSG00000022010	Tsc22d1	TSC22 domain family, member 1
chr8	109410068	109410293	226	*	5' UTR	8	109407763	109417106	9344	2	214987	uc009ngo.1	6813	ENSMUSG00000046691	Chtf8	CTF8, chromosome transmission fidelity factor 8
chr10	120701302	120701613	312	*	3' UTR	10	120700876	120731813	30938	2	74694	uc007hfl.2	30200	ENSMUSG00000052302	Tbc1d30	TBC1 domain family, member 30
chr1	90155447	90155655	209	*	3' UTR	1	90123595	90158864	35270	1	100040766	uc011wov.1	31852	ENSMUSG00000079429	Mroh2a	maestro heat-like repeat family member 2A
chr14	58309827	58310127	301	*	3' UTR	14	58260866	58364960	104095	2	50523	uc007udj.1	54833	ENSMUSG00000021959	Lats2	large tumor suppressor 2
chr8	75338560	75339127	568	*	3' UTR	8	75338498	75876455	537958	2	16795	uc009mgs.1	537328	ENSMUSG00000004383	Large1	LARGE xylosyl- and glucuronyltransferase 1
chr11	32646346	32646521	176	*	3' UTR	11	32542875	32646814	103940	1	103583	uc007ijx.1	103471	ENSMUSG00000020271	Fbxw11	F-box and WD-40 domain protein 11
chr11	101628391	101628596	206	*	3' UTR	11	101594270	101628671	34402	1	217207	uc007lpr.1	34121	ENSMUSG00000034931	Dhx8	DEAH (Asp-Glu-Ala-His) box polypeptide 8
chr7	52084925	52085349	425	*	Exon	7	52071740	52096179	24440	1	100328588	uc009gqx.2	13185	ENSMUSG00000074141	Il4i1b	interleukin 4 induced 1B
chr19	10274364	10274740	377	*	3' UTR	19	10273629	10278232	4604	2	14156	uc008gpf.1	3492	ENSMUSG00000024742	Fen1	flap structure specific endonuclease 1
chr7	51717657	51717796	140	*	Exon	7	51697857	51718714	20858	1	272381	uc009gpj.1	19800	ENSMUSG00000047085	Lrrc4b	leucine rich repeat containing 4B
chr4	98384636	98385289	654	*	3' UTR	4	98062517	98386294	323778	1	12695	uc008tuc.1	322119	ENSMUSG00000061859	Patj	PATJ, crumbs cell polarity complex component
chr15	102329015	102329170	156	*	3' UTR	15	102301063	102330490	29428	1	18521	uc007xvy.2	27952	ENSMUSG00000056851	Pcbp2	poly(rC) binding protein 2
chrX	34452734	34453087	354	*	3' UTR	20	34451267	34529514	78248	2	56526	uc009sxy.2	76427	ENSMUSG00000050379	2020-09-06	septin 6
chr5	138223162	138223503	342	*	3' UTR	5	138223134	138227929	4796	2	231803	uc009ady.1	4426	ENSMUSG00000029726	Mepce	methylphosphate capping enzyme
chr11	51630791	51631105	315	*	Exon	11	51626958	51670983	44026	2	76901	uc007iuq.1	39878	ENSMUSG00000020387	Jade2	jade family PHD finger 2
chr8	108292317	108292744	428	*	3' UTR	8	108292208	108351250	59043	2	74334	uc009nec.1	58506	ENSMUSG00000037415	Ranbp10	RAN binding protein 10
chr6	113696508	113696777	270	*	3' UTR	6	113695662	113841370	145709	2	11941	uc009dhn.1	144593	ENSMUSG00000030302	Atp2b2	ATPase, Ca++ transporting, plasma membrane 2
chr4	147248383	147248629	247	*	3' UTR	4	147247704	147278750	31047	2	170731	uc008vtg.1	30121	ENSMUSG00000029020	Mfn2	mitofusin 2
chr1	164602226	164602388	163	*	3' UTR	1	164601916	164608359	6444	2	226562	uc007dgo.1	5971	ENSMUSG00000040225	Prrc2c	proline-rich coiled-coil 2C
chr3	94252238	94252424	187	*	3' UTR	3	94247258	94252630	5373	1	78523	uc008qgj.1	4980	ENSMUSG00000028140	Mrpl9	mitochondrial ribosomal protein L9
chr12	103808220	103808492	273	*	3' UTR	12	103806793	103943079	136287	2	217837	uc007ouj.1	134587	ENSMUSG00000057963	Itpk1	inositol 1,3,4-triphosphate 5/6 kinase
chr16	22468424	22468677	254	*	3' UTR	16	22466642	22657304	190663	2	110197	uc007ysg.2	188627	ENSMUSG00000022861	Dgkg	diacylglycerol kinase, gamma
chr6	115528096	115528327	232	*	3' UTR	6	115494722	115528354	33633	1	381802	uc009diu.1	33374	ENSMUSG00000042389	Tsen2	tRNA splicing endonuclease subunit 2
chr8	72230431	72230649	219	*	3' UTR	8	72229037	72240385	11349	2	66869	uc009lxj.1	9736	ENSMUSG00000054648	Zfp869	zinc finger protein 869
chr11	101835560	101835709	150	*	3' UTR	11	101832458	101846105	13648	2	72349	uc007lqa.2	10396	ENSMUSG00000003518	Dusp3	dual specificity phosphatase 3 (vaccinia virus phosphatase VH1-related)
chr14	32072489	32072691	203	*	3' UTR	14	32064675	32073115	8441	1	104416	uc007sxh.1	7814	ENSMUSG00000021901	Bap1	Brca1 associated protein 1
chr19	42198009	42198201	193	*	3' UTR	19	42197765	42203483	5719	2	69534	uc008hnh.1	5282	ENSMUSG00000018821	Avpi1	arginine vasopressin-induced 1
chr7	31854146	31854324	179	*	3' UTR	7	31844954	31855954	11001	1	243914	uc009ghz.1	9192	ENSMUSG00000036560	Lgi4	leucine-rich repeat LGI family, member 4
chr4	49598305	49599179	875	*	3' UTR	4	49597378	49610742	13365	2	67063	uc008svx.2	11563	ENSMUSG00000039611	Tmem246	transmembrane protein 246
chr5	115258929	115259169	241	*	3' UTR	5	115258205	115263985	5781	2	66236	uc008zah.2	4816	ENSMUSG00000072694	1500011B03Rik	RIKEN cDNA 1500011B03 gene
chr9	21047737	21048541	805	*	3' UTR	9	21047361	21052887	5527	2	94226	uc009oks.2	4346	ENSMUSG00000045087	S1pr5	sphingosine-1-phosphate receptor 5
chr8	110104588	110104720	133	*	3' UTR	8	110104280	110112382	8103	2	17463	uc009nhz.2	7662	ENSMUSG00000039067	Psmd7	proteasome (prosome, macropain) 26S subunit, non-ATPase, 7
chr17	29778332	29778514	183	*	3' UTR	17	29751776	29778604	26829	1	58230	uc008btf.1	26556	ENSMUSG00000090083	Rnf8	ring finger protein 8
chr9	98254225	98254490	266	*	5' UTR	9	98187874	98268579	80706	1	74080	uc009rdg.1	66351	ENSMUSG00000032456	Nmnat3	nicotinamide nucleotide adenylyltransferase 3
chr8	87553863	87554138	276	*	3' UTR	8	87550732	87554185	3454	1	68544	uc009moy.1	3131	ENSMUSG00000041203	Trir	telomerase RNA component interacting RNase
chr9	58347023	58347218	196	*	Exon	9	58336410	58347549	11140	1	319477	uc009pwz.1	10613	ENSMUSG00000066607	Insyn1	inhibitory synaptic factor 1
chr4	104376670	104376947	278	*	Exon	4	104040165	104417447	377283	1	13131	uc008txw.1	336505	ENSMUSG00000028519	Dab1	disabled 1
chr4	147249034	147249382	349	*	3' UTR	4	147247704	147278750	31047	2	170731	uc008vtg.1	29368	ENSMUSG00000029020	Mfn2	mitofusin 2
chr9	40780945	40781509	565	*	3' UTR	9	40780881	40792444	11564	2	54698	uc012grk.1	10935	ENSMUSG00000032021	Crtam	cytotoxic and regulatory T cell molecule
chr2	26875078	26875422	345	*	3' UTR	2	26865486	26875091	9606	1	381356	uc008iwt.1	9592	ENSMUSG00000015488	Cacfd1	calcium channel flower domain containing 1
chr8	56145050	56145204	155	*	3' UTR	8	56040081	56146231	106151	1	234267	uc009lsl.2	104969	ENSMUSG00000031517	Gpm6a	glycoprotein m6a
chr11	121084179	121084387	209	*	3' UTR	11	121083903	121090579	6677	2	217370	uc007mvn.1	6192	ENSMUSG00000039294	Cybc1	cytochrome b 245 chaperone 1
chr3	90303630	90303866	237	*	3' UTR	3	90302880	90311548	8669	2	66511	uc008qcn.1	7682	ENSMUSG00000001017	Chtop	chromatin target of PRMT1
chr4	134482950	134483141	192	*	3' UTR	4	134479540	134483285	3746	1	27981	uc008vfx.1	3410	ENSMUSG00000037266	Rsrp1	arginine/serine rich protein 1
chr14	41985380	41985504	125	*	3' UTR	14	41985501	41998487	12987	2	20390	uc007tcr.2	12983	ENSMUSG00000021795	Sftpd	surfactant associated protein D
chr1	36480183	36480500	318	*	3' UTR	1	36480031	36498424	18394	2	214895	uc007aqc.1	17924	ENSMUSG00000001143	Lman2l	lectin, mannose-binding 2-like
chr8	116675913	116676099	187	*	3' UTR	8	116657479	116676205	18727	1	67528	uc009nnw.2	18434	ENSMUSG00000031767	Nudt7	nudix (nucleoside diphosphate linked moiety X)-type motif 7
chr2	127122913	127123320	408	*	3' UTR	2	127095965	127124670	28706	1	99138	uc008mfe.2	26948	ENSMUSG00000027367	Stard7	START domain containing 7
chr2	179834271	179834549	279	*	3' UTR	2	179834178	179838927	4750	2	99296	uc008oij.1	4378	ENSMUSG00000039059	Hrh3	histamine receptor H3
chr16	91509493	91509685	193	*	3' UTR	16	91485460	91510767	25308	1	15975	uc007zxn.2	24033	ENSMUSG00000022967	Ifnar1	interferon (alpha and beta) receptor 1
chr18	66140646	66140954	309	*	3' UTR	18	66140393	66162289	21897	2	70361	uc008ffn.2	21335	ENSMUSG00000041891	Lman1	lectin, mannose-binding, 1
chr1	173393715	173394023	309	*	3' UTR	1	173367692	173394724	27033	1	16456	uc007doo.1	26023	ENSMUSG00000038235	F11r	F11 receptor
chr11	76071487	76071848	362	*	3' UTR	11	76070728	76212643	141916	2	18230	uc007kfo.2	140795	ENSMUSG00000020844	Nxn	nucleoredoxin
chr12	52709919	52710214	296	*	3' UTR	12	52709528	52792901	83374	2	94186	uc007nmt.2	82687	ENSMUSG00000020954	Strn3	striatin, calmodulin binding protein 3
chr19	4932388	4932623	236	*	Exon	19	4931855	4943092	11238	2	240518	uc008gbs.2	10469	ENSMUSG00000024901	Peli3	pellino 3
chr11	30017758	30017899	142	*	Exon	11	29999395	30119772	120378	2	20742	uc007ihs.1	101873	ENSMUSG00000020315	Sptbn1	spectrin beta, non-erythrocytic 1
chr4	141024265	141024605	341	*	3' UTR	4	141023805	141050313	26509	2	56381	uc008vom.1	25708	ENSMUSG00000040761	Spen	spen family transcription repressor
chr15	79748037	79748375	339	*	3' UTR	15	79746237	79763076	16840	2	52609	uc007wuv.1	14701	ENSMUSG00000053411	Cbx7	chromobox 7
chr4	132621515	132622074	560	*	Exon	4	132567421	132622192	54772	1	230793	uc008vcc.1	54094	ENSMUSG00000037692	Ahdc1	AT hook, DNA binding motif, containing 1
chr10	74454357	74454676	320	*	Exon	10	74429976	74478622	48647	1	14687	uc007fpt.1	24381	ENSMUSG00000040009	Gnaz	guanine nucleotide binding protein, alpha z subunit
chr4	150012310	150012484	175	*	Exon	4	150003505	150026283	22779	2	242773	uc008vxt.1	13799	ENSMUSG00000039838	Slc45a1	solute carrier family 45, member 1
chr2	33585492	33585730	239	*	3' UTR	2	33585476	33743466	157991	2	72543	uc008jib.1	157736	ENSMUSG00000038740	Mvb12b	multivesicular body subunit 12B
chr19	9092167	9092367	201	*	Exon	19	9063774	9093685	29912	1	66395	uc008goj.1	28393	ENSMUSG00000069833	Ahnak	AHNAK nucleoprotein (desmoyokin)
chr15	89202069	89202560	492	*	3' UTR	15	89186153	89203259	17107	1	52683	uc007xgg.2	15916	ENSMUSG00000008690	Ncaph2	non-SMC condensin II complex, subunit H2
chr19	3510816	3511015	200	*	3' UTR	19	3454928	3575749	120822	2	52036	uc008fwk.2	64734	ENSMUSG00000024908	Ppp6r3	protein phosphatase 6, regulatory subunit 3
chr16	87733155	87733354	200	*	3' UTR	16	87699199	87733591	34393	1	12013	uc007zuq.1	33956	ENSMUSG00000025612	Bach1	BTB and CNC homology 1, basic leucine zipper transcription factor 1
chr9	75245789	75246016	228	*	5' UTR	9	75234708	75257166	22459	2	50772	uc009qsd.1	11150	ENSMUSG00000042688	Mapk6	mitogen-activated protein kinase 6
chr5	30925876	30926142	267	*	3' UTR	5	30890543	30927643	37101	1	16527	uc008wvr.1	35333	ENSMUSG00000049265	Kcnk3	potassium channel, subfamily K, member 3
chr5	151794169	151794360	192	*	Exon	5	151755182	151796392	41211	1	16591	uc009aul.2	38987	ENSMUSG00000058488	Kl	klotho
chr9	110287739	110288001	263	*	3' UTR	9	110287593	110291155	3563	2	104831	uc012hbi.1	3154	ENSMUSG00000036057	Ptpn23	protein tyrosine phosphatase, non-receptor type 23
chr3	115730566	115731106	541	*	3' UTR	3	115710367	115731934	21568	1	58193	uc008rbu.2	20199	ENSMUSG00000027963	Extl2	exostoses (multiple)-like 2
chr4	139204403	139204603	201	*	3' UTR	4	139178809	139205606	26798	1	212647	uc012dnu.1	25594	ENSMUSG00000028737	Aldh4a1	aldehyde dehydrogenase 4 family, member A1
chr7	88036376	88036709	334	*	3' UTR	7	88035609	88046155	10547	2	71968	uc009ibk.2	9446	ENSMUSG00000025722	Wdr73	WD repeat domain 73
chr1	72682022	72682291	270	*	3' UTR	1	72629825	72683364	53540	1	54380	uc007bks.2	52197	ENSMUSG00000039354	Smarcal1	SWI/SNF related matrix associated, actin dependent regulator of chromatin, subfamily a-like 1
chr2	166924874	166925003	130	*	Exon	2	166890793	166890858	66	1	100217443	uc012cjm.1	34081	NA	Snord12	small nucleolar RNA, C/D box 12
chr2	90751033	90751385	353	*	3' UTR	2	90750870	90757753	6884	2	66461	uc008ktu.1	6368	ENSMUSG00000063235	Ptpmt1	protein tyrosine phosphatase, mitochondrial 1
chr11	72854444	72854786	343	*	3' UTR	11	72832510	72855567	23058	1	55984	uc007jzt.1	21934	ENSMUSG00000020785	Camkk1	calcium/calmodulin-dependent protein kinase kinase 1, alpha
chr11	87428223	87428495	273	*	3' UTR	11	87405719	87429798	24080	1	170749	uc007ktz.1	22504	ENSMUSG00000018401	Mtmr4	myotubularin related protein 4
chr15	37350790	37351079	290	*	Exon	15	37295930	37389137	93208	2	52589	uc007vng.2	38058	ENSMUSG00000051359	Ncald	neurocalcin delta
chr5	125018570	125018876	307	*	3' UTR	5	125002873	125019669	16797	1	67848	uc008zqc.2	15697	ENSMUSG00000029389	Ddx55	DEAD (Asp-Glu-Ala-Asp) box polypeptide 55
chr14	20631201	20631438	238	*	3' UTR	14	20630624	20643045	12422	2	68045	uc007siv.1	11607	ENSMUSG00000021807	Rtraf	RNA transcription, translation and transport factor
chr11	78155660	78155894	235	*	3' UTR	11	78141924	78156278	14355	1	276846	uc007kiz.1	13736	ENSMUSG00000041958	Pigs	phosphatidylinositol glycan anchor biosynthesis, class S
chr3	115730117	115730504	388	*	3' UTR	3	115710367	115731934	21568	1	58193	uc008rbu.2	19750	ENSMUSG00000027963	Extl2	exostoses (multiple)-like 2
chr4	131457049	131457209	161	*	3' UTR	4	131429554	131457640	28087	1	57317	uc008vaf.2	27495	ENSMUSG00000028911	Srsf4	serine/arginine-rich splicing factor 4
chr7	26029608	26029803	196	*	Exon	7	26027579	26035777	8199	2	13875	uc009frz.2	5974	ENSMUSG00000040857	Erf	Ets2 repressor factor
chr1	164148894	164149058	165	*	3' UTR	1	163912587	164225769	313183	2	103967	uc007dfz.1	76711	ENSMUSG00000040265	Dnm3	dynamin 3
chr12	78576743	78576905	163	*	3' UTR	12	78339112	78576974	237863	1	53618	uc007nyy.1	237631	ENSMUSG00000021065	Fut8	fucosyltransferase 8
chr9	107440325	107440933	609	*	3' UTR	9	107436276	107440987	4712	1	56395	uc009rlk.1	4049	ENSMUSG00000010045	Tmem115	transmembrane protein 115
chr15	73401750	73402094	345	*	3' UTR	15	73342990	73402672	59683	1	105841	uc007wce.1	58760	ENSMUSG00000036661	Dennd3	DENN/MADD domain containing 3
chr6	122268332	122268596	265	*	3' UTR	6	122267749	122273831	6083	2	13619	uc012esf.1	5235	ENSMUSG00000040669	Phc1	polyhomeotic 1
chr11	49985235	49985408	174	*	3' UTR	11	49944862	49986287	41426	1	76795	uc007irq.1	40373	ENSMUSG00000036644	Tbc1d9b	TBC1 domain family, member 9B
chr1	173271046	173271250	205	*	Exon	1	173259276	173272632	13357	1	21945	uc007dnx.2	11770	ENSMUSG00000013973	Dedd	death effector domain-containing
chr1	59696400	59696806	407	*	3' UTR	1	59696278	59727678	31401	2	22218	uc007bdx.1	30872	ENSMUSG00000026021	Sumo1	small ubiquitin-like modifier 1
chr1	171864020	171864411	392	*	3' UTR	1	171859070	171864784	5715	1	78465	uc007dlo.1	4950	ENSMUSG00000070532	Ccdc190	coiled-coil domain containing 190
chr18	61749492	61749671	180	*	Exon	18	61742498	61746152	3655	1	93687	uc008fcf.1	6994	ENSMUSG00000024576	Csnk1a1	casein kinase 1, alpha 1
chr9	30272449	30272631	183	*	3' UTR	9	30234914	30274311	39398	1	102607	uc009oqy.1	37535	ENSMUSG00000031993	Snx19	sorting nexin 19
chr2	91758367	91758583	217	*	3' UTR	2	91570295	91759006	188712	1	228361	uc008kwt.1	188072	ENSMUSG00000040506	Ambra1	autophagy/beclin 1 regulator 1
chr1	138164889	138165048	160	*	3' UTR	1	138164700	138179076	14377	2	67886	uc011wsz.1	14028	ENSMUSG00000041570	Camsap2	calmodulin regulated spectrin-associated protein family, member 2
chr7	116879350	116879730	381	*	3' UTR	7	116879350	116895777	16428	2	56786	uc009jec.1	16047	ENSMUSG00000031021	Tmem9b	TMEM9 domain family, member B
chr2	145711581	145711856	276	*	3' UTR	2	145611852	145713352	101501	1	74030	uc008mrv.2	99729	ENSMUSG00000001768	Rin2	Ras and Rab interactor 2
chr8	121934702	121934901	200	*	3' UTR	8	121918792	121934988	16197	1	56690	uc009npn.1	15910	ENSMUSG00000074064	Mlycd	malonyl-CoA decarboxylase
chr7	87409799	87410032	234	*	3' UTR	7	87406101	87410264	4164	1	83485	uc009hzz.2	3698	ENSMUSG00000047084	Ngrn	neugrin, neurite outgrowth associated
chr17	32334102	32334394	293	*	3' UTR	17	32333219	32421068	87850	2	57261	uc008bwa.2	86674	ENSMUSG00000024002	Brd4	bromodomain containing 4
chr8	125728545	125728696	152	*	3' UTR	8	125728161	125736688	8528	2	234852	uc009nuk.2	7992	ENSMUSG00000000743	Chmp1a	charged multivesicular body protein 1A
chr17	87054538	87055406	869	*	3' UTR	17	86567125	87057259	490135	1	18754	uc008dug.2	487413	ENSMUSG00000045038	Prkce	protein kinase C, epsilon
chr7	91046768	91047489	722	*	3' UTR	7	91040510	91050042	9533	1	67943	uc009idx.2	6258	ENSMUSG00000038503	Mesd	mesoderm development LRP chaperone
chr19	9085783	9085939	157	*	Exon	19	9063774	9093685	29912	1	66395	uc008goj.1	22009	ENSMUSG00000069833	Ahnak	AHNAK nucleoprotein (desmoyokin)
chr4	128587140	128587403	264	*	3' UTR	4	128561384	128588570	27187	1	67525	uc008uvo.1	25756	ENSMUSG00000041000	Trim62	tripartite motif-containing 62
chr2	121136837	121137273	437	*	3' UTR	2	121136297	121160313	24017	2	327655	uc008lyk.1	23040	ENSMUSG00000033526	Ppip5k1	diphosphoinositol pentakisphosphate kinase 1
chr11	3317133	3317552	420	*	3' UTR	11	3315986	3352328	36343	2	193670	uc007hsv.1	34776	ENSMUSG00000020448	Rnf185	ring finger protein 185
chr12	29551926	29552153	228	*	3' UTR	12	29436693	29552356	115664	1	380752	uc007ngb.2	115233	ENSMUSG00000036613	Eipr1	EARP complex and GARP complex interacting protein 1
chr13	43490122	43490521	400	*	3' UTR	13	43460875	43490572	29698	1	68346	uc007qfz.1	29247	ENSMUSG00000054021	Sirt5	sirtuin 5
chr5	122319035	122319288	254	*	Exon	5	122310225	122497834	187610	2	13048	uc008zkm.1	178546	ENSMUSG00000042589	Cux2	cut-like homeobox 2
chr10	77540633	77540864	232	*	3' UTR	10	77532113	77542270	10158	1	50723	uc007fxi.1	8520	ENSMUSG00000000732	Icosl	icos ligand
chr9	108477739	108477958	220	*	Exon	9	108474644	108481001	6358	2	83669	uc009rqj.1	3043	ENSMUSG00000066357	Wdr6	WD repeat domain 6
chr1	94829952	94830130	179	*	Exon	1	94830120	94847167	17048	2	100037260	uc011wpn.1	17037	ENSMUSG00000100632	9430060I03Rik	RIKEN cDNA 9430060I03 gene
chr4	129993359	129993599	241	*	3' UTR	4	129993329	130037190	43862	2	619605	uc008uze.1	43591	ENSMUSG00000028772	Zcchc17	zinc finger, CCHC domain containing 17
chr11	4838932	4839141	210	*	3' UTR	11	4838759	4848067	9309	2	380684	uc007hvm.1	8926	ENSMUSG00000020396	Nefh	neurofilament, heavy polypeptide
chr3	87662917	87663157	241	*	3' UTR	3	87662825	87689484	26660	2	94315	uc008ptb.2	26327	ENSMUSG00000004895	Prcc	papillary renal cell carcinoma (translocation-associated)
chr11	120668397	120668547	151	*	3' UTR	11	120667272	120685861	18590	2	14104	uc007mut.1	17314	ENSMUSG00000025153	Fasn	fatty acid synthase
chr14	106292202	106292846	645	*	Exon	14	106291164	106296036	4873	2	24064	uc007uxy.2	3190	ENSMUSG00000022114	Spry2	sprouty RTK signaling antagonist 2
chr10	127980739	127981288	550	*	3' UTR	10	127980621	127984800	4180	2	103284	uc007hni.1	3512	ENSMUSG00000039810	Zc3h10	zinc finger CCCH type containing 10
chr5	53257761	53257935	175	*	3' UTR	5	53225374	53257973	32600	1	52206	uc008xkw.1	32387	ENSMUSG00000029176	Anapc4	anaphase promoting complex subunit 4
chr4	68422804	68423537	734	*	3' UTR	4	68422406	68615431	193026	2	56710	uc008thw.1	191894	ENSMUSG00000028351	Brinp1	bone morphogenic protein/retinoic acid inducible neural specific 1
chr16	94914618	94914858	241	*	3' UTR	16	94791813	94917126	125314	1	13548	uc008abg.2	122805	ENSMUSG00000022897	Dyrk1a	dual-specificity tyrosine-(Y)-phosphorylation regulated kinase 1a
chr17	24546632	24546957	326	*	3' UTR	17	24488991	24547146	58156	1	27410	uc008avo.1	57641	ENSMUSG00000024130	Abca3	ATP-binding cassette, sub-family A (ABC1), member 3
chr3	137989116	137989327	212	*	Exon	3	137976250	137994098	17849	1	69117	uc008rng.1	12866	ENSMUSG00000053054	Adh6a	alcohol dehydrogenase 6A (class V)
chr17	36047420	36047646	227	*	3' UTR	17	36047330	36053314	5985	2	66973	uc008cjg.1	5668	ENSMUSG00000024436	Mrps18b	mitochondrial ribosomal protein S18B
chr7	19666117	19666373	257	*	Exon	7	19661549	19668124	6576	1	13401	uc012fax.1	4568	ENSMUSG00000030410	Dmwd	dystrophia myotonica-containing WD repeat motif
chr3	32418567	32418942	376	*	Exon	3	32409472	32419755	10284	1	67778	uc008owf.2	9095	ENSMUSG00000027667	Zfp639	zinc finger protein 639
chr18	24162767	24163195	429	*	3' UTR	18	24148135	24163872	15738	1	22694	uc008egk.1	14632	ENSMUSG00000063281	Zfp35	zinc finger protein 35
chr8	122480692	122480878	187	*	3' UTR	8	122434752	122481457	46706	1	22224	uc009nqn.1	45940	ENSMUSG00000031826	Usp10	ubiquitin specific peptidase 10
chr4	131742650	131742866	217	*	3' UTR	4	131740831	131768171	27341	2	213541	uc008vas.2	25305	ENSMUSG00000040025	Ythdf2	YTH N6-methyladenosine RNA binding protein 2
chr15	63761315	63761566	252	*	3' UTR	15	63760649	63829524	68876	2	223601	uc007vze.2	67958	ENSMUSG00000022378	Fam49b	family with sequence similarity 49, member B
chr8	112248229	112248582	354	*	3' UTR	8	112229449	112248832	19384	1	75871	uc009njb.1	18780	ENSMUSG00000031728	Zfp821	zinc finger protein 821
chr18	85116833	85116974	142	*	3' UTR	18	85104417	85150784	46368	1	50764	uc008fux.1	12416	ENSMUSG00000034391	Fbxo15	F-box protein 15
chr11	8332049	8332198	150	*	3' UTR	11	8331655	8368506	36852	2	319939	uc007hzj.1	36308	ENSMUSG00000020422	Tns3	tensin 3
chr11	60527240	60527468	229	*	3' UTR	11	60513192	60527690	14499	1	16897	uc007jge.2	14048	ENSMUSG00000020536	Llgl1	LLGL1 scribble cell polarity complex component
chr10	80330908	80331302	395	*	3' UTR	10	80318020	80331453	13434	1	73218	uc007gfc.1	12888	ENSMUSG00000035206	Sppl2b	signal peptide peptidase like 2B
chr16	90904502	90904872	371	*	3' UTR	16	90826964	90905130	78167	1	70967	uc007zwp.2	77538	ENSMUSG00000039903	Eva1c	eva-1 homolog C (C. elegans)
chr5	131352169	131352430	262	*	3' UTR	5	131350821	131783392	432572	2	212996	uc008zuq.1	430962	ENSMUSG00000034040	Galnt17	polypeptide N-acetylgalactosaminyltransferase 17
chr12	88504761	88504960	200	*	3' UTR	12	88488115	88505673	17559	1	14874	uc007oil.1	16646	ENSMUSG00000021033	Gstz1	glutathione transferase zeta 1 (maleylacetoacetate isomerase)
chr1	89346655	89347091	437	*	3' UTR	1	89223573	89347385	123813	1	227331	uc007bwr.2	123082	ENSMUSG00000048000	Gigyf2	GRB10 interacting GYF protein 2
chr15	95773865	95774047	183	*	Exon	15	95621274	95805182	183909	1	105722	uc007xju.1	152591	ENSMUSG00000064210	Ano6	anoctamin 6
chr10	62002176	62002450	275	*	3' UTR	10	62001374	62041205	39832	2	72320	uc007fhj.1	38755	ENSMUSG00000036955	Kif1bp	KIF1 binding protein
chr6	113444021	113444575	555	*	3' UTR	6	113444089	113451812	7724	2	210673	uc009dgp.1	7237	ENSMUSG00000045009	Prrt3	proline-rich transmembrane protein 3
chr3	90056333	90056510	178	*	3' UTR	3	90052114	90057534	5421	1	30791	uc012csu.1	4219	ENSMUSG00000052310	Slc39a1	solute carrier family 39 (zinc transporter), member 1
chrX	147080257	147081149	893	*	Exon	20	147079846	147090157	10312	2	56191	uc009uop.1	9008	ENSMUSG00000025272	Tro	trophinin
chr5	124512207	124512456	250	*	3' UTR	5	124511866	124545807	33942	2	56325	uc008zou.1	33351	ENSMUSG00000029408	Abcb9	ATP-binding cassette, sub-family B (MDR/TAP), member 9
chr7	31232854	31233003	150	*	3' UTR	7	31232785	31242534	9750	2	243911	uc009gel.1	9531	ENSMUSG00000036915	Kirrel2	kirre like nephrin family adhesion molecule 2
chr1	135937199	135937395	197	*	Exon	1	135934092	135944854	10763	1	14264	uc007crd.1	3107	ENSMUSG00000041559	Fmod	fibromodulin
chr8	90304350	90304686	337	*	Exon	8	90185709	90483494	297786	2	94187	uc009mqv.1	178808	ENSMUSG00000045333	Zfp423	zinc finger protein 423
chr11	69638488	69638627	140	*	3' UTR	11	69636625	69648351	11727	2	216856	uc007jrw.1	9724	ENSMUSG00000051790	Nlgn2	neuroligin 2
chr6	58884195	58884397	203	*	3' UTR	6	58883530	58974496	90967	2	58909	uc009cdi.1	90099	ENSMUSG00000037709	Fam13a	family with sequence similarity 13, member A
chr5	105646008	105646244	237	*	3' UTR	5	105544786	105722718	177933	2	17472	uc012eaf.1	76474	ENSMUSG00000079363	Gbp4	guanylate binding protein 4
chr3	95792941	95793227	287	*	Exon	3	95792763	95799762	7000	2	67220	uc008qlx.1	6535	ENSMUSG00000015745	Plekho1	pleckstrin homology domain containing, family O member 1
chr2	27618186	27618468	283	*	3' UTR	2	27532721	27618839	86119	1	20181	uc008ixs.1	85465	ENSMUSG00000015846	Rxra	retinoid X receptor alpha
chr5	114038218	114038476	259	*	3' UTR	5	113919467	114039679	120213	1	320916	uc008yyi.2	118751	ENSMUSG00000063430	Wscd2	WSC domain containing 2
chr13	54840707	54841066	360	*	Exon	13	54838034	54851030	12997	2	26913	uc007qpa.1	9964	ENSMUSG00000069227	Gprin1	G protein-regulated inducer of neurite outgrowth 1
chr3	87797300	87797478	179	*	Exon	3	87791453	87804278	12826	2	12032	uc008pto.2	6800	ENSMUSG00000004892	Bcan	brevican
chr5	93470436	93470860	425	*	3' UTR	5	93470149	93474048	3900	2	78088	uc008ydw.1	3188	ENSMUSG00000045314	Sowahb	sosondowah ankyrin repeat domain family member B
chr4	41062124	41062467	344	*	3' UTR	4	41061460	41071372	9913	2	230082	uc008sii.1	8905	ENSMUSG00000028430	Nol6	nucleolar protein family 6 (RNA-associated)
chr7	51718146	51718316	171	*	3' UTR	7	51697857	51718714	20858	1	272381	uc009gpj.1	20289	ENSMUSG00000047085	Lrrc4b	leucine rich repeat containing 4B
chr17	31254715	31254895	181	*	3' UTR	17	31194639	31254926	60288	1	11307	uc008buj.2	60076	ENSMUSG00000024030	Abcg1	ATP binding cassette subfamily G member 1
chrX	99286839	99287042	204	*	3' UTR	20	99044724	99287394	242671	1	100042480	uc012hmz.1	242115	ENSMUSG00000079481	Nhsl2	NHS-like 2
chr2	19315953	19316147	195	*	3' UTR	2	19293263	19316597	23335	1	76467	uc008imf.1	22690	ENSMUSG00000023094	Msrb2	methionine sulfoxide reductase B2
chr15	33613762	33614050	289	*	3' UTR	15	33613630	33617638	4009	2	239364	uc007vld.1	3588	ENSMUSG00000038984	Tspyl5	testis-specific protein, Y-encoded-like 5
chr8	37630882	37631056	175	*	3' UTR	8	37630793	37676997	46205	2	50768	uc009llq.2	45941	ENSMUSG00000031523	Dlc1	deleted in liver cancer 1
chr6	76831694	76831891	198	*	3' UTR	6	76831631	77929661	1098031	2	12386	uc009cjq.2	1097770	ENSMUSG00000063063	Ctnna2	catenin (cadherin associated protein), alpha 2
chr10	79798790	79799159	370	*	3' UTR	10	79792915	79799186	6272	1	70335	uc007gct.1	5875	ENSMUSG00000035504	Reep6	receptor accessory protein 6
chr11	103194026	103194273	248	*	3' UTR	11	103192814	103201035	8222	2	544817	uc007luc.1	6762	ENSMUSG00000034255	Arhgap27	Rho GTPase activating protein 27
chr9	21158307	21159046	740	*	3' UTR	9	21125163	21159472	34310	1	68682	uc009okz.2	33144	ENSMUSG00000057193	Slc44a2	solute carrier family 44, member 2
chr3	40872419	40872649	231	*	3' UTR	3	40870248	40886968	16721	2	70804	uc008pce.2	14319	ENSMUSG00000049940	Pgrmc2	progesterone receptor membrane component 2
chr1	95214647	95214842	196	*	3' UTR	1	95206014	95239365	33352	2	269224	uc007cdt.2	24523	ENSMUSG00000026274	Pask	PAS domain containing serine/threonine kinase
chr15	51794755	51794876	122	*	3' UTR	15	51794150	51823306	29157	2	19357	uc007vrd.2	28430	ENSMUSG00000022314	Rad21	RAD21 cohesin complex component
chr3	105789816	105790015	200	*	3' UTR	3	105776720	105790341	13622	1	12659	uc008qvq.1	13096	ENSMUSG00000074340	Ovgp1	oviductal glycoprotein 1
chr16	11075532	11075655	124	*	Exon	16	11075004	11134625	59622	2	106200	uc007yet.1	58970	ENSMUSG00000022498	Txndc11	thioredoxin domain containing 11
chr11	5615925	5616247	323	*	Exon	11	5613420	5641179	27760	2	72046	uc007hwu.1	24932	ENSMUSG00000049680	Urgcp	upregulator of cell proliferation
chr5	138634465	138634687	223	*	3' UTR	5	138628763	138635122	6360	1	66455	uc009aez.1	5702	ENSMUSG00000036968	Cnpy4	canopy FGF signaling regulator 4
chr5	138898499	138898657	159	*	3' UTR	5	138882704	138901922	19219	1	72154	uc009afo.2	15795	ENSMUSG00000036898	Zfp157	zinc finger protein 157
chr1	6264971	6265204	234	*	3' UTR	1	6204743	6266185	61443	1	12421	uc007afr.2	60228	ENSMUSG00000025907	Rb1cc1	RB1-inducible coiled-coil 1
chr2	84605554	84605674	121	*	3' UTR	2	84605517	84614997	9481	2	12258	uc008kjd.2	9323	ENSMUSG00000023224	Serping1	serine (or cysteine) peptidase inhibitor, clade G, member 1
chr12	10401785	10402123	339	*	3' UTR	12	10397586	10402368	4783	1	105014	uc007nar.2	4199	ENSMUSG00000020621	Rdh14	retinol dehydrogenase 14 (all-trans and 9-cis)
chr15	84773120	84773339	220	*	3' UTR	15	84753858	84773393	19536	1	18141	uc007xcq.1	19262	ENSMUSG00000016619	Nup50	nucleoporin 50
chr9	73328585	73328798	214	*	3' UTR	9	73327231	73781374	454144	2	208898	uc009qrb.1	452576	ENSMUSG00000062151	Unc13c	unc-13 homolog C
chr2	76221542	76221736	195	*	3' UTR	2	76208041	76221824	13784	1	241490	uc008kez.1	13501	ENSMUSG00000042369	Rbm45	RNA binding motif protein 45
chr17	74787638	74787864	227	*	3' UTR	17	74738327	74790453	52127	1	50850	uc008dnz.2	49311	ENSMUSG00000024068	Spast	spastin
chr3	94201284	94201759	476	*	3' UTR	3	94176748	94202161	25414	1	19885	uc008qfy.2	24536	ENSMUSG00000028150	Rorc	RAR-related orphan receptor gamma
chr10	79520282	79520413	132	*	Exon	10	79519759	79563932	44174	2	216161	uc007gbm.1	43519	ENSMUSG00000035673	Sbno2	strawberry notch 2
chr19	17474140	17474405	266	*	3' UTR	19	17468533	17475839	7307	1	54391	uc008gxo.2	5607	ENSMUSG00000024712	Rfk	riboflavin kinase
chr8	86135197	86135468	272	*	3' UTR	8	86132074	86135802	3729	1	81489	uc009mkp.2	3123	ENSMUSG00000005483	Dnajb1	DnaJ heat shock protein family (Hsp40) member B1
chr19	4425904	4426132	229	*	3' UTR	19	4425457	4439424	13968	2	11854	uc008gaa.1	13292	ENSMUSG00000041845	Rhod	ras homolog family member D
chr19	42665635	42665812	178	*	3' UTR	19	42593295	42666746	73452	1	52013	uc008hnq.1	72340	ENSMUSG00000025184	R3hcc1l	R3H domain and coiled-coil containing 1 like
chr18	80408221	80408465	245	*	5' UTR	18	80403537	80409471	5935	1	27366	uc008fsn.1	4684	ENSMUSG00000057130	Txnl4a	thioredoxin-like 4A
chr3	102982315	102982544	230	*	3' UTR	3	102975634	102983077	7444	1	68183	uc008qsu.1	6681	ENSMUSG00000005687	Bcas2	breast carcinoma amplified sequence 2
chr6	90963044	90963408	365	*	3' UTR	6	90963061	91025969	62909	2	54563	uc012epb.1	62561	ENSMUSG00000030091	Nup210	nucleoporin 210
chr14	68705453	68705667	215	*	3' UTR	14	68701941	68705794	3854	1	18039	uc007uln.1	3512	ENSMUSG00000022055	Nefl	neurofilament, light polypeptide
chr10	13234899	13235243	345	*	3' UTR	10	13220834	13235284	14451	1	66848	uc007ekv.1	14065	ENSMUSG00000019810	Fuca2	fucosidase, alpha-L- 2, plasma
chr10	57225070	57225262	193	*	Exon	10	57206191	57232949	26759	1	15500	uc007fck.2	18879	ENSMUSG00000019878	Hsf2	heat shock factor 2
chr5	149316927	149317495	569	*	3' UTR	5	149316207	149364364	48158	2	24109	uc009aou.1	46869	ENSMUSG00000001687	Ubl3	ubiquitin-like 3
chr1	79431710	79431886	177	*	3' UTR	1	79431244	79436665	5422	2	20254	uc007bqr.1	4779	ENSMUSG00000050711	Scg2	secretogranin II
chr10	57956447	57956696	250	*	Exon	10	57909600	57956902	47303	1	19386	uc007fdd.1	46847	ENSMUSG00000003226	Ranbp2	RAN binding protein 2
chr2	154698312	154698449	138	*	3' UTR	2	154616846	154873476	256631	1	19383	uc008nju.2	81466	ENSMUSG00000027593	Raly	hnRNP-associated with lethal yellow
chr13	94964105	94964484	380	*	3' UTR	13	94827751	94965364	137614	1	218454	uc007rlp.1	136354	ENSMUSG00000045312	Lhfpl2	lipoma HMGIC fusion partner-like 2
chr5	134624134	134624369	236	*	3' UTR	5	134623928	134652637	28710	2	94254	uc008zvc.2	28268	ENSMUSG00000061979	Rcc1l	reculator of chromosome condensation 1 like
chr19	39028147	39028436	290	*	Exon	19	39005480	39042767	37288	1	15201	uc008hjt.1	22667	ENSMUSG00000025001	Hells	helicase, lymphoid specific
chr11	116847203	116847323	121	*	3' UTR	11	116780177	116848258	68082	1	268510	uc007mmu.1	67026	ENSMUSG00000043857	Mgat5b	mannoside acetylglucosaminyltransferase 5, isoenzyme B
chr5	124940256	124940463	208	*	Exon	5	124933164	124941131	7968	1	76167	uc008zpy.1	7092	ENSMUSG00000029402	Snrnp35	small nuclear ribonucleoprotein 35 (U11/U12)
chr1	157049382	157049568	187	*	3' UTR	1	157005833	157050647	44815	1	58244	uc007dbb.1	43549	ENSMUSG00000026470	Stx6	syntaxin 6
chr1	179380033	179380233	201	*	3' UTR	1	179372538	179380897	8360	1	30928	uc007dul.1	7495	ENSMUSG00000063659	Zbtb18	zinc finger and BTB domain containing 18
chr8	23898886	23899355	470	*	3' UTR	8	23897826	23916126	18301	2	64933	uc009ldy.2	16771	ENSMUSG00000031539	Ap3m2	adaptor-related protein complex 3, mu 2 subunit
chr6	34346636	34346923	288	*	3' UTR	6	34334247	34346949	12703	1	67861	uc009bhb.1	12389	ENSMUSG00000061758	Akr1b10	aldo-keto reductase family 1, member B10 (aldose reductase)
chr5	82224381	82224733	353	*	3' UTR	5	81449596	82224755	775160	1	319387	uc008xwn.1	774785	ENSMUSG00000037605	Adgrl3	adhesion G protein-coupled receptor L3
chr1	95404485	95404627	143	*	3' UTR	1	95375570	95406309	30740	1	18000	uc007cea.2	28915	ENSMUSG00000026276	2020-09-02	septin 2
chr9	121383833	121383976	144	*	3' UTR	9	121206652	121384036	177385	1	67095	uc009sdc.1	177181	ENSMUSG00000032536	Trak1	trafficking protein, kinesin binding 1
chr5	94975219	94975600	382	*	3' UTR	5	94806365	94813359	6995	1	100554	uc008yel.1	168854	ENSMUSG00000073497	AA792892	expressed sequence AA792892
chr17	5344184	5344374	191	*	3' UTR	17	4995074	5347656	352583	1	239985	uc008aey.1	349110	ENSMUSG00000069729	Arid1b	AT rich interactive domain 1B (SWI-like)
chr6	134660827	134661109	283	*	3' UTR	6	134589530	134661202	71673	1	67774	uc012euk.1	71297	ENSMUSG00000042992	Borcs5	BLOC-1 related complex subunit 5
chr11	51935482	51935670	189	*	3' UTR	11	51912326	51936251	23926	1	19052	uc007ivb.1	23156	ENSMUSG00000020349	Ppp2ca	protein phosphatase 2 (formerly 2A), catalytic subunit, alpha isoform
chr1	135811078	135811316	239	*	Exon	1	135806882	135817978	11097	2	116847	uc007crc.2	6662	ENSMUSG00000041577	Prelp	proline arginine-rich end leucine-rich repeat
chr6	35218003	35218289	287	*	3' UTR	6	35217953	35258126	40174	2	243755	uc009bip.2	39837	ENSMUSG00000029843	Slc13a4	solute carrier family 13 (sodium/sulfate symporters), member 4
chr11	109351551	109351763	213	*	5' UTR	11	109334688	109434643	99956	1	74008	uc007mcn.1	16863	ENSMUSG00000020604	Arsg	arylsulfatase G
chr16	22468933	22469190	258	*	3' UTR	16	22466642	22657304	190663	2	110197	uc007ysg.2	188114	ENSMUSG00000022861	Dgkg	diacylglycerol kinase, gamma
chr9	44444683	44445158	476	*	3' UTR	9	44412975	44448814	35840	1	13209	uc009pdz.2	31708	ENSMUSG00000032097	Ddx6	DEAD (Asp-Glu-Ala-Asp) box polypeptide 6
chr8	124957810	124958014	205	*	3' UTR	8	124957496	124967322	9827	2	192156	uc009nss.2	9308	ENSMUSG00000006517	Mvd	mevalonate (diphospho) decarboxylase
chr9	110768243	110768605	363	*	3' UTR	9	110768550	110782587	14038	2	20776	uc009rvb.1	13982	ENSMUSG00000049555	Tmie	transmembrane inner ear
chr13	92982039	92982216	178	*	3' UTR	13	92981836	93020028	38193	2	17686	uc007rkf.1	37812	ENSMUSG00000014850	Msh3	mutS homolog 3
chr7	50846197	50846410	214	*	Exon	7	50834956	50849080	14125	1	210105	uc009gnd.2	11241	ENSMUSG00000030469	Zfp719	zinc finger protein 719
chr13	118769524	118769833	310	*	3' UTR	13	118391127	118769835	378709	1	15165	uc007ryo.2	378397	ENSMUSG00000021730	Hcn1	hyperpolarization-activated, cyclic nucleotide-gated K+ 1
chr9	20998881	20999033	153	*	5' UTR	9	20970158	21017692	47535	1	18577	uc009oki.2	28723	ENSMUSG00000032177	Pde4a	phosphodiesterase 4A, cAMP specific
chr2	128436645	128437379	735	*	3' UTR	2	128435819	128513131	77313	2	17222	uc008mgq.2	75752	ENSMUSG00000014355	Anapc1	anaphase promoting complex subunit 1
chr19	42195726	42196101	376	*	3' UTR	19	42164925	42196521	31597	1	84095	uc008hnf.1	30801	ENSMUSG00000025178	Pi4k2a	phosphatidylinositol 4-kinase type 2 alpha
chr5	66690332	66690758	427	*	3' UTR	5	66689964	66728904	38941	2	11787	uc008xow.2	38146	ENSMUSG00000029207	Apbb2	amyloid beta (A4) precursor protein-binding, family B, member 2
chr13	55698310	55698500	191	*	3' UTR	13	55694313	55699055	4743	1	67511	uc007qrr.1	3997	ENSMUSG00000058569	Tmed9	transmembrane p24 trafficking protein 9
chr11	121478274	121478467	194	*	3' UTR	11	121313263	121478484	165222	1	108903	uc007mvy.2	165011	ENSMUSG00000039230	Tbcd	tubulin-specific chaperone d
chr2	34631186	34631730	545	*	3' UTR	2	34627610	34632049	4440	1	14828	uc008jis.2	3576	ENSMUSG00000026864	Hspa5	heat shock protein 5
chr2	119119354	119119578	225	*	Exon	2	119114478	119121223	6746	1	228545	uc008ltn.2	4876	ENSMUSG00000034216	Vps18	VPS18 CORVET/HOPS core subunit
chr4	40152895	40153099	205	*	Exon	4	40150810	40167633	16824	2	230073	uc008she.1	14534	ENSMUSG00000040296	Ddx58	DEAD (Asp-Glu-Ala-Asp) box polypeptide 58
chr2	80341368	80341555	188	*	Exon	2	80341452	80421122	79671	2	50884	uc008khm.1	79567	ENSMUSG00000027002	Nckap1	NCK-associated protein 1
chr4	115979481	115980123	643	*	Exon	4	115979367	116136788	157422	2	17776	uc008ugn.1	156665	ENSMUSG00000003810	Mast2	microtubule associated serine/threonine kinase 2
chr1	83272443	83272692	250	*	Exon	1	83252356	83275910	23555	2	77629	uc007bsp.2	3218	ENSMUSG00000026163	Sphkap	SPHK1 interactor, AKAP domain containing
chr9	15723597	15723811	215	*	Exon	9	15714637	16182675	468039	2	270120	uc009ogj.1	458864	ENSMUSG00000074505	Fat3	FAT atypical cadherin 3
chr9	75485277	75485420	144	*	3' UTR	9	75473539	75485580	12042	1	70082	uc009qsq.1	11738	ENSMUSG00000032184	Lysmd2	LysM, putative peptidoglycan-binding, domain containing 2
chr8	113494811	113494959	149	*	3' UTR	8	113443765	113496397	52633	1	20444	uc009nlk.2	51046	ENSMUSG00000031749	St3gal2	ST3 beta-galactoside alpha-2,3-sialyltransferase 2
chr19	5081343	5081657	315	*	3' UTR	19	5079337	5085477	6141	2	381199	uc008gcc.1	3820	ENSMUSG00000061451	Tmem151a	transmembrane protein 151A
chr3	78868254	78868379	126	*	3' UTR	3	78866451	78948809	82359	2	76089	uc008pnl.1	80430	ENSMUSG00000062232	Rapgef2	Rap guanine nucleotide exchange factor (GEF) 2
chr6	71934446	71934666	221	*	Exon	6	71911518	71934929	23412	1	20019	uc009chx.1	22928	ENSMUSG00000049553	Polr1a	polymerase (RNA) I polypeptide A
chr1	174124887	174125085	199	*	3' UTR	1	174078146	174126524	48379	1	98193	uc007dpu.2	46741	ENSMUSG00000026554	Dcaf8	DDB1 and CUL4 associated factor 8
chr12	16666799	16666969	171	*	3' UTR	12	16660276	16667042	6767	1	18217	uc007nbw.1	6523	ENSMUSG00000020591	Ntsr2	neurotensin receptor 2
chrX	102278479	102278684	206	*	3' UTR	20	102275114	102280525	5412	1	67683	uc009uat.1	3365	ENSMUSG00000031226	Pbdc1	polysaccharide biosynthesis domain containing 1
chr19	45100512	45100651	140	*	Exon	19	45089666	45101594	11929	1	226154	uc008hqn.2	10846	ENSMUSG00000035342	Lzts2	leucine zipper, putative tumor suppressor 2
chr2	150658581	150658702	122	*	3' UTR	2	150658251	150664514	6264	2	76192	uc008mum.2	5812	ENSMUSG00000032046	Abhd12	abhydrolase domain containing 12
chr12	73680614	73680746	133	*	3' UTR	12	73637344	73681200	43857	1	67708	uc007nvr.1	43270	ENSMUSG00000034501	Pcnx4	pecanex homolog 4
chr16	3940761	3940962	202	*	3' UTR	16	3909009	3941147	32139	1	76779	uc007xzb.1	31752	ENSMUSG00000014232	Cluap1	clusterin associated protein 1
chr19	28967368	28967495	128	*	Exon	19	28909656	28980482	70827	1	20510	uc008hcl.1	57712	ENSMUSG00000024935	Slc1a1	solute carrier family 1 (neuronal/epithelial high affinity glutamate transporter, system Xag), member 1
chr19	7026233	7026378	146	*	3' UTR	19	7016345	7026383	10039	1	12015	uc008gjn.1	9888	ENSMUSG00000024959	Bad	BCL2-associated agonist of cell death
chr9	58109877	58110285	409	*	3' UTR	9	58100971	58111016	10046	1	69106	uc009pws.2	8906	ENSMUSG00000032333	Stoml1	stomatin-like 1
chr11	77850640	77850872	233	*	3' UTR	11	77845815	77851366	5552	1	70451	uc007khu.1	4825	ENSMUSG00000020834	Dhrs13	dehydrogenase/reductase (SDR family) member 13
chr10	115922864	115923002	139	*	3' UTR	10	115922217	116018567	96351	2	72068	uc007hca.2	95565	ENSMUSG00000020166	Cnot2	CCR4-NOT transcription complex, subunit 2
chr2	130439723	130439932	210	*	3' UTR	2	130415738	130455763	40026	2	140629	uc008mji.2	15831	ENSMUSG00000027300	Ubox5	U box domain containing 5
chr10	79221317	79221515	199	*	3' UTR	10	79221260	79229666	8407	2	70294	uc007fzr.2	8151	ENSMUSG00000035890	Rnf126	ring finger protein 126
chr2	78760185	78760407	223	*	3' UTR	2	78709204	78760740	51537	1	22193	uc008kgn.1	50981	ENSMUSG00000027011	Ube2e3	ubiquitin-conjugating enzyme E2E 3
chr14	31687962	31688103	142	*	3' UTR	14	31638780	31690396	51617	1	69179	uc007svt.2	49182	ENSMUSG00000006526	Tmem110	transmembrane protein 110
chr4	154529841	154530010	170	*	3' UTR	4	154528184	154596644	68461	2	20481	uc008wcz.1	66634	ENSMUSG00000029050	Ski	ski sarcoma viral oncogene homolog (avian)
chr2	158421353	158421574	222	*	Exon	2	158436494	158441483	4990	1	22348	uc008nqk.1	-14920	ENSMUSG00000037771	Slc32a1	solute carrier family 32 (GABA vesicular transporter), member 1
chr2	56960228	56960725	498	*	3' UTR	2	56959637	56967449	7813	2	18227	uc008jrw.2	6724	ENSMUSG00000026826	Nr4a2	nuclear receptor subfamily 4, group A, member 2
chr4	132015463	132015859	397	*	3' UTR	4	132014644	132019836	5193	2	67219	uc008vbi.2	3977	ENSMUSG00000066042	Med18	mediator complex subunit 18
chr12	73884762	73885278	517	*	Exon	12	73862198	73888382	26185	1	19042	uc007nvt.2	22564	ENSMUSG00000021096	Ppm1a	protein phosphatase 1A, magnesium dependent, alpha isoform
chr18	77099459	77099583	125	*	Exon	18	77095144	77139081	43938	1	664805	uc008fqq.1	4315	ENSMUSG00000091519	Skor2	SKI family transcriptional corepressor 2
chr11	79315093	79315400	308	*	3' UTR	11	79153394	79395111	241718	1	18015	uc007kkl.1	161699	ENSMUSG00000020716	Nf1	neurofibromin 1
chr19	10274044	10274247	204	*	3' UTR	19	10273629	10278232	4604	2	14156	uc008gpf.1	3985	ENSMUSG00000024742	Fen1	flap structure specific endonuclease 1
chr1	74967105	74967317	213	*	Exon	1	74948654	74982173	33520	2	241116	uc007bnj.1	14856	ENSMUSG00000047021	Cfap65	cilia and flagella associated protein 65
chr16	28826383	28826640	258	*	3' UTR	16	28826262	28929784	103523	2	239796	uc007yvv.1	103144	ENSMUSG00000051065	Mb21d2	Mab-21 domain containing 2
chr4	132620599	132620827	229	*	Exon	4	132567421	132622192	54772	1	230793	uc008vcc.1	53178	ENSMUSG00000037692	Ahdc1	AT hook, DNA binding motif, containing 1
chr6	125111303	125111462	160	*	3' UTR	6	125095259	125111800	16542	1	320678	uc009dto.1	16044	ENSMUSG00000038271	Iffo1	intermediate filament family orphan 1
chr12	110064539	110064791	253	*	3' UTR	12	110064088	110074086	9999	2	214663	uc007pad.1	9295	ENSMUSG00000021265	Slc25a29	solute carrier family 25 (mitochondrial carrier, palmitoylcarnitine transporter), member 29
chr2	127085129	127085417	289	*	3' UTR	2	127073711	127086500	12790	1	69470	uc008mfc.1	11418	ENSMUSG00000034850	Tmem127	transmembrane protein 127
chr2	3143052	3143396	345	*	Exon	2	3031496	3145081	113586	1	269233	uc008idm.1	111556	ENSMUSG00000050530	Fam171a1	family with sequence similarity 171, member A1
chr19	6298278	6298401	124	*	Exon	19	6276896	6300096	23201	1	13660	uc008ghz.1	21382	ENSMUSG00000024772	Ehd1	EH-domain containing 1
chr14	50371204	50371406	203	*	Exon	14	50301343	50403042	101700	2	67419	uc007tkj.2	31636	ENSMUSG00000036242	Armh4	armadillo-like helical domain containing 4
chr11	75582667	75582840	174	*	3' UTR	11	75582592	75609559	26968	2	13447	uc007kev.1	26719	ENSMUSG00000020848	Doc2b	double C2, beta
chr5	92378799	92378923	125	*	Exon	5	92377930	92392094	14165	2	68098	uc008yby.1	13171	ENSMUSG00000029397	Rchy1	ring finger and CHY zinc finger domain containing 1
chr9	83674183	83674354	172	*	Exon	9	83672299	83699912	27614	2	83603	uc012gxk.1	25558	ENSMUSG00000032262	Elovl4	elongation of very long chain fatty acids (FEN1/Elo2, SUR4/Elo3, yeast)-like 4
chr16	20560618	20560803	186	*	3' UTR	16	20548676	20561676	13001	1	27406	uc007ypz.1	11942	ENSMUSG00000003234	Abcf3	ATP-binding cassette, sub-family F (GCN20), member 3
chr17	24185092	24185218	127	*	3' UTR	17	24184687	24210452	25766	2	69259	uc008auh.2	25234	ENSMUSG00000016946	Kctd5	potassium channel tetramerisation domain containing 5
chr13	45641496	45641732	237	*	3' UTR	13	45602838	45641750	38913	1	66355	uc007qha.1	38658	ENSMUSG00000000253	Gmpr	guanosine monophosphate reductase
chr11	118122536	118122723	188	*	3' UTR	11	118120967	118151558	30592	2	72344	uc011yim.1	28835	ENSMUSG00000033909	Usp36	ubiquitin specific peptidase 36
chr2	119576610	119576741	132	*	3' UTR	2	119568073	119576989	8917	1	228550	uc008luf.1	8537	ENSMUSG00000027296	Itpka	inositol 1,4,5-trisphosphate 3-kinase A
chr5	89069613	89069899	287	*	3' UTR	5	88994065	89071721	77657	1	52822	uc008xzw.1	75548	ENSMUSG00000029291	Rufy3	RUN and FYVE domain containing 3
chr5	143040472	143040692	221	*	3' UTR	5	143039435	143084706	45272	2	75104	uc009aix.1	44014	ENSMUSG00000039533	Mmd2	monocyte to macrophage differentiation-associated 2
chr11	119348020	119348185	166	*	3' UTR	11	119352661	119372779	20119	1	338371	uc007mqt.2	-4476	ENSMUSG00000039850	Endov	endonuclease V
chrX	158216520	158216704	185	*	Exon	20	158154968	158217426	62459	1	24004	uc009uua.2	61552	ENSMUSG00000043518	Rai2	retinoic acid induced 2
chr19	5603353	5603522	170	*	3' UTR	19	5603014	5609707	6694	2	81601	uc008gdy.2	6185	ENSMUSG00000024926	Kat5	K(lysine) acetyltransferase 5
chr5	17772715	17772919	205	*	3' UTR	5	17770953	17866231	95279	2	14677	uc008wns.1	93312	ENSMUSG00000057614	Gnai1	guanine nucleotide binding protein (G protein), alpha inhibiting 1
chr2	51780066	51780224	159	*	3' UTR	2	51779969	51790164	10196	2	71684	uc012bvi.1	9940	ENSMUSG00000036249	Rbm43	RNA binding motif protein 43
chr19	24169687	24169911	225	*	3' UTR	19	24168992	24248630	79639	2	21873	uc012bjq.1	78719	ENSMUSG00000024812	Tjp2	tight junction protein 2
chr9	107250372	107250619	248	*	3' UTR	9	107242971	107252014	9044	1	235599	uc009rlg.1	7401	ENSMUSG00000037977	6430571L13Rik	RIKEN cDNA 6430571L13 gene
chr18	75446405	75446608	204	*	3' UTR	18	75178426	75446620	268195	1	69190	uc008fpz.1	267979	ENSMUSG00000035765	Dym	dymeclin
chr9	55906040	55906266	227	*	3' UTR	9	55889652	55907175	17524	1	26611	uc009pss.1	16388	ENSMUSG00000032320	Rcn2	reticulocalbin 2
chr1	181557230	181557378	149	*	3' UTR	1	181476660	181557604	80945	1	226744	uc007dvo.1	80570	ENSMUSG00000038949	Cnst	consortin, connexin sorting protein
chr12	82286344	82286495	152	*	3' UTR	12	82127795	82287401	159607	1	64075	uc007obt.2	158549	ENSMUSG00000021136	Smoc1	SPARC related modular calcium binding 1
chr1	84033467	84033785	319	*	3' UTR	1	84032868	84281220	248353	2	98496	uc007bst.2	247435	ENSMUSG00000045658	Pid1	phosphotyrosine interaction domain containing 1
chr7	54441236	54441365	130	*	3' UTR	7	54441136	54444725	3590	2	381886	uc009hae.1	3360	ENSMUSG00000052303	Mrgpra6	MAS-related GPR, member A6
chr5	125497555	125498009	455	*	3' UTR	5	125497525	125505933	8409	2	20602	uc008zqu.1	7924	ENSMUSG00000029478	Ncor2	nuclear receptor co-repressor 2
chr6	91437146	91437629	484	*	3' UTR	6	91423745	91438452	14708	1	74122	uc009cyc.1	13401	ENSMUSG00000030095	Tmem43	transmembrane protein 43
chr15	98669795	98670329	535	*	Exon	15	98662100	98701614	39515	2	381022	uc007xoc.2	31285	ENSMUSG00000048154	Kmt2d	lysine (K)-specific methyltransferase 2D
chr18	31741300	31741484	185	*	3' UTR	18	31739822	31769556	29735	2	67453	uc008ehz.1	28072	ENSMUSG00000024259	Slc25a46	solute carrier family 25, member 46
chr18	80419006	80419189	184	*	3' UTR	18	80403537	80422590	19054	1	27366	uc008fso.1	15469	ENSMUSG00000057130	Txnl4a	thioredoxin-like 4A
chr9	119371983	119372200	218	*	3' UTR	9	119354041	119374636	20596	1	208194	uc009saz.2	17942	ENSMUSG00000042787	Exog	endo/exonuclease (5'-3'), endonuclease G-like
chr15	97966321	97966794	474	*	Exon	15	97965071	97976133	11063	2	78541	uc007xlx.2	9339	ENSMUSG00000048175	Asb8	ankyrin repeat and SOCS box-containing 8
chr12	117383209	117383497	289	*	3' UTR	12	117316196	117384734	68539	1	22355	uc007phf.2	67013	ENSMUSG00000011171	Vipr2	vasoactive intestinal peptide receptor 2
chr17	25398470	25398661	192	*	3' UTR	17	25397456	25410859	13404	2	22196	uc008bai.2	12198	ENSMUSG00000015120	Ube2i	ubiquitin-conjugating enzyme E2I
chr7	109148518	109148661	144	*	Exon	7	109082625	109150173	67549	1	101706	uc009ipz.1	65893	ENSMUSG00000066306	Numa1	nuclear mitotic apparatus protein 1
chr9	106561226	106561462	237	*	3' UTR	9	106561077	106587998	26922	2	21767	uc009rkk.1	26536	ENSMUSG00000040813	Tex264	testis expressed gene 264
chr2	179769021	179769227	207	*	3' UTR	2	179759692	179770166	10475	1	241846	uc008ohy.1	9329	ENSMUSG00000039108	Lsm14b	LSM family member 14B
chr8	75091471	75091630	160	*	3' UTR	8	75089097	75094947	5851	2	66818	uc009mgh.1	3317	ENSMUSG00000044600	Smim7	small integral membrane protein 7
chr10	86345821	86346176	356	*	3' UTR	10	86303955	86470687	166733	2	192188	uc007gqo.1	124511	ENSMUSG00000035459	Stab2	stabilin 2
chr6	120881836	120882134	299	*	3' UTR	6	120843137	120866838	23702	2	12122	uc009dnv.1	-14998	ENSMUSG00000004446	Bid	BH3 interacting domain death agonist
chr15	98734604	98734784	181	*	3' UTR	15	98734352	98748529	14178	2	74775	uc007xoi.1	13745	ENSMUSG00000022999	Lmbr1l	limb region 1 like
chr7	135388304	135388548	245	*	3' UTR	7	135380871	135388614	7744	1	233912	uc009jyk.1	7433	ENSMUSG00000042178	Armc5	armadillo repeat containing 5
chr15	57654742	57654963	222	*	Exon	15	57526222	57671387	145166	1	387609	uc007vsp.1	128520	ENSMUSG00000071757	Zhx2	zinc fingers and homeoboxes 2
chr10	20118198	20118352	155	*	3' UTR	10	20117810	20268134	150325	2	29863	uc007eoa.2	149782	ENSMUSG00000019990	Pde7b	phosphodiesterase 7B
chr4	56764081	56764313	233	*	3' UTR	4	56762552	56770157	7606	2	230233	uc008sxp.2	5844	ENSMUSG00000028431	Elp1	elongator complex protein 1
chr11	86583498	86583731	234	*	3' UTR	11	86582351	86621162	38812	2	67487	uc007ktc.1	37431	ENSMUSG00000018425	Dhx40	DEAH (Asp-Glu-Ala-His) box polypeptide 40
chr9	54759950	54760117	168	*	3' UTR	9	54711562	54760341	48780	1	64602	uc009prq.2	48388	ENSMUSG00000032293	Ireb2	iron responsive element binding protein 2
chr8	122686114	122686406	293	*	3' UTR	8	122638052	122689207	51156	1	234797	uc009nqu.2	48062	ENSMUSG00000031824	6430548M08Rik	RIKEN cDNA 6430548M08 gene
chr11	42445863	42446049	187	*	3' UTR	11	42233259	42446093	212835	1	14401	uc007imi.1	212604	ENSMUSG00000007653	Gabrb2	gamma-aminobutyric acid (GABA) A receptor, subunit beta 2
chr13	36071490	36071723	234	*	3' UTR	13	36070666	36209226	138561	2	380840	uc007qcj.1	137503	ENSMUSG00000046573	Lyrm4	LYR motif containing 4
chr5	37482569	37482797	229	*	Exon	5	37438671	37496198	57528	1	76071	uc008xfh.1	43898	ENSMUSG00000063646	Jakmip1	janus kinase and microtubule interacting protein 1
chr3	138565880	138566096	217	*	3' UTR	3	138405159	138567388	162230	1	56224	uc008rnp.1	160721	ENSMUSG00000028152	Tspan5	tetraspanin 5
chr12	42179500	42179751	252	*	Exon	12	42178255	42212338	34084	2	16981	uc007nln.1	32587	ENSMUSG00000036295	Lrrn3	leucine rich repeat protein 3, neuronal
chr3	78769685	78769911	227	*	Exon	3	78866451	78948809	82359	2	76089	uc008pnl.1	178898	ENSMUSG00000062232	Rapgef2	Rap guanine nucleotide exchange factor (GEF) 2
chr18	36957527	36957667	141	*	Exon	18	36953577	36959314	5738	1	66492	uc008eos.1	3950	ENSMUSG00000001383	Zmat2	zinc finger, matrin type 2
chr10	70022250	70022410	161	*	Exon	10	70020434	70055560	35127	2	70911	uc011xfx.1	33150	ENSMUSG00000037747	Phyhipl	phytanoyl-CoA hydroxylase interacting protein-like
chr4	8793476	8793920	445	*	3' UTR	4	8618068	8793956	175889	1	320790	uc008rya.1	175408	ENSMUSG00000041235	Chd7	chromodomain helicase DNA binding protein 7
chr10	74772574	74772946	373	*	3' UTR	10	74674818	74775145	100328	1	74392	uc007fqe.2	97756	ENSMUSG00000033444	Specc1l	sperm antigen with calponin homology and coiled-coil domains 1-like
chr10	40657462	40657731	270	*	3' UTR	10	40603340	40658375	55036	1	83767	uc007exi.2	54122	ENSMUSG00000019831	Wasf1	WAS protein family, member 1
chr13	68759318	68759616	299	*	3' UTR	13	68758920	69138419	379500	2	210044	uc007rcf.1	378803	ENSMUSG00000021536	Adcy2	adenylate cyclase 2
chr11	59251497	59251739	243	*	Exon	11	59220652	59263458	42807	2	67826	uc007jds.1	11719	ENSMUSG00000009894	Snap47	synaptosomal-associated protein, 47
chr17	75102224	75102604	381	*	3' UTR	17	74927635	75103113	175479	1	12211	uc008doe.1	174589	ENSMUSG00000024073	Birc6	baculoviral IAP repeat-containing 6
chr1	157122936	157123134	199	*	3' UTR	1	157122787	157264574	141788	2	19775	uc007dbf.1	141440	ENSMUSG00000026469	Xpr1	xenotropic and polytropic retrovirus receptor 1
chr6	72319062	72319353	292	*	3' UTR	6	72318043	72330462	12420	2	53620	uc009cil.2	11109	ENSMUSG00000073002	Vamp5	vesicle-associated membrane protein 5
chr13	69637101	69637434	334	*	3' UTR	13	69636837	69672742	35906	2	210106	uc007rch.2	35308	ENSMUSG00000034575	Tent4a	terminal nucleotidyltransferase 4A
chr4	123413414	123413571	158	*	3' UTR	4	123412438	123427542	15105	2	68050	uc008upv.1	13971	ENSMUSG00000023075	Akirin1	akirin 1
chr14	17262802	17263013	212	*	3' UTR	14	17197720	17263301	65582	1	21974	uc007shc.1	65082	ENSMUSG00000017485	Top2b	topoisomerase (DNA) II beta
chr8	124123731	124124024	294	*	3' UTR	8	124122603	124175833	53231	2	142682	uc009nrx.2	51809	ENSMUSG00000061410	Zcchc14	zinc finger, CCHC domain containing 14
chr9	60584997	60585212	216	*	Exon	9	60560928	60586608	25681	1	67557	uc009pzh.1	24069	ENSMUSG00000034839	Larp6	La ribonucleoprotein domain family, member 6
chr9	28803299	28803605	307	*	3' UTR	9	28803549	29219528	415980	2	235106	uc009oqt.1	415923	ENSMUSG00000059974	Ntm	neurotrimin
chr12	79944257	79944535	279	*	3' UTR	12	79943969	79962625	18657	2	73834	uc007nzj.1	18090	ENSMUSG00000021114	Atp6v1d	ATPase, H+ transporting, lysosomal V1 subunit D
chr5	121894828	121895021	194	*	3' UTR	5	121878599	121902483	23885	2	67397	uc008zjd.1	7462	ENSMUSG00000029616	Erp29	endoplasmic reticulum protein 29
chr2	156133715	156133931	217	*	3' UTR	2	156022383	156135689	113307	1	228829	uc008nmy.1	111332	ENSMUSG00000038116	Phf20	PHD finger protein 20
chr15	81971670	81971929	260	*	3' UTR	15	81958352	81972632	14281	1	76457	uc007wye.1	13318	ENSMUSG00000068114	Ccdc134	coiled-coil domain containing 134
chr9	77504518	77504650	133	*	3' UTR	9	77484539	77507929	23391	1	244923	uc009qtl.1	19979	ENSMUSG00000044938	Klhl31	kelch-like 31
chr7	28275031	28275229	199	*	3' UTR	7	28271972	28275333	3362	1	55942	uc009fwh.1	3059	ENSMUSG00000008384	Sertad1	SERTA domain containing 1
chr7	106608973	106609471	499	*	3' UTR	7	106530059	106609494	79436	1	233552	uc009ilo.1	78914	ENSMUSG00000035314	Gdpd5	glycerophosphodiester phosphodiesterase domain containing 5
chr11	120421704	120421826	123	*	3' UTR	11	120421618	120434250	12633	2	18453	uc007mti.1	12424	ENSMUSG00000025130	P4hb	prolyl 4-hydroxylase, beta polypeptide
chr2	167434185	167434678	494	*	3' UTR	2	167433139	167457505	24367	2	66589	uc008oaa.1	22827	ENSMUSG00000078923	Ube2v1	ubiquitin-conjugating enzyme E2 variant 1
chr1	93320885	93321010	126	*	Exon	1	93312559	93355905	43347	2	18627	uc007cav.1	34895	ENSMUSG00000055866	Per2	period circadian clock 2
chr17	83879222	83879528	307	*	3' UTR	17	83750271	83879699	129429	1	78798	uc008drx.2	128951	ENSMUSG00000032624	Eml4	echinoderm microtubule associated protein like 4
chr1	176989637	176989851	215	*	3' UTR	1	176989207	177009722	20516	2	24012	uc007dtg.2	19871	ENSMUSG00000026527	Rgs7	regulator of G protein signaling 7
chr1	57453327	57453608	282	*	5' UTR	1	57445088	57463518	18431	2	68736	uc007baz.2	9910	ENSMUSG00000048495	Tyw5	tRNA-yW synthesizing protein 5
chr16	21934672	21935020	349	*	3' UTR	16	21934400	21947625	13226	2	66664	uc007yrs.2	12605	ENSMUSG00000022856	Tmem41a	transmembrane protein 41a
chr6	37915730	37916137	408	*	3' UTR	6	37820811	37916289	95479	1	21848	uc009bjk.1	94919	ENSMUSG00000029833	Trim24	tripartite motif-containing 24
chr7	80920729	80921136	408	*	3' UTR	7	80885193	80921805	36613	1	100038347	uc009hrf.2	35536	ENSMUSG00000078670	Fam174b	family with sequence similarity 174, member B
chr15	87587831	87588237	407	*	3' UTR	15	87374729	87589794	215066	1	106014	uc007xee.1	213102	ENSMUSG00000054863	Fam19a5	family with sequence similarity 19, member A5
chr19	46449311	46449466	156	*	3' UTR	19	46431370	46449744	18375	1	75146	uc008htk.1	17941	ENSMUSG00000025227	Mfsd13a	major facilitator superfamily domain containing 13a
chr2	76437919	76438081	163	*	3' UTR	2	76244595	76438704	194110	1	99031	uc008kfa.1	193324	ENSMUSG00000042359	Osbpl6	oxysterol binding protein-like 6
chrX	7817559	7817916	358	*	3' UTR	20	7815794	7827612	11819	2	54632	uc009soo.1	9696	ENSMUSG00000031171	Ftsj1	FtsJ RNA methyltransferase homolog 1 (E. coli)
chr13	94964940	94965259	320	*	3' UTR	13	94827751	94965364	137614	1	218454	uc007rlp.1	137189	ENSMUSG00000045312	Lhfpl2	lipoma HMGIC fusion partner-like 2
chr11	110886428	110886677	250	*	Exon	11	110829347	110889281	59935	1	16517	uc007mdu.1	57081	ENSMUSG00000051497	Kcnj16	potassium inwardly-rectifying channel, subfamily J, member 16
chr6	48387595	48387834	240	*	3' UTR	6	48377691	48395824	18134	2	68910	uc009bue.1	7990	ENSMUSG00000068551	Zfp467	zinc finger protein 467
chr5	54509957	54510401	445	*	3' UTR	5	54389762	54512296	122535	1	116873	uc008xlq.2	120195	ENSMUSG00000039156	Stim2	stromal interaction molecule 2
chr2	180393174	180393355	182	*	3' UTR	2	180392669	180436805	44137	2	23856	uc008ojq.1	43450	ENSMUSG00000038914	Dido1	death inducer-obliterator 1
chr8	73437696	73437874	179	*	Exon	8	73429873	73441428	11556	1	270058	uc009mcd.2	7823	ENSMUSG00000019261	Map1s	microtubule-associated protein 1S
chr7	87370150	87370805	656	*	3' UTR	7	87331727	87371410	39684	1	20352	uc009hzp.1	38423	ENSMUSG00000030539	Sema4b	sema domain, immunoglobulin domain (Ig), transmembrane domain (TM) and short cytoplasmic domain, (semaphorin) 4B
chr1	130228333	130228509	177	*	3' UTR	1	130228168	130256233	28066	2	17219	uc007cln.1	27724	ENSMUSG00000026355	Mcm6	minichromosome maintenance complex component 6
chr7	16912862	16913005	144	*	3' UTR	7	16905585	16973134	67550	2	56459	uc009fhp.1	60129	ENSMUSG00000052833	Sae1	SUMO1 activating enzyme subunit 1
chr4	133912772	133913191	420	*	3' UTR	4	133912288	133928462	16175	2	56219	uc008vex.2	15271	ENSMUSG00000028838	Extl1	exostoses (multiple)-like 1
chr8	24301340	24301566	227	*	5' UTR	8	24283418	24318925	35508	2	102247	uc009leo.2	17359	ENSMUSG00000031545	Gpat4	glycerol-3-phosphate acyltransferase 4
chr13	74441271	74441396	126	*	3' UTR	13	74440569	74454774	14206	2	18570	uc007rey.2	13378	ENSMUSG00000021576	Pdcd6	programmed cell death 6
chr5	150026363	150026933	571	*	3' UTR	5	149996136	150027010	30875	1	231915	uc009apg.2	30227	ENSMUSG00000041264	Uspl1	ubiquitin specific peptidase like 1
chr8	124406275	124406455	181	*	3' UTR	8	124405046	124431586	26541	2	20539	uc009nsc.2	25131	ENSMUSG00000040010	Slc7a5	solute carrier family 7 (cationic amino acid transporter, y+ system), member 5
chr16	56007177	56007483	307	*	3' UTR	16	55973917	56009025	35109	1	271377	uc012ago.1	33260	ENSMUSG00000022601	Zbtb11	zinc finger and BTB domain containing 11
chr4	154296113	154296390	278	*	3' UTR	4	154296198	154302186	5989	2	230979	uc008wci.1	5796	ENSMUSG00000042333	Tnfrsf14	tumor necrosis factor receptor superfamily, member 14 (herpesvirus entry mediator)
chr2	37425407	37425714	308	*	3' UTR	2	37338751	37502805	164055	2	20744	uc008jmz.1	77091	ENSMUSG00000026915	Strbp	spermatid perinuclear RNA binding protein
chr17	87434454	87434690	237	*	3' UTR	17	87424901	87435148	10248	1	56724	uc008duo.2	9553	ENSMUSG00000024146	Cript	cysteine-rich PDZ-binding protein
chr4	33332540	33332746	207	*	3' UTR	4	33332398	33335762	3365	2	108767	uc008sfu.1	3016	ENSMUSG00000040128	Pnrc1	proline-rich nuclear receptor coactivator 1
chr2	90273614	90274012	399	*	3' UTR	2	90269913	90319331	49419	2	19271	uc008ksu.2	45319	ENSMUSG00000025314	Ptprj	protein tyrosine phosphatase, receptor type, J
chr2	163231950	163232267	318	*	3' UTR	2	163231558	163245206	13649	2	66680	uc008nsq.2	12939	ENSMUSG00000035399	Oser1	oxidative stress responsive serine rich 1
chr7	29344240	29344568	329	*	3' UTR	7	29343838	29383203	39366	2	70584	uc009fzh.1	38635	ENSMUSG00000030602	Pak4	p21 (RAC1) activated kinase 4
chr15	34070663	34070955	293	*	3' UTR	15	34012474	34072140	59667	1	67154	uc007vlh.1	58189	ENSMUSG00000022255	Mtdh	metadherin
chr1	95262729	95262914	186	*	3' UTR	1	95240222	95264195	23974	1	66385	uc007cdv.1	22507	ENSMUSG00000026275	Ppp1r7	protein phosphatase 1, regulatory subunit 7
chr11	102999891	103000438	548	*	3' UTR	11	102994653	103001222	6570	1	71059	uc007ltp.2	5238	ENSMUSG00000043372	Hexim2	hexamethylene bis-acetamide inducible 2
chr10	79798187	79798573	387	*	3' UTR	10	79792915	79799186	6272	1	70335	uc007gct.1	5272	ENSMUSG00000035504	Reep6	receptor accessory protein 6
chr10	19861652	19861925	274	*	3' UTR	10	19654332	19862556	208225	1	26408	uc007enm.2	207320	ENSMUSG00000071369	Map3k5	mitogen-activated protein kinase kinase kinase 5
chr6	136762606	136762847	242	*	3' UTR	6	136762175	136776737	14563	2	60321	uc009emf.2	13890	ENSMUSG00000030216	Wbp11	WW domain binding protein 11
chr10	39943462	39943654	193	*	3' UTR	10	39943052	39966785	23734	2	67239	uc007ewo.1	23131	ENSMUSG00000038510	Rpf2	ribosome production factor 2 homolog
chr12	106001654	106001841	188	*	3' UTR	12	106001324	106103286	101963	2	94040	uc007oxl.1	101445	ENSMUSG00000021097	Clmn	calmin
chr9	108366210	108366584	375	*	Exon	9	108362849	108368276	5428	1	72454	uc009rpq.2	3361	ENSMUSG00000049305	Ccdc71	coiled-coil domain containing 71
chr6	82861910	82862130	221	*	3' UTR	6	82861879	82889744	27866	2	20355	uc012ent.1	27614	ENSMUSG00000000627	Sema4f	sema domain, immunoglobulin domain (Ig), TM domain, and short cytoplasmic domain
chr11	3807367	3807578	212	*	3' UTR	11	3807025	3814667	7643	2	103710	uc007htv.1	7089	ENSMUSG00000048807	Slc35e4	solute carrier family 35, member E4
chr1	59220752	59220967	216	*	3' UTR	1	59219600	59243370	23771	2	74018	uc007bdl.2	22403	ENSMUSG00000026024	Als2	alsin Rho guanine nucleotide exchange factor
chr5	101214389	101214603	215	*	Exon	5	101191167	101227619	36453	2	191578	uc008yhz.1	13016	ENSMUSG00000035266	Helq	helicase, POLQ-like
chr6	25618988	25619148	161	*	3' UTR	6	25618523	25639980	21458	2	14763	uc009bcd.2	20832	ENSMUSG00000039904	Gpr37	G protein-coupled receptor 37
chr6	125257169	125257320	152	*	3' UTR	6	125256589	125263888	7300	2	17000	uc009duj.1	6568	ENSMUSG00000030339	Ltbr	lymphotoxin B receptor
chr5	125498313	125498453	141	*	3' UTR	5	125497525	125505933	8409	2	20602	uc008zqu.1	7480	ENSMUSG00000029478	Ncor2	nuclear receptor co-repressor 2
chr6	113316781	113317012	232	*	3' UTR	6	113316655	113326939	10285	2	101206	uc009dfn.1	9927	ENSMUSG00000048930	Tada3	transcriptional adaptor 3
chr13	49152361	49152713	353	*	Exon	13	49131671	49172033	40363	2	75607	uc007qir.2	19320	ENSMUSG00000037989	Wnk2	WNK lysine deficient protein kinase 2
chr5	74594468	74594620	153	*	3' UTR	5	74591351	74595502	4152	1	68939	uc008xtj.1	3117	ENSMUSG00000049907	Rasl11b	RAS-like, family 11, member B
chr6	70854350	70854636	287	*	3' UTR	6	70794521	70855234	60714	1	13666	uc009cgb.1	59829	ENSMUSG00000031668	Eif2ak3	eukaryotic translation initiation factor 2 alpha kinase 3
chr3	10315043	10315242	200	*	3' UTR	3	10313540	10331439	17900	2	55980	uc008opo.2	16197	ENSMUSG00000027531	Impa1	inositol (myo)-1(or 4)-monophosphatase 1
chr10	90559208	90559423	216	*	3' UTR	10	90545784	90561403	15620	1	67454	uc007gtl.1	13424	ENSMUSG00000019975	Ikbip	IKBKB interacting protein
chr11	117624181	117624440	260	*	3' UTR	11	117515603	117624753	109151	1	217351	uc007mni.1	108578	ENSMUSG00000025571	Tnrc6c	trinucleotide repeat containing 6C
chr12	11332936	11333064	129	*	3' UTR	12	11332051	11443455	111405	2	26950	uc011ykf.1	110391	ENSMUSG00000054459	Vsnl1	visinin-like 1
chr2	180810391	180810577	187	*	3' UTR	2	180810284	180869930	59647	2	16536	uc008okr.1	59353	ENSMUSG00000016346	Kcnq2	potassium voltage-gated channel, subfamily Q, member 2
chr9	4385598	4385723	126	*	3' UTR	9	4376562	4386869	10308	1	78100	uc009obm.1	9036	ENSMUSG00000041124	Msantd4	Myb/SANT-like DNA-binding domain containing 4 with coiled-coils
chr1	53403901	53404102	202	*	Exon	1	53382351	53409543	27193	2	70396	uc007aze.1	5441	ENSMUSG00000026095	Asnsd1	asparagine synthetase domain containing 1
chr11	116192862	116193134	273	*	3' UTR	11	116192018	116196668	4651	2	15223	uc007mkv.2	3534	ENSMUSG00000034227	Foxj1	forkhead box J1
chrX	152004432	152004644	213	*	3' UTR	20	152004279	152057870	53592	2	211612	uc009urw.1	53226	ENSMUSG00000041552	Ptchd1	patched domain containing 1
chr11	78103466	78103624	159	*	3' UTR	11	78075256	78104127	28872	1	72503	uc007kir.2	28210	ENSMUSG00000010277	2610507B11Rik	RIKEN cDNA 2610507B11 gene
chr18	37927931	37928103	173	*	Exon	18	37112343	38001526	889184	1	100384868	uc008eoy.1	815588	ENSMUSG00000103458	Gm37013	predicted gene, 37013
chr3	60333381	60333540	160	*	5' UTR	3	60277032	60433670	156639	1	56758	uc008pjb.1	56349	ENSMUSG00000027763	Mbnl1	muscleblind like splicing factor 1
chr12	82286619	82286841	223	*	3' UTR	12	82127795	82287401	159607	1	64075	uc007obt.2	158824	ENSMUSG00000021136	Smoc1	SPARC related modular calcium binding 1
chr6	86319560	86319783	224	*	3' UTR	6	86315677	86320052	4376	1	66488	uc009crl.1	3883	ENSMUSG00000057497	Fam136a	family with sequence similarity 136, member A
chr13	41371671	41371897	227	*	3' UTR	13	41345213	41371946	26734	1	108934	uc007qfc.2	26458	ENSMUSG00000091264	Smim13	small integral membrane protein 13
chr16	10743955	10744366	412	*	3' UTR	16	10545432	10744971	199540	1	74374	uc007yea.2	198523	ENSMUSG00000068663	Clec16a	C-type lectin domain family 16, member A
chr12	88305817	88306021	205	*	3' UTR	12	88287993	88306314	18322	1	217732	uc007oib.2	17824	ENSMUSG00000034157	Cipc	CLOCK interacting protein, circadian
chr11	95431398	95431666	269	*	3' UTR	11	95430140	95449012	18873	2	18053	uc007lam.1	17346	ENSMUSG00000000120	Ngfr	nerve growth factor receptor (TNFR superfamily, member 16)
chr6	67234016	67234238	223	*	3' UTR	6	67216973	67239296	22324	1	66870	uc009cfj.2	17043	ENSMUSG00000036371	Serbp1	serpine1 mRNA binding protein 1
chr15	80853808	80853990	183	*	Exon	15	80842711	80935449	92739	2	223701	uc007wwc.1	81459	ENSMUSG00000042292	Mkl1	MKL (megakaryoblastic leukemia)/myocardin-like 1
chr8	85795240	85795467	228	*	Exon	8	85689251	85796839	107589	1	71310	uc009mju.2	105989	ENSMUSG00000031709	Tbc1d9	TBC1 domain family, member 9
chr11	66877557	66877816	260	*	3' UTR	11	66866172	66880942	14771	1	52892	uc007jlu.1	11385	ENSMUSG00000069844	Sco1	SCO1 cytochrome c oxidase assembly protein
chr12	103157187	103157489	303	*	3' UTR	12	103157111	103196453	39343	2	110616	uc007otv.2	38964	ENSMUSG00000021189	Atxn3	ataxin 3
chr6	42268235	42268476	242	*	Exon	6	42265311	42274639	9329	2	76156	uc009bqu.2	6163	ENSMUSG00000029861	Fam131b	family with sequence similarity 131, member B
chr5	117542637	117542848	212	*	3' UTR	5	117541689	117566002	24314	2	71954	uc008zff.2	23154	ENSMUSG00000066900	Suds3	suppressor of defective silencing 3 homolog (S. cerevisiae)
chr5	26408768	26408949	182	*	3' UTR	5	26408712	26415804	7093	2	100039045	uc012dtn.1	6855	ENSMUSG00000073116	Gm10471	predicted gene 10471
chr6	113397620	113397853	234	*	3' UTR	6	113392604	113398221	5618	1	67767	uc009dge.1	5016	ENSMUSG00000051256	Jagn1	jagunal homolog 1
chr7	133833598	133833823	226	*	3' UTR	7	133832441	133839297	6857	2	75764	uc009jsh.2	5474	ENSMUSG00000059772	Slx1b	SLX1 structure-specific endonuclease subunit homolog B (S. cerevisiae)
chr11	115271982	115272175	194	*	3' UTR	11	115265066	115272227	7162	1	68572	uc007mhj.1	6916	ENSMUSG00000018858	Mrpl58	mitochondrial ribosomal protein L58
chr4	131760407	131760896	490	*	Exon	4	131740831	131768171	27341	2	213541	uc008vas.2	7275	ENSMUSG00000040025	Ythdf2	YTH N6-methyladenosine RNA binding protein 2
chr7	39048063	39048259	197	*	3' UTR	7	39047839	39056367	8529	2	66161	uc009gkv.1	8108	ENSMUSG00000030423	Pop4	processing of precursor 4, ribonuclease P/MRP family, (S. cerevisiae)
chr11	101861714	101862022	309	*	3' UTR	11	101860967	101888269	27303	2	13384	uc007lqc.1	26247	ENSMUSG00000052373	Mpp3	membrane protein, palmitoylated 3 (MAGUK p55 subfamily member 3)
chr13	11645775	11646029	255	*	3' UTR	13	11645370	12199212	553843	2	20191	uc007pld.1	553183	ENSMUSG00000021313	Ryr2	ryanodine receptor 2, cardiac
chrX	53916666	53916791	126	*	3' UTR	20	53863012	53917407	54396	1	236794	uc009tgk.2	53654	ENSMUSG00000060681	Slc9a6	solute carrier family 9 (sodium/hydrogen exchanger), member 6
chr9	62698657	62698835	179	*	3' UTR	9	62689284	62709831	20548	2	677044	uc012gus.1	10996	ENSMUSG00000074250	Gm10653	ribsomal protein S2 pseudogene
chr5	35435633	35435916	284	*	3' UTR	5	35434155	35448346	14192	2	16976	uc008xdo.1	12430	ENSMUSG00000029103	Lrpap1	low density lipoprotein receptor-related protein associated protein 1
chr8	122087680	122087849	170	*	3' UTR	8	122085878	122093895	8018	2	72552	uc009npu.2	6046	ENSMUSG00000034189	Hsdl1	hydroxysteroid dehydrogenase like 1
chr15	32624650	32624952	303	*	3' UTR	15	32174568	32626096	451529	1	20356	uc007vku.1	450082	ENSMUSG00000022231	Sema5a	sema domain, seven thrombospondin repeats (type 1 and type 1-like), transmembrane domain (TM) and short cytoplasmic domain, (semaphorin) 5A
chr4	151354860	151355060	201	*	3' UTR	4	151307829	151356068	48240	1	230935	uc008vyt.2	47031	ENSMUSG00000039768	Dnajc11	DnaJ heat shock protein family (Hsp40) member C11
chr5	122310575	122311084	510	*	3' UTR	5	122310225	122316074	5850	2	13048	uc008zkl.1	4990	ENSMUSG00000042589	Cux2	cut-like homeobox 2
chr11	120650539	120650757	219	*	3' UTR	11	120650516	120657703	7188	2	68730	uc007mur.1	6946	ENSMUSG00000025155	Dus1l	dihydrouridine synthase 1-like (S. cerevisiae)
chr14	71378723	71378918	196	*	3' UTR	14	71289937	71379645	89709	1	14586	uc007uoz.1	88786	ENSMUSG00000022103	Gfra2	glial cell line derived neurotrophic factor family receptor alpha 2
chr4	125765617	125765826	210	*	3' UTR	4	125735809	125766578	30770	1	230751	uc008ush.1	29808	ENSMUSG00000042616	Oscp1	organic solute carrier partner 1
chr12	105926511	105926703	193	*	3' UTR	12	105925952	105938730	12779	2	192119	uc011yrh.1	12027	ENSMUSG00000041415	Dicer1	dicer 1, ribonuclease type III
chr10	3226101	3226585	485	*	3' UTR	10	3134304	3227479	93176	1	215748	uc007efb.1	91797	ENSMUSG00000015202	Cnksr3	Cnksr family member 3
chr11	70371137	70371308	172	*	3' UTR	11	70353666	70371612	17947	1	18806	uc007jvg.1	17471	ENSMUSG00000020828	Pld2	phospholipase D2
chr1	157854009	157854273	265	*	3' UTR	1	157851729	157881947	30219	2	208263	uc011wtz.1	27674	ENSMUSG00000026466	Tor1aip1	torsin A interacting protein 1
chr5	139452602	139453130	529	*	3' UTR	5	139452929	139470907	17979	2	18590	uc009afw.1	17777	ENSMUSG00000025856	Pdgfa	platelet derived growth factor, alpha
chr1	134461316	134461508	193	*	3' UTR	1	134461267	134539435	78169	2	269116	uc011wrx.1	77927	ENSMUSG00000026442	Nfasc	neurofascin
chr12	3966262	3966463	202	*	3' UTR	12	3962554	3993056	30503	2	668212	uc011yjt.1	26593	ENSMUSG00000020658	Efr3b	EFR3 homolog B
chr1	34646400	34646597	198	*	3' UTR	1	34636538	34647789	11252	1	211383	uc011wjc.1	9862	ENSMUSG00000045174	Amer3	APC membrane recruitment 3
chr18	34476863	34477013	151	*	Exon	18	34380638	34481844	101207	1	11789	uc008eke.2	96225	ENSMUSG00000005871	Apc	adenomatosis polyposis coli
chr5	138176135	138176349	215	*	Exon	5	138172191	138181226	9036	2	243300	uc009adq.1	4877	ENSMUSG00000045348	Nyap1	neuronal tyrosine-phosphorylated phosphoinositide 3-kinase adaptor 1
chr12	104657337	104657610	274	*	Exon	12	104646186	104663990	17805	2	27225	uc007ovi.2	6380	ENSMUSG00000041645	Ddx24	DEAD (Asp-Glu-Ala-Asp) box polypeptide 24
chr14	104877894	104878152	259	*	3' UTR	14	104876751	104921883	45133	2	72486	uc007uxc.1	43731	ENSMUSG00000022120	Rnf219	ring finger protein 219
chr13	101573117	101573338	222	*	3' UTR	13	101572603	101584721	12119	2	69048	uc007rrq.1	11383	ENSMUSG00000021629	Slc30a5	solute carrier family 30 (zinc transporter), member 5
chr16	96377709	96377929	221	*	3' UTR	16	96367026	96379459	12434	1	71446	uc008acq.1	10683	ENSMUSG00000023147	Wrb	tryptophan rich basic protein
chr7	134726505	134726733	229	*	3' UTR	7	134376957	134776537	399581	1	233887	uc009juu.1	349548	ENSMUSG00000045598	Zfp553	zinc finger protein 553
chr2	168008135	168008333	199	*	Exon	2	168006465	168032562	26098	2	11538	uc008oaq.1	24229	ENSMUSG00000051149	Adnp	activity-dependent neuroprotective protein
chr13	36296677	36296952	276	*	Exon	13	36209280	36629462	420183	1	69955	uc007qck.1	87397	ENSMUSG00000021420	Fars2	phenylalanine-tRNA synthetase 2 (mitochondrial)
chr10	22425371	22425612	242	*	3' UTR	10	22423683	22451253	27571	2	237336	uc007epp.2	25641	ENSMUSG00000071359	Tbpl1	TATA box binding protein-like 1
chr2	32779359	32779591	233	*	3' UTR	2	32731654	32780773	49120	1	227737	uc008jhc.2	47705	ENSMUSG00000026796	Fam129b	family with sequence similarity 129, member B
chr15	85637576	85637816	241	*	3' UTR	15	85637402	85642127	4726	2	72355	uc007xdl.2	4311	ENSMUSG00000064284	Cdpf1	cysteine rich, DPF motif domain containing 1
chr11	3149918	3150144	227	*	3' UTR	11	3149925	3166389	16465	2	13494	uc007hsh.1	16245	ENSMUSG00000020457	Drg1	developmentally regulated GTP binding protein 1
chr7	30841653	30841873	221	*	Exon	7	30841053	30851386	10334	2	330502	uc009gcz.2	9513	ENSMUSG00000098022	Zfp82	zinc finger protein 82
chr5	123823564	123823710	147	*	3' UTR	5	123794457	123824092	29636	1	77045	uc008zno.2	29107	ENSMUSG00000029438	Bcl7a	B cell CLL/lymphoma 7A
chr10	126619655	126619833	179	*	3' UTR	10	126619577	126626879	7303	2	52666	uc007hij.2	7046	ENSMUSG00000019467	Arhgef25	Rho guanine nucleotide exchange factor (GEF) 25
chr9	106097605	106097748	144	*	3' UTR	9	106097284	106101270	3987	2	67905	uc009rjd.1	3522	ENSMUSG00000020253	Ppm1m	protein phosphatase 1M
chr4	45412107	45412269	163	*	3' UTR	4	45408796	45421638	12843	2	230125	uc008ssr.2	9369	ENSMUSG00000045973	Slc25a51	solute carrier family 25, member 51
chr11	95692276	95692606	331	*	3' UTR	11	95574322	95696429	122108	1	237928	uc007lap.1	117954	ENSMUSG00000050860	Phospho1	phosphatase, orphan 1
chr6	149277719	149277929	211	*	Exon	6	149257936	149278306	20371	1	67246	uc009eub.2	19783	ENSMUSG00000032712	Resf1	retroelement silencing factor 1
chr14	105538141	105538312	172	*	Exon	14	105513736	105576544	62809	2	74213	uc007uxk.1	38232	ENSMUSG00000022119	Rbm26	RNA binding motif protein 26
chr17	35292556	35292761	206	*	Exon	17	35286031	35301822	15792	2	53761	uc008cgj.2	9061	ENSMUSG00000024393	Prrc2a	proline-rich coiled-coil 2A
chr13	48141082	48141223	142	*	Exon	13	48356796	48359405	2610	1	15904	uc007qid.1	-215573	ENSMUSG00000021379	Id4	inhibitor of DNA binding 4
chr4	154636142	154636418	277	*	3' UTR	4	154634229	154719881	85653	2	18762	uc008wdc.1	83463	ENSMUSG00000029053	Prkcz	protein kinase C, zeta
chr17	49595569	49595889	321	*	3' UTR	17	49595347	49615492	20146	2	76441	uc008cyj.1	19603	ENSMUSG00000040260	Daam2	dishevelled associated activator of morphogenesis 2
chr13	21284071	21284350	280	*	3' UTR	13	21271828	21284726	12899	1	19720	uc007ppy.1	12243	ENSMUSG00000021326	Trim27	tripartite motif-containing 27
chr14	18869326	18869518	193	*	3' UTR	14	18493474	18870602	377129	1	21834	uc007shk.2	375852	ENSMUSG00000021779	Thrb	thyroid hormone receptor beta
chr16	13702330	13702622	293	*	3' UTR	16	13671951	13703705	31755	1	67118	uc007ygf.2	30379	ENSMUSG00000022684	Bfar	bifunctional apoptosis regulator
chr7	7236021	7236247	227	*	3' UTR	7	7235027	7251547	16521	2	12727	uc009fcp.1	15300	ENSMUSG00000000605	Clcn4	chloride channel, voltage-sensitive 4
chr13	41736372	41736671	300	*	3' UTR	13	41701585	41736726	35142	1	621976	uc011yyr.1	34787	ENSMUSG00000087370	Tmem170b	transmembrane protein 170B
chr7	3592471	3592770	300	*	3' UTR	7	3581587	3594086	12500	1	68988	uc009evi.2	10884	ENSMUSG00000008373	Prpf31	pre-mRNA processing factor 31
chr17	46804654	46804922	269	*	3' UTR	17	46804405	46811204	6800	2	224823	uc008ctu.1	6282	ENSMUSG00000023971	Rrp36	ribosomal RNA processing 36 homolog (S. cerevisiae)
chr17	45528982	45529328	347	*	3' UTR	17	45528839	45570656	41818	2	71702	uc008cqj.1	41328	ENSMUSG00000023932	Cdc5l	cell division cycle 5-like (S. pombe)
chr6	21722506	21722703	198	*	3' UTR	6	21721395	21802167	80773	2	269831	uc012eij.1	79464	ENSMUSG00000029669	Tspan12	tetraspanin 12
chr12	53100359	53100553	195	*	3' UTR	12	53089299	53107488	18190	2	328092	uc007nnd.1	6935	ENSMUSG00000020956	Dtd2	D-tyrosyl-tRNA deacylase 2
chr13	24933101	24933298	198	*	3' UTR	13	24923528	24934022	10495	1	56196	uc007pwl.2	9573	ENSMUSG00000035958	Tdp2	tyrosyl-DNA phosphodiesterase 2
chr11	5604367	5604572	206	*	3' UTR	11	5603986	5607702	3717	2	64660	uc007hwt.1	3130	ENSMUSG00000020477	Mrps24	mitochondrial ribosomal protein S24
chr18	31956023	31956227	205	*	3' UTR	18	31948813	31956355	7543	1	69241	uc008eim.1	7210	ENSMUSG00000024258	Polr2d	polymerase (RNA) II (DNA directed) polypeptide D
chr2	165115443	165115753	311	*	3' UTR	2	165113531	165122477	8947	2	140579	uc008nxi.1	6724	ENSMUSG00000017670	Elmo2	engulfment and cell motility 2
chr7	73194684	73195124	441	*	3' UTR	7	73007022	73195272	188251	1	18553	uc009hgw.2	187662	ENSMUSG00000030513	Pcsk6	proprotein convertase subtilisin/kexin type 6
chr4	152747968	152748267	300	*	3' UTR	4	152747330	152856939	109610	2	230959	uc008was.1	108672	ENSMUSG00000039546	Ajap1	adherens junction associated protein 1
chr1	36583783	36584020	238	*	3' UTR	1	36568721	36585082	16362	1	94218	uc007aqi.1	15062	ENSMUSG00000001138	Cnnm3	cyclin M3
chr16	20127315	20127534	220	*	3' UTR	16	20097627	20127817	30191	1	75785	uc007yph.1	29688	ENSMUSG00000062901	Klhl24	kelch-like 24
chr5	145620127	145620376	250	*	3' UTR	5	145529661	145620642	90982	1	100683	uc009alt.1	90466	ENSMUSG00000045482	Trrap	transformation/transcription domain-associated protein
chr5	114228001	114228248	248	*	3' UTR	5	114222821	114228291	5471	1	66383	uc008yyp.1	5180	ENSMUSG00000025825	Iscu	iron-sulfur cluster assembly enzyme
chr4	118087453	118087649	197	*	3' UTR	4	118081942	118088387	6446	1	80509	uc008ujv.1	5511	ENSMUSG00000006392	Med8	mediator complex subunit 8
chr4	59917129	59917344	216	*	3' UTR	4	59818522	59917612	99091	1	209131	uc008tae.1	98607	ENSMUSG00000028385	Snx30	sorting nexin family member 30
chr11	69812889	69813171	283	*	3' UTR	11	69809273	69813513	4241	1	78246	uc007jth.2	3616	ENSMUSG00000018572	Phf23	PHD finger protein 23
chr9	95304036	95304236	201	*	3' UTR	9	95301345	95307689	6345	2	54371	uc009raz.2	3453	ENSMUSG00000033350	Chst2	carbohydrate sulfotransferase 2
chr10	78048115	78048513	399	*	3' UTR	10	78047248	78054709	7462	2	71709	uc007fyb.2	6196	ENSMUSG00000032714	Syde1	synapse defective 1, Rho GTPase, homolog 1 (C. elegans)
chr2	50135546	50135741	196	*	3' UTR	2	50135401	50152197	16797	2	109129	uc008jqc.1	16456	ENSMUSG00000026766	Mmadhc	methylmalonic aciduria (cobalamin deficiency) cblD type, with homocystinuria
chr1	185898788	185899185	398	*	3' UTR	1	185858340	185899515	41176	1	63953	uc007dym.1	40448	ENSMUSG00000039384	Dusp10	dual specificity phosphatase 10
chr14	52931493	52931821	329	*	3' UTR	14	52930856	52935910	5055	2	50524	uc007tpe.1	4089	ENSMUSG00000049532	Sall2	spalt like transcription factor 2
chr9	44156247	44156596	350	*	3' UTR	9	44156188	44169753	13566	2	71732	uc009pdb.1	13157	ENSMUSG00000032127	Vps11	VPS11, CORVET/HOPS core subunit
chr9	109955033	109955190	158	*	Exon	9	109834278	109986451	152174	1	17758	uc009rsz.2	120755	ENSMUSG00000032479	Map4	microtubule-associated protein 4
chr7	30679751	30680016	266	*	Exon	7	30678356	30691123	12768	2	22689	uc009gcl.1	11107	ENSMUSG00000062040	Zfp27	zinc finger protein 27
chr5	116096386	116096522	137	*	3' UTR	5	116081996	116097167	15172	1	77407	uc008zei.1	14390	ENSMUSG00000029518	Rab35	RAB35, member RAS oncogene family
chr7	134398091	134398263	173	*	3' UTR	7	134376957	134776537	399581	1	233887	uc009juu.1	21134	ENSMUSG00000045598	Zfp553	zinc finger protein 553
chr17	80249353	80249473	121	*	3' UTR	17	80247732	80295463	47732	2	56298	uc008dqe.1	45990	ENSMUSG00000059811	Atl2	atlastin GTPase 2
chr7	88186675	88186877	203	*	3' UTR	7	88138570	88190048	51479	1	233410	uc009ibp.2	48105	ENSMUSG00000005621	Zfp592	zinc finger protein 592
chr17	12420551	12420875	325	*	3' UTR	17	12420487	12511526	91040	2	26407	uc008akn.1	90651	ENSMUSG00000014426	Map3k4	mitogen-activated protein kinase kinase kinase 4
chrX	130839360	130839737	378	*	3' UTR	20	130829764	130840508	10745	1	67564	uc009uft.1	9596	ENSMUSG00000033578	Tmem35a	transmembrane protein 35A
chr6	115968761	115968923	163	*	3' UTR	6	115968636	116006670	38035	2	330401	uc009djo.2	37747	ENSMUSG00000030126	Tmcc1	transmembrane and coiled coil domains 1
chr16	94915147	94915348	202	*	3' UTR	16	94791813	94917126	125314	1	13548	uc008abg.2	123334	ENSMUSG00000022897	Dyrk1a	dual-specificity tyrosine-(Y)-phosphorylation regulated kinase 1a
chr10	78989424	78989595	172	*	3' UTR	10	78989174	78996487	7314	2	50784	uc007fyq.1	6892	ENSMUSG00000052151	Plpp2	phospholipid phosphatase 2
chr7	140912417	140912608	192	*	3' UTR	7	140901016	140912828	11813	1	66165	uc009kdi.1	11401	ENSMUSG00000030983	Bccip	BRCA2 and CDKN1A interacting protein
chr3	107415627	107415872	246	*	3' UTR	3	107415450	107434628	19179	2	229707	uc008qxg.2	18756	ENSMUSG00000014601	Strip1	striatin interacting protein 1
chr1	108621220	108621576	357	*	3' UTR	1	108616987	108656319	39333	2	70750	uc007cgy.2	34743	ENSMUSG00000009905	Kdsr	3-ketodihydrosphingosine reductase
chr17	46873508	46873642	135	*	3' UTR	17	46872662	46889161	16500	2	72029	uc008cuf.2	15519	ENSMUSG00000023973	Cnpy3	canopy FGF signaling regulator 3
chr2	28085491	28085827	337	*	3' UTR	2	28048613	28086256	37644	1	56177	uc008iyb.1	36878	ENSMUSG00000026833	Olfm1	olfactomedin 1
chr17	13160238	13160458	221	*	3' UTR	17	13159665	13185125	25461	2	60532	uc008als.2	24667	ENSMUSG00000060475	Wtap	Wilms tumour 1-associating protein
chr7	146442196	146442386	191	*	3' UTR	7	146434381	146453152	18772	1	101631	uc009kfo.1	7815	ENSMUSG00000060260	Pwwp2b	PWWP domain containing 2B
chr19	9187456	9187592	137	*	3' UTR	19	9186209	9210056	23848	2	66514	uc008gon.1	22464	ENSMUSG00000024654	Asrgl1	asparaginase like 1
chr9	26783053	26783247	195	*	3' UTR	9	26781726	26807134	25409	2	66948	uc009opy.1	23887	ENSMUSG00000031969	Acad8	acyl-Coenzyme A dehydrogenase family, member 8
chr7	107618196	107618393	198	*	3' UTR	7	107520743	107618668	97926	1	277939	uc009imx.1	97453	ENSMUSG00000047248	C2cd3	C2 calcium-dependent domain containing 3
chr16	31942320	31942650	331	*	Exon	16	31933937	31942708	8772	1	239827	uc007yxw.2	8383	ENSMUSG00000045625	Pigz	phosphatidylinositol glycan anchor biosynthesis, class Z
chr5	111214877	111215166	290	*	3' UTR	5	111213508	111239100	25593	2	22241	uc008yrq.1	23934	ENSMUSG00000029512	Ulk1	unc-51 like kinase 1
chr13	55644700	55645016	317	*	Exon	13	55640677	55651370	10694	2	212483	uc007qrp.2	6354	ENSMUSG00000021495	Fam193b	family with sequence similarity 193, member B
chr15	88961043	88961433	391	*	3' UTR	15	88961014	88971082	10069	2	29857	uc007xfm.1	9649	ENSMUSG00000022610	Mapk12	mitogen-activated protein kinase 12
chr11	58033198	58033399	202	*	Exon	11	58013058	58036285	23228	1	54396	uc007jat.2	20140	ENSMUSG00000069874	Irgm2	immunity-related GTPase family M member 2
chr4	147380349	147380633	285	*	3' UTR	4	147380593	147398324	17732	2	26372	uc008vtr.1	17691	ENSMUSG00000029016	Clcn6	chloride channel, voltage-sensitive 6
chr4	3717847	3718079	233	*	3' UTR	4	3605268	3718759	113492	1	17096	uc008rwk.2	112579	ENSMUSG00000042228	Lyn	LYN proto-oncogene, Src family tyrosine kinase
chr3	107242125	107242259	135	*	3' UTR	3	107241221	107261816	20596	2	99738	uc008qxa.1	19557	ENSMUSG00000027895	Kcnc4	potassium voltage gated channel, Shaw-related subfamily, member 4
chr11	80285559	80285728	170	*	3' UTR	11	80242117	80285635	43519	1	69077	uc007kmf.1	43442	ENSMUSG00000017428	Psmd11	proteasome (prosome, macropain) 26S subunit, non-ATPase, 11
chr1	90161570	90161937	368	*	3' UTR	1	90155431	90165988	10558	2	381280	uc011wow.1	4051	ENSMUSG00000044783	Hjurp	Holliday junction recognition protein
chr10	70390242	70390500	259	*	3' UTR	10	70387848	70609608	221761	2	83675	uc007fof.1	219108	ENSMUSG00000014329	Bicc1	BicC family RNA binding protein 1
chr11	78020575	78020697	123	*	3' UTR	11	78020251	78037188	16938	2	20926	uc007kio.2	16491	ENSMUSG00000002052	Supt6	suppressor of Ty 6
chr6	15750363	15750607	245	*	3' UTR	6	15670661	15752169	81509	1	16543	uc009azc.2	79702	ENSMUSG00000041390	Mdfic	MyoD family inhibitor domain containing
chr5	151402666	151402864	199	*	Exon	5	151394330	151397100	2771	2	100637	uc009aue.2	-5566	ENSMUSG00000041132	N4bp2l1	NEDD4 binding protein 2-like 1
chr5	24216014	24216156	143	*	3' UTR	5	24191633	24216373	24741	1	53312	uc008wsf.1	24381	ENSMUSG00000028954	Nub1	negative regulator of ubiquitin-like proteins 1
chr15	79441822	79442000	179	*	3' UTR	15	79440006	79489386	49381	2	75729	uc007wty.2	47386	ENSMUSG00000042564	Fam227a	family with sequence similarity 227, member A
chr1	154686261	154686433	173	*	3' UTR	1	154684125	154725298	41174	2	226517	uc007czn.1	38865	ENSMUSG00000042772	Smg7	Smg-7 homolog, nonsense mediated mRNA decay factor (C. elegans)
chr4	118809366	118809841	476	*	3' UTR	4	118781350	118809934	28585	1	20525	uc008ule.2	28016	ENSMUSG00000028645	Slc2a1	solute carrier family 2 (facilitated glucose transporter), member 1
chr2	91515953	91516497	545	*	3' UTR	2	91514782	91550733	35952	2	51897	uc008kwn.1	34236	ENSMUSG00000027244	Atg13	autophagy related 13
chr2	154364168	154364402	235	*	3' UTR	2	154262220	154365092	102873	1	12396	uc008njf.2	101948	ENSMUSG00000038533	Cbfa2t2	CBFA2/RUNX1 translocation partner 2
chr14	70116873	70117166	294	*	3' UTR	14	70116786	70132377	15592	2	105513	uc007ums.2	15211	ENSMUSG00000034190	Chmp7	charged multivesicular body protein 7
chr1	180259344	180259577	234	*	3' UTR	1	180252297	180267915	15619	2	51810	uc007dvb.2	8338	ENSMUSG00000039630	Hnrnpu	heterogeneous nuclear ribonucleoprotein U
chr7	19547990	19548279	290	*	3' UTR	7	19511237	19550668	39432	1	384569	uc012fau.1	36753	ENSMUSG00000030411	Nova2	neuro-oncological ventral antigen 2
chr14	14399118	14399436	319	*	3' UTR	14	14117294	14447983	330690	1	72003	uc007sfy.2	281824	ENSMUSG00000056296	Synpr	synaptoporin
chr15	5167686	5167945	260	*	3' UTR	15	5135525	5168332	32808	1	67515	uc007vcv.1	32161	ENSMUSG00000022151	Ttc33	tetratricopeptide repeat domain 33
chr3	85359890	85360074	185	*	Exon	3	84299986	85691440	1391455	2	99889	uc008pqg.2	331366	ENSMUSG00000074513	Arfip1	ADP-ribosylation factor interacting protein 1
chr7	74870920	74871098	179	*	3' UTR	7	74792296	74871462	79167	1	67009	uc009his.2	78624	ENSMUSG00000030555	Ttc23	tetratricopeptide repeat domain 23
chr7	104866751	104867173	423	*	3' UTR	7	104845201	104867389	22189	1	12729	uc009ijr.1	21550	ENSMUSG00000025439	Clns1a	chloride channel, nucleotide-sensitive, 1A
chr6	136555090	136555293	204	*	Exon	6	136467372	136555900	88529	1	54343	uc009elv.1	87718	ENSMUSG00000030213	Atf7ip	activating transcription factor 7 interacting protein
chr11	83822818	83823076	259	*	Exon	11	83777930	83855581	77652	1	217030	uc007kqa.2	44888	ENSMUSG00000034940	Synrg	synergin, gamma
chr6	3552839	3552994	156	*	3' UTR	6	3448393	3553531	105139	1	73288	uc009avc.2	104446	ENSMUSG00000001376	Vps50	VPS50 EARP/GARPII complex subunit
chr7	106036673	106036962	290	*	Exon	7	106035253	106165184	129932	2	78610	uc009iky.2	128222	ENSMUSG00000035354	Uvrag	UV radiation resistance associated gene
chr12	86476718	86477063	346	*	3' UTR	12	86476546	86480939	4394	2	238323	uc007ogm.2	3876	ENSMUSG00000019235	Rps6kl1	ribosomal protein S6 kinase-like 1
chr11	69726809	69727029	221	*	3' UTR	11	69715380	69727324	11945	1	216860	uc007jsn.2	11429	ENSMUSG00000047284	Neurl4	neuralized E3 ubiquitin protein ligase 4
chr4	40207275	40207546	272	*	Exon	4	40206639	40216874	10236	2	106021	uc008shi.1	9328	ENSMUSG00000036822	Topors	topoisomerase I binding, arginine/serine-rich
chr14	104878538	104878951	414	*	Exon	14	104876751	104921883	45133	2	72486	uc007uxc.1	42932	ENSMUSG00000022120	Rnf219	ring finger protein 219
chr2	153035069	153035246	178	*	3' UTR	2	152987037	153036199	49163	1	99237	uc008nhe.1	48032	ENSMUSG00000068040	Tm9sf4	transmembrane 9 superfamily protein member 4
chr12	47799157	47799534	378	*	3' UTR	12	47795504	47919762	124259	2	664883	uc007nmd.2	120228	ENSMUSG00000021047	Nova1	neuro-oncological ventral antigen 1
chr4	141188172	141188308	137	*	Exon	4	141181649	141198101	16453	2	69582	uc008voz.1	9793	ENSMUSG00000028917	Plekhm2	pleckstrin homology domain containing, family M (with RUN domain) member 2
chr4	120430116	120430277	162	*	3' UTR	4	120430040	120498320	68281	2	18046	uc008unn.1	68043	ENSMUSG00000032897	Nfyc	nuclear transcription factor-Y gamma
chr9	108294185	108294448	264	*	3' UTR	9	108250162	108294860	44699	1	22258	uc009rph.2	44023	ENSMUSG00000032612	Usp4	ubiquitin specific peptidase 4 (proto-oncogene)
chr3	126626102	126626734	633	*	3' UTR	3	126624525	126646304	21780	2	109676	uc008rgt.1	19570	ENSMUSG00000032826	Ank2	ankyrin 2, brain
chr10	13234595	13234745	151	*	3' UTR	10	13220834	13235284	14451	1	66848	uc007ekv.1	13761	ENSMUSG00000019810	Fuca2	fucosidase, alpha-L- 2, plasma
chr14	21139802	21140148	347	*	3' UTR	14	21139081	21167343	28263	2	70601	uc011zgo.1	27195	ENSMUSG00000021810	Ecd	ecdysoneless cell cycle regulator
chr4	45297495	45297725	231	*	Exon	4	45197778	45298808	101031	1	666060	uc008ssi.1	99717	ENSMUSG00000035615	Frmpd1	FERM and PDZ domain containing 1
chr16	18301189	18301330	142	*	3' UTR	16	18300918	18343989	43072	2	27883	uc007ynj.1	42659	ENSMUSG00000013539	Tango2	transport and golgi organization 2
chr2	151795572	151795990	419	*	3' UTR	2	151795134	151799702	4569	2	73847	uc008ner.1	3712	ENSMUSG00000027459	Fam110a	family with sequence similarity 110, member A
chr13	41368702	41368897	196	*	3' UTR	13	41345213	41371946	26734	1	108934	uc007qfc.2	23489	ENSMUSG00000091264	Smim13	small integral membrane protein 13
chr13	14729482	14729671	190	*	Exon	13	14722512	14730469	7958	1	105351	uc007pnm.2	6970	ENSMUSG00000039182	AW209491	expressed sequence AW209491
chr5	30924511	30924717	207	*	Exon	5	30890543	30927643	37101	1	16527	uc008wvr.1	33968	ENSMUSG00000049265	Kcnk3	potassium channel, subfamily K, member 3
chr11	80693993	80694338	346	*	3' UTR	11	80693667	80966405	272739	2	11418	uc007kml.1	272067	ENSMUSG00000020704	Asic2	acid-sensing (proton-gated) ion channel 2
chr4	107576583	107576818	236	*	3' UTR	4	107576587	107596194	19608	2	12896	uc008uan.2	19376	ENSMUSG00000028607	Cpt2	carnitine palmitoyltransferase 2
chr6	85395707	85395915	209	*	3' UTR	6	85381970	85396423	14454	1	232187	uc009cpq.1	13737	ENSMUSG00000033706	Smyd5	SET and MYND domain containing 5
chr2	34708079	34708333	255	*	3' UTR	2	34707609	34726482	18874	2	66998	uc008jje.1	18149	ENSMUSG00000026869	Psmd5	proteasome (prosome, macropain) 26S subunit, non-ATPase, 5
chr14	57557274	57557554	281	*	Exon	14	57505682	57560964	55283	1	76007	uc007ucs.1	51592	ENSMUSG00000021945	Zmym2	zinc finger, MYM-type 2
chr3	86590531	86590723	193	*	3' UTR	3	86590072	86597835	7764	2	70762	uc008prk.3	7112	ENSMUSG00000028078	Dclk2	doublecortin-like kinase 2
chr8	124859436	124859751	316	*	Exon	8	124806041	124861147	55107	1	22761	uc009nsj.1	53395	ENSMUSG00000049577	Zfpm1	zinc finger protein, multitype 1
chr2	164290297	164290423	127	*	3' UTR	2	164286471	164292827	6357	1	66460	uc008nur.1	3826	ENSMUSG00000045503	Sys1	SYS1 Golgi-localized integral membrane protein homolog (S. cerevisiae)
chr6	108773545	108773678	134	*	3' UTR	6	108733053	108773717	40665	1	67166	uc009ddo.1	40492	ENSMUSG00000030105	Arl8b	ADP-ribosylation factor-like 8B
chr12	70290855	70291102	248	*	3' UTR	12	70283721	70299416	15696	2	109065	uc011ymx.1	8314	ENSMUSG00000020973	Dnaaf2	dynein, axonemal assembly factor 2
chr7	24927953	24928152	200	*	3' UTR	7	24919182	24928260	9079	1	56525	uc009fow.1	8771	ENSMUSG00000047603	Zfp235	zinc finger protein 235
chr14	21555341	21555583	243	*	3' UTR	14	21554097	21613310	59214	2	12325	uc007skt.1	57727	ENSMUSG00000021820	Camk2g	calcium/calmodulin-dependent protein kinase II gamma
chr1	38921952	38922119	168	*	3' UTR	1	38920718	38955005	34288	2	98388	uc007asy.1	32886	ENSMUSG00000026080	Chst10	carbohydrate sulfotransferase 10
chr9	74904467	74904644	178	*	3' UTR	9	74885421	74908120	22700	1	59046	uc012gwx.1	19046	ENSMUSG00000007656	Arpp19	cAMP-regulated phosphoprotein 19
chr1	72206391	72206610	220	*	3' UTR	1	72205807	72258881	53075	2	381269	uc007bkg.2	52271	ENSMUSG00000039395	Mreg	melanoregulin
chr14	44292662	44292789	128	*	Exon	14	44396431	44397304	874	2	13586	uc007tdd.1	104515	ENSMUSG00000072601	Ear1	eosinophil-associated, ribonuclease A family, member 1
chr18	37897638	37897896	259	*	Exon	18	37112343	38001526	889184	1	100384868	uc008eoy.1	785295	ENSMUSG00000103458	Gm37013	predicted gene, 37013
chr1	89134579	89134790	212	*	3' UTR	1	89110489	89137063	26575	1	26987	uc007bwl.1	24090	ENSMUSG00000026254	Eif4e2	eukaryotic translation initiation factor 4E member 2
chr2	177296289	177296412	124	*	3' UTR	2	177282931	177297016	14086	1	433520	uc008ohb.1	13358	NA	Gm14403	predicted gene 14403
chr19	29883462	29883649	188	*	3' UTR	19	29882598	29887464	4867	2	240614	uc008heb.2	3815	ENSMUSG00000074909	Ranbp6	RAN binding protein 6
chr4	21684646	21684934	289	*	3' UTR	4	21684529	21694358	9830	2	77032	uc008scx.2	9424	ENSMUSG00000028251	Tstd3	thiosulfate sulfurtransferase (rhodanese)-like domain containing 3
chr18	37898908	37899043	136	*	Exon	18	37112343	38001526	889184	1	100384868	uc008eoy.1	786565	ENSMUSG00000103458	Gm37013	predicted gene, 37013
chr15	100406903	100407085	183	*	3' UTR	15	100405749	100410662	4914	2	19009	uc007xro.1	3577	ENSMUSG00000009739	Pou6f1	POU domain, class 6, transcription factor 1
chr3	88699937	88700106	170	*	Exon	3	88639150	88714021	74872	1	76022	uc008pwz.2	60787	ENSMUSG00000054199	Gon4l	gon-4-like (C.elegans)
chr4	138903344	138903595	252	*	3' UTR	4	138903360	138908213	4854	2	69902	uc008vmd.1	4618	ENSMUSG00000028741	Mrto4	mRNA turnover 4, ribosome maturation factor
chr7	134654950	134655211	262	*	3' UTR	7	134376957	134776537	399581	1	233887	uc009juu.1	277993	ENSMUSG00000045598	Zfp553	zinc finger protein 553
chr11	83892963	83893267	305	*	3' UTR	11	83892422	83943070	50649	2	217031	uc007kqf.1	49803	ENSMUSG00000018651	Tada2a	transcriptional adaptor 2A
chr2	33586761	33586917	157	*	3' UTR	2	33585476	33743466	157991	2	72543	uc008jib.1	156549	ENSMUSG00000038740	Mvb12b	multivesicular body subunit 12B
chr2	106804780	106805038	259	*	3' UTR	2	106802686	106810548	7863	2	212772	uc008llq.1	5510	ENSMUSG00000027122	Arl14ep	ADP-ribosylation factor-like 14 effector protein
chr5	98615397	98615657	261	*	Exon	5	98609888	98616467	6580	1	77630	uc008ygb.1	5509	ENSMUSG00000035456	Prdm8	PR domain containing 8
chr6	30102071	30102367	297	*	3' UTR	6	29997988	30103458	105471	1	18181	uc009bev.1	104083	ENSMUSG00000058440	Nrf1	nuclear respiratory factor 1
chr3	87859374	87859628	255	*	Exon	3	87847030	87859914	12885	1	66614	uc008pts.2	12344	ENSMUSG00000028069	Gpatch4	G patch domain containing 4
chr11	72591614	72591914	301	*	3' UTR	11	72590734	72609341	18608	2	192986	uc007jzi.2	17427	ENSMUSG00000057778	Cyb5d2	cytochrome b5 domain containing 2
chr11	43259589	43259758	170	*	3' UTR	11	43247233	43261483	14251	1	193116	uc007imp.1	12356	ENSMUSG00000020409	Slu7	SLU7 splicing factor homolog (S. cerevisiae)
chr5	123568500	123568646	147	*	3' UTR	5	123553053	123582638	29586	2	23912	uc008znd.1	13992	ENSMUSG00000029449	Rhof	ras homolog family member F (in filopodia)
chr11	95541645	95541992	348	*	3' UTR	11	95528271	95542087	13817	1	18673	uc007lan.2	13374	ENSMUSG00000038845	Phb	prohibitin
chr8	125407542	125408059	518	*	3' UTR	8	125407722	125566184	158463	2	77087	uc009ntz.2	158125	ENSMUSG00000035569	Ankrd11	ankyrin repeat domain 11
chr19	34648859	34649189	331	*	3' UTR	19	34625184	34651024	25841	1	15958	uc008hgn.2	23675	ENSMUSG00000045932	Ifit2	interferon-induced protein with tetratricopeptide repeats 2
chr17	30345200	30345424	225	*	3' UTR	17	30142032	30346965	204934	1	21769	uc008btp.1	203168	ENSMUSG00000044477	Zfand3	zinc finger, AN1-type domain 3
chr6	21677528	21677744	217	*	3' UTR	6	21166109	21679805	513697	1	16508	uc009baq.1	511419	ENSMUSG00000060882	Kcnd2	potassium voltage-gated channel, Shal-related family, member 2
chr6	136555816	136555995	180	*	3' UTR	6	136467372	136555900	88529	1	54343	uc009elv.1	88444	ENSMUSG00000030213	Atf7ip	activating transcription factor 7 interacting protein
chr2	125500174	125500490	317	*	3' UTR	2	125453183	125549884	96702	2	271849	uc008mcv.1	49394	ENSMUSG00000035109	Shc4	SHC (Src homology 2 domain containing) family, member 4
chr14	73918042	73918193	152	*	3' UTR	14	73909856	73918352	8497	1	67381	uc007upu.1	8186	ENSMUSG00000022109	Med4	mediator complex subunit 4
chr6	115568883	115569177	295	*	3' UTR	6	115568591	115625876	57286	2	110157	uc009dix.1	56699	ENSMUSG00000000441	Raf1	v-raf-leukemia viral oncogene 1
chr15	79538174	79538386	213	*	Exon	15	79521326	79551909	30584	1	14904	uc007wuf.1	16848	ENSMUSG00000042535	Gtpbp1	GTP binding protein 1
chr12	113976730	113976962	233	*	Exon	12	113960385	113984802	24418	1	217882	uc007pfb.1	16345	ENSMUSG00000072825	Cep170b	centrosomal protein 170B
chr6	126925191	126925429	239	*	3' UTR	6	126889984	126925722	35739	1	28040	uc009dvn.1	35207	ENSMUSG00000030347	D6Wsu163e	DNA segment, Chr 6, Wayne State University 163, expressed
chr3	31102271	31102419	149	*	3' UTR	3	31101778	31209241	107464	2	241919	uc008ovx.2	106822	ENSMUSG00000069072	Slc7a14	solute carrier family 7 (cationic amino acid transporter, y+ system), member 14
chr9	100453752	100453939	188	*	Exon	9	100452607	100471504	18898	2	245020	uc012gze.1	17565	ENSMUSG00000070287	Slc35g2	solute carrier family 35, member G2
chrX	131139602	131139797	196	*	Exon	20	131135825	131141593	5769	1	56258	uc009ugh.1	3777	ENSMUSG00000045427	Hnrnph2	heterogeneous nuclear ribonucleoprotein H2
chr18	37912955	37913133	179	*	Exon	18	37112343	38001526	889184	1	100384868	uc008eoy.1	800612	ENSMUSG00000103458	Gm37013	predicted gene, 37013
chr16	17901344	17901540	197	*	3' UTR	16	17900802	17911441	10640	2	27886	uc007ymm.1	9901	ENSMUSG00000003527	Ess2	ess-2 splicing factor
chr5	124701134	124701256	123	*	3' UTR	5	124700968	124711112	10145	2	269702	uc008zpf.1	9856	ENSMUSG00000038126	Mphosph9	M-phase phosphoprotein 9
chr6	83929549	83929835	287	*	Exon	6	83864347	83936865	72519	1	18139	uc009con.2	65202	ENSMUSG00000030016	Zfp638	zinc finger protein 638
chr2	122174951	122175075	125	*	3' UTR	2	122174628	122179867	5240	2	435684	uc008maq.1	4792	ENSMUSG00000033256	Shf	Src homology 2 domain containing F
chr4	140562995	140563148	154	*	3' UTR	4	140542788	140563616	20829	1	74772	uc008vnn.2	20207	ENSMUSG00000036622	Atp13a2	ATPase type 13A2
chr1	93314100	93314280	181	*	3' UTR	1	93312559	93355905	43347	2	18627	uc007cav.1	41625	ENSMUSG00000055866	Per2	period circadian clock 2
chr11	18781411	18781736	326	*	3' UTR	11	18780431	18918972	138542	2	17268	uc007icl.2	137236	ENSMUSG00000020160	Meis1	Meis homeobox 1
chr7	128101797	128101942	146	*	Exon	7	128100550	128125826	25277	2	12585	uc012ftc.1	23884	ENSMUSG00000030878	Cdr2	cerebellar degeneration-related 2
chr15	9038054	9038259	206	*	3' UTR	15	9001009	9040244	39236	1	68646	uc007vfd.1	37045	ENSMUSG00000022253	Nadk2	NAD kinase 2, mitochondrial
chr1	120229973	120230102	130	*	3' UTR	1	120218420	120230408	11989	1	67949	uc007cic.2	11553	ENSMUSG00000026377	Nifk	nucleolar protein interacting with the FHA domain of MKI67
chr19	15980339	15980558	220	*	3' UTR	19	15979622	15984202	4581	2	107272	uc008gwn.1	3644	ENSMUSG00000024640	Psat1	phosphoserine aminotransferase 1
chr8	34852687	34852956	270	*	3' UTR	8	34842386	34887645	45260	1	68153	uc009lkh.2	10301	ENSMUSG00000031585	Gtf2e2	general transcription factor II E, polypeptide 2 (beta subunit)
chr4	128821409	128821577	169	*	3' UTR	4	128814304	128821837	7534	1	384061	uc008uwe.1	7105	ENSMUSG00000001334	Fndc5	fibronectin type III domain containing 5
chr5	114063479	114063672	194	*	3' UTR	5	114062364	114100399	38036	2	14747	uc012ebo.1	36727	ENSMUSG00000042190	Cmklr1	chemokine-like receptor 1
chr2	25431285	25431661	377	*	3' UTR	2	25430936	25435619	4684	2	381353	uc008isq.1	3958	ENSMUSG00000029419	Ajm1	apical junction component 1
chr5	148358643	148358894	252	*	3' UTR	5	148242156	148360077	117922	1	72587	uc009aod.2	116487	ENSMUSG00000029647	Pan3	PAN3 poly(A) specific ribonuclease subunit
chr16	20604910	20605077	168	*	Exon	16	20589655	20605450	15796	1	328643	uc012acu.1	15255	ENSMUSG00000046613	Vwa5b2	von Willebrand factor A domain containing 5B2
chr14	32480376	32480750	375	*	Exon	14	32454243	32481383	27141	1	26363	uc007sxy.2	26133	ENSMUSG00000021900	Btd	biotinidase
chr15	76476488	76476847	360	*	3' UTR	15	76476197	76490538	14342	2	54151	uc007wlf.1	13691	ENSMUSG00000053929	Cyhr1	cysteine and histidine rich 1
chr6	113697931	113698136	206	*	3' UTR	6	113695662	113841370	145709	2	11941	uc009dhn.1	143234	ENSMUSG00000030302	Atp2b2	ATPase, Ca++ transporting, plasma membrane 2
chr8	124940689	124940990	302	*	3' UTR	8	124900516	124941260	40745	1	76014	uc009nsm.1	40173	ENSMUSG00000017478	Zc3h18	zinc finger CCCH-type containing 18
chr3	151848179	151848328	150	*	Exon	3	151846919	151856807	9889	2	67035	uc008rsq.2	8479	ENSMUSG00000028035	Dnajb4	DnaJ heat shock protein family (Hsp40) member B4
chr7	87535462	87535782	321	*	3' UTR	7	87534080	87547648	13569	2	18550	uc009iau.1	11866	ENSMUSG00000030530	Furin	furin (paired basic amino acid cleaving enzyme)
chr7	118199246	118199590	345	*	3' UTR	7	118172465	118199891	27427	1	22083	uc009jfx.1	26781	ENSMUSG00000005609	Ctr9	CTR9 homolog, Paf1/RNA polymerase II complex component
chr4	62351034	62351192	159	*	Exon	4	62280706	62364053	83348	1	50780	uc012dfu.1	70328	ENSMUSG00000059810	Rgs3	regulator of G-protein signaling 3
chr5	144324002	144324388	387	*	Exon	5	144309574	144325393	15820	1	67238	uc009akm.2	14428	ENSMUSG00000083012	Fam220a	family with sequence similarity 220, member A
chr1	16334695	16335110	416	*	3' UTR	1	16218891	16509383	290493	2	29819	uc007ajn.2	174273	ENSMUSG00000025920	Stau2	staufen double-stranded RNA binding protein 2
chr18	80931864	80932201	338	*	3' UTR	18	80930880	81130797	199918	2	50771	uc008fth.2	198596	ENSMUSG00000024566	Atp9b	ATPase, class II, type 9B
chr9	14161363	14162070	708	*	Exon	9	14158434	14185686	27253	2	71946	uc009oel.2	23616	ENSMUSG00000037419	Endod1	endonuclease domain containing 1
chr4	120642137	120642258	122	*	3' UTR	4	120640922	120689852	48931	2	69780	uc008unw.2	47594	ENSMUSG00000032870	Smap2	small ArfGAP 2
chr17	30355449	30355626	178	*	3' UTR	17	30352469	30713232	360764	2	224671	uc008btt.2	357606	ENSMUSG00000062202	Btbd9	BTB (POZ) domain containing 9
chr13	24904749	24905008	260	*	3' UTR	13	24893526	24904768	11243	1	79555	uc007pwi.1	11223	ENSMUSG00000019132	BC005537	cDNA sequence BC005537
chr5	139748534	139748871	338	*	3' UTR	5	139747830	139779104	31275	2	231821	uc012efu.1	30233	ENSMUSG00000056413	Adap1	ArfGAP with dual PH domains 1
chr9	56343170	56343429	260	*	3' UTR	9	56266653	56344743	78091	1	66867	uc009ptf.1	76517	ENSMUSG00000032329	Hmg20a	high mobility group 20A
chr5	139813710	139814059	350	*	3' UTR	5	139813776	139821120	7345	2	68033	uc009agj.1	7061	ENSMUSG00000045438	Cox19	cytochrome c oxidase assembly protein 19
chr6	85395380	85395572	193	*	3' UTR	6	85381970	85396423	14454	1	232187	uc009cpq.1	13410	ENSMUSG00000033706	Smyd5	SET and MYND domain containing 5
chr4	68423684	68423993	310	*	Exon	4	68422406	68615431	193026	2	56710	uc008thw.1	191438	ENSMUSG00000028351	Brinp1	bone morphogenic protein/retinoic acid inducible neural specific 1
chr4	128587901	128588467	567	*	3' UTR	4	128561384	128588570	27187	1	67525	uc008uvo.1	26517	ENSMUSG00000041000	Trim62	tripartite motif-containing 62
chr2	25785005	25785280	276	*	3' UTR	2	25782358	25838802	56445	2	227634	uc008itw.2	53522	ENSMUSG00000026933	Camsap1	calmodulin regulated spectrin-associated protein 1
chr2	181454613	181454769	157	*	3' UTR	2	181449749	181455352	5604	1	18389	uc008oni.1	4864	ENSMUSG00000027584	Oprl1	opioid receptor-like 1
chr8	124859942	124860109	168	*	Exon	8	124806041	124861147	55107	1	22761	uc009nsj.1	53901	ENSMUSG00000049577	Zfpm1	zinc finger protein, multitype 1
chr16	3985051	3985221	171	*	Exon	16	3979123	3989119	9997	2	52864	uc012aap.1	3898	ENSMUSG00000039738	Slx4	SLX4 structure-specific endonuclease subunit homolog (S. cerevisiae)
chr17	47928481	47928713	233	*	Exon	17	47873986	47929365	55380	1	21425	uc008cwc.2	54495	ENSMUSG00000023990	Tfeb	transcription factor EB
chr1	95518789	95518993	205	*	3' UTR	1	95517328	95532304	14977	2	59041	uc007ced.1	13311	ENSMUSG00000026277	Stk25	serine/threonine kinase 25 (yeast)
chr9	25411151	25411507	357	*	3' UTR	9	25289182	25411695	122514	1	67484	uc009opn.1	121969	ENSMUSG00000036611	Eepd1	endonuclease/exonuclease/phosphatase family domain containing 1
chr9	95595546	95595713	168	*	3' UTR	9	95538047	95595970	57924	1	76477	uc009rbg.1	57499	ENSMUSG00000015354	Pcolce2	procollagen C-endopeptidase enhancer 2
chr5	130465172	130465340	169	*	3' UTR	5	130464891	130478698	13808	2	110006	uc008ztt.1	13358	ENSMUSG00000025534	Gusb	glucuronidase, beta
chr3	97494256	97494658	403	*	3' UTR	3	97493752	97628544	134793	2	83679	uc012cue.1	133886	ENSMUSG00000038170	Pde4dip	phosphodiesterase 4D interacting protein (myomegalin)
chr8	26684879	26685039	161	*	3' UTR	8	26629244	26686186	56943	1	14182	uc009lfy.1	55635	ENSMUSG00000031565	Fgfr1	fibroblast growth factor receptor 1
chr11	102167421	102167694	274	*	3' UTR	11	102165874	102174807	8934	2	21429	uc007lri.1	7113	ENSMUSG00000020923	Ubtf	upstream binding transcription factor, RNA polymerase I
chr10	29066736	29067175	440	*	Exon	10	29063982	29082248	18267	2	68031	uc007esy.2	15073	ENSMUSG00000038876	Rnf146	ring finger protein 146
chr18	61156217	61156371	155	*	3' UTR	18	61155034	61173853	18820	2	240332	uc008fbi.1	17482	ENSMUSG00000052026	Slc6a7	solute carrier family 6 (neurotransmitter transporter, L-proline), member 7
chr11	6500007	6500297	291	*	Exon	11	6497826	6506057	8232	2	192950	uc007hyy.1	5760	ENSMUSG00000041073	Nacad	NAC alpha domain containing
chr14	64741861	64742046	186	*	3' UTR	14	64741462	65035774	294313	2	110265	uc007uig.1	293728	ENSMUSG00000054733	Msra	methionine sulfoxide reductase A
chr18	61291830	61292102	273	*	Exon	18	61290931	61336704	45774	2	106894	uc008fbq.1	44602	ENSMUSG00000024622	Hmgxb3	HMG box domain containing 3
chr15	83407015	83407138	124	*	3' UTR	15	83405524	83425587	20064	2	223723	uc007xbh.2	18449	ENSMUSG00000016757	Ttll12	tubulin tyrosine ligase-like family, member 12
chr4	136210443	136210941	499	*	3' UTR	4	136209525	136231445	21921	2	13844	uc008vil.1	20504	ENSMUSG00000028664	Ephb2	Eph receptor B2
chr14	47941640	47941841	202	*	3' UTR	14	47917989	47942766	24778	1	218975	uc007thy.1	23651	ENSMUSG00000021840	Mapk1ip1l	mitogen-activated protein kinase 1 interacting protein 1-like
chr10	85121472	85121659	188	*	3' UTR	10	84849559	85123037	273479	1	74007	uc007glg.2	271913	ENSMUSG00000020042	Btbd11	BTB (POZ) domain containing 11
chr8	122032305	122032613	309	*	3' UTR	8	122032052	122082661	50610	2	56453	uc009nps.2	50048	ENSMUSG00000031835	Mbtps1	membrane-bound transcription factor peptidase, site 1
chr14	75743519	75744018	500	*	3' UTR	14	75684180	75744233	60054	1	67302	uc007uqs.1	59339	ENSMUSG00000022000	Zc3h13	zinc finger CCCH type containing 13
chr2	125657472	125657986	515	*	3' UTR	2	125656040	125684754	28715	2	12848	uc008mdb.1	26768	ENSMUSG00000027206	Cops2	COP9 signalosome subunit 2
chr10	79150916	79151142	227	*	3' UTR	10	79144940	79151143	6204	1	216150	uc007fzi.1	5976	ENSMUSG00000020307	Cdc34	cell division cycle 34
chr10	52158414	52158639	226	*	3' UTR	10	52137353	52159998	22646	1	52014	uc007fbi.2	21061	ENSMUSG00000023068	Nus1	NUS1 dehydrodolichyl diphosphate synthase subunit
chr5	42016557	42017099	543	*	3' UTR	5	42016215	42099394	83180	2	100972	uc008xha.1	82295	ENSMUSG00000029128	Rab28	RAB28, member RAS oncogene family
chr5	134966378	134966674	297	*	3' UTR	5	134965256	135028304	63049	2	269713	uc008zwi.1	61630	ENSMUSG00000063146	Clip2	CAP-GLY domain containing linker protein 2
chr11	78068493	78068713	221	*	3' UTR	11	78059248	78068998	9751	1	20316	uc007kiq.2	9245	ENSMUSG00000002064	Sdf2	stromal cell derived factor 2
chr4	14842040	14842278	239	*	3' UTR	4	14791366	14842407	51042	1	72519	uc008sbg.1	50674	ENSMUSG00000028221	Pip4p2	phosphatidylinositol-4,5-bisphosphate 4-phosphatase 2
chr19	6339796	6339925	130	*	Exon	19	6334979	6340894	5916	1	17283	uc008gib.2	4817	ENSMUSG00000024947	Men1	multiple endocrine neoplasia 1
chr11	57143121	57143471	351	*	3' UTR	11	56825193	57143746	318554	1	14799	uc007izr.2	317928	ENSMUSG00000020524	Gria1	glutamate receptor, ionotropic, AMPA1 (alpha 1)
chr19	34722842	34723038	197	*	Exon	19	34715379	34724499	9121	1	15957	uc008hgt.1	7463	ENSMUSG00000034459	Ifit1	interferon-induced protein with tetratricopeptide repeats 1
chr4	61852258	61852529	272	*	Exon	4	61850577	61869480	18904	2	22696	uc008tbw.1	16951	ENSMUSG00000028389	Zfp37	zinc finger protein 37
chr2	94251985	94252403	419	*	3' UTR	2	94251884	94278304	26421	2	11800	uc008lgx.1	25901	ENSMUSG00000027193	Api5	apoptosis inhibitor 5
chr14	103512877	103513307	431	*	3' UTR	14	103512628	103555984	43357	2	105689	uc007uwk.1	42677	ENSMUSG00000033004	Mycbp2	MYC binding protein 2, E3 ubiquitin protein ligase
chr17	36093859	36094063	205	*	3' UTR	17	36093764	36106695	12932	2	224742	uc008cjk.1	12632	ENSMUSG00000038762	Abcf1	ATP-binding cassette, sub-family F (GCN20), member 1
chr16	91563263	91563435	173	*	3' UTR	16	91547339	91564252	16914	1	15980	uc007zxq.1	15924	ENSMUSG00000022965	Ifngr2	interferon gamma receptor 2
chr14	68748928	68749059	132	*	Exon	14	68737602	68743061	5460	2	18040	uc007ulo.1	-5867	ENSMUSG00000022054	Nefm	neurofilament, medium polypeptide
chr9	46089271	46089523	253	*	3' UTR	9	46081147	46090725	9579	1	22687	uc009phh.1	8124	ENSMUSG00000032078	Zpr1	ZPR1 zinc finger
chr19	8829570	8829759	190	*	3' UTR	19	8815914	8830132	14219	1	56389	uc008gmo.2	13656	ENSMUSG00000010110	Stx5a	syntaxin 5A
chr5	118640779	118640902	124	*	3' UTR	5	118640745	118694870	54126	2	269695	uc008zgh.2	53968	ENSMUSG00000032850	Rnft2	ring finger protein, transmembrane 2
chr3	94439127	94439374	248	*	Exon	3	94416681	94462728	46048	2	22156	uc008qgt.1	23354	ENSMUSG00000005968	Tuft1	tuftelin 1
chr6	82863165	82863474	310	*	3' UTR	6	82861879	82889744	27866	2	20355	uc012ent.1	26270	ENSMUSG00000000627	Sema4f	sema domain, immunoglobulin domain (Ig), TM domain, and short cytoplasmic domain
chr1	38921330	38921810	481	*	3' UTR	1	38920718	38955005	34288	2	98388	uc007asy.1	33195	ENSMUSG00000026080	Chst10	carbohydrate sulfotransferase 10
chr18	64435382	64435738	357	*	3' UTR	18	64414013	64435798	21786	1	20451	uc008fed.1	21369	ENSMUSG00000056812	St8sia3	ST8 alpha-N-acetyl-neuraminide alpha-2,8-sialyltransferase 3
chr7	134587700	134587849	150	*	Exon	7	134376957	134776537	399581	1	233887	uc009juu.1	210743	ENSMUSG00000045598	Zfp553	zinc finger protein 553
chr8	113334603	113334766	164	*	3' UTR	8	113334392	113370703	36312	2	101943	uc009nlb.1	35937	ENSMUSG00000033732	Sf3b3	splicing factor 3b, subunit 3
chr7	29184064	29184215	152	*	Exon	7	29178015	29184402	6388	1	54624	uc009fyu.1	6049	ENSMUSG00000003437	Paf1	Paf1, RNA polymerase II complex component
chr17	87053937	87054114	178	*	3' UTR	17	86567125	87057259	490135	1	18754	uc008dug.2	486812	ENSMUSG00000045038	Prkce	protein kinase C, epsilon
chr8	107805719	107806009	291	*	3' UTR	8	107804309	107813065	8757	2	74356	uc009ncf.1	7056	ENSMUSG00000014837	4931428F04Rik	RIKEN cDNA 4931428F04 gene
chr6	124666743	124666924	182	*	3' UTR	6	124662307	124666963	4657	1	12034	uc009dri.1	4436	ENSMUSG00000004264	Phb2	prohibitin 2
chr2	23052464	23052931	468	*	3' UTR	2	23012066	23054156	42091	1	27377	uc008ioe.1	40398	ENSMUSG00000026775	Yme1l1	YME1-like 1 (S. cerevisiae)
chr8	109936475	109936697	223	*	3' UTR	8	109936389	109948938	12550	2	67619	uc009nhr.1	12241	ENSMUSG00000003848	Nob1	NIN1/RPN12 binding protein 1 homolog
chr4	129164359	129164522	164	*	3' UTR	4	129138923	129165676	26754	1	100383	uc008uxb.1	25436	ENSMUSG00000040859	Bsdc1	BSD domain containing 1
chr14	56200365	56200556	192	*	3' UTR	14	56200361	56204091	3731	2	85308	uc007tze.1	3535	ENSMUSG00000022217	Emc9	ER membrane protein complex subunit 9
chr7	87370991	87371190	200	*	3' UTR	7	87331727	87371410	39684	1	20352	uc009hzp.1	39264	ENSMUSG00000030539	Sema4b	sema domain, immunoglobulin domain (Ig), transmembrane domain (TM) and short cytoplasmic domain, (semaphorin) 4B
chr7	135025507	135026000	494	*	Exon	7	135020310	135027432	7123	1	233905	uc009jxb.1	5197	ENSMUSG00000049739	Zfp646	zinc finger protein 646
chr9	57104797	57105048	252	*	Exon	9	57100129	57110406	10278	2	74211	uc009puq.2	5358	ENSMUSG00000032300	1700017B05Rik	RIKEN cDNA 1700017B05 gene
chr1	74314380	74314586	207	*	3' UTR	1	74283092	74314787	31696	1	76709	uc007bln.1	31288	ENSMUSG00000006304	Arpc2	actin related protein 2/3 complex, subunit 2
chr11	60883597	60884254	658	*	3' UTR	11	60836066	60884633	48568	1	16515	uc007jgy.2	47531	ENSMUSG00000042529	Kcnj12	potassium inwardly-rectifying channel, subfamily J, member 12
chr4	117540775	117540934	160	*	3' UTR	4	117507863	117541910	34048	1	14664	uc008uiy.1	32912	ENSMUSG00000028542	Slc6a9	solute carrier family 6 (neurotransmitter transporter, glycine), member 9
chr11	3540355	3540777	423	*	Exon	11	3539797	3547536	7740	2	544752	uc007htj.1	6759	ENSMUSG00000056579	Tug1	taurine upregulated gene 1
chr17	24312352	24312507	156	*	3' UTR	17	24312376	24336902	24527	2	224617	uc008aut.2	24395	ENSMUSG00000036473	Tbc1d24	TBC1 domain family, member 24
chr9	70627477	70627754	278	*	3' UTR	9	70526808	70628036	101229	1	11487	uc009qor.1	100669	ENSMUSG00000054693	Adam10	a disintegrin and metallopeptidase domain 10
chr5	135853622	135853833	212	*	3' UTR	5	135852010	135870416	18407	2	107939	uc008zyi.1	16583	ENSMUSG00000053293	Pom121	nuclear pore membrane protein 121
chr3	33967848	33968082	235	*	3' UTR	3	33919001	33968266	49266	1	14359	uc008oxk.2	48847	ENSMUSG00000027680	Fxr1	fragile X mental retardation gene 1, autosomal homolog
chr4	155240082	155240406	325	*	3' UTR	4	155238832	155243549	4718	2	79554	uc008wfg.1	3143	ENSMUSG00000029073	Cptp	ceramide-1-phosphate transfer protein
chr14	56390355	56390535	181	*	Exon	14	56387929	56402856	14928	2	104110	uc007uat.1	12321	ENSMUSG00000022220	Adcy4	adenylate cyclase 4
chr15	37296374	37296568	195	*	3' UTR	15	37295930	37389137	93208	2	52589	uc007vng.2	92569	ENSMUSG00000051359	Ncald	neurocalcin delta
chr16	32107350	32107550	201	*	3' UTR	16	32099888	32108140	8253	1	66994	uc007yyf.1	7462	ENSMUSG00000035790	Cep19	centrosomal protein 19
chr19	9088611	9088907	297	*	Exon	19	9063774	9093685	29912	1	66395	uc008goj.1	24837	ENSMUSG00000069833	Ahnak	AHNAK nucleoprotein (desmoyokin)
chr9	65403953	65404167	215	*	Exon	9	65402191	65424560	22370	2	102595	uc009qdl.1	20393	ENSMUSG00000050721	Plekho2	pleckstrin homology domain containing, family O member 2
chr18	74089963	74090096	134	*	3' UTR	18	74088141	74224046	135906	2	225724	uc008fpa.1	133950	ENSMUSG00000024558	Mapk4	mitogen-activated protein kinase 4
chr16	45142040	45142249	210	*	3' UTR	16	45139686	45158786	19101	2	74102	uc007zih.2	16537	ENSMUSG00000022664	Slc35a5	solute carrier family 35, member A5
chr5	115690647	115690917	271	*	3' UTR	5	115685860	115690979	5120	1	117109	uc008zdi.1	4787	ENSMUSG00000060152	Pop5	processing of precursor 5, ribonuclease P/MRP family (S. cerevisiae)
chr5	23008787	23008950	164	*	3' UTR	5	22940247	23010047	69801	1	69188	uc008wqa.2	68540	ENSMUSG00000029004	Kmt2e	lysine (K)-specific methyltransferase 2E
chr15	63760877	63761160	284	*	3' UTR	15	63760649	63829524	68876	2	223601	uc007vze.2	68364	ENSMUSG00000022378	Fam49b	family with sequence similarity 49, member B
chr11	68962253	68962454	202	*	3' UTR	11	68939879	68962617	22739	1	23801	uc007jpj.2	22374	ENSMUSG00000020892	Aloxe3	arachidonate lipoxygenase 3
chr17	56541734	56541873	140	*	3' UTR	17	56465473	56542296	76824	1	193796	uc008dbv.2	76261	ENSMUSG00000024201	Kdm4b	lysine (K)-specific demethylase 4B
chr10	78528121	78528333	213	*	3' UTR	10	78527119	78560345	33227	2	72128	uc007fyo.2	32012	ENSMUSG00000060301	2610008E11Rik	RIKEN cDNA 2610008E11 gene
chr13	42279665	42279868	204	*	Exon	13	42147390	42280395	133006	1	110521	uc007qfk.1	132275	ENSMUSG00000021366	Hivep1	human immunodeficiency virus type I enhancer binding protein 1
chr3	86709841	86710030	190	*	Exon	3	86590072	86724806	134735	2	70762	uc008prl.3	14776	ENSMUSG00000028078	Dclk2	doublecortin-like kinase 2
chr6	113274047	113274307	261	*	3' UTR	6	113257131	113274698	17568	1	78783	uc009dfc.1	16916	ENSMUSG00000001632	Brpf1	bromodomain and PHD finger containing, 1
chr2	70551954	70552149	196	*	3' UTR	2	70550465	70663537	113073	2	228012	uc008jzt.1	111388	ENSMUSG00000041997	Tlk1	tousled-like kinase 1
chr4	107570128	107570263	136	*	3' UTR	4	107562468	107570407	7940	1	74098	uc008ual.1	7660	ENSMUSG00000028608	0610037L13Rik	RIKEN cDNA 0610037L13 gene
chr18	80324845	80325027	183	*	Exon	18	80323874	80348221	24348	2	240442	uc008fsk.1	23194	ENSMUSG00000053950	Adnp2	ADNP homeobox 2
chr4	136106544	136106715	172	*	3' UTR	4	136106448	136158638	52191	2	99982	uc008vig.2	51923	ENSMUSG00000036940	Kdm1a	lysine (K)-specific demethylase 1A
chr14	118561979	118562221	243	*	3' UTR	14	118536349	118563454	27106	1	58245	uc007uyq.2	25630	ENSMUSG00000022131	Gpr180	G protein-coupled receptor 180
chr2	3246593	3246761	169	*	Exon	2	3246221	3249900	3680	2	227522	uc008ids.2	3139	ENSMUSG00000049950	Rpp38	ribonuclease P/MRP 38 subunit
chr8	105157651	105157802	152	*	3' UTR	8	105156895	105309011	152117	2	12552	uc009mzu.1	151209	ENSMUSG00000031673	Cdh11	cadherin 11
chr8	37633242	37633488	247	*	3' UTR	8	37630793	37676997	46205	2	50768	uc009llq.2	43509	ENSMUSG00000031523	Dlc1	deleted in liver cancer 1
chr8	28164664	28164885	222	*	3' UTR	8	28153027	28165037	12011	1	114863	uc009lhv.1	11637	ENSMUSG00000031485	Plpbp	pyridoxal phosphate binding protein
chr5	144662927	144663120	194	*	3' UTR	5	144578661	144663586	84926	1	15467	uc009aku.1	84266	ENSMUSG00000029613	Eif2ak1	eukaryotic translation initiation factor 2 alpha kinase 1
chr5	134979069	134979276	208	*	Exon	5	134965256	135028304	63049	2	269713	uc008zwi.1	49028	ENSMUSG00000063146	Clip2	CAP-GLY domain containing linker protein 2
chr3	5561345	5561662	318	*	Exon	3	5560188	5576239	16052	2	19302	uc008oob.2	14577	ENSMUSG00000040374	Pex2	peroxisomal biogenesis factor 2
chr17	5753030	5753615	586	*	3' UTR	17	5492600	5753891	261292	1	224454	uc008aff.1	260430	ENSMUSG00000034265	Zdhhc14	zinc finger, DHHC domain containing 14
chr2	28941744	28941923	180	*	3' UTR	2	28915783	28943170	27388	1	22130	uc008izk.1	25961	ENSMUSG00000026803	Ttf1	transcription termination factor, RNA polymerase I
chr5	67446753	67446953	201	*	3' UTR	5	67137079	67448398	311320	1	77569	uc008xph.1	309674	ENSMUSG00000037736	Limch1	LIM and calponin homology domains 1
chr14	121346171	121346537	367	*	3' UTR	14	121310416	121347266	36851	1	70572	uc007uzz.1	35755	ENSMUSG00000030662	Ipo5	importin 5
chr9	79616877	79617377	501	*	3' UTR	9	79616748	79641237	24490	2	69981	uc009quw.2	23860	ENSMUSG00000032328	Tmem30a	transmembrane protein 30A
chr8	113495370	113495507	138	*	3' UTR	8	113443765	113496397	52633	1	20444	uc009nlk.2	51605	ENSMUSG00000031749	St3gal2	ST3 beta-galactoside alpha-2,3-sialyltransferase 2
chr2	179896629	179896824	196	*	3' UTR	2	179854071	179897385	43315	1	228983	uc008oil.1	42558	ENSMUSG00000039050	Osbpl2	oxysterol binding protein-like 2
chr5	30002092	30002286	195	*	3' UTR	5	29895782	30002617	106836	1	100763	uc008wun.1	106310	ENSMUSG00000039000	Ube3c	ubiquitin protein ligase E3C
chr5	125021033	125021169	137	*	3' UTR	5	125020223	125029066	8844	2	209354	uc008zqd.1	7897	ENSMUSG00000029388	Eif2b1	eukaryotic translation initiation factor 2B, subunit 1 (alpha)
chr1	135516579	135517290	712	*	3' UTR	1	135516448	135542423	25976	2	70579	uc011wsb.1	25133	ENSMUSG00000102976	Zc3h11a	zinc finger CCCH type containing 11A
chr14	47395880	47396024	145	*	3' UTR	14	47395242	47408032	12791	2	12793	uc007thg.2	12008	ENSMUSG00000015759	Cnih1	cornichon family AMPA receptor auxiliary protein 1
chr3	20008600	20008733	134	*	5' UTR	3	19957811	20018376	60566	1	20585	uc008osl.1	50789	ENSMUSG00000002428	Hltf	helicase-like transcription factor
chr11	97189943	97190152	210	*	3' UTR	11	97177030	97191234	14205	1	67036	uc007ldx.2	12913	ENSMUSG00000018882	Mrpl45	mitochondrial ribosomal protein L45
chr5	125895000	125895360	361	*	3' UTR	5	125894774	125914418	19645	2	208144	uc008zrq.1	19058	ENSMUSG00000029480	Dhx37	DEAH (Asp-Glu-Ala-His) box polypeptide 37
chr9	60435422	60435607	186	*	3' UTR	9	60416666	60497562	80897	2	102747	uc009pzb.1	61955	ENSMUSG00000047766	Lrrc49	leucine rich repeat containing 49
chr16	38599748	38599940	193	*	3' UTR	16	38598456	38713148	114693	2	12549	uc007zfg.1	113208	ENSMUSG00000022799	Arhgap31	Rho GTPase activating protein 31
chr7	19941787	19942091	305	*	3' UTR	7	19930420	19941873	11454	1	13870	uc009flm.2	11367	ENSMUSG00000003549	Ercc1	excision repair cross-complementing rodent repair deficiency, complementation group 1
chr1	157865570	157865764	195	*	Exon	1	157851729	157881947	30219	2	208263	uc011wtz.1	16183	ENSMUSG00000026466	Tor1aip1	torsin A interacting protein 1
chr4	148524412	148524537	126	*	3' UTR	4	148524094	148540816	16723	2	110208	uc008vvv.1	16279	ENSMUSG00000028961	Pgd	phosphogluconate dehydrogenase
chr9	92380108	92380304	197	*	3' UTR	9	92352216	92380170	27955	1	235527	uc009rar.1	27892	ENSMUSG00000032377	Plscr4	phospholipid scramblase 4
chr3	60681370	60681858	489	*	Exon	3	60806717	60812901	6185	1	18441	uc008pjj.1	-124859	ENSMUSG00000027765	P2ry1	purinergic receptor P2Y, G-protein coupled 1
chr4	128428757	128428918	162	*	3' UTR	4	128331946	128430125	98180	1	54383	uc008uvi.2	96811	ENSMUSG00000028796	Phc2	polyhomeotic 2
chr11	43400013	43400321	309	*	3' UTR	11	43342286	43400499	58214	1	380694	uc007ims.1	57727	ENSMUSG00000044707	Ccnjl	cyclin J-like
chr1	167145726	167145983	258	*	3' UTR	1	167142417	167167089	24673	2	226591	uc007diz.2	21106	ENSMUSG00000040843	Tiprl	TIP41, TOR signalling pathway regulator-like (S. cerevisiae)
chr7	149189951	149190142	192	*	3' UTR	7	149135656	149190148	54493	1	75770	uc009kmg.1	54295	ENSMUSG00000053046	Brsk2	BR serine/threonine kinase 2
chr11	59605423	59605692	270	*	3' UTR	11	59605253	59623275	18023	2	216805	uc007jew.1	17583	ENSMUSG00000032633	Flcn	folliculin
chr8	114542042	114542504	463	*	3' UTR	8	114535259	114544428	9170	1	57321	uc012gla.1	6783	ENSMUSG00000033430	Terf2ip	telomeric repeat binding factor 2, interacting protein
chr6	118378980	118379178	199	*	Exon	6	118377337	118405524	28188	2	72720	uc009dlp.1	26346	ENSMUSG00000030145	Zfp248	zinc finger protein 248
chr1	192623823	192623982	160	*	Exon	1	192596758	192657977	61220	2	320119	uc007ebf.1	33995	ENSMUSG00000089872	Rps6kc1	ribosomal protein S6 kinase polypeptide 1
chr10	122432387	122432589	203	*	3' UTR	10	122429117	122513561	84445	2	67074	uc007hgj.2	80972	ENSMUSG00000034602	Mon2	MON2 homolog, regulator of endosome to Golgi trafficking
chr2	156366555	156366735	181	*	3' UTR	2	156246788	156368950	122163	1	13821	uc008nni.1	119767	ENSMUSG00000027624	Epb41l1	erythrocyte membrane protein band 4.1 like 1
chr4	98925172	98925760	589	*	3' UTR	4	98860625	98926478	65854	1	242557	uc008tuu.1	64547	ENSMUSG00000028550	Atg4c	autophagy related 4C, cysteine peptidase
chr13	9171921	9172114	194	*	3' UTR	13	9093151	9172336	79186	1	217980	uc007pkr.1	78770	ENSMUSG00000033499	Larp4b	La ribonucleoprotein domain family, member 4B
chr5	144663185	144663377	193	*	3' UTR	5	144578661	144663586	84926	1	15467	uc009aku.1	84524	ENSMUSG00000029613	Eif2ak1	eukaryotic translation initiation factor 2 alpha kinase 1
chr12	112893601	112893806	206	*	Exon	12	112812721	112894438	81718	1	17169	uc007pdk.2	80880	ENSMUSG00000007411	Mark3	MAP/microtubule affinity regulating kinase 3
chr15	81695750	81695948	199	*	3' UTR	15	81694946	81702322	7377	2	68479	uc007wxo.1	6374	ENSMUSG00000061360	Phf5a	PHD finger protein 5A
chr19	10576952	10577542	591	*	3' UTR	19	10575002	10599699	24698	2	66072	uc008gpt.2	22157	ENSMUSG00000024668	Sdhaf2	succinate dehydrogenase complex assembly factor 2
chr10	85122600	85123024	425	*	3' UTR	10	84849559	85123037	273479	1	74007	uc007glg.2	273041	ENSMUSG00000020042	Btbd11	BTB (POZ) domain containing 11
chr1	133191853	133191992	140	*	3' UTR	1	133181828	133222289	40462	2	14270	uc011wrp.1	30297	ENSMUSG00000026425	Srgap2	SLIT-ROBO Rho GTPase activating protein 2
chr8	89248753	89248898	146	*	3' UTR	8	89247837	89269905	22069	2	20437	uc009mqn.2	21007	ENSMUSG00000036840	Siah1a	siah E3 ubiquitin protein ligase 1A
chr12	17290947	17291105	159	*	3' UTR	12	17273401	17291576	18176	1	71853	uc007ncp.1	17546	ENSMUSG00000020571	Pdia6	protein disulfide isomerase associated 6
chr9	42773789	42773978	190	*	3' UTR	9	42771925	42913801	141877	2	69632	uc009pba.1	139823	ENSMUSG00000059495	Arhgef12	Rho guanine nucleotide exchange factor (GEF) 12
chr1	167705260	167705394	135	*	3' UTR	1	167693911	167705435	11525	1	433375	uc007djm.1	11349	ENSMUSG00000040713	Creg1	cellular repressor of E1A-stimulated genes 1
chr4	142857514	142857757	244	*	3' UTR	4	142857325	142889410	32086	2	14726	uc008vqa.1	31653	ENSMUSG00000028583	Pdpn	podoplanin
chr15	96518470	96518820	351	*	3' UTR	15	96517823	96530129	12307	2	67760	uc007xkm.1	11309	ENSMUSG00000022462	Slc38a2	solute carrier family 38, member 2
chr19	42018719	42018918	200	*	3' UTR	19	42018197	42039117	20921	2	72199	uc008hmv.1	20199	ENSMUSG00000025159	Mms19	MMS19 cytosolic iron-sulfur assembly component
chr2	155231663	155231812	150	*	Exon	2	155216401	155266521	50121	2	56406	uc008nkm.1	34709	ENSMUSG00000038369	Ncoa6	nuclear receptor coactivator 6
chr8	112096823	112096954	132	*	3' UTR	8	112089886	112097951	8066	1	234723	uc012gkh.1	6937	ENSMUSG00000031723	Txnl4b	thioredoxin-like 4B
chr11	88024360	88024950	591	*	3' UTR	11	88017920	88025009	7090	1	64656	uc007kvi.1	6440	ENSMUSG00000023723	Mrps23	mitochondrial ribosomal protein S23
chr2	31657164	31657470	307	*	3' UTR	2	31544076	31659747	115672	1	11350	uc008jdz.2	113088	ENSMUSG00000026842	Abl1	c-abl oncogene 1, non-receptor tyrosine kinase
chr7	80921415	80921735	321	*	3' UTR	7	80885193	80921805	36613	1	100038347	uc009hrf.2	36222	ENSMUSG00000078670	Fam174b	family with sequence similarity 174, member B
chr13	112216423	112216801	379	*	3' UTR	13	112215888	112278578	62691	2	73274	uc007rvv.2	61777	ENSMUSG00000032745	Gpbp1	GC-rich promoter binding protein 1
chr12	86260272	86260559	288	*	3' UTR	12	86259099	86287873	28775	2	68497	uc007ofy.1	27314	ENSMUSG00000042350	Arel1	apoptosis resistant E3 ubiquitin protein ligase 1
chr5	145888887	145889071	185	*	3' UTR	5	145875125	145889055	13931	1	11867	uc009amb.2	13762	ENSMUSG00000029622	Arpc1b	actin related protein 2/3 complex, subunit 1B
chr6	86318839	86319163	325	*	3' UTR	6	86315677	86320052	4376	1	66488	uc009crl.1	3162	ENSMUSG00000057497	Fam136a	family with sequence similarity 136, member A
chr2	76501261	76501389	129	*	Exon	2	76501091	76511155	10065	2	14231	uc008kfh.2	9766	ENSMUSG00000002732	Fkbp7	FK506 binding protein 7
chr10	116343830	116344116	287	*	3' UTR	10	116342840	116374711	31872	2	216363	uc011xnl.1	30595	ENSMUSG00000064181	Rab3ip	RAB3A interacting protein
chr16	35834416	35834574	159	*	3' UTR	16	35832964	35871468	38505	2	547253	uc007zbs.2	36894	ENSMUSG00000034422	Parp14	poly (ADP-ribose) polymerase family, member 14
chr12	25741959	25742115	157	*	Exon	12	25659797	25744562	84766	1	77480	uc007nfa.1	82162	ENSMUSG00000036333	Kidins220	kinase D-interacting substrate 220
chr14	21202306	21202453	148	*	3' UTR	14	21167384	21202713	35330	1	105428	uc007sjj.1	34922	ENSMUSG00000039599	Fam149b	family with sequence similarity 149, member B
chr1	135280017	135280253	237	*	3' UTR	1	135278877	135287222	8346	2	20668	uc007cqj.1	6969	ENSMUSG00000070643	Sox13	SRY (sex determining region Y)-box 13
chr12	93044919	93045142	224	*	3' UTR	12	93044483	93087597	43115	2	20338	uc007okx.1	42455	ENSMUSG00000020964	Sel1l	sel-1 suppressor of lin-12-like (C. elegans)
chr10	80781533	80781688	156	*	3' UTR	10	80755717	80782719	27003	1	18717	uc007ghc.2	25816	ENSMUSG00000034902	Pip5k1c	phosphatidylinositol-4-phosphate 5-kinase, type 1 gamma
chr10	74645066	74645354	289	*	3' UTR	10	74523641	74647668	124028	1	110279	uc007fqb.2	121425	ENSMUSG00000009681	Bcr	breakpoint cluster region
chr10	61892154	61892390	237	*	3' UTR	10	61892126	61912441	20316	2	338359	uc007fhd.1	20051	ENSMUSG00000020079	Supv3l1	suppressor of var1, 3-like 1 (S. cerevisiae)
chr5	107858800	107859007	208	*	3' UTR	5	107832532	107859050	26519	1	384214	uc008yme.1	26268	ENSMUSG00000033805	Ephx4	epoxide hydrolase 4
chr9	109794765	109795093	329	*	3' UTR	9	109778083	109796394	18312	1	12530	uc009rsw.1	16682	ENSMUSG00000032477	Cdc25a	cell division cycle 25A
chr15	76477720	76477909	190	*	3' UTR	15	76476197	76490538	14342	2	54151	uc007wlf.1	12629	ENSMUSG00000053929	Cyhr1	cysteine and histidine rich 1
chr6	83926974	83927180	207	*	Exon	6	83864347	83936865	72519	1	18139	uc009con.2	62627	ENSMUSG00000030016	Zfp638	zinc finger protein 638
chr13	32913946	32914130	185	*	3' UTR	13	32893899	32914476	20578	1	78903	uc007pzs.2	20047	ENSMUSG00000021400	Wrnip1	Werner helicase interacting protein 1
chr13	97896715	97896912	198	*	Exon	13	97837242	97899477	62236	1	320557	uc011zdf.1	59473	ENSMUSG00000041817	Fam169a	family with sequence similarity 169, member A
chr6	72268830	72269069	240	*	3' UTR	6	72268670	72295169	26500	2	28035	uc009cif.1	26100	ENSMUSG00000056305	Usp39	ubiquitin specific peptidase 39
chr6	82862593	82862817	225	*	3' UTR	6	82861879	82889744	27866	2	20355	uc012ent.1	26927	ENSMUSG00000000627	Sema4f	sema domain, immunoglobulin domain (Ig), TM domain, and short cytoplasmic domain
chr1	34645155	34645342	188	*	Exon	1	34636538	34647789	11252	1	211383	uc011wjc.1	8617	ENSMUSG00000045174	Amer3	APC membrane recruitment 3
chr9	75192981	75193172	192	*	3' UTR	9	75154161	75193478	39318	1	14697	uc009qry.1	38820	ENSMUSG00000032192	Gnb5	guanine nucleotide binding protein (G protein), beta 5
chr11	83776060	83776345	286	*	3' UTR	11	83755592	83776588	20997	1	78394	uc007kpz.2	20468	ENSMUSG00000020677	Ddx52	DEAD (Asp-Glu-Ala-Asp) box polypeptide 52
chr1	107633375	107633599	225	*	3' UTR	1	107560438	107633821	73384	1	227446	uc007cgj.2	72937	ENSMUSG00000026319	Relch	RAB11 binding and LisH domain, coiled-coil and HEAT repeat containing
chr1	134835925	134836140	216	*	3' UTR	1	134776932	134836582	59651	1	16980	uc007cpi.2	58993	ENSMUSG00000026443	Lrrn2	leucine rich repeat protein 2, neuronal
chrX	71630163	71630329	167	*	3' UTR	20	71630059	71638478	8420	2	66294	uc009tox.2	8149	ENSMUSG00000031399	Fam3a	family with sequence similarity 3, member A
chr5	104640743	104640930	188	*	Exon	5	104631636	104643121	11486	1	13406	uc008yke.1	9107	ENSMUSG00000029307	Dmp1	dentin matrix protein 1
chr2	134424355	134424534	180	*	Exon	2	134420242	134469857	49616	2	52837	uc008mnt.1	45323	ENSMUSG00000034723	Tmx4	thioredoxin-related transmembrane protein 4
chr8	13884906	13885088	183	*	3' UTR	8	13884788	13890271	5484	2	66423	uc009kyr.2	5183	ENSMUSG00000031458	Coprs	coordinator of PRMT5, differentiation stimulator
chr4	128761098	128761340	243	*	Exon	4	128735515	128761770	26256	1	75234	uc008uvy.2	25583	ENSMUSG00000028793	Rnf19b	ring finger protein 19B
chrX	17134951	17135207	257	*	3' UTR	20	17133695	17148767	15073	2	72018	uc009ssf.1	13560	ENSMUSG00000025040	Fundc1	FUN14 domain containing 1
chr6	25619361	25619680	320	*	Exon	6	25618523	25639980	21458	2	14763	uc009bcd.2	20300	ENSMUSG00000039904	Gpr37	G protein-coupled receptor 37
chr15	75805419	75805637	219	*	3' UTR	15	75799615	75806295	6681	1	69020	uc007whv.1	5804	ENSMUSG00000034429	Zfp707	zinc finger protein 707
chr11	115129391	115129589	199	*	3' UTR	11	115129339	115138283	8945	2	14149	uc007mgy.1	8694	ENSMUSG00000018861	Fdxr	ferredoxin reductase
chr11	52216780	52216967	188	*	Exon	11	52209930	52217744	7815	1	213673	uc007ivn.1	6850	ENSMUSG00000036275	9530068E07Rik	RIKEN cDNA 9530068E07 gene
chr18	37664648	37664847	200	*	Exon	18	37112343	38001526	889184	1	100384868	uc008eoy.1	552305	ENSMUSG00000103458	Gm37013	predicted gene, 37013
chr10	39341772	39341943	172	*	Exon	10	39332740	39375113	42374	1	103213	uc007ewa.1	9032	ENSMUSG00000019842	Traf3ip2	TRAF3 interacting protein 2
chr6	97238006	97238196	191	*	3' UTR	6	97236861	97262374	25514	2	232288	uc009dat.1	24178	ENSMUSG00000030064	Frmd4b	FERM domain containing 4B
chr9	65177785	65177974	190	*	3' UTR	9	65142102	65178465	36364	1	270166	uc009qdb.1	35683	ENSMUSG00000015357	Clpx	caseinolytic mitochondrial matrix peptidase chaperone subunit
chr2	109880687	109880883	197	*	Exon	2	109857974	109885482	27509	1	68201	uc008lmr.2	22713	ENSMUSG00000027160	Ccdc34	coiled-coil domain containing 34
chr6	97134373	97134605	233	*	3' UTR	6	97133810	97155636	21827	2	22200	uc009dam.2	21031	ENSMUSG00000030061	Uba3	ubiquitin-like modifier activating enzyme 3
chr8	74985008	74985128	121	*	3' UTR	8	74984382	74999132	14751	2	27967	uc009mga.1	14004	ENSMUSG00000052488	Cherp	calcium homeostasis endoplasmic reticulum protein
chr4	41326199	41326393	195	*	Exon	4	41296029	41327556	31528	1	67123	uc008sim.1	30170	ENSMUSG00000028437	Ubap1	ubiquitin-associated protein 1
chr14	104376607	104376925	319	*	Exon	14	104213842	104243390	29549	2	13618	uc007uwx.2	-133217	ENSMUSG00000022122	Ednrb	endothelin receptor type B
chr9	21034801	21035255	455	*	3' UTR	9	21034174	21043776	9603	2	50868	uc009oko.2	8521	ENSMUSG00000003308	Keap1	kelch-like ECH-associated protein 1
chr1	154685086	154685275	190	*	3' UTR	1	154684125	154725298	41174	2	226517	uc007czn.1	40023	ENSMUSG00000042772	Smg7	Smg-7 homolog, nonsense mediated mRNA decay factor (C. elegans)
chr5	113519389	113519589	201	*	3' UTR	5	113515343	113592333	76991	2	243219	uc008yua.2	72744	ENSMUSG00000051339	2900026A02Rik	RIKEN cDNA 2900026A02 gene
chr12	86019483	86019741	259	*	3' UTR	12	86018228	86039757	21530	2	627191	uc007ofr.1	20016	ENSMUSG00000071234	Syndig1l	synapse differentiation inducing 1 like
chr2	153158409	153158675	267	*	3' UTR	2	153117152	153159125	41974	1	16569	uc008nhp.2	41257	ENSMUSG00000027475	Kif3b	kinesin family member 3B
chr1	158585484	158585722	239	*	3' UTR	1	158583748	158604470	20723	2	30935	uc007dcn.2	18748	ENSMUSG00000060519	Tor3a	torsin family 3, member A
chr6	32742450	32742818	369	*	3' UTR	6	32742227	33010152	267926	2	66075	uc009bgo.1	267334	ENSMUSG00000053768	Chchd3	coiled-coil-helix-coiled-coil-helix domain containing 3
chr9	57101121	57101528	408	*	3' UTR	9	57100129	57110406	10278	2	74211	uc009puq.2	8878	ENSMUSG00000032300	1700017B05Rik	RIKEN cDNA 1700017B05 gene
chr10	83990309	83990543	235	*	Exon	10	83989050	83996633	7584	2	216197	uc007gkq.1	6090	ENSMUSG00000046841	Ckap4	cytoskeleton-associated protein 4
chr11	5424795	5425323	529	*	3' UTR	11	5420970	5425875	4906	1	22433	uc007hwm.1	3825	ENSMUSG00000020484	Xbp1	X-box binding protein 1
chr18	56735441	56735723	283	*	Exon	18	56722223	56747366	25144	1	56698	uc008eyp.2	13218	ENSMUSG00000008301	Phax	phosphorylated adaptor for RNA export
chr7	6346146	6346396	251	*	Exon	7	6336028	6349347	13320	1	22690	uc009fbi.1	10118	ENSMUSG00000062861	Zfp28	zinc finger protein 28
chr9	120088808	120089037	230	*	Exon	9	120058860	120090602	31743	1	17433	uc009scm.1	29948	ENSMUSG00000032517	Mobp	myelin-associated oligodendrocytic basic protein
chr16	28162166	28162369	204	*	3' UTR	16	28160184	28445313	285130	2	14167	uc007yvr.1	282944	ENSMUSG00000022523	Fgf12	fibroblast growth factor 12
chr4	136535725	136535920	196	*	3' UTR	4	136535647	136604610	68964	2	230848	uc008vit.1	68690	ENSMUSG00000060862	Zbtb40	zinc finger and BTB domain containing 40
chr16	4711374	4711509	136	*	3' UTR	16	4711318	4719059	7742	2	67824	uc007yae.1	7550	ENSMUSG00000063445	Nmral1	NmrA-like family domain containing 1
chr15	98473879	98474043	165	*	3' UTR	15	98462651	98474961	12311	1	12297	uc007xnb.1	11228	ENSMUSG00000003352	Cacnb3	calcium channel, voltage-dependent, beta 3 subunit
chr14	70186664	70186797	134	*	3' UTR	14	70184797	70205352	20556	2	246710	uc011znx.1	18555	ENSMUSG00000022075	Rhobtb2	Rho-related BTB domain containing 2
chr5	128187267	128187760	494	*	3' UTR	5	128112632	128187890	75259	1	319804	uc008zsd.1	74635	ENSMUSG00000049971	Glt1d1	glycosyltransferase 1 domain containing 1
chr18	43474855	43475081	227	*	3' UTR	18	43367351	43477135	109785	1	269019	uc008eue.1	107504	ENSMUSG00000039954	Stk32a	serine/threonine kinase 32A
chr16	11804869	11805053	185	*	3' UTR	16	11803814	11909516	105703	2	223978	uc007yfm.1	104463	ENSMUSG00000065979	Cpped1	calcineurin-like phosphoesterase domain containing 1
chr6	39286341	39286621	281	*	3' UTR	6	39284770	39322929	38160	2	72144	uc009blk.2	36308	ENSMUSG00000029924	Slc37a3	solute carrier family 37 (glycerol-3-phosphate transporter), member 3
chr19	5918425	5918629	205	*	Exon	19	5916128	5924816	8689	2	104252	uc008gga.2	6187	ENSMUSG00000045664	Cdc42ep2	CDC42 effector protein (Rho GTPase binding) 2
chr16	38525323	38525694	372	*	3' UTR	16	38525264	38550266	25003	2	224143	uc007zfc.1	24572	ENSMUSG00000034064	Poglut1	protein O-glucosyltransferase 1
chr1	85242815	85242991	177	*	3' UTR	1	85022921	85323941	301021	2	381287	uc007btg.2	80950	ENSMUSG00000089844	A530032D15Rik	RIKEN cDNA A530032D15Rik gene
chr13	81032715	81032875	161	*	3' UTR	13	81022683	81035303	12621	1	105171	uc007rhi.1	10032	ENSMUSG00000074794	Arrdc3	arrestin domain containing 3
chr9	34842645	34843731	1087	*	3' UTR	9	34296289	34843892	547604	1	67703	uc009osh.2	546356	ENSMUSG00000032036	Kirrel3	kirre like nephrin family adhesion molecule 3
chr15	57702622	57702802	181	*	3' UTR	15	57701057	57723973	22917	2	67819	uc007vsq.1	21171	ENSMUSG00000022365	Derl1	Der1-like domain family, member 1
chr8	122686617	122686765	149	*	3' UTR	8	122638052	122689207	51156	1	234797	uc009nqu.2	48565	ENSMUSG00000031824	6430548M08Rik	RIKEN cDNA 6430548M08 gene
chr3	54608193	54608398	206	*	3' UTR	3	54607037	54611713	4677	2	170767	uc008pfw.1	3315	ENSMUSG00000036615	Rfxap	regulatory factor X-associated protein
chr1	55044132	55044255	124	*	3' UTR	1	55042013	55047959	5947	2	81898	uc007azw.1	3704	ENSMUSG00000025982	Sf3b1	splicing factor 3b, subunit 1
chr19	3817879	3818010	132	*	3' UTR	19	3767421	3818303	50883	1	225888	uc008fxa.2	50458	ENSMUSG00000045098	Kmt5b	lysine methyltransferase 5B
chr11	41948994	41949130	137	*	Exon	11	41944982	41996432	51451	2	14394	uc007imf.1	47302	ENSMUSG00000010803	Gabra1	gamma-aminobutyric acid (GABA) A receptor, subunit alpha 1
chr11	117884974	117885143	170	*	3' UTR	11	117883037	117940995	57959	2	69926	uc007mon.2	55852	ENSMUSG00000033987	Dnah17	dynein, axonemal, heavy chain 17
chr3	95091641	95091991	351	*	5' UTR	3	95086842	95092322	5481	1	75007	uc008qjb.1	4799	ENSMUSG00000038712	Mindy1	MINDY lysine 48 deubiquitinase 1
chr2	119122894	119123265	372	*	Exon	2	119114478	119124189	9712	1	228545	uc008lto.2	8416	ENSMUSG00000034216	Vps18	VPS18 CORVET/HOPS core subunit
chr5	115548010	115548139	130	*	3' UTR	5	115461533	115548799	87267	1	74585	uc008zda.1	86477	ENSMUSG00000029550	Sppl3	signal peptide peptidase 3
chr2	155673951	155674222	272	*	3' UTR	2	155672622	155756046	83425	2	56046	uc008nlo.2	81824	ENSMUSG00000005882	Uqcc1	ubiquinol-cytochrome c reductase complex assembly factor 1
chr15	57883818	57883987	170	*	Exon	15	57878558	57908044	29487	2	22770	uc007vtd.1	24057	ENSMUSG00000022361	Zhx1	zinc fingers and homeoboxes 1
chr18	65425510	65425755	246	*	3' UTR	18	65425186	65553542	128357	2	225638	uc008feu.2	127787	ENSMUSG00000032845	Alpk2	alpha-kinase 2
chr11	75518906	75519259	354	*	3' UTR	11	75492812	75519594	26783	1	12928	uc007ker.1	26094	ENSMUSG00000017776	Crk	v-crk avian sarcoma virus CT10 oncogene homolog
chr18	12102976	12103772	797	*	3' UTR	18	11997783	12104136	106354	1	63955	uc008ebr.2	105193	ENSMUSG00000040957	Cables1	CDK5 and Abl enzyme substrate 1
chr7	108972459	108972651	193	*	Exon	7	108971146	108977806	6661	2	16332	uc009ipf.2	5155	ENSMUSG00000032737	Inppl1	inositol polyphosphate phosphatase-like 1
chr16	64766173	64766436	264	*	Exon	16	64765930	64770765	4836	2	67609	uc007zqb.1	4329	ENSMUSG00000059920	4930453N24Rik	RIKEN cDNA 4930453N24 gene
chr5	44149756	44149945	190	*	Exon	5	44135857	44173388	37532	2	242960	uc008xhu.2	23443	ENSMUSG00000039753	Fbxl5	F-box and leucine-rich repeat protein 5
chr7	28443167	28443323	157	*	Exon	7	28441394	28459617	18224	2	269881	uc012fgl.1	16294	ENSMUSG00000040390	Map3k10	mitogen-activated protein kinase kinase kinase 10
chr15	10924624	10924763	140	*	Exon	15	10911511	10926379	14869	1	17117	uc007vgw.1	13113	ENSMUSG00000022244	Amacr	alpha-methylacyl-CoA racemase
chr11	113589604	113589902	299	*	3' UTR	11	113588164	113612474	24311	2	56699	uc007mfb.2	22572	ENSMUSG00000041598	Cdc42ep4	CDC42 effector protein (Rho GTPase binding) 4
chr9	22252899	22253175	277	*	3' UTR	9	22252756	22272800	20045	2	55934	uc009ooq.2	19625	ENSMUSG00000032239	Rp9	retinitis pigmentosa 9 (human)
chr8	85288074	85288330	257	*	3' UTR	8	85287519	85294938	7420	2	30932	uc009mjo.1	6608	ENSMUSG00000031711	Zfp330	zinc finger protein 330
chr11	75114608	75114783	176	*	3' UTR	11	75113761	75161885	48125	2	68275	uc007kdi.2	47102	ENSMUSG00000000751	Rpa1	replication protein A1
chr19	32589223	32589577	355	*	3' UTR	19	32560259	32589860	29602	1	17330	uc008hfk.2	28964	ENSMUSG00000024896	Minpp1	multiple inositol polyphosphate histidine phosphatase 1
chr19	11848947	11849184	238	*	3' UTR	19	11844905	11849436	4532	1	94063	uc008gsx.1	4042	ENSMUSG00000024683	Mrpl16	mitochondrial ribosomal protein L16
chr17	66844350	66844583	234	*	3' UTR	17	66843852	66869010	25159	2	19328	uc008djy.1	24427	ENSMUSG00000023460	Rab12	RAB12, member RAS oncogene family
chr11	113561420	113561597	178	*	3' UTR	11	113545720	113587781	42062	1	276852	uc007mew.1	15700	ENSMUSG00000041623	D11Wsu47e	DNA segment, Chr 11, Wayne State University 47, expressed
chr10	121292265	121292404	140	*	Exon	10	121222298	121484249	261952	2	117600	uc007hgb.1	191845	ENSMUSG00000020121	Srgap1	SLIT-ROBO Rho GTPase activating protein 1
chr11	6496222	6496701	480	*	3' UTR	11	6446890	6496764	49875	1	216527	uc007hyv.2	49332	ENSMUSG00000000378	Ccm2	cerebral cavernous malformation 2
chr6	142310857	142311052	196	*	3' UTR	6	142298862	142335607	36746	2	19691	uc009epd.1	24555	ENSMUSG00000030243	Recql	RecQ protein-like
chr7	52332997	52333132	136	*	3' UTR	7	52317799	52333873	16075	1	66394	uc009gsx.2	15198	ENSMUSG00000003421	Nosip	nitric oxide synthase interacting protein
chr17	34749531	34749909	379	*	3' UTR	17	34742806	34750394	7589	1	55979	uc008ccz.2	6725	ENSMUSG00000034254	Agpat1	1-acylglycerol-3-phosphate O-acyltransferase 1 (lysophosphatidic acid acyltransferase, alpha)
chrX	147420493	147420621	129	*	3' UTR	20	147417676	147451836	34161	2	237107	uc009uov.2	31215	ENSMUSG00000025266	Gnl3l	guanine nucleotide binding protein-like 3 (nucleolar)-like
chr18	42805424	42805569	146	*	Exon	18	42804923	43058643	253721	2	72930	uc008eub.1	253074	ENSMUSG00000024500	Ppp2r2b	protein phosphatase 2, regulatory subunit B, beta
chr1	192596832	192597373	542	*	3' UTR	1	192596758	192657977	61220	2	320119	uc007ebf.1	60604	ENSMUSG00000089872	Rps6kc1	ribosomal protein S6 kinase polypeptide 1
chr14	60182860	60183038	179	*	3' UTR	14	60178225	60216796	38572	2	71891	uc011zmv.1	33758	ENSMUSG00000021982	Cdadc1	cytidine and dCMP deaminase domain containing 1
chr15	81654064	81654295	232	*	3' UTR	15	81633103	81657293	24191	1	21685	uc007wxj.2	20961	ENSMUSG00000022389	Tef	thyrotroph embryonic factor
chr1	157626641	157626834	194	*	Exon	1	157625285	157660029	34745	2	104009	uc007dbo.1	33195	ENSMUSG00000033684	Qsox1	quiescin Q6 sulfhydryl oxidase 1
chr10	11177193	11177392	200	*	3' UTR	10	11063243	11177275	114033	1	13853	uc007ejv.1	113950	ENSMUSG00000055493	Epm2a	epilepsy, progressive myoclonic epilepsy, type 2 gene alpha
chr4	56972857	56973046	190	*	3' UTR	4	56973008	57003263	30256	2	230235	uc008sxx.2	30217	ENSMUSG00000045589	Frrs1l	ferric-chelate reductase 1 like
chr5	50352434	50352565	132	*	Exon	5	50351190	50450235	99046	2	70693	uc008xjz.2	97670	ENSMUSG00000029090	Adgra3	adhesion G protein-coupled receptor A3
chr15	73035894	73036289	396	*	3' UTR	15	73035535	73253621	218087	2	14083	uc007wbw.2	217332	ENSMUSG00000022607	Ptk2	PTK2 protein tyrosine kinase 2
chr8	13880970	13881108	139	*	3' UTR	8	13869641	13881639	11999	1	101994	uc009kyq.2	11329	ENSMUSG00000047710	Champ1	chromosome alignment maintaining phosphoprotein 1
chr4	129993762	129993968	207	*	3' UTR	4	129993329	130037190	43862	2	619605	uc008uze.1	43222	ENSMUSG00000028772	Zcchc17	zinc finger, CCHC domain containing 17
chr14	118889676	118889796	121	*	Exon	14	118881914	119076153	194240	2	239273	uc011zpz.1	186357	ENSMUSG00000032849	Abcc4	ATP-binding cassette, sub-family C (CFTR/MRP), member 4
chr5	35954843	35955097	255	*	3' UTR	5	35925709	35956450	30742	1	80911	uc008xdx.1	29134	ENSMUSG00000029098	Acox3	acyl-Coenzyme A oxidase 3, pristanoyl
chr9	111968214	111968435	222	*	3' UTR	9	111967595	112088273	120679	2	74100	uc009rvy.2	119838	ENSMUSG00000032503	Arpp21	cyclic AMP-regulated phosphoprotein, 21
chr3	101266127	101266477	351	*	3' UTR	3	101181048	101266983	85936	1	78908	uc008qrg.2	85079	ENSMUSG00000042035	Igsf3	immunoglobulin superfamily, member 3
chr15	100875941	100876172	232	*	3' UTR	15	100701114	100876360	175247	1	20273	uc007xsh.1	174827	ENSMUSG00000023033	Scn8a	sodium channel, voltage-gated, type VIII, alpha
chr2	135907001	135907201	201	*	3' UTR	2	135906824	136213703	306880	2	241656	uc008moh.1	306502	ENSMUSG00000039913	Pak7	p21 (RAC1) activated kinase 7
chr2	124913780	124914040	261	*	3' UTR	2	124912007	124949396	37390	2	17876	uc008mbw.2	35356	ENSMUSG00000027201	Myef2	myelin basic protein expression factor 2, repressor
chr1	64654407	64654572	166	*	Exon	1	64653054	64663742	10689	2	67099	uc007bgu.1	9170	ENSMUSG00000025956	Mettl21a	methyltransferase like 21A
chr9	21553935	21554116	182	*	3' UTR	9	21528038	21554362	26325	1	16835	uc009omi.1	25897	ENSMUSG00000032193	Ldlr	low density lipoprotein receptor
chr2	49404018	49404207	190	*	Exon	2	49307006	49407129	100124	1	227867	uc008jpw.2	97012	ENSMUSG00000069495	Epc2	enhancer of polycomb homolog 2
chr5	37359358	37359480	123	*	Exon	5	37357343	37380221	22879	2	22393	uc008xff.1	20741	ENSMUSG00000039474	Wfs1	wolframin ER transmembrane glycoprotein
chr14	49134500	49134639	140	*	3' UTR	14	49065803	49134834	69032	1	218989	uc007tjk.2	68697	ENSMUSG00000036339	Tmem260	transmembrane protein 260
chr2	129456377	129456605	229	*	3' UTR	2	129418575	129457964	39390	1	19261	uc008mhz.1	37802	ENSMUSG00000037902	Sirpa	signal-regulatory protein alpha
chr11	115476527	115476700	174	*	3' UTR	11	115476297	115489453	13157	2	67283	uc007mig.1	12753	ENSMUSG00000020744	Slc25a19	solute carrier family 25 (mitochondrial thiamine pyrophosphate carrier), member 19
chr9	59163626	59163887	262	*	3' UTR	9	59139379	59164007	24629	1	72141	uc009pxp.1	24247	ENSMUSG00000025236	Adpgk	ADP-dependent glucokinase
chr17	26126900	26127335	436	*	3' UTR	17	26125981	26158805	32825	2	215445	uc008bdc.2	31470	ENSMUSG00000037098	Rab11fip3	RAB11 family interacting protein 3 (class II)
chr3	88372069	88372279	211	*	3' UTR	3	88357638	88373647	16010	1	94232	uc008pvr.1	14431	ENSMUSG00000008604	Ubqln4	ubiquilin 4
chr16	4084684	4085011	328	*	Exon	16	4084048	4213404	129357	2	12914	uc007xzl.1	128393	ENSMUSG00000022521	Crebbp	CREB binding protein
chr17	28726363	28726751	389	*	3' UTR	17	28726537	28744137	17601	2	20815	uc008brh.1	17386	ENSMUSG00000004865	Srpk1	serine/arginine-rich protein specific kinase 1
chr12	42179938	42180105	168	*	Exon	12	42178255	42212338	34084	2	16981	uc007nln.1	32233	ENSMUSG00000036295	Lrrn3	leucine rich repeat protein 3, neuronal
chr10	74773515	74773872	358	*	3' UTR	10	74674818	74775145	100328	1	74392	uc007fqe.2	98697	ENSMUSG00000033444	Specc1l	sperm antigen with calponin homology and coiled-coil domains 1-like
chr7	26148471	26148836	366	*	Exon	7	26102183	26150936	48754	1	269878	uc009fsj.2	46288	ENSMUSG00000045039	Megf8	multiple EGF-like-domains 8
chr2	116726602	116726747	146	*	Exon	2	116705011	116718236	13226	1	67356	uc008lrf.2	21591	ENSMUSG00000027355	Tmco5	transmembrane and coiled-coil domains 5
chr16	96540971	96541303	333	*	3' UTR	16	96457408	96541465	84058	1	93961	uc008acv.2	83563	ENSMUSG00000074892	B3galt5	UDP-Gal:betaGlcNAc beta 1,3-galactosyltransferase, polypeptide 5
chr10	118648197	118648485	289	*	Exon	10	118635868	118677111	41244	2	71902	uc007hec.2	28626	ENSMUSG00000020114	Cand1	cullin associated and neddylation disassociated 1
chr2	31907674	31907856	183	*	3' UTR	2	31829970	31909495	79526	1	227720	uc008jeh.1	77704	ENSMUSG00000001855	Nup214	nucleoporin 214
chr4	141593609	141593792	184	*	5' UTR	4	141586908	141640219	53312	2	214359	uc008vpr.1	46427	ENSMUSG00000040616	Tmem51	transmembrane protein 51
chr13	113528209	113528469	261	*	3' UTR	13	113450974	113528960	77987	1	268706	uc007rwo.2	77235	ENSMUSG00000047789	Slc38a9	solute carrier family 38, member 9
chr17	28885071	28885231	161	*	3' UTR	17	28828287	28885350	57064	1	26416	uc008brl.2	56784	ENSMUSG00000053436	Mapk14	mitogen-activated protein kinase 14
chr12	99915010	99915197	188	*	3' UTR	12	99914951	99921960	7010	2	24000	uc007orc.2	6763	ENSMUSG00000021009	Ptpn21	protein tyrosine phosphatase, non-receptor type 21
chr1	89135071	89135370	300	*	3' UTR	1	89110489	89137063	26575	1	26987	uc007bwl.1	24582	ENSMUSG00000026254	Eif4e2	eukaryotic translation initiation factor 4E member 2
chr8	122605947	122606170	224	*	3' UTR	8	122604995	122625372	20378	2	102193	uc009nqr.1	19202	ENSMUSG00000031823	Zdhhc7	zinc finger, DHHC domain containing 7
chr2	164826419	164826699	281	*	3' UTR	2	164825857	164860279	34423	2	228869	uc008nwv.1	33580	ENSMUSG00000039804	Ncoa5	nuclear receptor coactivator 5
chr17	33155350	33155562	213	*	Exon	17	33153809	33170326	16518	2	73451	uc008bxy.1	14764	ENSMUSG00000067430	Zfp763	zinc finger protein 763
chr2	174154298	174154436	139	*	5' UTR	2	174109821	174163585	53765	1	14683	uc008oer.1	44477	ENSMUSG00000027523	Gnas	GNAS (guanine nucleotide binding protein, alpha stimulating) complex locus
chr6	84570047	84570277	231	*	3' UTR	6	84568480	85019507	451028	2	75914	uc009cpa.2	449230	ENSMUSG00000033769	Exoc6b	exocyst complex component 6B
chr16	17154075	17154217	143	*	3' UTR	16	17152108	17201585	49478	2	22195	uc007ykl.1	47368	ENSMUSG00000038965	Ube2l3	ubiquitin-conjugating enzyme E2L 3
chr8	13798271	13798457	187	*	Exon	8	13785615	13798537	12923	1	67031	uc009kyn.1	12656	ENSMUSG00000038398	Upf3a	UPF3 regulator of nonsense transcripts homolog A (yeast)
chr5	29766471	29766642	172	*	Exon	5	29761207	29778709	17503	1	433864	uc008wuj.1	5264	ENSMUSG00000001569	Nom1	nucleolar protein with MIF4G domain 1
chr11	98187692	98187892	201	*	3' UTR	11	98186731	98190959	4229	2	18013	uc009vai.1	3067	ENSMUSG00000038255	Neurod2	neurogenic differentiation 2
chr10	29067272	29067464	193	*	Exon	10	29063982	29082248	18267	2	68031	uc007esy.2	14784	ENSMUSG00000038876	Rnf146	ring finger protein 146
chr11	5616951	5617374	424	*	Exon	11	5613420	5641179	27760	2	72046	uc007hwu.1	23805	ENSMUSG00000049680	Urgcp	upregulator of cell proliferation
chr5	141228111	141228587	477	*	3' UTR	5	141200081	141229467	29387	1	231842	uc009aif.1	28030	ENSMUSG00000050022	Amz1	archaelysin family metallopeptidase 1
chr13	18958429	18958596	168	*	3' UTR	13	18809161	18958680	149520	1	218035	uc007pok.2	149268	ENSMUSG00000041236	Vps41	VPS41 HOPS complex subunit
chr6	42620036	42620272	237	*	3' UTR	6	42619465	42643058	23594	2	77574	uc009bro.1	22786	ENSMUSG00000036667	Tcaf1	TRPM8 channel-associated factor 1
chr9	13511909	13512048	140	*	3' UTR	9	13424433	13513977	89545	1	270118	uc009odw.2	87476	ENSMUSG00000031925	Maml2	mastermind like transcriptional coactivator 2
chr4	43460226	43460521	296	*	3' UTR	4	43455149	43460947	5799	1	21754	uc008spq.2	5077	ENSMUSG00000028458	Tesk1	testis specific protein kinase 1
chr7	38746435	38746617	183	*	3' UTR	7	38745011	38754716	9706	2	19777	uc012fiq.1	8099	ENSMUSG00000030421	Uri1	URI1, prefoldin-like chaperone
chr11	117729794	117729932	139	*	Exon	11	117729263	117734840	5578	2	71776	uc007moh.2	4908	ENSMUSG00000017713	Tha1	threonine aldolase 1
chr2	149829268	149829561	294	*	3' UTR	2	149656519	149830128	173610	1	433485	uc012cfp.1	172749	ENSMUSG00000074736	Syndig1	synapse differentiation inducing 1
chr10	84477888	84478147	260	*	3' UTR	10	84380361	84479192	98832	1	237422	uc007gkx.1	97527	ENSMUSG00000035620	Ric8b	RIC8 guanine nucleotide exchange factor B
chr18	80315737	80315915	179	*	3' UTR	18	80243634	80316379	72746	1	93737	uc008fsj.2	72103	ENSMUSG00000056214	Pard6g	par-6 family cell polarity regulator gamma
chr11	95430645	95430987	343	*	3' UTR	11	95430140	95449012	18873	2	18053	uc007lam.1	18025	ENSMUSG00000000120	Ngfr	nerve growth factor receptor (TNFR superfamily, member 16)
chr17	35521151	35521322	172	*	3' UTR	17	35516562	35521619	5058	1	436493	uc008chm.2	4589	NA	NA	NA
chr19	29217726	29218226	501	*	3' UTR	19	29175865	29218333	42469	1	59028	uc008hda.1	41861	ENSMUSG00000024785	Rcl1	RNA terminal phosphate cyclase-like 1
chr4	103038662	103038803	142	*	3' UTR	4	102986451	103038872	52422	1	67013	uc012dht.1	52211	ENSMUSG00000035069	Oma1	OMA1 zinc metallopeptidase
chr9	20678356	20678487	132	*	3' UTR	9	20673086	20678751	5666	1	319278	uc012gow.1	5270	ENSMUSG00000038884	A230050P20Rik	RIKEN cDNA A230050P20 gene
chr10	77634092	77634248	157	*	3' UTR	10	77633655	77647894	14240	2	110816	uc007fxk.1	13646	ENSMUSG00000032834	Pwp2	PWP2 periodic tryptophan protein homolog (yeast)
chr19	29386330	29386539	210	*	3' UTR	19	29326318	29387570	61253	1	16452	uc008hdb.1	60012	ENSMUSG00000024789	Jak2	Janus kinase 2
chr16	45383105	45383286	182	*	3' UTR	16	45382248	45409166	26919	2	17470	uc007zim.1	25880	ENSMUSG00000022661	Cd200	CD200 antigen
chr2	103983712	103983869	158	*	3' UTR	2	103983232	104070725	87494	2	241589	uc008ljq.1	86856	ENSMUSG00000068373	D430041D05Rik	RIKEN cDNA D430041D05 gene
chr17	6084491	6084752	262	*	3' UTR	17	6079828	6085485	5658	1	66467	uc008aga.2	4663	ENSMUSG00000034345	Gtf2h5	general transcription factor IIH, polypeptide 5
chr19	27464578	27464757	180	*	3' UTR	19	27463192	27504310	41119	2	52874	uc008hby.1	39553	ENSMUSG00000041360	Pum3	pumilio RNA-binding family member 3
chr1	182792698	182792854	157	*	Exon	1	182781282	182798245	16964	1	208768	uc007dwt.1	11416	ENSMUSG00000038806	Sde2	SDE2 telomere maintenance homolog (S. pombe)
chr11	75859898	75860021	124	*	3' UTR	11	75859728	75993132	133405	2	68299	uc007kfa.1	133111	ENSMUSG00000017288	Vps53	VPS53 GARP complex subunit
chr4	106721196	106721420	225	*	3' UTR	4	106584075	106722299	138225	1	72475	uc008tyx.1	137121	ENSMUSG00000061887	Ssbp3	single-stranded DNA binding protein 3
chr12	112783081	112783304	224	*	3' UTR	12	112776312	112784964	8653	1	217869	uc007pdd.2	6769	ENSMUSG00000021282	Eif5	eukaryotic translation initiation factor 5
chr8	13019146	13019311	166	*	3' UTR	8	12873827	13020509	146683	1	17207	uc009kwk.2	145319	ENSMUSG00000031442	Mcf2l	mcf.2 transforming sequence-like
chr8	125427190	125427313	124	*	5' UTR	8	125407722	125566184	158463	2	77087	uc009ntz.2	138871	ENSMUSG00000035569	Ankrd11	ankyrin repeat domain 11
chr4	151761121	151761286	166	*	3' UTR	4	151712760	151764303	51544	1	269610	uc008wai.1	48361	ENSMUSG00000005045	Chd5	chromodomain helicase DNA binding protein 5
chr18	53066733	53066949	217	*	Exon	18	52927465	53075585	148121	1	67847	uc008exm.2	139268	ENSMUSG00000024534	Sncaip	synuclein, alpha interacting protein (synphilin)
chr6	113566652	113566841	190	*	3' UTR	6	113554766	113566945	12180	1	101314	uc009dgz.1	11886	ENSMUSG00000033940	Brk1	BRICK1, SCAR/WAVE actin-nucleating complex subunit
chr8	126894250	126894487	238	*	3' UTR	8	126892949	126957836	64888	2	209966	uc009nxb.1	63349	ENSMUSG00000050751	Pgbd5	piggyBac transposable element derived 5
chr2	18765836	18766043	208	*	3' UTR	2	18763883	18919748	155866	2	18718	uc008imb.1	153705	ENSMUSG00000026737	Pip4k2a	phosphatidylinositol-5-phosphate 4-kinase, type II, alpha
chr4	8792954	8793133	180	*	Exon	4	8618068	8793956	175889	1	320790	uc008rya.1	174886	ENSMUSG00000041235	Chd7	chromodomain helicase DNA binding protein 7
chr9	62643374	62643533	160	*	3' UTR	9	62639636	62659455	19820	2	14155	uc009qam.2	15922	ENSMUSG00000032244	Fem1b	feminization 1 homolog b (C. elegans)
chr2	37207294	37207508	215	*	3' UTR	2	37205594	37214852	9259	2	67466	uc008jmp.2	7344	ENSMUSG00000009030	Pdcl	phosducin-like
chr2	129033893	129034180	288	*	Exon	2	129024509	129037348	12840	1	20515	uc008mhl.2	9384	ENSMUSG00000027397	Slc20a1	solute carrier family 20, member 1
chr8	42078604	42078798	195	*	3' UTR	8	42076266	42100849	24584	2	102103	uc009lnj.1	22051	ENSMUSG00000045636	Mtus1	mitochondrial tumor suppressor 1
chr16	13148479	13148671	193	*	3' UTR	16	13109829	13152102	42274	1	50505	uc007yfx.2	38650	ENSMUSG00000022545	Ercc4	excision repair cross-complementing rodent repair deficiency, complementation group 4
chr4	124729710	124730032	323	*	Exon	4	124707258	124732626	25369	1	230737	uc008uro.2	22452	ENSMUSG00000028869	Gnl2	guanine nucleotide binding protein-like 2 (nucleolar)
chr11	3542685	3542892	208	*	Exon	11	3539797	3547536	7740	2	544752	uc007htj.1	4644	ENSMUSG00000056579	Tug1	taurine upregulated gene 1
chr1	137198297	137198548	252	*	3' UTR	1	137198112	137210314	12203	2	21854	uc007csz.1	11766	ENSMUSG00000062580	Timm17a	translocase of inner mitochondrial membrane 17a
chr19	58871136	58871293	158	*	3' UTR	19	58870241	58935474	65234	2	73442	uc008iaw.1	64181	ENSMUSG00000025092	Hspa12a	heat shock protein 12A
chr2	79293207	79293367	161	*	3' UTR	2	79292798	79296793	3996	2	18012	uc008kgt.1	3426	ENSMUSG00000034701	Neurod1	neurogenic differentiation 1
chr18	64431206	64431588	383	*	3' UTR	18	64414013	64435798	21786	1	20451	uc008fed.1	17193	ENSMUSG00000056812	St8sia3	ST8 alpha-N-acetyl-neuraminide alpha-2,8-sialyltransferase 3
chr5	140919155	140919298	144	*	3' UTR	5	140895259	140919312	24054	1	27979	uc009ahr.1	23896	ENSMUSG00000056076	Eif3b	eukaryotic translation initiation factor 3, subunit B
chr9	102489067	102489262	196	*	3' UTR	9	102488908	102509769	20862	2	28135	uc009rfq.1	20507	ENSMUSG00000032534	Cep63	centrosomal protein 63
chr13	78328678	78329003	326	*	3' UTR	13	78328236	78338243	10008	2	13865	uc007rhe.1	9240	ENSMUSG00000069171	Nr2f1	nuclear receptor subfamily 2, group F, member 1
chr18	61856513	61856641	129	*	3' UTR	18	61856491	61867289	10799	2	240334	uc008fcm.1	10648	ENSMUSG00000024579	Pcyox1l	prenylcysteine oxidase 1 like
chr11	71967736	71967864	129	*	3' UTR	11	71967599	72016873	49275	2	74477	uc007jyd.1	49009	ENSMUSG00000020807	4933427D14Rik	RIKEN cDNA 4933427D14 gene
chr8	72613825	72613978	154	*	3' UTR	8	72607428	72614761	7334	1	330790	uc009lyr.1	6397	ENSMUSG00000007594	Hapln4	hyaluronan and proteoglycan link protein 4
chr18	10644981	10645130	150	*	3' UTR	18	10644409	10706694	62286	2	106861	uc008eba.1	61564	ENSMUSG00000002475	Abhd3	abhydrolase domain containing 3
chr4	155239480	155239603	124	*	3' UTR	4	155238832	155243549	4718	2	79554	uc008wfg.1	3946	ENSMUSG00000029073	Cptp	ceramide-1-phosphate transfer protein
chr2	166771248	166771580	333	*	3' UTR	2	166731596	166771889	40294	1	110750	uc008nys.2	39652	ENSMUSG00000002718	Cse1l	chromosome segregation 1-like (S. cerevisiae)
chr4	133403516	133403988	473	*	3' UTR	4	133403206	133428228	25023	2	20111	uc008vdl.2	24240	ENSMUSG00000003644	Rps6ka1	ribosomal protein S6 kinase polypeptide 1
chr19	3384031	3384179	149	*	3' UTR	19	3323301	3385733	62433	1	12894	uc008fwf.2	60730	ENSMUSG00000024900	Cpt1a	carnitine palmitoyltransferase 1a, liver
chr7	135517204	135517427	224	*	3' UTR	7	135517139	135561686	44548	2	67865	uc009jyw.1	44259	ENSMUSG00000030844	Rgs10	regulator of G-protein signalling 10
chr10	61650604	61650878	275	*	3' UTR	10	61648144	61693966	45823	2	70423	uc007fgv.1	43088	ENSMUSG00000037031	Tspan15	tetraspanin 15
chr2	28546149	28546299	151	*	3' UTR	2	28496763	28546687	49925	1	64930	uc008iyv.1	49386	ENSMUSG00000026812	Tsc1	tuberous sclerosis 1
chr17	25703857	25704198	342	*	3' UTR	17	25702838	25707631	4794	2	20681	uc008bay.1	3433	ENSMUSG00000024176	Sox8	SRY (sex determining region Y)-box 8
chr3	36520043	36520324	282	*	3' UTR	3	36519404	36570565	51162	2	22065	uc012cow.1	50241	ENSMUSG00000027716	Trpc3	transient receptor potential cation channel, subfamily C, member 3
chr3	90029492	90029628	137	*	3' UTR	3	90017637	90029885	12249	1	68328	uc008qbm.1	11855	ENSMUSG00000027935	Rab13	RAB13, member RAS oncogene family
chr9	58109550	58109675	126	*	3' UTR	9	58100971	58111016	10046	1	69106	uc009pws.2	8579	ENSMUSG00000032333	Stoml1	stomatin-like 1
chr6	72516509	72516787	279	*	3' UTR	6	72515921	72548336	32416	2	232089	uc009ciu.1	31549	ENSMUSG00000056698	Elmod3	ELMO/CED-12 domain containing 3
chr9	101824531	101824818	288	*	3' UTR	9	101824458	102257023	432566	2	270190	uc009rfn.2	432205	ENSMUSG00000032537	Ephb1	Eph receptor B1
chr2	84563444	84563646	203	*	3' UTR	2	84563279	84567425	4147	2	98985	uc008kja.1	3779	ENSMUSG00000027079	Clp1	CLP1, cleavage and polyadenylation factor I subunit
chr2	83720299	83720461	163	*	Exon	2	83652885	83721515	68631	1	241520	uc008kie.1	67414	ENSMUSG00000048388	Fam171b	family with sequence similarity 171, member B
chr1	173934788	173934964	177	*	Exon	1	173934502	173958176	23675	2	93840	uc007dpi.1	23212	ENSMUSG00000026556	Vangl2	VANGL planar cell polarity 2
chr10	80780993	80781143	151	*	3' UTR	10	80755717	80782719	27003	1	18717	uc007ghc.2	25276	ENSMUSG00000034902	Pip5k1c	phosphatidylinositol-4-phosphate 5-kinase, type 1 gamma
chr18	36610761	36610942	182	*	Exon	18	36563333	36614149	50817	2	67199	uc008enk.1	3207	ENSMUSG00000024346	Pfdn1	prefoldin 1
chr7	148483139	148483328	190	*	3' UTR	7	148483075	148513624	30550	2	54006	uc009kkn.2	30296	ENSMUSG00000058886	Deaf1	DEAF1, transcription factor
chr9	45561501	45561690	190	*	3' UTR	9	45238376	45561796	323421	1	114873	uc009pfz.1	323125	ENSMUSG00000032087	Dscaml1	DS cell adhesion molecule like 1
chr11	112646927	112647081	155	*	3' UTR	11	112643524	112649071	5548	1	20682	uc007med.2	3403	ENSMUSG00000000567	Sox9	SRY (sex determining region Y)-box 9
chr9	100358677	100359095	419	*	3' UTR	9	100358138	100386892	28755	2	213208	uc012gzd.1	27797	ENSMUSG00000044244	Il20rb	interleukin 20 receptor beta
chr18	36926220	36926497	278	*	3' UTR	18	36926182	36942859	16678	2	15115	uc008eop.2	16362	ENSMUSG00000001380	Hars	histidyl-tRNA synthetase
chr8	26133210	26133426	217	*	3' UTR	8	26127683	26133732	6050	1	69742	uc009lfn.2	5527	ENSMUSG00000031556	Tm2d2	TM2 domain containing 2
chr8	4259951	4260144	194	*	3' UTR	8	4259731	4275905	16175	2	21856	uc009ktq.2	15761	ENSMUSG00000002949	Timm44	translocase of inner mitochondrial membrane 44
chr2	84886991	84887194	204	*	3' UTR	2	84877358	84887268	9911	1	20833	uc008kju.1	9633	ENSMUSG00000027067	Ssrp1	structure specific recognition protein 1
chr1	196888511	196888680	170	*	Exon	1	196868094	196918442	50349	2	17221	uc007eet.1	29762	ENSMUSG00000016493	Cd46	CD46 antigen, complement regulatory protein
chr19	4907252	4907413	162	*	3' UTR	19	4907229	4928287	21059	2	75221	uc008gbo.2	20874	ENSMUSG00000063904	Dpp3	dipeptidylpeptidase 3
chr6	57687747	57687896	150	*	3' UTR	6	57652449	57689443	36995	1	71835	uc009ccn.2	35298	ENSMUSG00000062190	Lancl2	LanC (bacterial lantibiotic synthetase component C)-like 2
chr2	59192986	59193220	235	*	3' UTR	2	58998907	59193262	194356	1	227937	uc008jtc.1	194079	ENSMUSG00000026991	Pkp4	plakophilin 4
chr11	62526056	62526225	170	*	3' UTR	11	62513858	62545407	31550	2	170740	uc007jjt.1	19182	ENSMUSG00000005267	Zfp287	zinc finger protein 287
chr14	30806174	30806357	184	*	3' UTR	14	30791523	30806407	14885	1	56249	uc007sum.2	14651	ENSMUSG00000015971	Actr8	ARP8 actin-related protein 8
chr4	33589079	33589306	228	*	3' UTR	4	33397286	33589585	192300	1	24018	uc008sfv.1	191793	ENSMUSG00000028274	Rngtt	RNA guanylyltransferase and 5'-phosphatase
chr9	108933887	108934084	198	*	3' UTR	9	108893947	108934739	40793	1	270198	uc009rri.1	39940	ENSMUSG00000025648	Pfkfb4	6-phosphofructo-2-kinase/fructose-2,6-biphosphatase 4
chr8	24258882	24259075	194	*	3' UTR	8	24085354	24260968	175615	1	11733	uc009lee.2	173528	ENSMUSG00000031543	Ank1	ankyrin 1, erythroid
chr4	154358549	154358748	200	*	3' UTR	4	154357224	154380839	23616	2	269615	uc012dqo.1	22091	ENSMUSG00000029055	Plch2	phospholipase C, eta 2
chr2	164716641	164716788	148	*	3' UTR	2	164704868	164716937	12070	1	228866	uc008nwp.1	11773	ENSMUSG00000039849	Pcif1	PDX1 C-terminal inhibiting factor 1
chr13	55733258	55733452	195	*	3' UTR	13	55724366	55733777	9412	1	12328	uc007qrv.1	8892	ENSMUSG00000021501	Caml	calcium modulating ligand
chr7	50933043	50933176	134	*	3' UTR	7	50927401	50933667	6267	1	233189	uc009gnh.1	5642	ENSMUSG00000038888	Ctu1	cytosolic thiouridylase subunit 1
chr5	120132952	120133114	163	*	3' UTR	5	120120678	120134610	13933	1	21386	uc008zgu.1	12274	ENSMUSG00000018604	Tbx3	T-box 3
chr8	37210121	37210691	571	*	3' UTR	8	37157882	37210841	52960	1	244418	uc009llf.2	52239	ENSMUSG00000050271	Prag1	PEAK1 related kinase activating pseudokinase 1
chr7	107988322	107988490	169	*	3' UTR	7	107855216	107990144	134929	1	319604	uc009inq.1	133106	ENSMUSG00000029461	Fam168a	family with sequence similarity 168, member A
chr11	3245219	3245474	256	*	3' UTR	11	3243300	3256144	12845	2	16886	uc007hss.1	10670	ENSMUSG00000020451	Limk2	LIM motif-containing protein kinase 2
chr8	108577323	108577548	226	*	3' UTR	8	108535407	108577719	42313	1	66369	uc009nfa.1	41916	ENSMUSG00000031901	Dus2	dihydrouridine synthase 2
chr5	124943138	124943372	235	*	3' UTR	5	124943089	124981400	38312	2	75695	uc008zpz.1	38028	ENSMUSG00000029392	Rilpl1	Rab interacting lysosomal protein-like 1
chr2	127460496	127460694	199	*	3' UTR	2	127458962	127482431	23470	2	17153	uc008mfv.2	21737	ENSMUSG00000027375	Mal	myelin and lymphocyte protein, T cell differentiation protein
chr5	135657046	135657294	249	*	3' UTR	5	135644242	135657722	13481	1	12054	uc012een.1	12804	ENSMUSG00000029681	Bcl7b	B cell CLL/lymphoma 7B
chr5	100790860	100791021	162	*	3' UTR	5	100790668	100802503	11836	2	69162	uc008yhh.1	11482	ENSMUSG00000035325	Sec31a	Sec31 homolog A (S. cerevisiae)
chr2	168007308	168007469	162	*	3' UTR	2	168006465	168032562	26098	2	11538	uc008oaq.1	25093	ENSMUSG00000051149	Adnp	activity-dependent neuroprotective protein
chr9	59163204	59163377	174	*	3' UTR	9	59139379	59164007	24629	1	72141	uc009pxp.1	23825	ENSMUSG00000025236	Adpgk	ADP-dependent glucokinase
chr9	37193095	37193246	152	*	3' UTR	9	37175191	37194156	18966	1	72927	uc009our.1	17904	ENSMUSG00000046240	Hepacam	hepatocyte cell adhesion molecule
chr16	13149714	13149866	153	*	3' UTR	16	13109829	13152102	42274	1	50505	uc007yfx.2	39885	ENSMUSG00000022545	Ercc4	excision repair cross-complementing rodent repair deficiency, complementation group 4
chr11	115993205	115993357	153	*	3' UTR	11	115993131	116000069	6939	2	60441	uc007mkc.1	6712	ENSMUSG00000020775	Mrpl38	mitochondrial ribosomal protein L38
chr17	47928844	47929015	172	*	3' UTR	17	47873986	47929365	55380	1	21425	uc008cwc.2	54858	ENSMUSG00000023990	Tfeb	transcription factor EB
chr8	26787601	26787743	143	*	3' UTR	8	26712778	26788444	75667	1	234135	uc009lgm.1	74823	ENSMUSG00000054823	Nsd3	nuclear receptor binding SET domain protein 3
chr10	69487735	69487917	183	*	3' UTR	10	68996456	69490184	493729	1	11735	uc007fmw.1	491279	ENSMUSG00000069601	Ank3	ankyrin 3, epithelial
chr18	12912720	12912879	160	*	3' UTR	18	12899864	12913651	13788	1	71132	uc008eck.1	12856	ENSMUSG00000024430	Cabyr	calcium-binding tyrosine-(Y)-phosphorylation regulated (fibrousheathin 2)
chr3	14661450	14661605	156	*	3' UTR	3	14641727	14663002	21276	1	71934	uc008oqo.2	19723	ENSMUSG00000027555	Car13	carbonic anhydrase 13
chr16	10422801	10422944	144	*	3' UTR	16	10412031	10424518	12488	1	26425	uc007ydo.2	10770	ENSMUSG00000022503	Nubp1	nucleotide binding protein 1
chr7	150408697	150408846	150	*	3' UTR	7	150293159	150612947	319789	1	16535	uc009kpb.1	115538	ENSMUSG00000009545	Kcnq1	potassium voltage-gated channel, subfamily Q, member 1
chr1	99688952	99689141	190	*	Exon	1	99666756	99689548	22793	1	252876	uc007cfn.1	22196	ENSMUSG00000026333	Gin1	gypsy retrotransposon integrase 1
chr5	139089366	139089594	229	*	3' UTR	5	139064087	139090054	25968	1	243308	uc009afu.2	25279	ENSMUSG00000056014	A430033K04Rik	RIKEN cDNA A430033K04 gene
chr14	67634545	67634739	195	*	3' UTR	14	67634508	67691266	56759	2	71978	uc007uku.2	56527	ENSMUSG00000022052	Ppp2r2a	protein phosphatase 2, regulatory subunit B, alpha
chr7	146452863	146453019	157	*	3' UTR	7	146434381	146453152	18772	1	101631	uc009kfo.1	18482	ENSMUSG00000060260	Pwwp2b	PWWP domain containing 2B
chr7	17082273	17082500	228	*	3' UTR	7	17079822	17200342	120521	2	232906	uc009fhw.1	117842	ENSMUSG00000058230	Arhgap35	Rho GTPase activating protein 35
chr13	14090969	14091128	160	*	3' UTR	13	14090218	14097771	7554	2	70430	uc007pmp.1	6643	ENSMUSG00000039233	Tbce	tubulin-specific chaperone E
chr10	117127337	117127534	198	*	Exon	10	117125961	117147084	21124	2	17246	uc007hdl.1	19550	ENSMUSG00000020184	Mdm2	transformed mouse 3T3 cell double minute 2
chr2	149829704	149829852	149	*	3' UTR	2	149656519	149830128	173610	1	433485	uc012cfp.1	173185	ENSMUSG00000074736	Syndig1	synapse differentiation inducing 1
chr4	42953751	42953912	162	*	3' UTR	4	42929599	42954479	24881	1	230085	uc008soi.1	24152	ENSMUSG00000036062	Phf24	PHD finger protein 24
chr2	3143844	3144161	318	*	3' UTR	2	3031496	3145081	113586	1	269233	uc008idm.1	112348	ENSMUSG00000050530	Fam171a1	family with sequence similarity 171, member A1
chr7	134912288	134912418	131	*	3' UTR	7	134890289	134912442	22154	1	233902	uc009jwo.1	21999	ENSMUSG00000030811	Fbxl19	F-box and leucine-rich repeat protein 19
chr12	70286507	70286655	149	*	Exon	12	70283721	70299416	15696	2	109065	uc011ymx.1	12761	ENSMUSG00000020973	Dnaaf2	dynein, axonemal assembly factor 2
chr17	12411948	12412093	146	*	3' UTR	17	12312150	12412506	100357	1	68262	uc008akm.1	99798	ENSMUSG00000023827	Agpat4	1-acylglycerol-3-phosphate O-acyltransferase 4 (lysophosphatidic acid acyltransferase, delta)
chr3	95569370	95569568	199	*	Exon	3	95563796	95622876	59081	2	75137	uc008qkx.1	53308	ENSMUSG00000028106	Rprd2	regulation of nuclear pre-mRNA domain containing 2
chr3	105481403	105481903	501	*	3' UTR	3	105481380	105490489	9110	2	53975	uc008qva.1	8586	ENSMUSG00000027905	Ddx20	DEAD (Asp-Glu-Ala-Asp) box polypeptide 20
chr3	36951333	36951490	158	*	3' UTR	3	36762028	36951955	189928	1	229227	uc008pab.2	189305	ENSMUSG00000037270	4932438A13Rik	RIKEN cDNA 4932438A13 gene
chr4	44944335	44944465	131	*	3' UTR	4	44769431	44945086	175656	1	319885	uc008srz.2	174904	ENSMUSG00000035649	Zcchc7	zinc finger, CCHC domain containing 7
chr6	47974453	47974711	259	*	3' UTR	6	47974187	47998113	23927	2	72306	uc009btt.1	23402	ENSMUSG00000071477	Zfp777	zinc finger protein 777
chr3	94683535	94683736	202	*	Exon	3	94641489	94687489	46001	1	229584	uc008qhc.2	42046	ENSMUSG00000038902	Pogz	pogo transposable element with ZNF domain
chr2	125656269	125656424	156	*	3' UTR	2	125656040	125684754	28715	2	12848	uc008mdb.1	28330	ENSMUSG00000027206	Cops2	COP9 signalosome subunit 2
chr11	84724995	84725123	129	*	Exon	11	84724457	84729858	5402	2	448850	uc007kre.1	4735	ENSMUSG00000020526	Znhit3	zinc finger, HIT type 3
chr7	13568601	13568819	219	*	3' UTR	7	13563197	13571065	7869	1	269870	uc009fet.2	5404	ENSMUSG00000033961	Zfp446	zinc finger protein 446
chr5	130689802	130690044	243	*	3' UTR	5	130647689	130690207	42519	1	56715	uc008zuf.2	42113	ENSMUSG00000025340	Rabgef1	RAB guanine nucleotide exchange factor (GEF) 1
chr17	72006871	72007039	169	*	3' UTR	17	71965235	72008371	43137	1	72515	uc008dmr.2	41636	ENSMUSG00000041057	Wdr43	WD repeat domain 43
chr5	150420048	150420225	178	*	3' UTR	5	150416862	150438890	22029	2	15505	uc009apx.1	18665	ENSMUSG00000029657	Hsph1	heat shock 105kDa/110kDa protein 1
chr9	50413193	50413352	160	*	3' UTR	9	50413345	50425569	12225	2	270156	uc009pjy.2	12217	ENSMUSG00000059820	Nkapd1	NKAP domain containing 1
chr8	127080531	127080685	155	*	3' UTR	8	127080487	127093607	13121	2	11606	uc009nxe.1	12922	ENSMUSG00000031980	Agt	angiotensinogen (serpin peptidase inhibitor, clade A, member 8)
chr5	30093083	30093406	324	*	3' UTR	5	30062438	30093641	31204	1	23950	uc008wup.2	30645	ENSMUSG00000029131	Dnajb6	DnaJ heat shock protein family (Hsp40) member B6
chr11	49074265	49074732	468	*	Exon	11	49057693	49076526	18834	1	17308	uc007iqb.2	16572	ENSMUSG00000020346	Mgat1	mannoside acetylglucosaminyltransferase 1
chr5	104284101	104284258	158	*	3' UTR	5	104183181	104284341	101161	1	17355	uc008yjt.1	100920	ENSMUSG00000029313	Aff1	AF4/FMR2 family, member 1
chr5	135073865	135074144	280	*	3' UTR	5	135058560	135074198	15639	1	19718	uc008zwl.1	15305	ENSMUSG00000023104	Rfc2	replication factor C (activator 1) 2
chr18	30507613	30507733	121	*	3' UTR	18	30432550	30507774	75225	1	225326	uc008ehw.1	75063	ENSMUSG00000033628	Pik3c3	phosphatidylinositol 3-kinase catalytic subunit type 3
chr9	65677455	65677604	150	*	3' UTR	9	65676733	65733054	56322	2	56404	uc009qdz.2	55450	ENSMUSG00000032386	Trip4	thyroid hormone receptor interactor 4
chr14	62153793	62153944	152	*	3' UTR	14	62153142	62175723	22582	2	66674	uc007ufx.1	21779	ENSMUSG00000021930	Spryd7	SPRY domain containing 7
chr15	5167194	5167406	213	*	Exon	15	5135525	5168332	32808	1	67515	uc007vcv.1	31669	ENSMUSG00000022151	Ttc33	tetratricopeptide repeat domain 33
chr4	148842808	148842962	155	*	3' UTR	4	148841681	148859251	17571	2	66454	uc008vwi.1	16289	ENSMUSG00000028992	Nmnat1	nicotinamide nucleotide adenylyltransferase 1
chr2	3696916	3697199	284	*	3' UTR	2	3630730	3699406	68677	1	66540	uc008iek.1	66186	ENSMUSG00000026655	Fam107b	family with sequence similarity 107, member B
chr15	73036491	73036686	196	*	Exon	15	73035535	73253621	218087	2	14083	uc007wbw.2	216935	ENSMUSG00000022607	Ptk2	PTK2 protein tyrosine kinase 2
chr4	14745362	14745591	230	*	Exon	4	14736652	14753734	17083	2	72201	uc008sbc.2	8143	ENSMUSG00000040550	Otud6b	OTU domain containing 6B
chr5	144323712	144323840	129	*	Exon	5	144309574	144325393	15820	1	67238	uc009akm.2	14138	ENSMUSG00000083012	Fam220a	family with sequence similarity 220, member A
chr14	56167218	56167742	525	*	3' UTR	14	56159103	56168661	9559	1	74551	uc007tyx.1	8115	ENSMUSG00000040618	Pck2	phosphoenolpyruvate carboxykinase 2 (mitochondrial)
chr17	33828613	33828998	386	*	3' UTR	17	33822637	33855615	32979	2	224703	uc008bzi.1	26617	ENSMUSG00000079557	2020-03-02	membrane-associated ring finger (C3HC4) 2
chr14	57412782	57413002	221	*	Exon	14	57409425	57430301	20877	2	219105	uc007ucl.1	17299	ENSMUSG00000040123	Zmym5	zinc finger, MYM-type 5
chr11	70791423	70791641	219	*	3' UTR	11	70791348	70796528	5181	2	12261	uc007jxf.1	4887	ENSMUSG00000018446	C1qbp	complement component 1, q subcomponent binding protein
chr11	23388987	23389269	283	*	3' UTR	11	23206895	23390560	183666	1	17847	uc007ieu.2	182092	ENSMUSG00000056342	Usp34	ubiquitin specific peptidase 34
chr9	46010414	46010626	213	*	3' UTR	9	45820903	46032277	211375	1	70661	uc009pgz.2	189511	ENSMUSG00000034135	Sik3	SIK family kinase 3
chr16	33663276	33663468	193	*	3' UTR	16	33518415	33664221	145807	1	171286	uc007zad.1	144861	ENSMUSG00000035506	Slc12a8	solute carrier family 12 (potassium/chloride transporters), member 8
chr14	70936251	70936539	289	*	Exon	14	70930492	70938131	7640	1	213469	uc007uof.2	5759	ENSMUSG00000033595	Lgi3	leucine-rich repeat LGI family, member 3
chr5	140999724	141000038	315	*	Exon	5	140981563	141001192	19630	1	59031	uc009ahs.2	18161	ENSMUSG00000036599	Chst12	carbohydrate sulfotransferase 12
chr8	87232137	87232311	175	*	3' UTR	8	87231498	87298268	66771	2	18032	uc009mnc.1	65957	ENSMUSG00000001911	Nfix	nuclear factor I/X
chr4	115761820	115762007	188	*	Exon	4	115748070	115762348	14279	1	230654	uc008ufx.1	13750	ENSMUSG00000028703	Lrrc41	leucine rich repeat containing 41
chr7	135838142	135838522	381	*	Exon	7	135754879	135839950	85072	1	101490	uc009jzc.1	83263	ENSMUSG00000042105	Inpp5f	inositol polyphosphate-5-phosphatase F
chr7	137872983	137873118	136	*	Exon	7	137720998	137908298	187301	1	57752	uc009kae.1	151985	ENSMUSG00000030852	Tacc2	transforming, acidic coiled-coil containing protein 2
chr5	123321455	123321710	256	*	3' UTR	5	123320685	123350359	29675	2	30841	uc008zmq.1	28649	ENSMUSG00000029475	Kdm2b	lysine (K)-specific demethylase 2B
chr13	38043611	38043807	197	*	3' UTR	13	37918781	38043874	125094	1	68750	uc007qcy.2	124830	ENSMUSG00000039087	Rreb1	ras responsive element binding protein 1
chr11	68628565	68628848	284	*	3' UTR	11	68505417	68630126	124710	1	77579	uc007jny.1	123148	ENSMUSG00000020900	Myh10	myosin, heavy polypeptide 10, non-muscle
chrX	100590949	100591070	122	*	3' UTR	20	100551815	100591457	39643	1	12212	uc009tzl.2	39134	ENSMUSG00000031327	Chic1	cysteine-rich hydrophobic domain 1
chrX	91888104	91888299	196	*	Exon	20	91881415	91888583	7169	1	14853	uc009ttp.1	6689	ENSMUSG00000071723	Gspt2	G1 to S phase transition 2
chr7	134911412	134911567	156	*	3' UTR	7	134890289	134912442	22154	1	233902	uc009jwo.1	21123	ENSMUSG00000030811	Fbxl19	F-box and leucine-rich repeat protein 19
chr19	7351603	7351783	181	*	Exon	19	7349886	7369927	20042	2	13728	uc008gkq.1	18144	ENSMUSG00000024969	Mark2	MAP/microtubule affinity regulating kinase 2
chr15	76546289	76546469	181	*	Exon	15	76545706	76552603	6898	2	378937	uc007wme.1	6134	ENSMUSG00000033707	Lrrc24	leucine rich repeat containing 24
chrX	149045362	149045502	141	*	3' UTR	20	149044052	149079021	34970	2	110380	uc009uqj.1	33519	ENSMUSG00000045180	Shroom2	shroom family member 2
chr7	20502424	20502675	252	*	Exon	7	20488927	20506492	17566	2	52118	uc009fno.2	3817	ENSMUSG00000040511	Pvr	poliovirus receptor
chr19	31158316	31158476	161	*	Exon	19	30642041	31738860	1096820	2	19091	uc008heo.1	580384	ENSMUSG00000052920	Prkg1	protein kinase, cGMP-dependent, type I
chr5	102252411	102252633	223	*	3' UTR	5	102194149	102252871	58723	1	74596	uc008yio.1	58262	ENSMUSG00000029330	Cds1	CDP-diacylglycerol synthase 1
chr14	35216525	35216650	126	*	3' UTR	14	35188690	35217472	28783	1	105450	uc007tav.1	27835	ENSMUSG00000041445	Mmrn2	multimerin 2
chr9	117974205	117974353	149	*	3' UTR	9	117949617	117978912	29296	1	27215	uc009rzk.1	24588	ENSMUSG00000039285	Azi2	5-azacytidine induced gene 2
chr4	151433311	151433537	227	*	3' UTR	4	151413436	151434147	20712	1	74035	uc008vzd.2	19875	ENSMUSG00000028948	Nol9	nucleolar protein 9
chr8	67197661	67197953	293	*	3' UTR	8	67196942	67212375	15434	2	66234	uc009lux.1	14422	ENSMUSG00000031604	Msmo1	methylsterol monoxygenase 1
chr17	33114665	33114839	175	*	Exon	17	33102776	33116156	13381	1	224691	uc008bxv.2	11889	ENSMUSG00000053600	Zfp472	zinc finger protein 472
chr5	54510718	54510916	199	*	3' UTR	5	54389762	54512296	122535	1	116873	uc008xlq.2	120956	ENSMUSG00000039156	Stim2	stromal interaction molecule 2
chr11	84214883	84215092	210	*	3' UTR	11	84008940	84215153	206214	1	107476	uc007kql.1	205943	ENSMUSG00000020532	Acaca	acetyl-Coenzyme A carboxylase alpha
chr13	59551447	59551579	133	*	3' UTR	13	59550896	59658283	107388	2	67269	uc007qum.1	106704	ENSMUSG00000021557	Agtpbp1	ATP/GTP binding protein 1
chr1	174066140	174066359	220	*	3' UTR	1	174056886	174066628	9743	1	19298	uc007dpq.2	9254	ENSMUSG00000003464	Pex19	peroxisomal biogenesis factor 19
chr4	153394891	153395288	398	*	3' UTR	4	153394579	153399730	5152	2	68859	uc008waz.2	4442	ENSMUSG00000078350	Smim1	small integral membrane protein 1
chr6	84784109	84784244	136	*	3' UTR	6	84568480	85019507	451028	2	75914	uc009cpa.2	235263	ENSMUSG00000033769	Exoc6b	exocyst complex component 6B
chr2	177295982	177296203	222	*	3' UTR	2	177282931	177297016	14086	1	433520	uc008ohb.1	13051	NA	Gm14403	predicted gene 14403
chr11	60599279	60599467	189	*	3' UTR	11	60591027	60601789	10763	1	237782	uc007jgn.1	8252	ENSMUSG00000049323	Smcr8	Smith-Magenis syndrome chromosome region, candidate 8 homolog (human)
chr9	65404529	65404669	141	*	Exon	9	65402191	65424560	22370	2	102595	uc009qdl.1	19891	ENSMUSG00000050721	Plekho2	pleckstrin homology domain containing, family O member 2
chr19	18791733	18791900	168	*	3' UTR	19	18787726	18792918	5193	1	225995	uc008gxy.1	4007	ENSMUSG00000047044	D030056L22Rik	RIKEN cDNA D030056L22 gene
chr8	109569017	109569382	366	*	3' UTR	8	109555226	109569656	14431	1	116733	uc009ngv.1	13791	ENSMUSG00000031913	Vps4a	vacuolar protein sorting 4A
chr17	25379502	25379649	148	*	3' UTR	17	25379604	25393309	13706	2	545192	uc012and.1	13660	ENSMUSG00000047507	Baiap3	BAI1-associated protein 3
chr17	66198262	66198485	224	*	3' UTR	17	66197769	66217170	19402	2	19765	uc012awi.1	18685	ENSMUSG00000024096	Ralbp1	ralA binding protein 1
chr7	112903878	112904029	152	*	Exon	7	112901503	112936064	34562	2	233651	uc009izh.2	32035	ENSMUSG00000036862	Dchs1	dachsous cadherin related 1
chr15	76683431	76683640	210	*	Exon	15	76682574	76701847	19274	2	71591	uc007wml.1	18207	ENSMUSG00000022526	Zfp251	zinc finger protein 251
chr9	121672327	121672487	161	*	Exon	9	121669151	121680860	11710	1	270210	uc012hcs.1	3176	ENSMUSG00000013419	Zfp651	zinc finger protein 651
chr16	30956306	30956460	155	*	3' UTR	16	30955589	31081518	125930	2	268880	uc007yxa.2	125058	ENSMUSG00000047434	Xxylt1	xyloside xylosyltransferase 1
chr11	3540982	3541466	485	*	Exon	11	3539797	3547536	7740	2	544752	uc007htj.1	6070	ENSMUSG00000056579	Tug1	taurine upregulated gene 1
chr2	156678391	156678575	185	*	Exon	2	156665813	156679399	13587	1	228839	uc008nnx.1	12578	ENSMUSG00000062175	Tgif2	TGFB-induced factor homeobox 2
chr11	19921050	19921203	154	*	Exon	11	19824445	19922600	98156	1	114716	uc007icr.1	96605	ENSMUSG00000045671	Spred2	sprouty-related, EVH1 domain containing 2
chrX	7305013	7305155	143	*	3' UTR	20	7299375	7305327	5953	1	54636	uc009smb.1	5638	ENSMUSG00000039382	Wdr45	WD repeat domain 45
chr9	103257235	103257380	146	*	3' UTR	9	103255432	103267309	11878	2	321022	uc009rgn.1	9929	ENSMUSG00000032803	Cdv3	carnitine deficiency-associated gene expressed in ventricle 3
chr11	75079710	75079962	253	*	3' UTR	11	75007495	75081264	73770	1	237847	uc007kdh.1	72215	ENSMUSG00000045287	Rtn4rl1	reticulon 4 receptor-like 1
chr16	3749468	3749845	378	*	Exon	16	3744099	3750788	6690	1	74120	uc007xyn.2	5369	ENSMUSG00000022529	Zfp263	zinc finger protein 263
chr13	29124132	29124299	168	*	Exon	13	29042599	29045551	2953	2	20677	uc007pyk.1	-78581	ENSMUSG00000076431	Sox4	SRY (sex determining region Y)-box 4
chr13	34165684	34165848	165	*	3' UTR	13	34129510	34165943	36434	1	68021	uc007qba.1	36174	ENSMUSG00000038286	Bphl	biphenyl hydrolase-like (serine hydrolase, breast epithelial mucin-associated antigen)
chr8	72612504	72612788	285	*	3' UTR	8	72607428	72614761	7334	1	330790	uc009lyr.1	5076	ENSMUSG00000007594	Hapln4	hyaluronan and proteoglycan link protein 4
chr8	27055127	27055422	296	*	3' UTR	8	27054931	27087216	32286	2	52120	uc009lhg.1	31794	ENSMUSG00000037260	Hgsnat	heparan-alpha-glucosaminide N-acetyltransferase
chr8	126520290	126520451	162	*	3' UTR	8	126520216	126544908	24693	2	102162	uc009nww.1	24457	ENSMUSG00000038697	Taf5l	TATA-box binding protein associated factor 5 like
chr2	35972983	35973248	266	*	3' UTR	2	35971599	35992224	20626	2	67889	uc008jlh.2	18976	ENSMUSG00000026889	Rbm18	RNA binding motif protein 18
chr14	32915942	32916233	292	*	3' UTR	14	32898914	32916389	17476	1	218885	uc007syg.2	17028	ENSMUSG00000021906	Oxnad1	oxidoreductase NAD-binding domain containing 1
chr10	127728407	127728683	277	*	3' UTR	10	127707632	127729905	22274	1	20847	uc007hma.1	20775	ENSMUSG00000040033	Stat2	signal transducer and activator of transcription 2
chr5	74397881	74398016	136	*	3' UTR	5	74396062	74464436	68375	2	69727	uc008xtg.1	66420	ENSMUSG00000054814	Usp46	ubiquitin specific peptidase 46
chr15	98664829	98664998	170	*	3' UTR	15	98662100	98701614	39515	2	381022	uc007xoc.2	36616	ENSMUSG00000048154	Kmt2d	lysine (K)-specific methyltransferase 2D
chr13	69772700	69772851	152	*	3' UTR	13	69750895	69774657	23763	1	28114	uc007rcm.2	21805	ENSMUSG00000021595	Nsun2	NOL1/NOP2/Sun domain family member 2
chr5	34828378	34828569	192	*	3' UTR	5	34763433	34829105	65673	1	231128	uc008xch.1	64945	ENSMUSG00000037210	Fam193a	family with sequence similarity 193, member A
chr6	30164118	30164307	190	*	3' UTR	6	30161289	30193803	32515	2	22214	uc009bey.2	29496	ENSMUSG00000039159	Ube2h	ubiquitin-conjugating enzyme E2H
chr7	48629173	48629341	169	*	3' UTR	7	48628300	48648749	20450	2	233168	uc009gll.2	19408	ENSMUSG00000056383	AI987944	expressed sequence AI987944
chr1	184061578	184061748	171	*	3' UTR	1	184054868	184062546	7679	1	27058	uc007dxu.2	6710	ENSMUSG00000026511	Srp9	signal recognition particle 9
chr5	114243762	114244130	369	*	3' UTR	5	114243738	114250361	6624	2	231633	uc008yyq.1	6231	ENSMUSG00000054675	Tmem119	transmembrane protein 119
chr2	164718158	164718339	182	*	Exon	2	164717392	164737250	19859	2	329559	uc008nwr.1	18911	ENSMUSG00000039834	Zfp335	zinc finger protein 335
chr15	97214589	97214737	149	*	Exon	15	97077538	97216122	138585	1	239647	uc007xkt.2	137051	ENSMUSG00000044250	Pced1b	PC-esterase domain containing 1B
chr16	4706713	4706867	155	*	3' UTR	16	4684070	4707693	23624	1	83945	uc007yac.2	22643	ENSMUSG00000004069	Dnaja3	DnaJ heat shock protein family (Hsp40) member A3
chr11	45744409	45744529	121	*	3' UTR	11	45741771	45758437	16667	2	72290	uc007ins.1	13908	ENSMUSG00000044847	Lsm11	U7 snRNP-specific Sm-like protein LSM11
chr10	39342049	39342212	164	*	Exon	10	39332740	39375113	42374	1	103213	uc007ewa.1	9309	ENSMUSG00000019842	Traf3ip2	TRAF3 interacting protein 2
chr17	32349855	32349994	140	*	Exon	17	32333219	32421068	87850	2	57261	uc008bwa.2	71074	ENSMUSG00000024002	Brd4	bromodomain containing 4
chr15	36930507	36930627	121	*	3' UTR	15	36926782	36937157	10376	2	68036	uc007vnb.1	6530	ENSMUSG00000062397	Zfp706	zinc finger protein 706
chr18	38096857	38097125	269	*	3' UTR	18	38096625	38114642	18018	2	15183	uc008erl.1	17517	ENSMUSG00000024454	Hdac3	histone deacetylase 3
chr1	152301344	152301574	231	*	Exon	1	152296542	152313295	16754	2	96875	uc007cyg.2	11721	ENSMUSG00000006014	Prg4	proteoglycan 4 (megakaryocyte stimulating factor, articular superficial zone protein)
chr4	115980390	115980556	167	*	Exon	4	115979367	116136788	157422	2	17776	uc008ugn.1	156232	ENSMUSG00000003810	Mast2	microtubule associated serine/threonine kinase 2
chr2	77249545	77249734	190	*	3' UTR	2	77248689	77357723	109035	2	241494	uc008kfy.2	107989	ENSMUSG00000027016	Zfp385b	zinc finger protein 385B
chr7	24925551	24925695	145	*	Exon	7	24919182	24928260	9079	1	56525	uc009fow.1	6369	ENSMUSG00000047603	Zfp235	zinc finger protein 235
chr3	108361018	108361216	199	*	3' UTR	3	108359343	108365095	5753	2	67495	uc008qzf.2	3879	ENSMUSG00000068732	Tmem167b	transmembrane protein 167B
chr8	115405939	115406183	245	*	3' UTR	8	115093943	115406607	312665	1	170571	uc009nnk.1	311996	ENSMUSG00000031772	Cntnap4	contactin associated protein-like 4
chr19	58871684	58871951	268	*	3' UTR	19	58870241	58935474	65234	2	73442	uc008iaw.1	63523	ENSMUSG00000025092	Hspa12a	heat shock protein 12A
chr7	26496237	26496502	266	*	3' UTR	7	26496136	26504072	7937	2	52132	uc009ftr.1	7570	ENSMUSG00000002608	Ccdc97	coiled-coil domain containing 97
chr5	33715627	33715813	187	*	3' UTR	5	33678221	33715943	37723	1	59003	uc008xaq.1	37406	ENSMUSG00000079562	Maea	macrophage erythroblast attacher
chr7	35459872	35460073	202	*	3' UTR	7	35459487	35597730	138244	2	68947	uc009gjh.2	137657	ENSMUSG00000060402	Chst8	carbohydrate sulfotransferase 8
chr1	173348189	173348669	481	*	3' UTR	1	173341459	173348873	7415	1	22278	uc007doj.1	6730	ENSMUSG00000026641	Usf1	upstream transcription factor 1
chr5	24369474	24369634	161	*	3' UTR	5	24368553	24414327	45775	2	108099	uc008wsk.2	44693	ENSMUSG00000028944	Prkag2	protein kinase, AMP-activated, gamma 2 non-catalytic subunit
chr19	11017456	11017631	176	*	3' UTR	19	11015971	11023756	7786	2	108673	uc008grj.2	6125	ENSMUSG00000024732	Ccdc86	coiled-coil domain containing 86
chr8	126187442	126187636	195	*	3' UTR	8	126177829	126187780	9952	1	69581	uc009nwm.1	9613	ENSMUSG00000039960	Rhou	ras homolog family member U
chr1	166115249	166115462	214	*	Exon	1	166081990	166150405	68416	1	14067	uc007dic.1	33259	ENSMUSG00000026579	F5	coagulation factor V
chr4	135811148	135811351	204	*	Exon	4	135803872	135830814	26943	1	21401	uc008vhv.2	7276	ENSMUSG00000001604	Tcea3	transcription elongation factor A (SII), 3
chr6	73020525	73020725	201	*	Exon	6	72967601	73171625	204025	2	330355	uc009cjk.2	150900	ENSMUSG00000052861	Dnah6	dynein, axonemal, heavy chain 6
chr9	42328938	42329093	156	*	Exon	9	42328495	42752454	423960	2	110637	uc009paz.2	423361	ENSMUSG00000032017	Grik4	glutamate receptor, ionotropic, kainate 4
chr7	4379082	4379260	179	*	3' UTR	7	4376372	4397259	20888	2	108841	uc009exl.2	17999	ENSMUSG00000008435	Rdh13	retinol dehydrogenase 13 (all-trans and 9-cis)
chr13	47342899	47343220	322	*	3' UTR	13	47218089	47343360	125272	1	218215	uc007qhx.2	124810	ENSMUSG00000038068	Rnf144b	ring finger protein 144B
chr12	76822583	76822722	140	*	3' UTR	12	76815235	76836716	21482	2	81535	uc007nxk.2	13994	ENSMUSG00000021054	Sgpp1	sphingosine-1-phosphate phosphatase 1
chr3	105475088	105475412	325	*	3' UTR	3	105255248	105476920	221673	1	56543	uc008quy.1	219840	ENSMUSG00000040896	Kcnd3	potassium voltage-gated channel, Shal-related family, member 3
chr7	108494662	108494804	143	*	3' UTR	7	108465633	108494826	29194	1	56018	uc009ioh.1	29029	ENSMUSG00000030688	Stard10	START domain containing 10
chr1	169020840	169020974	135	*	3' UTR	1	168931548	169021433	89886	1	226610	uc007dks.2	89292	ENSMUSG00000060568	Fam78b	family with sequence similarity 78, member B
chr14	73995759	73995933	175	*	3' UTR	14	73952593	73995949	43357	1	20916	uc007upy.1	43166	ENSMUSG00000022110	Sucla2	succinate-Coenzyme A ligase, ADP-forming, beta subunit
chr17	45722306	45722546	241	*	3' UTR	17	45722149	45729210	7062	2	63959	uc012aud.1	6664	ENSMUSG00000023942	Slc29a1	solute carrier family 29 (nucleoside transporters), member 1
chr7	135009925	135010071	147	*	Exon	7	135008873	135020337	11465	2	244219	uc009jxa.1	10266	ENSMUSG00000049728	Zfp668	zinc finger protein 668
chr9	21599296	21599458	163	*	Exon	9	21571217	21602990	31774	2	235041	uc009omm.2	3532	ENSMUSG00000032194	Kank2	KN motif and ankyrin repeat domains 2
chr5	125315813	125315962	150	*	3' UTR	5	125314802	125342591	27790	2	215707	uc008zqr.1	26629	ENSMUSG00000037979	Ccdc92	coiled-coil domain containing 92
chr7	25988160	25988577	418	*	3' UTR	7	25987859	26002686	14828	2	67379	uc009frt.1	14109	ENSMUSG00000054499	Dedd2	death effector domain-containing DNA binding protein 2
chr9	100858546	100858688	143	*	3' UTR	9	100544042	100858963	314922	1	20842	uc009rfa.1	314504	ENSMUSG00000037286	Stag1	stromal antigen 1
chr5	124571065	124571376	312	*	3' UTR	5	124568699	124574563	5865	2	19679	uc008zpa.2	3187	ENSMUSG00000029406	Pitpnm2	phosphatidylinositol transfer protein, membrane-associated 2
chr11	60526949	60527101	153	*	3' UTR	11	60513192	60527690	14499	1	16897	uc007jge.2	13757	ENSMUSG00000020536	Llgl1	LLGL1 scribble cell polarity complex component
chr4	33587490	33587652	163	*	3' UTR	4	33397286	33587889	190604	1	24018	uc012dbl.1	190204	ENSMUSG00000028274	Rngtt	RNA guanylyltransferase and 5'-phosphatase
chr13	59893019	59893165	147	*	Exon	13	59873240	59910865	37626	2	214290	uc007qvf.1	17700	ENSMUSG00000035248	Tut7	terminal uridylyl transferase 7
chr17	69638287	69638422	136	*	3' UTR	17	69506150	69639327	133178	1	13823	uc008dkp.1	132137	ENSMUSG00000024044	Epb41l3	erythrocyte membrane protein band 4.1 like 3
chr11	100987421	100987578	158	*	3' UTR	11	100981445	100987733	6289	1	103733	uc007lnk.1	5976	ENSMUSG00000035198	Tubg1	tubulin, gamma 1
chr7	63486513	63486762	250	*	3' UTR	7	63305525	63487168	181644	1	15204	uc009hdv.1	180988	ENSMUSG00000030451	Herc2	HECT and RLD domain containing E3 ubiquitin protein ligase 2
chr12	101368742	101368970	229	*	Exon	12	101363662	101389544	25883	2	217827	uc007oso.1	20574	ENSMUSG00000021179	Nrde2	nrde-2 necessary for RNA interference, domain containing
chr5	144009131	144009320	190	*	3' UTR	5	143996887	144009649	12763	1	231866	uc009ajt.1	12244	ENSMUSG00000029587	Zfp12	zinc finger protein 12
chrX	71534769	71535124	356	*	3' UTR	20	71528036	71535490	7455	1	66826	uc009tog.2	6733	ENSMUSG00000009995	Taz	tafazzin
chr16	4649363	4649499	137	*	Exon	16	4639945	4651166	11222	1	246154	uc007xzz.2	9418	ENSMUSG00000039646	Vasn	vasorin
[truncated: 784 more rows]

## Sheet: diff_up_old_human
Chr	start	end	width	strand	annotation	geneChr	geneStart	geneEnd	geneLength	geneStrand	geneId	transcriptId	distanceToTSS	ENSEMBL	SYMBOL	name
chr1	2508752	2508952	201	*	3' UTR	1	2508537	2526596	18060	2	55229	ENST00000378466.9	17644	ENSG00000157881	PANK4	pantothenate kinase 4	inactive)
chr1	4782421	4782651	231	*	3' UTR	1	4654609	4792534	137926	1	55966	ENST00000378191.5	127812	ENSG00000196581	AJAP1	adherens junctions associated protein 1
chr1	6105239	6105425	187	*	3' UTR	1	6101787	6180321	78535	2	26038	ENST00000262450.8	74896	ENSG00000116254	CHD5	chromodomain helicase DNA binding protein 5
chr1	6159503	6159670	168	*	3' UTR	1	6101787	6180321	78535	2	26038	ENST00000262450.8	20651	ENSG00000116254	CHD5	chromodomain helicase DNA binding protein 5
chr1	7766388	7766835	448	*	3' UTR	1	6785454	7769706	984253	1	23261	ENST00000303635.12	980934	ENSG00000171735	CAMTA1	calmodulin binding transcription activator 1
chr1	9582398	9582553	156	*	3' UTR	1	9539465	9585173	45709	1	84275	ENST00000302692.7	42933	ENSG00000171612	SLC25A33	solute carrier family 25 member 33
chr1	10378984	10379212	229	*	3' UTR	1	10211616	10381603	169988	1	23095	ENST00000377086.5	167368	ENSG00000054523	KIF1B	kinesin family member 1B
chr1	11022054	11022335	282	*	3' UTR	1	11012400	11026420	14021	1	23435	ENST00000240185.7	9654	ENSG00000120948	TARDBP	TAR DNA binding protein
chr1	15939659	15939831	173	*	3' UTR	1	15847707	15940456	92750	1	23013	ENST00000375759.8	91952	ENSG00000065526	SPEN	spen family transcriptional repressor
chr1	19219289	19219460	172	*	3' UTR	1	19210501	19240704	30204	1	101927895	ENST00000437898.1	8788	ENSG00000230424	EMC1-AS1	EMC1 antisense RNA 1
chr1	20807292	20807532	241	*	3' UTR	1	20806292	21176888	370597	2	8672	ENST00000374935.7	369356	ENSG00000075151	EIF4G3	eukaryotic translation initiation factor 4 gamma 3
chr1	23361750	23362036	287	*	3' UTR	1	23359448	23369836	10389	2	80818	ENST00000314011.9	7800	ENSG00000125945	ZNF436	zinc finger protein 436
chr1	23802374	23802567	194	*	3' UTR	1	23801885	23825429	23545	2	3155	ENST00000374490.8	22862	ENSG00000117305	HMGCL	3-hydroxy-3-methylglutaryl-CoA lyase
chr1	26779024	26779418	395	*	3' UTR	1	26693236	26781177	87942	1	8289	ENST00000430799.7	85788	ENSG00000117713	ARID1A	AT-rich interaction domain 1A
chr1	26779791	26780002	212	*	3' UTR	1	26693236	26781177	87942	1	8289	ENST00000430799.7	86555	ENSG00000117713	ARID1A	AT-rich interaction domain 1A
chr1	28768924	28769090	167	*	3' UTR	1	28736621	28769774	33154	1	51441	ENST00000542507.5	32303	ENSG00000198492	YTHDF2	YTH N6-methyladenosine RNA binding protein 2
chr1	28863930	28864404	475	*	3' UTR	1	28812170	28871267	59098	1	4985	ENST00000234961.7	51760	ENSG00000116329	OPRD1	opioid receptor delta 1
chr1	31908666	31908982	317	*	3' UTR	1	31906421	31919483	13063	2	8073	ENST00000602725.5	10501	ENSG00000184007	PTP4A2	protein tyrosine phosphatase 4A2
chr1	32937180	32937343	164	*	3' UTR	1	32936445	32964685	28241	2	127544	ENST00000373456.11	27342	ENSG00000116514	RNF19B	ring finger protein 19B
chr1	35419889	35420089	201	*	3' UTR	1	35268709	35422058	153350	1	9202	ENST00000314607.11	151180	ENSG00000146463	ZMYM4	zinc finger MYM-type containing 4
chr1	35924436	35924642	207	*	3' UTR	1	35883209	35930532	47324	1	26523	ENST00000373204.6	41227	ENSG00000092847	AGO1	argonaute RISC component 1
chr1	35924793	35924980	188	*	3' UTR	1	35883209	35930532	47324	1	26523	ENST00000373204.6	41584	ENSG00000092847	AGO1	argonaute RISC component 1
chr1	37540527	37540896	370	*	3' UTR	1	37534449	37554293	19845	2	79753	ENST00000296215.8	13397	ENSG00000163877	SNIP1	Smad nuclear interacting protein 1
chr1	38839069	38839254	186	*	3' UTR	1	38838198	38859772	21575	2	64121	ENST00000373001.4	20518	ENSG00000116954	RRAGC	Ras related GTP binding C
chr1	40462438	40462916	479	*	3' UTR	1	40450102	40463714	13613	1	65243	ENST00000469416.1	12336	ENSG00000187801	ZFP69B	ZFP69 zinc finger protein B
chr1	42414978	42415224	247	*	3' UTR	1	42380792	42424232	43441	1	284716	ENST00000431473.4	34186	ENSG00000177181	RIMKLA	ribosomal modification protein rimK like family member A
chr1	42459655	42459995	341	*	3' UTR	1	42456117	42460081	3965	1	79717	ENST00000372562.1	3538	ENSG00000127125	PPCS	phosphopantothenoylcysteine synthetase
chr1	42590317	42590863	547	*	3' UTR	1	42463222	42654175	190954	1	728621	ENST00000660938.1	127095	ENSG00000186409	CCDC30	coiled-coil domain containing 30
chr1	42655406	42655583	178	*	3' UTR	1	42463286	42657190	193905	1	728621	ENST00000657597.1	192120	ENSG00000186409	CCDC30	coiled-coil domain containing 30
chr1	51356629	51356962	334	*	3' UTR	1	51354263	51519241	164979	2	2060	ENST00000371730.6	162279	ENSG00000085832	EPS15	epidermal growth factor receptor pathway substrate 15
chr1	53244213	53244449	237	*	3' UTR	1	53238580	53246482	7903	1	100507564	ENST00000655937.1	5633	ENSG00000226754	LOC100507564	uncharacterized LOC100507564
chr1	58660017	58660229	213	*	3' UTR	1	58643440	58700072	56633	2	114803	ENST00000655340.1	39843	ENSG00000162601	MYSM1	Myb like, SWIRM and MPN domains 1
chr1	58682068	58682255	188	*	3' UTR	1	58643440	58700072	56633	2	114803	ENST00000655340.1	17817	ENSG00000162601	MYSM1	Myb like, SWIRM and MPN domains 1
chr1	77062897	77063106	210	*	3' UTR	1	76867480	77064058	196579	1	81849	ENST00000318803.6	195417	ENSG00000117069	ST6GALNAC5	ST6 N-acetylgalactosaminide alpha-2,6-sialyltransferase 5
chr1	86350277	86350556	280	*	3' UTR	1	86346824	86396262	49439	2	57489	ENST00000359242.7	45706	ENSG00000122417	ODF2L	outer dense fiber of sperm tails 2 like
chr1	86350753	86351399	647	*	3' UTR	1	86346824	86396262	49439	2	57489	ENST00000359242.7	44863	ENSG00000122417	ODF2L	outer dense fiber of sperm tails 2 like
chr1	86351567	86351905	339	*	3' UTR	1	86346824	86396262	49439	2	57489	ENST00000359242.7	44357	ENSG00000122417	ODF2L	outer dense fiber of sperm tails 2 like
chr1	92176807	92177215	409	*	3' UTR	1	92080305	92184725	104421	1	23285	ENST00000635934.1	96502	ENSG00000189195	KIAA1107	KIAA1107
chr1	92180751	92180918	168	*	3' UTR	1	92080305	92184725	104421	1	23285	ENST00000635934.1	100446	ENSG00000189195	KIAA1107	KIAA1107
chr1	92182089	92182246	158	*	3' UTR	1	92080305	92184725	104421	1	23285	ENST00000635934.1	101784	ENSG00000189195	KIAA1107	KIAA1107
chr1	92388204	92388428	225	*	3' UTR	1	92299059	92402056	102998	1	79871	ENST00000610020.2	89145	ENSG00000122484	RPAP2	RNA polymerase II associated protein 2
chr1	92389671	92390071	401	*	3' UTR	1	92299059	92402056	102998	1	79871	ENST00000610020.2	90612	ENSG00000122484	RPAP2	RNA polymerase II associated protein 2
chr1	92390514	92391037	524	*	3' UTR	1	92299059	92402056	102998	1	79871	ENST00000610020.2	91455	ENSG00000122484	RPAP2	RNA polymerase II associated protein 2
chr1	92391233	92391679	447	*	3' UTR	1	92299059	92402056	102998	1	79871	ENST00000610020.2	92174	ENSG00000122484	RPAP2	RNA polymerase II associated protein 2
chr1	92393540	92393793	254	*	3' UTR	1	92299059	92402056	102998	1	79871	ENST00000610020.2	94481	ENSG00000122484	RPAP2	RNA polymerase II associated protein 2
chr1	92394129	92394338	210	*	3' UTR	1	92299059	92402056	102998	1	79871	ENST00000610020.2	95070	ENSG00000122484	RPAP2	RNA polymerase II associated protein 2
chr1	109736726	109736938	213	*	3' UTR	1	109733932	109740516	6585	2	2947	ENST00000256594.7	3578	ENSG00000134202	GSTM3	glutathione S-transferase mu 3
chr1	111726911	111727155	245	*	3' UTR	1	111680630	111739403	58774	2	55924	ENST00000527570.1	12248	ENSG00000197852	INKA2	inka box actin regulator 2
chr1	113683309	113683861	553	*	3' UTR	1	113390515	113685923	295409	1	260425	ENST00000307546.14	292794	ENSG00000081026	MAGI3	membrane associated guanylate kinase, WW and PDZ domain containing 3
chr1	114396422	114396578	157	*	3' UTR	1	114392790	114511203	118414	2	51592	ENST00000358465.7	114625	ENSG00000197323	TRIM33	tripartite motif containing 33
chr1	114397499	114397948	450	*	3' UTR	1	114392790	114511203	118414	2	51592	ENST00000358465.7	113255	ENSG00000197323	TRIM33	tripartite motif containing 33
chr1	116066892	116067125	234	*	3' UTR	1	115976513	116070054	93542	1	55356	ENST00000369503.9	90379	ENSG00000163393	SLC22A15	solute carrier family 22 member 15
chr1	120840280	120840481	202	*	3' UTR	1	120723949	120840619	116671	1	101060684	ENST00000620612.5	116331	ENSG00000273136	NBPF26	NBPF member 26
chr1	121391769	121392003	235	*	3' UTR	1	121360156	121397905	37750	2	100873165	ENST00000437515.1	5902	ENSG00000230806	SRGAP2-AS1	SRGAP2 antisense RNA 1
chr1	144888038	144888227	190	*	3' UTR	1	144641371	144919902	278532	1	100873165	ENST00000441760.2	246667	ENSG00000230806	SRGAP2-AS1	SRGAP2 antisense RNA 1
chr1	148932325	148932508	184	*	3' UTR	1	148929137	148932437	3301	1	653513	ENST00000477941.2	3188	NA	LOC653513	phosphodiesterase 4D interacting protein-like
chr1	151873390	151873617	228	*	3' UTR	1	151870866	151909511	38646	2	117145	ENST00000368814.8	35894	ENSG00000159445	THEM4	thioesterase superfamily member 4
chr1	153977689	153977925	237	*	3' UTR	1	153975850	153986246	10397	2	5872	ENST00000648869.1	8321	ENSG00000143545	RAB13	RAB13, member RAS oncogene family
chr1	153981980	153982170	191	*	3' UTR	1	153975850	153986246	10397	2	5872	ENST00000648869.1	4076	ENSG00000143545	RAB13	RAB13, member RAS oncogene family
chr1	155481693	155482074	382	*	3' UTR	1	155335268	155562693	227426	2	55870	ENST00000368346.7	80619	ENSG00000116539	ASH1L	ASH1 like histone lysine methyltransferase
chr1	155482271	155482597	327	*	3' UTR	1	155335268	155562693	227426	2	55870	ENST00000368346.7	80096	ENSG00000116539	ASH1L	ASH1 like histone lysine methyltransferase
chr1	155900275	155900647	373	*	3' UTR	1	155897808	155911349	13542	2	6016	ENST00000368323.8	10702	ENSG00000143622	RIT1	Ras like without CAAX 1
chr1	156036258	156036435	178	*	3' UTR	1	156035299	156053798	18500	2	56893	ENST00000368309.4	17363	ENSG00000160803	UBQLN4	ubiquilin 4
chr1	156595056	156595795	740	*	3' UTR	1	156594487	156601483	6997	2	54865	ENST00000368232.8	5688	ENSG00000160818	GPATCH4	G-patch domain containing 4
chr1	160087696	160087990	295	*	3' UTR	1	160081538	160090563	9026	1	3765	ENST00000368088.4	6158	ENSG00000162728	KCNJ9	potassium inwardly rectifying channel subfamily J member 9
chr1	160089071	160089537	467	*	3' UTR	1	160081538	160090563	9026	1	3765	ENST00000368088.4	7533	ENSG00000162728	KCNJ9	potassium inwardly rectifying channel subfamily J member 9
chr1	161158356	161158566	211	*	3' UTR	1	161153978	161158856	4879	1	51506	ENST00000368003.6	4378	ENSG00000143222	UFC1	ubiquitin-fold modifier conjugating enzyme 1
chr1	162783267	162783520	254	*	3' UTR	1	162632464	162787405	154942	1	4921	ENST00000367921.8	150803	ENSG00000162733	DDR2	discoidin domain receptor tyrosine kinase 2
chr1	166916790	166916998	209	*	3' UTR	1	166908187	166975540	67354	2	387597	ENST00000271417.8	58542	ENSG00000143195	ILDR2	immunoglobulin like domain containing receptor 2
chr1	166917182	166917388	207	*	3' UTR	1	166908187	166975540	67354	2	387597	ENST00000271417.8	58152	ENSG00000143195	ILDR2	immunoglobulin like domain containing receptor 2
chr1	168084641	168084889	249	*	3' UTR	1	168079543	168136707	57165	2	23432	ENST00000539777.5	51818	ENSG00000143147	GPR161	G protein-coupled receptor 161
chr1	170551968	170552141	174	*	3' UTR	1	170532129	170553446	21318	1	92344	ENST00000367763.7	19839	ENSG00000120370	GORAB	golgin, RAB6 interacting
chr1	170726684	170726890	207	*	3' UTR	1	170663134	170736508	73375	1	5396	ENST00000367760.7	63550	ENSG00000116132	PRRX1	paired related homeobox 1
chr1	174989668	174989860	193	*	3' UTR	1	174700525	174990409	289885	1	9910	ENST00000325589.9	289143	ENSG00000152061	RABGAP1L	RAB GTPase activating protein 1 like
chr1	175320794	175320995	202	*	3' UTR	1	175315194	175743595	428402	2	7143	ENST00000367674.7	422600	ENSG00000116147	TNR	tenascin R
chr1	177281492	177281668	177	*	3' UTR	1	177170958	177282422	111465	1	57795	ENST00000361539.5	110534	ENSG00000198797	BRINP2	BMP/retinoic acid inducible neural specific 2
chr1	180884192	180884359	168	*	3' UTR	1	180632022	180890279	258258	1	9213	ENST00000367590.9	252170	ENSG00000143324	XPR1	xenotropic and polytropic retrovirus receptor 1
chr1	181798907	181799145	239	*	3' UTR	1	181483517	181808084	324568	1	777	ENST00000367573.7	315390	ENSG00000198216	CACNA1E	calcium voltage-gated channel subunit alpha1 E
chr1	183552928	183553162	235	*	3' UTR	1	183472478	183554193	81716	1	9887	ENST00000367537.7	80450	ENSG00000116698	SMG7	SMG7 nonsense mediated mRNA decay factor
chr1	183926420	183926815	396	*	3' UTR	1	183636085	183928531	292447	1	23179	ENST00000304685.8	290335	ENSG00000143344	RGL1	ral guanine nucleotide dissociation stimulator like 1
chr1	193016361	193016550	190	*	3' UTR	1	193012250	193059496	47247	2	51377	ENST00000367455.8	42946	ENSG00000116750	UCHL5	ubiquitin C-terminal hydrolase L5
chr1	197511836	197512026	191	*	3' UTR	1	197504748	197775480	270733	2	163486	ENST00000620048.6	263454	ENSG00000213047	DENND1B	DENN domain containing 1B
chr1	200853110	200853287	178	*	3' UTR	1	200739558	200860704	121147	1	23271	ENST00000358823.6	113552	ENSG00000118200	CAMSAP2	calmodulin regulated spectrin associated protein family member 2
chr1	200857679	200857833	155	*	3' UTR	1	200739558	200860704	121147	1	23271	ENST00000358823.6	118121	ENSG00000118200	CAMSAP2	calmodulin regulated spectrin associated protein family member 2
chr1	201879139	201879314	176	*	3' UTR	1	201829157	201884291	55135	1	55705	ENST00000361565.9	49982	ENSG00000198700	IPO9	importin 9
chr1	201969417	201969665	249	*	3' UTR	1	201955503	201970664	15162	1	10440	ENST00000367287.5	13914	ENSG00000134375	TIMM17A	translocase of inner mitochondrial membrane 17A
chr1	202771494	202771662	169	*	3' UTR	1	202724495	202809470	84976	2	10765	ENST00000367265.8	37808	ENSG00000117139	KDM5B	lysine demethylase 5B
chr1	204222002	204222249	248	*	3' UTR	1	204218853	204359929	141077	2	22874	ENST00000272203.8	137680	ENSG00000143850	PLEKHA6	pleckstrin homology domain containing A6
chr1	208025232	208025407	176	*	3' UTR	1	208022242	208244384	222143	2	5362	ENST00000367033.4	218977	ENSG00000076356	PLXNA2	plexin A2
chr1	208026708	208027013	306	*	3' UTR	1	208022242	208244384	222143	2	5362	ENST00000367033.4	217371	ENSG00000076356	PLXNA2	plexin A2
chr1	208027216	208027382	167	*	3' UTR	1	208022242	208244384	222143	2	5362	ENST00000367033.4	217002	ENSG00000076356	PLXNA2	plexin A2
chr1	210100019	210100182	164	*	3' UTR	1	209938174	210162223	224050	1	255928	ENST00000367019.5	161845	ENSG00000143469	SYT14	synaptotagmin 14
chr1	212726550	212726867	318	*	3' UTR	1	212726153	212791581	65429	2	25936	ENST00000366978.5	64714	ENSG00000117697	NSL1	NSL1 component of MIS12 kinetochore complex
chr1	218441209	218441456	248	*	3' UTR	1	218345336	218444619	99284	1	7042	ENST00000366930.9	95873	ENSG00000092969	TGFB2	transforming growth factor beta 2
chr1	218441700	218441901	202	*	3' UTR	1	218345336	218444619	99284	1	7042	ENST00000366930.9	96364	ENSG00000092969	TGFB2	transforming growth factor beta 2
chr1	220813510	220813792	283	*	3' UTR	1	220786913	220819659	32747	1	64757	ENST00000366910.10	26597	ENSG00000186205	2020-03-01	mitochondrial amidoxime reducing component 1
chr1	225497702	225497959	258	*	3' UTR	1	225486835	225653142	166308	2	55740	ENST00000366844.7	155183	ENSG00000154380	ENAH	ENAH actin regulator
chr1	231277407	231277672	266	*	3' UTR	1	231241212	231277973	36762	1	8443	ENST00000366647.9	36195	ENSG00000116906	GNPAT	glyceronephosphate O-acyltransferase
chr1	232983948	232984172	225	*	3' UTR	1	232983435	233295725	312291	2	80003	ENST00000258229.14	311553	ENSG00000135749	PCNX2	pecanex 2
chr1	232984376	232984548	173	*	3' UTR	1	232983435	233295725	312291	2	80003	ENST00000258229.14	311177	ENSG00000135749	PCNX2	pecanex 2
chr1	234323526	234323797	272	*	3' UTR	1	233904676	234324511	419836	1	148641	ENST00000366618.8	418850	ENSG00000183780	SLC35F3	solute carrier family 35 member F3
chr1	236898846	236899251	406	*	3' UTR	1	236795292	236903981	108690	1	4548	ENST00000366577.10	103554	ENSG00000116984	MTR	5-methyltetrahydrofolate-homocysteine methyltransferase
chr1	236900270	236900461	192	*	3' UTR	1	236795292	236903981	108690	1	4548	ENST00000366577.10	104978	ENSG00000116984	MTR	5-methyltetrahydrofolate-homocysteine methyltransferase
chr1	237784061	237784218	158	*	3' UTR	1	237042184	237833988	791805	1	6262	ENST00000366574.7	741877	ENSG00000198626	RYR2	ryanodine receptor 2
chr1	237784553	237784705	153	*	3' UTR	1	237042184	237833988	791805	1	6262	ENST00000366574.7	742369	ENSG00000198626	RYR2	ryanodine receptor 2
chr1	237832482	237832664	183	*	3' UTR	1	237042184	237833988	791805	1	6262	ENST00000366574.7	790298	ENSG00000198626	RYR2	ryanodine receptor 2
chr1	239908987	239909225	239	*	3' UTR	1	239629073	239915452	286380	1	1131	ENST00000255380.8	279914	ENSG00000133019	CHRM3	cholinergic receptor muscarinic 3
chr1	241593986	241594231	246	*	3' UTR	1	241590102	241601178	11077	2	23596	ENST00000462265.5	6947	ENSG00000054277	OPN3	opsin 3
chr1	243504566	243504879	314	*	3' UTR	1	243488233	243843236	355004	2	10000	ENST00000336199.9	338357	ENSG00000117020	AKT3	AKT serine/threonine kinase 3
chr10	7284344	7284510	167	*	3' UTR	10	7158624	7409341	250718	2	57713	ENST00000361972.8	124831	ENSG00000198879	SFMBT2	Scm like with four mbt domains 2
chr10	11920484	11921187	704	*	3' UTR	10	11920022	12035897	115876	2	26019	ENST00000356352.6	114710	ENSG00000151461	UPF2	UPF2 regulator of nonsense mediated mRNA decay
chr10	16514296	16514781	486	*	3' UTR	10	16513734	16521879	8146	2	389941	ENST00000298943.4	7098	ENSG00000165985	C1QL3	complement C1q like 3
chr10	17147645	17148035	391	*	3' UTR	10	17137336	17201672	64337	2	1787	ENST00000377799.8	53637	ENSG00000107614	TRDMT1	tRNA aspartic acid methyltransferase 1
chr10	20279980	20280157	178	*	3' UTR	10	19816239	20280357	464119	1	84898	ENST00000377242.7	463741	ENSG00000120594	PLXDC2	plexin domain containing 2
chr10	24584681	24585190	510	*	3' UTR	10	24583609	24723668	140060	2	57584	ENST00000612832.4	138478	ENSG00000107863	ARHGAP21	Rho GTPase activating protein 21
chr10	24585864	24586156	293	*	3' UTR	10	24583609	24723668	140060	2	57584	ENST00000612832.4	137512	ENSG00000107863	ARHGAP21	Rho GTPase activating protein 21
chr10	25598843	25599535	693	*	3' UTR	10	25174802	25602220	427419	1	57512	ENST00000650135.1	424041	ENSG00000151025	GPR158	G protein-coupled receptor 158
chr10	30014766	30014995	230	*	3' UTR	10	30012803	30059586	46784	2	57608	ENST00000375377.2	44591	ENSG00000165757	JCAD	junctional cadherin 5 associated
chr10	31521144	31521334	191	*	3' UTR	10	31318495	31529202	210708	1	6935	ENST00000488625.6	202649	ENSG00000148516	ZEB1	zinc finger E-box binding homeobox 1
chr10	31526678	31527143	466	*	3' UTR	10	31318495	31529202	210708	1	6935	ENST00000488625.6	208183	ENSG00000148516	ZEB1	zinc finger E-box binding homeobox 1
chr10	37802700	37802897	198	*	3' UTR	10	37776526	37857197	80672	2	57209	ENST00000615949.6	54300	ENSG00000198105	ZNF248	zinc finger protein 248
chr10	37829224	37829512	289	*	3' UTR	10	37776526	37857197	80672	2	57209	ENST00000615949.6	27685	ENSG00000198105	ZNF248	zinc finger protein 248
chr10	38119012	38119200	189	*	3' UTR	10	38094334	38150293	55960	1	7587	ENST00000638053.1	24678	ENSG00000075407	ZNF37A	zinc finger protein 37A
chr10	38122560	38123066	507	*	3' UTR	10	38094334	38150293	55960	1	7587	ENST00000638053.1	28226	ENSG00000075407	ZNF37A	zinc finger protein 37A
chr10	38123482	38123717	236	*	3' UTR	10	38094334	38150293	55960	1	7587	ENST00000638053.1	29148	ENSG00000075407	ZNF37A	zinc finger protein 37A
chr10	38124113	38124295	183	*	3' UTR	10	38094334	38150293	55960	1	7587	ENST00000638053.1	29779	ENSG00000075407	ZNF37A	zinc finger protein 37A
chr10	42830770	42831133	364	*	3' UTR	10	42782795	42834937	52143	1	9790	ENST00000374518.6	47975	ENSG00000165733	BMS1	BMS1 ribosome biogenesis factor
chr10	43482230	43482418	189	*	3' UTR	10	43436848	43483181	46334	1	642819	ENST00000652684.1	45382	ENSG00000243660	ZNF487	zinc finger protein 487
chr10	44994232	44994426	195	*	3' UTR	10	44959407	44994707	35301	1	83937	ENST00000489171.5	34825	ENSG00000107551	RASSF4	Ras association domain family member 4
chr10	49470620	49470806	187	*	3' UTR	10	49454470	49539121	84652	2	2074	ENST00000355832.10	68315	ENSG00000225830	ERCC6	ERCC excision repair 6, chromatin remodeling factor
chr10	49735202	49735363	162	*	3' UTR	10	49734641	49762323	27683	2	55753	ENST00000374103.9	26960	ENSG00000197444	OGDHL	oxoglutarate dehydrogenase like
chr10	49933835	49934151	317	*	3' UTR	10	49818279	49970203	151925	2	8505	ENST00000402038.7	36052	ENSG00000227345	PARG	poly	ADP-ribose) glycohydrolase
chr10	60029357	60029677	321	*	3' UTR	10	60026298	60389875	363578	2	288	ENST00000280772.7	360198	ENSG00000151150	ANK3	ankyrin 3
chr10	68771156	68771339	184	*	3' UTR	10	68721144	68792375	71232	1	55749	ENST00000630771.2	50012	ENSG00000060339	CCAR1	cell division cycle and apoptosis regulator 1
chr10	68785950	68786173	224	*	3' UTR	10	68721144	68792375	71232	1	55749	ENST00000630771.2	64806	ENSG00000060339	CCAR1	cell division cycle and apoptosis regulator 1
chr10	73813980	73814376	397	*	3' UTR	10	73812501	73874519	62019	2	818	ENST00000351293.7	60143	ENSG00000148660	CAMK2G	calcium/calmodulin dependent protein kinase II gamma
chr10	76871050	76871400	351	*	3' UTR	10	76869601	77403984	534384	2	3778	ENST00000604624.6	532584	ENSG00000156113	KCNMA1	potassium calcium-activated channel subfamily M alpha 1
chr10	79313089	79313392	304	*	3' UTR	10	79068966	79316519	247554	1	57178	ENST00000334512.10	244123	ENSG00000108175	ZMIZ1	zinc finger MIZ-type containing 1
chr10	84214954	84215130	177	*	3' UTR	10	84194537	84218694	24158	1	92211	ENST00000623527.4	20417	ENSG00000148600	CDHR1	cadherin related family member 1
chr10	87552837	87553036	200	*	3' UTR	10	87504875	87553388	48514	1	9562	ENST00000371994.8	47962	ENSG00000107789	MINPP1	multiple inositol-polyphosphate phosphatase 1
chr10	95315021	95315218	198	*	3' UTR	10	95311771	95561378	249608	2	10580	ENST00000371227.8	246160	ENSG00000095637	SORBS1	sorbin and SH3 domain containing 1
chr10	95875342	95875735	394	*	3' UTR	10	95860548	95924844	64297	1	387707	ENST00000491114.1	14794	ENSG00000188649	CC2D2B	coiled-coil and C2 domain containing 2B
chr10	106577126	106577322	197	*	3' UTR	10	106573663	107164534	590872	2	114815	ENST00000263054.10	587212	ENSG00000108018	SORCS1	sortilin related VPS10 domain containing receptor 1
chr10	112816797	112817163	367	*	3' UTR	10	112447258	112818744	371487	1	143187	ENST00000393077.2	369539	ENSG00000151532	VTI1A	vesicle transport through interaction with t-SNAREs 1A
chr10	112817535	112817758	224	*	3' UTR	10	112447258	112818744	371487	1	143187	ENST00000393077.2	370277	ENSG00000151532	VTI1A	vesicle transport through interaction with t-SNAREs 1A
chr10	117548084	117548396	313	*	3' UTR	10	117542445	117549545	7101	1	2018	ENST00000442245.5	5639	ENSG00000170370	EMX2	empty spiracles homeobox 2
chr10	119575270	119575485	216	*	3' UTR	10	119571802	119596495	24694	2	7073	ENST00000369093.6	21010	ENSG00000151923	TIAL1	TIA1 cytotoxic granule associated RNA binding protein like 1
chr10	119826685	119826847	163	*	3' UTR	10	119726042	119829130	103089	1	22876	ENST00000649297.1	100643	ENSG00000198825	INPP5F	inositol polyphosphate-5-phosphatase F
chr10	119940556	119940827	272	*	3' UTR	10	119892730	119944657	51928	1	11196	ENST00000369075.8	47826	ENSG00000107651	SEC23IP	SEC23 interacting protein
chr10	123694251	123694646	396	*	3' UTR	10	123666355	123697399	31045	1	2849	ENST00000284674.2	27896	ENSG00000154478	GPR26	G protein-coupled receptor 26
chr10	124989491	124989718	228	*	3' UTR	10	124984317	125028071	43755	2	1488	ENST00000309035.11	38353	ENSG00000175029	CTBP2	C-terminal binding protein 2
chr10	131955627	131955801	175	*	3' UTR	10	131901008	131959834	58827	1	55844	ENST00000455566.6	54619	ENSG00000175470	PPP2R2D	protein phosphatase 2 regulatory subunit Bdelta
chr11	2131594	2132254	661	*	3' UTR	11	2129112	2137290	8179	2	3481	ENST00000381395.5	5036	ENSG00000167244	IGF2	insulin like growth factor 2
chr11	6998809	6999095	287	*	3' UTR	11	6997085	7020346	23262	2	7761	ENST00000278314.5	21251	ENSG00000149050	ZNF214	zinc finger protein 214
chr11	7000381	7000566	186	*	3' UTR	11	6997085	7020346	23262	2	7761	ENST00000278314.5	19780	ENSG00000149050	ZNF214	zinc finger protein 214
chr11	9445158	9445386	229	*	3' UTR	11	9384652	9448127	63476	1	10527	ENST00000379719.8	60506	ENSG00000205339	IPO7	importin 7
chr11	13389039	13389232	194	*	3' UTR	11	13388001	13463280	75280	2	84280	ENST00000278174.9	74048	ENSG00000148925	BTBD10	BTB domain containing 10
chr11	14869441	14869713	273	*	3' UTR	11	14643804	14872044	228241	1	5140	ENST00000282096.9	225637	ENSG00000152270	PDE3B	phosphodiesterase 3B
chr11	20118471	20118677	207	*	3' UTR	11	19350724	20121598	770875	1	89797	ENST00000360655.8	767747	ENSG00000166833	NAV2	neuron navigator 2
chr11	22279569	22279773	205	*	3' UTR	11	21799934	22283344	483411	1	203859	ENST00000648804.1	479635	ENSG00000171714	ANO5	anoctamin 5
chr11	27657974	27658320	347	*	3' UTR	11	27506830	27693971	187142	1	497258	ENST00000652063.1	151144	ENSG00000245573	BDNF-AS	BDNF antisense RNA
chr11	28330253	28330633	381	*	3' UTR	11	28108248	28333507	225260	1	196074	ENST00000406787.7	222005	ENSG00000169519	METTL15	methyltransferase like 15
chr11	32976330	32976485	156	*	3' UTR	11	32892820	32980266	87447	1	79832	ENST00000650167.1	83510	ENSG00000060749	QSER1	glutamine and serine rich 1
chr11	33668453	33668652	200	*	3' UTR	11	33376083	33674102	298020	1	25758	ENST00000658780.1	292370	ENSG00000110427	KIAA1549L	KIAA1549 like
chr11	34145940	34146276	337	*	3' UTR	11	34105617	34146574	40958	1	55226	ENST00000531159.6	40323	ENSG00000135372	NAT10	N-acetyltransferase 10
chr11	35806750	35806907	158	*	3' UTR	11	35662775	35818007	155233	1	54765	ENST00000299413.7	143975	ENSG00000166326	TRIM44	tripartite motif containing 44
chr11	45228151	45228337	187	*	3' UTR	11	45147343	45235110	87768	1	56981	ENST00000622142.5	80808	ENSG00000019485	PRDM11	PR/SET domain 11
chr11	46384882	46385202	321	*	3' UTR	11	46381753	46383783	2031	1	4192	ENST00000407067.1	3129	ENSG00000110492	MDK	midkine
chr11	47470278	47470502	225	*	3' UTR	11	47465933	47553117	87185	2	10658	ENST00000310513.10	82615	ENSG00000149187	CELF1	CUGBP Elav-like family member 1
chr11	57309153	57310555	1403	*	3' UTR	11	57299638	57324952	25315	2	85456	ENST00000528882.5	14397	ENSG00000149115	TNKS1BP1	tankyrase 1 binding protein 1
chr11	59576517	59577031	515	*	3' UTR	11	59574398	59615774	41377	2	5007	ENST00000263847.6	38743	ENSG00000110048	OSBP	oxysterol binding protein
chr11	63573130	63573568	439	*	3' UTR	11	63573195	63614369	41175	2	11145	ENST00000323646.9	40801	ENSG00000176485	PLAAT3	phospholipase A and acyltransferase 3
chr11	63954820	63954983	164	*	3' UTR	11	63938959	63957319	18361	1	79829	ENST00000338447.10	15861	ENSG00000110583	NAA40	N(alpha)-acetyltransferase 40, NatD catalytic subunit
chr11	64787755	64787909	155	*	3' UTR	11	64784918	64803214	18297	2	5871	ENST00000294066.7	15305	ENSG00000168067	MAP4K2	mitogen-activated protein kinase kinase kinase kinase 2
chr11	66041190	66041369	180	*	3' UTR	11	66040765	66049161	8397	2	89792	ENST00000312006.5	7792	ENSG00000175229	GAL3ST3	galactose-3-O-sulfotransferase 3
chr11	66041552	66041782	231	*	3' UTR	11	66040765	66049161	8397	2	89792	ENST00000312006.5	7379	ENSG00000175229	GAL3ST3	galactose-3-O-sulfotransferase 3
chr11	66639743	66640135	393	*	3' UTR	11	66616626	66646469	29844	1	100526737	ENST00000412278.2	23117	ENSG00000248643	RBM14-RBM4	RBM14-RBM4 readthrough
chr11	67257097	67257409	313	*	3' UTR	11	67119263	67258082	138820	1	22992	ENST00000529006.7	137834	ENSG00000173120	KDM2A	lysine demethylase 2A
chr11	68158649	68159321	673	*	3' UTR	11	68154863	68213296	58434	2	51111	ENST00000304363.9	53975	ENSG00000110066	KMT5B	lysine methyltransferase 5B
chr11	74000527	74000706	180	*	3' UTR	11	74000277	74009085	8809	2	7352	ENST00000314032.9	8379	ENSG00000175564	UCP3	uncoupling protein 3
chr11	75009030	75009229	200	*	3' UTR	11	74988698	75018893	30196	1	10825	ENST00000529024.1	20332	ENSG00000162139	NEU3	neuraminidase 3
chr11	75265939	75266114	176	*	3' UTR	11	75260122	75351661	91540	2	408	ENST00000420843.7	85547	ENSG00000137486	ARRB1	arrestin beta 1
chr11	76412064	76412341	278	*	3' UTR	11	76381303	76414612	33310	1	100506127	ENST00000662483.1	30761	ENSG00000179240	GVQW3	GVQW motif containing 3
chr11	82982173	82982471	299	*	3' UTR	11	82973133	83071462	98330	2	27314	ENST00000612684.4	88991	ENSG00000137502	RAB30	RAB30, member RAS oncogene family
chr11	85636091	85636314	224	*	3' UTR	11	85628573	85636539	7967	1	55863	ENST00000393375.5	7518	ENSG00000171204	TMEM126B	transmembrane protein 126B
chr11	94180622	94181199	578	*	3' UTR	11	94128841	94181968	53128	1	24145	ENST00000227638.8	51781	ENSG00000110218	PANX1	pannexin 1
chr11	94870670	94871014	345	*	3' UTR	11	94768342	94876748	108407	1	154810	ENST00000317829.12	102328	ENSG00000166025	AMOTL1	angiomotin like 1
chr11	95830589	95831057	469	*	3' UTR	11	95789965	95831267	41303	1	9702	ENST00000537677.5	40624	ENSG00000166037	CEP57	centrosomal protein 57
chr11	101962742	101963136	395	*	3' UTR	11	101915010	102001062	86053	1	57562	ENST00000263468.13	47732	ENSG00000110318	CEP126	centrosomal protein 126
chr11	105979967	105980238	272	*	3' UTR	11	105610073	105982090	372018	1	2893	ENST00000282499.10	369894	ENSG00000152578	GRIA4	glutamate ionotropic receptor AMPA type subunit 4
chr11	106009714	106010225	512	*	3' UTR	11	106007899	106022240	14342	2	84437	ENST00000301919.9	12015	ENSG00000170903	MSANTD4	Myb/SANT DNA binding domain containing 4 with coiled-coils
chr11	107504577	107504813	237	*	3' UTR	11	107502726	107565746	63021	2	91801	ENST00000428149.6	60933	ENSG00000137760	ALKBH8	alkB homolog 8, tRNA methyltransferase
chr11	107505044	107505271	228	*	3' UTR	11	107502726	107565746	63021	2	91801	ENST00000428149.6	60475	ENSG00000137760	ALKBH8	alkB homolog 8, tRNA methyltransferase
chr11	108851976	108852176	201	*	3' UTR	11	108665069	108940918	275850	1	1662	ENST00000648124.1	186907	ENSG00000178105	DDX10	DEAD-box helicase 10
chr11	108917689	108917873	185	*	3' UTR	11	108665069	108940918	275850	1	1662	ENST00000648124.1	252620	ENSG00000178105	DDX10	DEAD-box helicase 10
chr11	108940084	108940354	271	*	3' UTR	11	108665069	108940918	275850	1	1662	ENST00000648124.1	275015	ENSG00000178105	DDX10	DEAD-box helicase 10
chr11	112082402	112082754	353	*	3' UTR	11	112074086	112084134	10049	1	55216	ENST00000420986.6	8316	ENSG00000150776	NKAPD1	NKAP domain containing 1
chr11	112217768	112217987	220	*	3' UTR	11	112175510	112218141	42632	1	83875	ENST00000460924.6	42258	ENSG00000197580	BCO2	beta-carotene oxygenase 2
chr11	112224566	112224760	195	*	3' UTR	11	112176400	112224699	48300	1	83875	ENST00000531169.5	48166	ENSG00000197580	BCO2	beta-carotene oxygenase 2
chr11	118751966	118752149	184	*	3' UTR	11	118747763	118791164	43402	2	1656	ENST00000534980.7	39015	ENSG00000110367	DDX6	DEAD-box helicase 6
chr11	119134064	119134220	157	*	3' UTR	11	119121580	119136059	14480	1	25988	ENST00000350777.7	12484	ENSG00000172273	HINFP	histone H4 transcription factor
chr11	123073191	123073347	157	*	3' UTR	11	123069872	123195248	125377	2	79827	ENST00000448775.4	121901	ENSG00000166250	CLMP	CXADR like membrane protein
chr11	125488982	125489145	164	*	3' UTR	11	125442881	125496265	53385	2	9638	ENST00000278919.8	7120	ENSG00000149557	FEZ1	fasciculation and elongation protein zeta 1
chr11	125893586	125894040	455	*	3' UTR	11	125883614	125900644	17031	1	219844	ENST00000356438.7	9972	ENSG00000198331	HYLS1	HYLS1 centriolar and ciliogenesis associated
chr11	128968950	128969422	473	*	3' UTR	11	128965060	129192198	227139	2	9743	ENST00000310343.13	222776	ENSG00000134909	ARHGAP32	Rho GTPase activating protein 32
chr11	128969629	128970079	451	*	3' UTR	11	128965060	129192198	227139	2	9743	ENST00000310343.13	222119	ENSG00000134909	ARHGAP32	Rho GTPase activating protein 32
chr11	128972956	128973167	212	*	3' UTR	11	128965060	129192198	227139	2	9743	ENST00000310343.13	219031	ENSG00000134909	ARHGAP32	Rho GTPase activating protein 32
chr11	132335349	132335501	153	*	3' UTR	11	131370478	132336822	966345	1	50863	ENST00000374791.7	964871	ENSG00000182667	NTM	neurotrimin
chr11	132417689	132418026	338	*	3' UTR	11	132414977	132943671	528695	2	4978	ENST00000331898.11	525645	ENSG00000183715	OPCML	opioid binding protein/cell adhesion molecule like
chr11	132418463	132418742	280	*	3' UTR	11	132414977	132943671	528695	2	4978	ENST00000331898.11	524929	ENSG00000183715	OPCML	opioid binding protein/cell adhesion molecule like
chr11	132418898	132419204	307	*	3' UTR	11	132414977	132943671	528695	2	4978	ENST00000331898.11	524467	ENSG00000183715	OPCML	opioid binding protein/cell adhesion molecule like
chr11	134261327	134261521	195	*	3' UTR	11	134253495	134265855	12361	1	27034	ENST00000281182.8	7832	ENSG00000151498	ACAD8	acyl-CoA dehydrogenase family member 8
chr11	134262870	134263137	268	*	3' UTR	11	134253495	134265855	12361	1	27034	ENST00000281182.8	9375	ENSG00000151498	ACAD8	acyl-CoA dehydrogenase family member 8
chr11_KI270902v1_alt	73403	73659	257	*	3' UTR	240	22180	73662	51483	1	161	ENST00000626889.2	51223	ENSG00000183020	AP2A2	adaptor related protein complex 2 subunit alpha 2
chr12	1646180	1646362	183	*	3' UTR	12	1574657	1646367	71711	1	81029	ENST00000537031.5	71523	ENSG00000111186	WNT5B	Wnt family member 5B
chr12	4912956	4913420	465	*	3' UTR	12	4909867	5026012	116146	1	3736	ENST00000640877.1	3089	ENSG00000111262	KCNA1	potassium voltage-gated channel subfamily A member 1
chr12	7094961	7095306	346	*	3' UTR	12	7093707	7109197	15491	2	51279	ENST00000545280.5	13891	ENSG00000139178	C1RL	complement C1r subcomponent like
chr12	7096324	7096749	426	*	3' UTR	12	7093707	7109197	15491	2	51279	ENST00000545280.5	12448	ENSG00000139178	C1RL	complement C1r subcomponent like
chr12	7099494	7099772	279	*	3' UTR	12	7093707	7109197	15491	2	51279	ENST00000545280.5	9425	ENSG00000139178	C1RL	complement C1r subcomponent like
chr12	16376302	16376466	165	*	3' UTR	12	16347652	16609259	261608	1	4257	ENST00000539036.5	28650	ENSG00000008394	MGST1	microsomal glutathione S-transferase 1
chr12	16551142	16551324	183	*	3' UTR	12	16347652	16609259	261608	1	4257	ENST00000539036.5	203490	ENSG00000008394	MGST1	microsomal glutathione S-transferase 1
chr12	20679996	20680365	370	*	3' UTR	12	20369245	20684381	315137	1	5139	ENST00000359062.3	310751	ENSG00000172572	PDE3A	phosphodiesterase 3A
chr12	22201252	22201447	196	*	3' UTR	12	22066419	22250787	184369	2	6489	ENST00000544732.5	49340	ENSG00000111728	ST8SIA1	ST8 alpha-N-acetyl-neuraminide alpha-2,8-sialyltransferase 1
chr12	22449663	22449945	283	*	3' UTR	12	22448583	22544546	95964	2	9847	ENST00000333957.8	94601	ENSG00000111731	C2CD5	C2 calcium dependent domain containing 5
chr12	25108756	25108940	185	*	3' UTR	12	25108289	25195160	86872	2	55259	ENST00000395987.8	86220	ENSG00000118307	CASC1	cancer susceptibility 1
chr12	26339247	26339621	375	*	3' UTR	12	26335352	26833194	497843	2	3709	ENST00000381340.8	493573	ENSG00000123104	ITPR2	inositol 1,4,5-trisphosphate receptor type 2
chr12	26486332	26486519	188	*	3' UTR	12	26335352	26833194	497843	2	3709	ENST00000381340.8	346675	ENSG00000123104	ITPR2	inositol 1,4,5-trisphosphate receptor type 2
chr12	28483871	28484091	221	*	3' UTR	12	28146087	28484110	338024	1	55297	ENST00000536154.5	337784	ENSG00000123106	CCDC91	coiled-coil domain containing 91
chr12	29340864	29341147	284	*	3' UTR	12	29337352	29381172	43821	2	51290	ENST00000360150.9	40025	ENSG00000087502	ERGIC2	ERGIC and golgi 2
chr12	30630679	30630955	277	*	3' UTR	12	30628988	30695869	66882	2	10526	ENST00000256079.9	64914	ENSG00000133704	IPO8	importin 8
chr12	33406878	33407201	324	*	3' UTR	12	33374238	33439819	65582	2	341359	ENST00000228567.7	32618	ENSG00000110975	SYT10	synaptotagmin 10
chr12	42160772	42161005	234	*	3' UTR	12	42157104	42238236	81133	2	10138	ENST00000327791.8	77231	ENSG00000015153	YAF2	YY1 associated factor 2
chr12	44508835	44509009	175	*	3' UTR	12	44508275	44875654	367380	2	4753	ENST00000395487.6	366645	ENSG00000184613	NELL2	neural EGFL like 2
chr12	48830207	48830455	249	*	3' UTR	12	48829756	48852163	22408	2	9416	ENST00000308025.8	21708	ENSG00000174243	DDX23	DEAD-box helicase 23
chr12	51508179	51508361	183	*	3' UTR	12	51391317	51515763	124447	1	9498	ENST00000358657.7	116862	ENSG00000050438	SLC4A8	solute carrier family 4 member 8
chr12	51807099	51807567	469	*	3' UTR	12	51590906	51808268	217363	1	6334	ENST00000662684.1	216193	ENSG00000196876	SCN8A	sodium voltage-gated channel alpha subunit 8
chr12	53040228	53040433	206	*	3' UTR	12	53006158	53042209	36052	1	1975	ENST00000262056.13	34070	ENSG00000063046	EIF4B	eukaryotic translation initiation factor 4B
chr12	55749986	55750263	278	*	3' UTR	12	55743122	55757264	14143	1	10220	ENST00000257868.10	6864	ENSG00000135414	GDF11	growth differentiation factor 11
chr12	55753774	55753942	169	*	3' UTR	12	55743122	55757264	14143	1	10220	ENST00000257868.10	10652	ENSG00000135414	GDF11	growth differentiation factor 11
chr12	56169764	56170040	277	*	3' UTR	12	56162359	56189483	27125	2	6601	ENST00000550164.6	19443	ENSG00000139613	SMARCC2	SWI/SNF related, matrix associated, actin dependent regulator of chromatin subfamily c member 2
chr12	56206610	56206794	185	*	3' UTR	12	56202179	56221922	19744	2	10193	ENST00000345093.9	15128	ENSG00000181852	RNF41	ring finger protein 41
chr12	59779349	59779499	151	*	3' UTR	12	59596029	59789841	193813	1	9194	ENST00000547379.6	183320	ENSG00000118596	SLC16A7	solute carrier family 16 member 7
chr12	66123942	66124102	161	*	3' UTR	12	66123917	66169985	46069	2	51643	ENST00000539652.1	45883	ENSG00000155957	TMBIM4	transmembrane BAX inhibitor motif containing 4
chr12	68839372	68839651	280	*	3' UTR	12	68808177	68850686	42510	1	4193	ENST00000258149.10	31195	ENSG00000135679	MDM2	MDM2 proto-oncogene
chr12	68856254	68856412	159	*	3' UTR	12	68842208	68870238	28031	2	1368	ENST00000551897.5	13826	ENSG00000135678	CPM	carboxypeptidase M
chr12	70354603	70354757	155	*	3' UTR	12	70242994	70354992	111999	1	4848	ENST00000229195.7	111609	ENSG00000111596	CNOT2	CCR4-NOT transcription complex subunit 2
chr12	75499843	75500046	204	*	3' UTR	12	75480755	75503863	23109	1	11010	ENST00000266659.8	19088	ENSG00000139278	GLIPR1	GLI pathogenesis related 1
chr12	75501797	75502142	346	*	3' UTR	12	75480755	75503863	23109	1	11010	ENST00000266659.8	21042	ENSG00000139278	GLIPR1	GLI pathogenesis related 1
chr12	84861625	84861973	349	*	3' UTR	12	84859491	84912799	53309	2	55117	ENST00000266682.10	50826	ENSG00000072041	SLC6A15	solute carrier family 6 member 15
chr12	88195150	88195705	556	*	3' UTR	12	88142307	88199887	57581	1	160418	ENST00000266712.11	52843	ENSG00000139324	TMTC3	transmembrane O-mannosyltransferase targeting cadherins 3
chr12	89590796	89590983	188	*	3' UTR	12	89588049	89656111	68063	2	490	ENST00000359142.7	65128	ENSG00000070961	ATP2B1	ATPase plasma membrane Ca2+ transporting 1
chr12	92802544	92802810	267	*	3' UTR	12	92770637	92929295	158659	2	8411	ENST00000322349.13	126485	ENSG00000102189	EEA1	early endosome antigen 1
chr12	92832708	92832920	213	*	3' UTR	12	92770637	92929295	158659	2	8411	ENST00000322349.13	96375	ENSG00000102189	EEA1	early endosome antigen 1
chr12	93574831	93574989	159	*	3' UTR	12	93569814	93576745	6932	1	8835	ENST00000340600.6	5017	ENSG00000120833	SOCS2	suppressor of cytokine signaling 2
chr12	95299119	95299314	196	*	3' UTR	12	95217761	95301172	83412	1	55591	ENST00000547997.5	81358	ENSG00000028203	VEZT	vezatin, adherens junctions transmembrane protein
chr12	95300117	95300785	669	*	3' UTR	12	95217761	95301172	83412	1	55591	ENST00000547997.5	82356	ENSG00000028203	VEZT	vezatin, adherens junctions transmembrane protein
chr12	100037536	100037770	235	*	3' UTR	12	100028455	100048196	19742	2	23074	ENST00000548712.5	10426	ENSG00000111647	UHRF1BP1L	UHRF1 binding protein 1 like
chr12	101746977	101747180	204	*	3' UTR	12	101745499	101830959	85461	2	79158	ENST00000299314.12	83779	ENSG00000111670	GNPTAB	N-acetylglucosamine-1-phosphate transferase subunits alpha and beta
chr12	107734085	107734511	427	*	3' UTR	12	107732871	107761137	28267	2	11108	ENST00000228437.10	26626	ENSG00000110851	PRDM4	PR/SET domain 4
chr12	108647427	108647659	233	*	3' UTR	12	108645109	108731596	86488	2	23603	ENST00000261401.7	83937	ENSG00000110880	CORO1C	coronin 1C
chr12	110628976	110629536	561	*	3' UTR	12	110614027	110630287	16261	1	79600	ENST00000550703.6	14949	ENSG00000204852	TCTN1	tectonic family member 1
chr12	110629742	110630117	376	*	3' UTR	12	110614027	110630287	16261	1	79600	ENST00000550703.6	15715	ENSG00000204852	TCTN1	tectonic family member 1
chr12	111813523	111813717	195	*	3' UTR	12	111766933	111817532	50600	1	217	ENST00000261733.7	46590	ENSG00000111275	ALDH2	aldehyde dehydrogenase 2 family member
chr12	111898522	111899157	636	*	3' UTR	12	111842228	111902222	59995	1	8550	ENST00000550735.7	56294	ENSG00000089022	MAPKAPK5	MAPK activated protein kinase 5
chr12	112505667	112505859	193	*	3' UTR	12	112418914	112509913	91000	1	5781	ENST00000351677.6	86753	ENSG00000179295	PTPN11	protein tyrosine phosphatase non-receptor type 11
chr12	113390188	113390754	567	*	3' UTR	12	113358587	113391629	33043	1	196463	ENST00000280800.5	31601	ENSG00000151176	PLBD2	phospholipase B domain containing 2
chr12	117146056	117146288	233	*	3' UTR	12	117141988	117190531	48544	2	23014	ENST00000622495.4	44243	ENSG00000135108	FBXO21	F-box protein 21
chr12	119158064	119158631	568	*	3' UTR	12	118981541	119163051	181511	1	84530	ENST00000267260.5	176523	ENSG00000139767	SRRM4	serine/arginine repetitive matrix 4
chr12	120459931	120460275	345	*	3' UTR	12	120438198	120460006	21809	1	283459	ENST00000551806.1	21733	ENSG00000257218	GATC	glutamyl-tRNA amidotransferase subunit C
chr12	121003205	121003625	421	*	3' UTR	12	121000486	121016487	16002	2	64897	ENST00000288757.7	12862	ENSG00000157895	C12orf43	chromosome 12 open reading frame 43
chr12	121004372	121004549	178	*	3' UTR	12	121000486	121016487	16002	2	64897	ENST00000288757.7	11938	ENSG00000157895	C12orf43	chromosome 12 open reading frame 43
chr12	122208425	122208632	208	*	3' UTR	12	122207662	122227534	19873	2	56616	ENST00000645606.1	18902	ENSG00000184047	DIABLO	diablo IAP-binding mitochondrial protein
chr12	122272979	122273165	187	*	3' UTR	12	122271432	122422588	151157	2	6249	ENST00000361654.8	149423	ENSG00000130779	CLIP1	CAP-Gly domain containing linker protein 1
chr12	122505690	122505848	159	*	3' UTR	12	122503454	122526936	23483	2	65117	ENST00000331738.12	21088	ENSG00000111011	RSRC2	arginine and serine rich coiled-coil 2
chr12	122517398	122517579	182	*	3' UTR	12	122503454	122526936	23483	2	65117	ENST00000331738.12	9357	ENSG00000111011	RSRC2	arginine and serine rich coiled-coil 2
chr12	123257289	123257585	297	*	3' UTR	12	123250112	123268317	18206	2	8099	ENST00000652466.1	10732	ENSG00000111328	CDK2AP1	cyclin dependent kinase 2 associated protein 1
chr12	125654843	125655050	208	*	3' UTR	12	125326616	125662371	335756	1	114795	ENST00000299308.7	328227	ENSG00000139364	TMEM132B	transmembrane protein 132B
chr12	128706465	128706681	217	*	3' UTR	12	128267403	128707915	440513	1	92293	ENST00000435159.2	439062	ENSG00000181234	TMEM132C	transmembrane protein 132C
chr12	128983007	128983216	210	*	3' UTR	12	128853427	128984956	131530	1	144423	ENST00000441390.6	129580	ENSG00000151948	GLT1D1	glycosyltransferase 1 domain containing 1
chr12	132923579	132924307	729	*	3' UTR	12	132918306	132956306	38001	2	100289635	ENST00000360187.9	31999	ENSG00000196458	ZNF605	zinc finger protein 605
chr12	132925274	132925474	201	*	3' UTR	12	132918306	132956306	38001	2	100289635	ENST00000360187.9	30832	ENSG00000196458	ZNF605	zinc finger protein 605
chr12	133056944	133057399	456	*	3' UTR	12	133037292	133063298	26007	1	7637	ENST00000392319.6	19652	ENSG00000198040	ZNF84	zinc finger protein 84
chr12	133203214	133203412	199	*	3' UTR	12	133181409	133214831	33423	1	10795	ENST00000536435.6	21805	ENSG00000090612	ZNF268	zinc finger protein 268
chr12	133204791	133204957	167	*	3' UTR	12	133181409	133214831	33423	1	10795	ENST00000536435.6	23382	ENSG00000090612	ZNF268	zinc finger protein 268
chr13	20418610	20418838	229	*	3' UTR	13	20403666	20525819	122154	2	51084	ENST00000643035.1	106981	ENSG00000165475	CRYL1	crystallin lambda 1
chr13	23329872	23330103	232	*	3' UTR	13	23328826	23375543	46718	2	26278	ENST00000402364.1	45440	ENSG00000151835	SACS	sacsin molecular chaperone
chr13	24883240	24883408	169	*	3' UTR	13	24882279	24922861	40583	2	55835	ENST00000381884.9	39453	ENSG00000151849	CENPJ	centromere protein J
chr13	25249231	25249477	247	*	3' UTR	13	25246201	25288009	41809	2	9107	ENST00000381801.5	38532	ENSG00000139505	MTMR6	myotubularin related protein 6
chr13	26020927	26021550	624	*	3' UTR	13	25371974	26025851	653878	1	51761	ENST00000381655.7	648953	ENSG00000132932	ATP8A2	ATPase phospholipid transporting 8A2
chr13	26024808	26025127	320	*	3' UTR	13	25371974	26025851	653878	1	51761	ENST00000381655.7	652834	ENSG00000132932	ATP8A2	ATPase phospholipid transporting 8A2
chr13	28302635	28302864	230	*	3' UTR	13	28300346	28495128	194783	2	2321	ENST00000282397.9	192264	ENSG00000102755	FLT1	fms related tyrosine kinase 1
chr13	31137471	31137622	152	*	3' UTR	13	31134973	31161904	26932	2	10808	ENST00000320027.10	24282	ENSG00000120694	HSPH1	heat shock protein family H	Hsp110) member 1
chr13	32298595	32298782	188	*	3' UTR	13	31846713	32299105	452393	1	10129	ENST00000645780.1	451882	ENSG00000073910	FRY	FRY microtubule binding protein
chr13	32774834	32775161	328	*	3' UTR	13	32586452	32778019	191568	1	23047	ENST00000315596.15	188382	ENSG00000083642	PDS5B	PDS5 cohesin associated factor B
chr13	37637111	37637268	158	*	3' UTR	13	37636636	37870425	233790	2	7223	ENST00000379705.7	233157	ENSG00000133107	TRPC4	transient receptor potential cation channel subfamily C member 4
chr13	38880666	38880900	235	*	3' UTR	13	38687077	38887131	200055	1	341640	ENST00000280481.9	193589	ENSG00000150893	FREM2	FRAS1 related extracellular matrix 2
chr13	39343618	39343911	294	*	3' UTR	13	39209116	39603226	394111	2	10186	ENST00000648377.1	259315	ENSG00000183722	LHFPL6	LHFPL tetraspan subfamily member 6
chr13	43112985	43113232	248	*	3' UTR	13	43023586	43114213	90628	1	29103	ENST00000379221.4	89399	ENSG00000120675	DNAJC15	DnaJ heat shock protein family	Hsp40) member C15
chr13	52015731	52016020	290	*	3' UTR	13	52012398	52029657	17260	1	440138	ENST00000523764.1	3333	ENSG00000253710	ALG11	ALG11 alpha-1,2-mannosyltransferase
chr13	52029224	52029761	538	*	3' UTR	13	52012398	52029657	17260	1	440138	ENST00000523764.1	16826	ENSG00000253710	ALG11	ALG11 alpha-1,2-mannosyltransferase
chr13	72759488	72759675	188	*	3' UTR	13	72752169	72781900	29732	2	22894	ENST00000377767.9	22225	ENSG00000083520	DIS3	DIS3 homolog, exosome endoribonuclease and 3'-5' exoribonuclease
chr13	77097862	77098024	163	*	3' UTR	13	77075537	77098542	23006	1	100874212	ENST00000593933.1	22325	ENSG00000236051	MYCBP2-AS1	MYCBP2 antisense RNA 1
chr13	87678205	87678424	220	*	3' UTR	13	87672615	87696272	23658	1	26050	ENST00000325089.7	5590	ENSG00000165300	SLITRK5	SLIT and NTRK like family member 5
chr13	95990865	95991166	302	*	3' UTR	13	95801580	96053401	251822	2	55757	ENST00000376747.8	62235	ENSG00000102595	UGGT2	UDP-glucose glycoprotein glucosyltransferase 2
chr13	96838112	96838383	272	*	3' UTR	13	96090839	96839562	748724	1	266722	ENST00000376705.3	747273	ENSG00000185352	HS6ST3	heparan sulfate 6-O-sulfotransferase 3
chr13	101722789	101723042	254	*	3' UTR	13	101710804	102401774	690971	2	2259	ENST00000376131.8	678732	ENSG00000102466	FGF14	fibroblast growth factor 14
chr13	102875214	102875720	507	*	3' UTR	13	102799110	102875994	76885	1	100533467	ENST00000639435.1	76104	ENSG00000134899	BIVM-ERCC5	BIVM-ERCC5 readthrough
chr13	111343936	111344117	182	*	3' UTR	13	111316184	111344249	28066	1	121793	ENST00000497241.5	27752	ENSG00000153495	TEX29	testis expressed 29
chr13	113052733	113052966	234	*	3' UTR	13	112894378	113096861	202484	1	23263	ENST00000375608.7	158355	ENSG00000126217	MCF2L	MCF.2 cell line derived transforming sequence like
chr13	113098721	113098991	271	*	3' UTR	13	112968500	113099739	131240	1	23263	ENST00000397030.5	130221	ENSG00000126217	MCF2L	MCF.2 cell line derived transforming sequence like
chr14	23325121	23325512	392	*	3' UTR	14	23306835	23325369	18535	1	100529063	ENST00000553781.5	18286	ENSG00000258643	BCL2L2-PABPN1	BCL2L2-PABPN1 readthrough
chr14	23520887	23521185	299	*	3' UTR	14	23511760	23559160	47401	1	79178	ENST00000556354.5	9127	ENSG00000259431	THTPA	thiamine triphosphatase
chr14	26448161	26448345	185	*	3' UTR	14	26443090	26598033	154944	2	4857	ENST00000539517.7	149688	ENSG00000139910	NOVA1	NOVA alternative splicing regulator 1
chr14	30895362	30895567	206	*	3' UTR	14	30893799	31026401	132603	2	29966	ENST00000355683.9	130834	ENSG00000196792	STRN3	striatin 3
chr14	44928623	44928851	229	*	3' UTR	14	44924319	44961965	37647	2	54813	ENST00000396128.8	33114	ENSG00000179454	KLHL28	kelch like family member 28
chr14	46841360	46841908	549	*	3' UTR	14	46840092	47675605	835514	2	161357	ENST00000399232.8	833697	ENSG00000139915	MDGA2	MAM domain containing glycosylphosphatidylinositol anchor 2
chr14	49576824	49577017	194	*	3' UTR	14	49570984	49586376	15393	2	6235	ENST00000396020.7	9359	ENSG00000213741	RPS29	ribosomal protein S29
chr14	49577575	49577844	270	*	3' UTR	14	49570984	49586376	15393	2	6235	ENST00000396020.7	8532	ENSG00000213741	RPS29	ribosomal protein S29
chr14	50243850	50244037	188	*	3' UTR	14	50237563	50312168	74606	2	79944	ENST00000261699.8	68131	ENSG00000087299	L2HGDH	L-2-hydroxyglutarate dehydrogenase
chr14	50329883	50330269	387	*	3' UTR	14	50319234	50335558	16325	1	27109	ENST00000358473.2	10649	ENSG00000125375	DMAC2L	distal membrane arm assembly complex 2 like
chr14	53037554	53037880	327	*	3' UTR	14	53036745	53153098	116354	2	80821	ENST00000612692.4	115218	ENSG00000100523	DDHD1	DDHD domain containing 1
chr14	53043406	53043596	191	*	3' UTR	14	53036745	53153098	116354	2	80821	ENST00000612692.4	109502	ENSG00000100523	DDHD1	DDHD domain containing 1
chr14	53950499	53950714	216	*	3' UTR	14	53949736	53956811	7076	2	652	ENST00000559087.5	6097	ENSG00000125378	BMP4	bone morphogenetic protein 4
chr14	60134000	60134157	158	*	3' UTR	14	60091911	60148221	56311	1	64430	ENST00000317623.8	42089	ENSG00000126773	PCNX4	pecanex 4
chr14	60138134	60138289	156	*	3' UTR	14	60091911	60148221	56311	1	64430	ENST00000317623.8	46223	ENSG00000126773	PCNX4	pecanex 4
chr14	60141072	60141300	229	*	3' UTR	14	60091911	60148221	56311	1	64430	ENST00000317623.8	49161	ENSG00000126773	PCNX4	pecanex 4
chr14	60282852	60283194	343	*	3' UTR	14	60245752	60292731	46980	1	5494	ENST00000325642.7	37100	ENSG00000100614	PPM1A	protein phosphatase, Mg2+/Mn2+ dependent 1A
chr14	60972434	60972627	194	*	3' UTR	14	60879714	60982585	102872	1	4331	ENST00000553946.1	92720	ENSG00000020426	MNAT1	MNAT1 component of CDK activating kinase
chr14	62707792	62708393	602	*	3' UTR	14	62699464	63045458	345995	2	27133	ENST00000322893.12	337065	ENSG00000140015	KCNH5	potassium voltage-gated channel subfamily H member 5
chr14	64935000	64935197	198	*	3' UTR	14	64914443	64944591	30149	1	100529261	ENST00000551947.5	20557	ENSG00000125954	CHURC1-FNTB	CHURC1-FNTB readthrough
chr14	67677538	67677769	232	*	3' UTR	14	67659820	67690367	30548	2	51109	ENST00000553306.5	12598	ENSG00000072042	RDH11	retinol dehydrogenase 11
chr14	69053624	69053900	277	*	3' UTR	14	69050881	69153119	102239	2	8816	ENST00000341516.10	99219	ENSG00000139990	DCAF5	DDB1 and CUL4 associated factor 5
chr14	70372677	70372908	232	*	3' UTR	14	70326064	70417074	91011	2	100529257	ENST00000621525.4	44166	ENSG00000258644	SYNJ2BP-COX16	SYNJ2BP-COX16 readthrough
chr14	72670624	72670819	196	*	3' UTR	14	72619296	72894088	274793	2	8110	ENST00000556509.5	223269	ENSG00000205683	DPF3	double PHD fingers 3
chr14	73273920	73274364	445	*	3' UTR	14	73237497	73274637	37141	1	89932	ENST00000644200.1	36423	ENSG00000100767	PAPLN	papilin, proteoglycan like sulfated glycoprotein
chr14	73493089	73493317	229	*	3' UTR	14	73478486	73558921	80436	2	399671	ENST00000553558.5	65604	ENSG00000187105	HEATR4	HEAT repeat containing 4
chr14	80202519	80202765	247	*	3' UTR	14	80197527	80211521	13995	2	1734	ENST00000422005.7	8756	ENSG00000211448	DIO2	iodothyronine deiodinase 2
chr14	81180190	81180477	288	*	3' UTR	14	81175452	81220959	45508	2	2957	ENST00000553612.6	40482	ENSG00000165417	GTF2A1	general transcription factor IIA subunit 1
chr14	85623707	85623907	201	*	3' UTR	14	85530144	85654428	124285	1	23768	ENST00000330753.6	93563	ENSG00000185070	FLRT2	fibronectin leucine rich transmembrane protein 2
chr14	91462188	91462344	157	*	3' UTR	14	91457611	91510144	52534	2	55671	ENST00000554684.5	47800	ENSG00000100796	PPP4R3A	protein phosphatase 4 regulatory subunit 3A
chr14	92494284	92494468	185	*	3' UTR	14	92322581	92496251	173671	1	123041	ENST00000393265.6	171703	ENSG00000140090	SLC24A4	solute carrier family 24 member 4
chr14	92931125	92931616	492	*	3' UTR	14	92923150	92935285	12136	1	1113	ENST00000216492.10	7975	ENSG00000100604	CHGA	chromogranin A
chr14	93288341	93288580	240	*	3' UTR	14	93237550	93293928	56379	2	55727	ENST00000355125.3	5348	ENSG00000011114	BTBD7	BTB domain containing 7
chr14	95923753	95923958	206	*	3' UTR	14	95876392	95925562	49171	1	100507043	ENST00000504119.1	47361	ENSG00000250366	TUNAR	TCL1 upstream neural differentiation-associated RNA
chr14	96091794	96092125	332	*	3' UTR	14	96039324	96093889	54566	1	56967	ENST00000555004.2	52470	ENSG00000227051	C14orf132	chromosome 14 open reading frame 132
chr14	96285475	96285646	172	*	3' UTR	14	96279195	96363341	84147	2	55102	ENST00000359933.6	77695	ENSG00000066739	ATG2B	autophagy related 2B
chr14	99398966	99399150	185	*	3' UTR	14	99397748	99480859	83112	2	84193	ENST00000331768.10	81709	ENSG00000183576	SETD3	SET domain containing 3, actin histidine methyltransferase
chr14	99711101	99711447	347	*	3' UTR	14	99684298	99727301	43004	1	10858	ENST00000261835.8	26803	ENSG00000036530	CYP46A1	cytochrome P450 family 46 subfamily A member 1
chr14	99712305	99712479	175	*	3' UTR	14	99684298	99727301	43004	1	10858	ENST00000261835.8	28007	ENSG00000036530	CYP46A1	cytochrome P450 family 46 subfamily A member 1
chr14	102209424	102209595	172	*	3' UTR	14	102139844	102223673	83830	1	91833	ENST00000335263.9	69580	ENSG00000140153	WDR20	WD repeat domain 20
chr14	103590451	103590697	247	*	3' UTR	14	103561896	103657734	95839	1	3831	ENST00000557172.5	28555	ENSG00000126214	KLC1	kinesin light chain 1
chr14_KI270847v1_alt	45986	46186	201	*	3' UTR	297	37642	49855	12214	1	1113	ENST00000613166.3	8344	ENSG00000100604	CHGA	chromogranin A
chr15	25335249	25335652	404	*	3' UTR	15	25193313	25420336	227024	1	104472715	ENST00000656420.1	141936	NA	SNHG14	small nucleolar RNA host gene 14
chr15	28292991	28293175	185	*	3' UTR	15	28111040	28322172	211133	2	8924	ENST00000261609.12	28997	ENSG00000128731	HERC2	HECT and RLD domain containing E3 ubiquitin protein ligase 2
chr15	30926560	30926721	162	*	3' UTR	15	30890559	30943050	52492	1	22909	ENST00000667837.1	36001	ENSG00000198690	FAN1	FANCD2 and FANCI associated nuclease 1
chr15	32774273	32774478	206	*	3' UTR	15	32765545	33194733	429189	2	342184	ENST00000616417.4	420255	ENSG00000248905	FMN1	formin 1
chr15	34142130	34142449	320	*	3' UTR	15	34140674	34210096	69423	2	79768	ENST00000256544.8	67647	ENSG00000134152	KATNBL1	katanin regulatory subunit B1 like 1
chr15	38490620	38490825	206	*	3' UTR	15	38488103	38564814	76712	2	10125	ENST00000310803.10	73989	ENSG00000172575	RASGRP1	RAS guanyl releasing protein 1
chr15	40378030	40378359	330	*	3' UTR	15	40358219	40378621	20403	1	85455	ENST00000267889.5	19811	ENSG00000140323	DISP2	dispatched RND transporter family member 2
chr15	40419852	40420006	155	*	3' UTR	15	40405485	40421313	15829	1	3712	ENST00000650656.1	14367	ENSG00000128928	IVD	isovaleryl-CoA dehydrogenase
chr15	40532153	40532390	238	*	3' UTR	15	40528683	40565011	36329	2	90416	ENST00000560305.5	32621	ENSG00000128891	CCDC32	coiled-coil domain containing 32
chr15	43531160	43531329	170	*	3' UTR	15	43510958	43531620	20663	1	4130	ENST00000382031.5	20202	ENSG00000166963	MAP1A	microtubule associated protein 1A
chr15	43770992	43771198	207	*	3' UTR	15	43746438	43773278	26841	1	2923	ENST00000300289.10	24554	ENSG00000167004	PDIA3	protein disulfide isomerase family A member 3
chr15	48135122	48135304	183	*	3' UTR	15	48120990	48142672	21683	1	283652	ENST00000341459.8	14132	ENSG00000188467	SLC24A5	solute carrier family 24 member 5
chr15	50481541	50481901	361	*	3' UTR	15	50424382	50514419	90038	1	9101	ENST00000396444.7	57159	ENSG00000138592	USP8	ubiquitin specific peptidase 8
chr15	52115872	52116112	241	*	3' UTR	15	52115105	52191369	76265	2	10681	ENST00000261837.11	75257	ENSG00000069966	GNB5	G protein subunit beta 5
chr15	55467036	55467336	301	*	3' UTR	15	55355248	55498360	143113	2	100533483	ENST00000565113.5	31024	ENSG00000261771	DNAAF4-CCPG1	DNAAF4-CCPG1 readthrough	NMD candidate)
chr15	55491204	55491370	167	*	3' UTR	15	55355248	55498360	143113	2	100533483	ENST00000565113.5	6990	ENSG00000261771	DNAAF4-CCPG1	DNAAF4-CCPG1 readthrough	NMD candidate)
chr15	58591850	58592160	311	*	3' UTR	15	58588809	58749707	160899	2	102	ENST00000260408.8	157547	ENSG00000137845	ADAM10	ADAM metallopeptidase domain 10
chr15	58893903	58894103	201	*	3' UTR	15	58865175	59031216	166042	1	54778	ENST00000559757.1	28728	ENSG00000157450	RNF111	ring finger protein 111
chr15	58913543	58913828	286	*	3' UTR	15	58865175	59031216	166042	1	54778	ENST00000559757.1	48368	ENSG00000157450	RNF111	ring finger protein 111
chr15	60423557	60423744	188	*	3' UTR	15	60419609	60479142	59534	2	79664	ENST00000261520.9	55398	ENSG00000128915	ICE2	interactor of little elongation complex ELL subunit 2
chr15	65446989	65447159	171	*	3' UTR	15	65442463	65517273	74811	2	54878	ENST00000341861.9	70114	ENSG00000074603	DPP8	dipeptidyl peptidase 8
chr15	66325819	66325977	159	*	3' UTR	15	66293217	66333898	40682	1	115752	ENST00000319194.9	32602	ENSG00000166938	DIS3L	DIS3 like exosome 3'-5' exoribonuclease
chr15	66337130	66337312	183	*	3' UTR	15	66336191	66356685	20495	2	54962	ENST00000261881.9	19373	ENSG00000075131	TIPIN	TIMELESS interacting protein
chr15	68187877	68188078	202	*	3' UTR	15	68054179	68193846	139668	1	8554	ENST00000249636.10	133698	ENSG00000033800	PIAS1	protein inhibitor of activated STAT 1
chr15	77109344	77109516	173	*	3' UTR	15	77100656	77420144	319489	2	79834	ENST00000560626.6	310628	ENSG00000173517	PEAK1	pseudopodium enriched atypical kinase 1
chr15	77113763	77113948	186	*	3' UTR	15	77100656	77420144	319489	2	79834	ENST00000560626.6	306196	ENSG00000173517	PEAK1	pseudopodium enriched atypical kinase 1
chr15	78280180	78280369	190	*	3' UTR	15	78264086	78282196	18111	1	55466	ENST00000394855.7	16094	ENSG00000140403	DNAJA4	DnaJ heat shock protein family	Hsp40) member A4
chr15	78498021	78498241	221	*	3' UTR	15	78438216	78501453	63238	1	3658	ENST00000258886.13	59805	ENSG00000136381	IREB2	iron responsive element binding protein 2
chr15	83114669	83114884	216	*	3' UTR	15	83112738	83157989	45252	2	50810	ENST00000568294.5	43105	ENSG00000166503	HDGFL3	HDGF like 3
chr15	87876210	87876408	199	*	3' UTR	15	87859751	88256747	396997	2	4916	ENST00000394480.6	380339	ENSG00000140538	NTRK3	neurotrophic receptor tyrosine kinase 3
chr15	89683244	89683435	192	*	3' UTR	15	89677764	89690782	13019	2	8800	ENST00000557982.1	7347	ENSG00000166821	PEX11A	peroxisomal biogenesis factor 11 alpha
chr15	90271342	90271649	308	*	3' UTR	15	90249556	90272208	22653	1	440307	ENST00000561573.1	21786	ENSG00000213471	TTLL13P	tubulin tyrosine ligase like 13, pseudogene
chr15	91293465	91293996	532	*	3' UTR	15	91100285	91301309	201025	1	9899	ENST00000394232.5	193180	ENSG00000185518	SV2B	synaptic vesicle glycoprotein 2B
chr15	98962314	98962545	232	*	3' UTR	15	98648539	98964530	315992	1	3480	ENST00000649865.1	313775	ENSG00000140443	IGF1R	insulin like growth factor 1 receptor
chr15	100893985	100894191	207	*	3' UTR	15	100892343	100919391	27049	2	101927751	ENST00000656756.1	25200	ENSG00000259583	LOC101927751	uncharacterized LOC101927751
chr15_KI270905v1_alt	1397812	1398174	363	*	3' UTR	308	1394883	1854904	460022	2	23359	ENST00000622117.2	456730	ENSG00000104059	FAM189A1	family with sequence similarity 189 member A1
chr15_KI270905v1_alt	3658949	3659231	283	*	3' UTR	308	3612704	3663742	51039	1	51621	ENST00000621843.1	46245	ENSG00000169926	KLF13	Kruppel like factor 13
chr16	2177970	2178147	178	*	3' UTR	16	2177180	2196605	19426	2	57524	ENST00000343516.8	18458	ENSG00000167971	CASKIN1	CASK interacting protein 1
chr16	2597652	2597958	307	*	3' UTR	16	2537997	2597920	59924	1	5170	ENST00000441549.7	59655	ENSG00000140992	PDPK1	3-phosphoinositide dependent protein kinase 1
chr16	3291000	3291191	192	*	3' UTR	16	3263800	3291029	27230	1	10127	ENST00000538765.2	27200	ENSG00000006194	ZNF263	zinc finger protein 263
chr16	3299477	3299635	159	*	3' UTR	16	3298808	3305430	6623	2	91151	ENST00000396862.2	5795	ENSG00000140993	TIGD7	tigger transposable element derived 7
chr16	3535975	3536183	209	*	3' UTR	16	3501004	3539048	38045	1	23059	ENST00000576634.6	34971	ENSG00000103351	CLUAP1	clusterin associated protein 1
chr16	10532598	10532774	177	*	3' UTR	16	10528422	10580598	52177	2	2013	ENST00000359543.8	47824	ENSG00000213853	EMP2	epithelial membrane protein 2
chr16	11839840	11840113	274	*	3' UTR	16	11833850	11851542	17693	2	26156	ENST00000571133.6	11429	ENSG00000171490	RSL1D1	ribosomal L1 domain containing 1
chr16	13235906	13236270	365	*	3' UTR	16	12901598	13240416	338819	1	729993	ENST00000558583.3	334308	ENSG00000237515	SHISA9	shisa family member 9
chr16	14240932	14241177	246	*	3' UTR	16	14071322	14266771	195450	1	57496	ENST00000571589.5	169610	ENSG00000186260	MRTFB	myocardin related transcription factor B
chr16	15594907	15595082	176	*	3' UTR	16	15567983	15625028	57046	1	89927	ENST00000565857.1	26924	ENSG00000166780	BMERB1	bMERB domain containing 1
chr16	20735932	20736132	201	*	3' UTR	16	20702816	20741815	39000	2	55623	ENST00000636554.1	5683	ENSG00000066654	THUMPD1	THUMP domain containing 1
chr16	20737082	20737293	212	*	3' UTR	16	20702816	20741815	39000	2	55623	ENST00000636554.1	4522	ENSG00000066654	THUMPD1	THUMP domain containing 1
chr16	24790223	24791120	898	*	3' UTR	16	24729651	24826218	96568	1	27327	ENST00000395799.8	60572	ENSG00000090905	TNRC6A	trinucleotide repeat containing adaptor 6A
chr16	25240641	25240869	229	*	3' UTR	16	25236001	25257845	21845	2	342357	ENST00000328086.12	16976	ENSG00000155592	ZKSCAN2	zinc finger with KRAB and SCAN domains 2
chr16	25247187	25247403	217	*	3' UTR	16	25236001	25257845	21845	2	342357	ENST00000328086.12	10442	ENSG00000155592	ZKSCAN2	zinc finger with KRAB and SCAN domains 2
chr16	30225531	30225710	180	*	3' UTR	16	30225603	30235516	9914	2	440353	ENST00000562937.5	9806	ENSG00000169203	NPIPB12	nuclear pore complex interacting protein family member B12
chr16	30579527	30579756	230	*	3' UTR	16	30578361	30585769	7409	2	146540	ENST00000470110.2	6013	ENSG00000197162	ZNF785	zinc finger protein 785
chr16	31755035	31755322	288	*	3' UTR	16	31713232	31759841	46610	1	124411	ENST00000539915.5	41803	ENSG00000197302	ZNF720	zinc finger protein 720
chr16	31755682	31755841	160	*	3' UTR	16	31713232	31759841	46610	1	124411	ENST00000539915.5	42450	ENSG00000197302	ZNF720	zinc finger protein 720
chr16	46697271	46697505	235	*	3' UTR	16	46689643	46697511	7869	1	23594	ENST00000563599.5	7628	ENSG00000091651	ORC6	origin recognition complex subunit 6
chr16	46802970	46803227	258	*	3' UTR	16	46796603	46831180	34578	2	388272	ENST00000285697.9	27953	ENSG00000155330	C16orf87	chromosome 16 open reading frame 87
chr16	48353411	48353614	204	*	3' UTR	16	48244300	48357349	113050	1	83752	ENST00000285737.9	109111	ENSG00000102910	LONP2	lon peptidase 2, peroxisomal
chr16	53492364	53492538	175	*	3' UTR	16	53491040	53503209	12170	2	64400	ENST00000394657.12	10671	ENSG00000166971	AKTIP	AKT interacting protein
chr16	64947854	64948006	153	*	3' UTR	16	64943753	65122036	178284	2	1009	ENST00000394156.7	174030	ENSG00000140937	CDH11	cadherin 11
chr16	66723366	66723645	280	*	3' UTR	16	66720893	66751609	30717	2	1783	ENST00000258198.7	27964	ENSG00000135720	DYNC1LI2	dynein cytoplasmic 1 light intermediate chain 2
chr16	67944436	67944684	249	*	3' UTR	16	67943474	67968637	25164	2	6560	ENST00000316341.8	23953	ENSG00000124067	SLC12A4	solute carrier family 12 member 4
chr16	69693318	69693495	178	*	3' UTR	16	69565094	69704650	139557	1	10725	ENST00000426654.6	128224	ENSG00000102908	NFAT5	nuclear factor of activated T cells 5
chr16	71637771	71637971	201	*	3' UTR	16	71637835	71681854	44020	2	23035	ENST00000568004.5	43883	ENSG00000040199	PHLPP2	PH domain and leucine rich repeat protein phosphatase 2
chr16	71647935	71648122	188	*	3' UTR	16	71637835	71681854	44020	2	23035	ENST00000568004.5	33732	ENSG00000040199	PHLPP2	PH domain and leucine rich repeat protein phosphatase 2
chr16	75169160	75169442	283	*	3' UTR	16	75148494	75169402	20909	1	162239	ENST00000563356.5	20666	ENSG00000184517	ZFP1	ZFP1 zinc finger protein
chr16	81053970	81054171	202	*	3' UTR	16	81053497	81077213	23717	2	123775	ENST00000378611.8	23042	ENSG00000166455	C16orf46	chromosome 16 open reading frame 46
chr16	81060610	81060885	276	*	3' UTR	16	81053497	81077213	23717	2	123775	ENST00000378611.8	16328	ENSG00000166455	C16orf46	chromosome 16 open reading frame 46
chr16	83920801	83921415	615	*	3' UTR	16	83899115	83927031	27917	1	23417	ENST00000262430.6	21686	ENSG00000103150	MLYCD	malonyl-CoA decarboxylase
chr16	84053919	84054105	187	*	3' UTR	16	84053761	84058044	4284	2	8720	ENST00000562906.2	3939	ENSG00000140943	MBTPS1	membrane bound transcription factor peptidase, site 1
chr16	85672648	85672828	181	*	3' UTR	16	85611409	85673354	61946	1	23199	ENST00000405402.6	61239	ENSG00000131149	GSE1	Gse1 coiled-coil protein
chr16	87330941	87331224	284	*	3' UTR	16	87302876	87334273	31398	2	100506581	ENST00000568879.1	3049	ENSG00000260456	C16orf95	chromosome 16 open reading frame 95
chr16	89281835	89284699	2865	*	3' UTR	16	89267630	89490320	222691	2	29123	ENST00000378330.7	205621	ENSG00000167522	ANKRD11	ankyrin repeat domain 11
chr16	89285067	89285432	366	*	3' UTR	16	89267630	89490320	222691	2	29123	ENST00000378330.7	204888	ENSG00000167522	ANKRD11	ankyrin repeat domain 11
chr16	89299913	89300308	396	*	3' UTR	16	89267630	89490320	222691	2	29123	ENST00000378330.7	190012	ENSG00000167522	ANKRD11	ankyrin repeat domain 11
chr17	513127	513291	165	*	3' UTR	17	508668	714839	206172	2	55275	ENST00000437048.7	201548	ENSG00000141252	VPS53	VPS53 subunit of GARP complex
chr17	515652	515989	338	*	3' UTR	17	508668	714839	206172	2	55275	ENST00000437048.7	198850	ENSG00000141252	VPS53	VPS53 subunit of GARP complex
chr17	800535	800712	178	*	3' UTR	17	799310	979776	180467	2	64359	ENST00000336868.8	179064	ENSG00000167693	NXN	nucleoredoxin
chr17	3818509	3818726	218	*	3' UTR	17	3802158	3846246	44089	2	55421	ENST00000389005.6	27520	ENSG00000074356	NCBP3	nuclear cap binding subunit 3
chr17	3861017	3861573	557	*	3' UTR	17	3860315	3890743	30429	2	84254	ENST00000381769.6	29170	ENSG00000004660	CAMKK1	calcium/calmodulin dependent protein kinase kinase 1
chr17	4672152	4672473	322	*	3' UTR	17	4669774	4704137	34364	2	27043	ENST00000572293.7	31664	ENSG00000141456	PELP1	proline, glutamate and leucine rich protein 1
chr17	5383015	5383406	392	*	3' UTR	17	5361814	5388850	27037	2	4927	ENST00000576708.5	5444	ENSG00000108559	NUP88	nucleoporin 88
chr17	5383680	5383846	167	*	3' UTR	17	5361814	5388850	27037	2	4927	ENST00000576708.5	5004	ENSG00000108559	NUP88	nucleoporin 88
chr17	6773193	6773430	238	*	3' UTR	17	6755838	6773663	17826	1	54739	ENST00000346752.8	17355	ENSG00000132530	XAF1	XIAP associated factor 1
chr17	6775073	6775235	163	*	3' UTR	17	6756046	6775647	19602	1	54739	ENST00000361842.8	19027	ENSG00000132530	XAF1	XIAP associated factor 1
chr17	7459841	7460092	252	*	3' UTR	17	7459366	7484263	24898	2	57659	ENST00000311403.4	24171	ENSG00000174282	ZBTB4	zinc finger and BTB domain containing 4
chr17	8369195	8369479	285	*	3' UTR	17	8356902	8376681	19780	2	124751	ENST00000649935.1	7202	ENSG00000184619	KRBA2	KRAB-A domain containing 2
chr17	8370004	8370298	295	*	3' UTR	17	8356902	8376681	19780	2	124751	ENST00000649935.1	6383	ENSG00000184619	KRBA2	KRAB-A domain containing 2
chr17	10681221	10681386	166	*	3' UTR	17	10672474	10697533	25060	2	6341	ENST00000255390.10	16147	ENSG00000133028	SCO1	SCO cytochrome c oxidase assembly protein 1
chr17	15438164	15438316	153	*	3' UTR	17	15436021	15563561	127541	2	100533496	ENST00000522212.6	125245	ENSG00000259024	TVP23C-CDRT4	TVP23C-CDRT4 readthrough
chr17	15502678	15503025	348	*	3' UTR	17	15436021	15563561	127541	2	100533496	ENST00000522212.6	60536	ENSG00000259024	TVP23C-CDRT4	TVP23C-CDRT4 readthrough
chr17	15976921	15977158	238	*	3' UTR	17	15976560	15999588	23029	2	125150	ENST00000476496.5	22430	ENSG00000214941	ZSWIM7	zinc finger SWIM-type containing 7
chr17	15977889	15978067	179	*	3' UTR	17	15976560	15999588	23029	2	125150	ENST00000476496.5	21521	ENSG00000214941	ZSWIM7	zinc finger SWIM-type containing 7
chr17	16032207	16032445	239	*	3' UTR	17	16025088	16045015	19928	1	54902	ENST00000470649.1	7119	ENSG00000011295	TTC19	tetratricopeptide repeat domain 19
chr17	16349090	16349294	205	*	3' UTR	17	16342534	16353456	10923	2	201161	ENST00000476243.5	4162	ENSG00000166582	CENPV	centromere protein V
chr17	16734725	16734983	259	*	3' UTR	17	16690241	16777881	87641	1	9720	ENST00000399273.5	44484	ENSG00000170160	CCDC144A	coiled-coil domain containing 144A
chr17	16761357	16761571	215	*	3' UTR	17	16690241	16777881	87641	1	9720	ENST00000399273.5	71116	ENSG00000170160	CCDC144A	coiled-coil domain containing 144A
chr17	16777195	16778045	851	*	3' UTR	17	16690241	16777881	87641	1	9720	ENST00000399273.5	86954	ENSG00000170160	CCDC144A	coiled-coil domain containing 144A
chr17	16799897	16800182	286	*	3' UTR	17	16786990	16804455	17466	1	162632	ENST00000393005.6	12907	ENSG00000188933	USP32P1	ubiquitin specific peptidase 32 pseudogene 1
chr17	16802176	16802367	192	*	3' UTR	17	16786990	16804455	17466	1	162632	ENST00000393005.6	15186	ENSG00000188933	USP32P1	ubiquitin specific peptidase 32 pseudogene 1
chr17	18015939	18016201	263	*	3' UTR	17	17972813	18016873	44061	1	83450	ENST00000313838.12	43126	ENSG00000171962	DRC3	dynein regulatory complex subunit 3
chr17	18178829	18179075	247	*	3' UTR	17	18108706	18179799	71094	1	51168	ENST00000615845.4	70123	ENSG00000091536	MYO15A	myosin XVA
chr17	30053423	30053797	375	*	3' UTR	17	29929856	30073999	144144	1	374786	ENST00000423598.6	123567	ENSG00000176927	EFCAB5	EF-hand calcium binding domain 5
chr17	30178957	30179180	224	*	3' UTR	17	30115521	30185847	70327	1	84081	ENST00000540900.7	63436	ENSG00000126653	NSRP1	nuclear speckle splicing regulatory protein 1
chr17	30184563	30185537	975	*	3' UTR	17	30115521	30185847	70327	1	84081	ENST00000540900.7	69042	ENSG00000126653	NSRP1	nuclear speckle splicing regulatory protein 1
chr17	32369835	32370031	197	*	3' UTR	17	32350117	32381886	31770	1	7756	ENST00000394670.8	19718	ENSG00000010244	ZNF207	zinc finger protein 207
chr17	39211418	39211705	288	*	3' UTR	17	39210541	39225945	15405	2	342667	ENST00000333461.6	14240	ENSG00000141750	STAC2	SH3 and cysteine rich domain 2
chr17	39407487	39407977	491	*	3' UTR	17	39404285	39451263	46979	2	5469	ENST00000300651.11	43286	ENSG00000125686	MED1	mediator complex subunit 1
chr17	40279413	40279585	173	*	3' UTR	17	40219304	40284136	64833	1	147179	ENST00000323571.9	60109	ENSG00000171475	WIPF2	WAS/WASL interacting protein family member 2
chr17	41964901	41965083	183	*	3' UTR	17	41930617	41966503	35887	1	83538	ENST00000377540.6	34284	ENSG00000204815	TTC25	tetratricopeptide repeat domain 25
chr17	41965234	41965390	157	*	3' UTR	17	41930617	41966503	35887	1	83538	ENST00000377540.6	34617	ENSG00000204815	TTC25	tetratricopeptide repeat domain 25
chr17	44398701	44399091	391	*	3' UTR	17	44395281	44503406	108126	2	23131	ENST00000591680.6	104315	ENSG00000186566	GPATCH8	G-patch domain containing 8
chr17	44399918	44400866	949	*	3' UTR	17	44395281	44503406	108126	2	23131	ENST00000591680.6	102540	ENSG00000186566	GPATCH8	G-patch domain containing 8
chr17	45108592	45108761	170	*	3' UTR	17	45051610	45109016	57407	1	4836	ENST00000592782.5	56982	ENSG00000136448	NMT1	N-myristoyltransferase 1
chr17	46330561	46330713	153	*	3' UTR	17	46274784	46361764	86981	2	100506084	ENST00000570618.5	31051	ENSG00000228696	ARL17B	ADP ribosylation factor like GTPase 17B
chr17	46556697	46556889	193	*	3' UTR	17	46548207	46579651	31445	2	100506084	ENST00000573185.5	22762	ENSG00000228696	ARL17B	ADP ribosylation factor like GTPase 17B
chr17	50485134	50485573	440	*	3' UTR	17	50478860	50485974	7115	1	55316	ENST00000258955.7	6274	ENSG00000136444	RSAD1	radical S-adenosyl methionine domain containing 1
chr17	50745605	50745838	234	*	3' UTR	17	50719599	50751617	32019	1	51747	ENST00000393227.6	26006	ENSG00000108848	LUC7L3	LUC7 like 3 pre-mRNA splicing factor
chr17	50755582	50755933	352	*	3' UTR	17	50719603	50756219	36617	1	51747	ENST00000505658.6	35979	ENSG00000108848	LUC7L3	LUC7 like 3 pre-mRNA splicing factor
chr17	51631042	51631350	309	*	3' UTR	17	51630313	52160002	529690	2	56934	ENST00000570565.5	528652	ENSG00000154975	CA10	carbonic anhydrase 10
chr17	59112254	59112461	208	*	3' UTR	17	59109857	59155186	45330	2	348235	ENST00000330137.12	42725	ENSG00000182628	SKA2	spindle and kinetochore associated complex subunit 2
chr17	60447793	60447985	193	*	3' UTR	17	60443158	60526242	83085	2	10513	ENST00000083182.8	78257	ENSG00000062725	APPBP2	amyloid beta precursor protein binding protein 2
chr17	60662946	60663302	357	*	3' UTR	17	60600183	60666280	66098	1	8493	ENST00000305921.7	62763	ENSG00000170836	PPM1D	protein phosphatase, Mg2+/Mn2+ dependent 1D
chr17	63817809	63818414	606	*	3' UTR	17	63773863	63819317	45455	1	11325	ENST00000578681.5	43946	ENSG00000198231	DDX42	DEAD-box helicase 42
chr17	65529815	65530083	269	*	3' UTR	17	65528563	65561648	33086	2	8313	ENST00000307078.10	31565	ENSG00000168646	AXIN2	axin 2
chr17	65558008	65558206	199	*	3' UTR	17	65528563	65561648	33086	2	8313	ENST00000307078.10	3442	ENSG00000168646	AXIN2	axin 2
chr17	68975054	68975408	355	*	3' UTR	17	68974488	69060927	86440	2	10350	ENST00000340001.9	85519	ENSG00000154258	ABCA9	ATP binding cassette subfamily A member 9
chr17	73208470	73208621	152	*	3' UTR	17	73207353	73232367	25015	2	84923	ENST00000403627.7	23746	ENSG00000133193	FAM104A	family with sequence similarity 104 member A
chr17	73338278	73338483	206	*	3' UTR	17	73334384	73644445	310062	2	54549	ENST00000392650.8	305962	ENSG00000069188	SDK2	sidekick cell adhesion molecule 2
chr17	76674175	76674362	188	*	3' UTR	17	76672551	76710955	38405	2	439921	ENST00000355797.7	36593	ENSG00000182534	MXRA7	matrix remodeling associated 7
chr17	76716332	76716497	166	*	3' UTR	17	76712832	76726679	13848	2	23210	ENST00000445478.6	10182	ENSG00000070495	JMJD6	jumonji domain containing 6, arginine demethylase and lysine hydroxylase
chr17	77215632	77216547	916	*	3' UTR	17	77088749	77216802	128054	1	6397	ENST00000392476.6	126883	ENSG00000129657	SEC14L1	SEC14 like lipid binding 1
chr17	78105909	78106409	501	*	3' UTR	17	77959240	78106037	146798	1	57690	ENST00000636222.1	146669	ENSG00000078687	TNRC6C	trinucleotide repeat containing adaptor 6C
chr17	79939809	79940005	197	*	3' UTR	17	79932343	80035872	103530	2	125058	ENST00000310924.7	95867	ENSG00000167291	TBC1D16	TBC1 domain family member 16
chr17	82656454	82656720	267	*	3' UTR	17	82654973	82698698	43726	2	10966	ENST00000571995.6	41978	ENSG00000141542	RAB40B	RAB40B, member RAS oncogene family
chr17_GL000258v2_alt	158899	159110	212	*	3' UTR	326	126335	181185	54851	2	9842	ENST00000613787.3	22075	ENSG00000225190	PLEKHM1	pleckstrin homology and RUN domain containing M1
chr17_GL000258v2_alt	1542096	1542319	224	*	3' UTR	326	1502797	1565723	62927	2	100506084	ENST00000620742.4	23404	ENSG00000228696	ARL17B	ADP ribosylation factor like GTPase 17B
chr17_GL000258v2_alt	1542798	1543188	391	*	3' UTR	326	1502797	1565723	62927	2	100506084	ENST00000620742.4	22535	ENSG00000228696	ARL17B	ADP ribosylation factor like GTPase 17B
chr17_KI270857v1_alt	1715895	1716127	233	*	3' UTR	336	1646030	1718900	72871	1	6871	ENST00000633468.1	69865	ENSG00000276234	TADA2A	transcriptional adaptor 2A
chr17_KI270857v1_alt	1718135	1718302	168	*	3' UTR	336	1646030	1718900	72871	1	6871	ENST00000633468.1	72105	ENSG00000276234	TADA2A	transcriptional adaptor 2A
chr17_KI270857v1_alt	2435068	2435251	184	*	3' UTR	336	2387193	2440912	53720	1	30837	ENST00000615473.2	47875	ENSG00000274211	SOCS7	suppressor of cytokine signaling 7
chr17_KI270908v1_alt	1075183	1075410	228	*	3' UTR	343	977173	1099355	122183	2	100506084	ENST00000634170.1	23945	ENSG00000228696	ARL17B	ADP ribosylation factor like GTPase 17B
chr18	318857	319153	297	*	3' UTR	18	316737	500701	183965	2	81035	ENST00000400256.5	181548	ENSG00000158270	COLEC12	collectin subfamily member 12
chr18	9254523	9254782	260	*	3' UTR	18	9136781	9285985	149205	1	23253	ENST00000262126.9	117742	ENSG00000101745	ANKRD12	ankyrin repeat domain 12
chr18	9255064	9256330	1267	*	3' UTR	18	9136781	9285985	149205	1	23253	ENST00000262126.9	118283	ENSG00000101745	ANKRD12	ankyrin repeat domain 12
chr18	12794437	12794630	194	*	3' UTR	18	12785478	12884338	98861	2	5771	ENST00000327283.7	89708	ENSG00000175354	PTPN2	protein tyrosine phosphatase non-receptor type 2
chr18	13055840	13056016	177	*	3' UTR	18	12991362	13059314	67953	1	55125	ENST00000589596.5	64478	ENSG00000101639	CEP192	centrosomal protein 192
chr18	23601207	23601385	179	*	3' UTR	18	23598926	23662911	63986	2	147463	ENST00000592179.6	61526	ENSG00000154065	ANKRD29	ankyrin repeat domain 29
chr18	26455501	26455705	205	*	3' UTR	18	26454910	26548553	93644	2	284252	ENST00000580059.7	92848	ENSG00000134504	KCTD1	potassium channel tetramerization domain containing 1
chr18	35260668	35260877	210	*	3' UTR	18	35251058	35290245	39188	2	100101467	ENST00000610712.1	29368	ENSG00000186814	ZSCAN30	zinc finger and SCAN domain containing 30
chr18	36174348	36174541	194	*	3' UTR	18	36129891	36174648	44758	1	55250	ENST00000351393.10	44457	ENSG00000134759	ELP2	elongator acetyltransferase complex subunit 2
chr18	36176950	36177355	406	*	3' UTR	18	36129899	36180557	50659	1	55250	ENST00000358232.11	47051	ENSG00000134759	ELP2	elongator acetyltransferase complex subunit 2
chr18	36779719	36779950	232	*	3' UTR	18	36777647	36798585	20939	2	25941	ENST00000590258.2	18635	ENSG00000134779	TPGS2	tubulin polyglutamylase complex subunit 2
chr18	37243922	37244585	664	*	3' UTR	18	37243040	37565798	322759	2	56853	ENST00000420428.7	321213	ENSG00000101489	CELF4	CUGBP Elav-like family member 4
chr18	37244971	37245241	271	*	3' UTR	18	37243040	37565798	322759	2	56853	ENST00000420428.7	320557	ENSG00000101489	CELF4	CUGBP Elav-like family member 4
chr18	46679586	46679831	246	*	3' UTR	18	46667821	46756809	88989	2	29906	ENST00000538168.5	76978	ENSG00000101638	ST8SIA5	ST8 alpha-N-acetyl-neuraminide alpha-2,8-sialyltransferase 5
chr18	55224251	55224476	226	*	3' UTR	18	55222185	55588192	366008	2	6925	ENST00000354452.8	363716	ENSG00000196628	TCF4	transcription factor 4
chr18	57478289	57478590	302	*	3' UTR	18	57435374	57491298	55925	1	9480	ENST00000491143.3	42915	ENSG00000119547	ONECUT2	one cut homeobox 2
chr18	57483925	57484111	187	*	3' UTR	18	57435374	57491298	55925	1	9480	ENST00000491143.3	48551	ENSG00000119547	ONECUT2	one cut homeobox 2
chr18	63128342	63128605	264	*	3' UTR	18	63123346	63319769	196424	2	596	ENST00000333681.5	191164	ENSG00000171791	BCL2	BCL2 apoptosis regulator
chr18	68676948	68677202	255	*	3' UTR	18	68673688	68715108	41421	2	54495	ENST00000299608.7	37906	ENSG00000166479	TMX3	thioredoxin related transmembrane protein 3
chr18	72747842	72748295	454	*	3' UTR	18	72742314	72867575	125262	2	81832	ENST00000583169.5	119280	ENSG00000166342	NETO1	neuropilin and tolloid like 1
chr18	75288928	75289212	285	*	3' UTR	18	75210755	75289950	79196	1	10194	ENST00000322038.5	78173	ENSG00000179981	TSHZ1	teashirt zinc finger homeobox 1
chr18	79971062	79971234	173	*	3' UTR	18	79970813	79988563	17751	2	10907	ENST00000269601.10	17329	ENSG00000141759	TXNL4A	thioredoxin like 4A
chr19	2342374	2342603	230	*	3' UTR	19	2328673	2343292	14620	1	56928	ENST00000621568.4	13701	ENSG00000005206	SPPL2B	signal peptide peptidase like 2B
chr19	3294583	3294780	198	*	3' UTR	19	3224661	3297076	72416	1	60680	ENST00000292672.7	69922	ENSG00000161082	CELF5	CUGBP Elav-like family member 5
chr19	3462722	3463032	311	*	3' UTR	19	3314403	3469217	154815	1	4782	ENST00000641145.1	148319	ENSG00000141905	NFIC	nuclear factor I C
chr19	3474783	3475130	348	*	3' UTR	19	3473986	3480525	6540	2	284422	ENST00000215531.6	5395	ENSG00000095932	SMIM24	small integral membrane protein 24
chr19	4046417	4046760	344	*	3' UTR	19	4043303	4066899	23597	2	51341	ENST00000322357.9	20139	ENSG00000178951	ZBTB7A	zinc finger and BTB domain containing 7A
chr19	4047667	4047972	306	*	3' UTR	19	4043303	4066899	23597	2	51341	ENST00000322357.9	18927	ENSG00000178951	ZBTB7A	zinc finger and BTB domain containing 7A
chr19	4653780	4653950	171	*	3' UTR	19	4639516	4655568	16053	1	126282	ENST00000327473.9	14264	ENSG00000185361	TNFAIP8L1	TNF alpha induced protein 8 like 1
chr19	5598857	5599069	213	*	3' UTR	19	5586999	5622776	35778	2	9667	ENST00000252542.9	23707	ENSG00000130254	SAFB2	scaffold attachment factor B2
chr19	5600216	5600437	222	*	3' UTR	19	5586999	5622776	35778	2	9667	ENST00000252542.9	22339	ENSG00000130254	SAFB2	scaffold attachment factor B2
chr19	5648911	5649259	349	*	3' UTR	19	5623035	5668349	45315	1	6294	ENST00000589863.5	25876	ENSG00000160633	SAFB	scaffold attachment factor B
chr19	7115944	7116305	362	*	3' UTR	19	7112255	7293931	181677	2	3643	ENST00000341500.9	177626	ENSG00000171105	INSR	insulin receptor
chr19	8810340	8810506	167	*	3' UTR	19	8806170	8832304	26135	2	148156	ENST00000601372.6	21798	ENSG00000167785	ZNF558	zinc finger protein 558
chr19	9653777	9653986	210	*	3' UTR	19	9641807	9675100	33294	2	54811	ENST00000453372.7	21114	ENSG00000171466	ZNF562	zinc finger protein 562
chr19	10466814	10467135	322	*	3' UTR	19	10416773	10467649	50877	1	5141	ENST00000592685.5	50041	ENSG00000065989	PDE4A	phosphodiesterase 4A
chr19	10691627	10691961	335	*	3' UTR	19	10654261	10692417	38157	1	3609	ENST00000449870.5	37366	ENSG00000129351	ILF3	interleukin enhancer binding factor 3
chr19	11041164	11041359	196	*	3' UTR	19	10960825	11062282	101458	1	6597	ENST00000344626.9	80339	ENSG00000127616	SMARCA4	SWI/SNF related, matrix associated, actin dependent regulator of chromatin, subfamily a, member 4
chr19	11779948	11780137	190	*	3' UTR	19	11767000	11784078	17079	1	126068	ENST00000357901.5	12948	ENSG00000197044	ZNF441	zinc finger protein 441
chr19	11782725	11783284	560	*	3' UTR	19	11767000	11784078	17079	1	126068	ENST00000357901.5	15725	ENSG00000197044	ZNF441	zinc finger protein 441
chr19	11783466	11783819	354	*	3' UTR	19	11767000	11784078	17079	1	126068	ENST00000357901.5	16466	ENSG00000197044	ZNF441	zinc finger protein 441
chr19	12016266	12016539	274	*	3' UTR	19	11987617	12027194	39578	1	101928464	ENST00000406892.6	28649	ENSG00000219665	ZNF433-AS1	ZNF433 and ZNF878 antisense RNA 1
chr19	12526234	12526460	227	*	3' UTR	19	12525373	12551482	26110	2	163050	ENST00000339282.12	25022	ENSG00000249709	ZNF564	zinc finger protein 564
chr19	12629083	12629461	379	*	3' UTR	19	12610918	12633840	22923	1	163049	ENST00000446165.2	18165	ENSG00000173875	ZNF791	zinc finger protein 791
chr19	13206653	13206931	279	*	3' UTR	19	13206442	13506224	299783	2	773	ENST00000614285.4	299293	ENSG00000141837	CACNA1A	calcium voltage-gated channel subunit alpha1 A
chr19	14149850	14150036	187	*	3' UTR	19	14137146	14171264	34119	1	100507373	ENST00000588387.2	12704	ENSG00000267169	LOC100507373	uncharacterized LOC100507373
chr19	14150773	14150977	205	*	3' UTR	19	14137146	14171264	34119	1	100507373	ENST00000588387.2	13627	ENSG00000267169	LOC100507373	uncharacterized LOC100507373
chr19	14718312	14718496	185	*	3' UTR	19	14690048	14721899	31852	1	84449	ENST00000292530.11	28264	ENSG00000160961	ZNF333	zinc finger protein 333
chr19	14718657	14718859	203	*	3' UTR	19	14690048	14721899	31852	1	84449	ENST00000292530.11	28609	ENSG00000160961	ZNF333	zinc finger protein 333
chr19	15355181	15355434	254	*	3' UTR	19	15353385	15379787	26403	2	10270	ENST00000269701.7	24353	ENSG00000105127	AKAP8	A-kinase anchoring protein 8
chr19	16236202	16236440	239	*	3' UTR	19	16197578	16245907	48330	1	8907	ENST00000291439.7	38624	ENSG00000072958	AP1M1	adaptor related protein complex 1 subunit mu 1
chr19	16241181	16241394	214	*	3' UTR	19	16197578	16245907	48330	1	8907	ENST00000291439.7	43603	ENSG00000072958	AP1M1	adaptor related protein complex 1 subunit mu 1
chr19	17604210	17604745	536	*	3' UTR	19	17601328	17688199	86872	2	23025	ENST00000519716.6	83454	ENSG00000130477	UNC13A	unc-13 homolog A
chr19	19534010	19534610	601	*	3' UTR	19	19516227	19536076	19850	1	374887	ENST00000555938.1	17783	ENSG00000250067	YJEFN3	YjeF N-terminal domain containing 3
chr19	20808913	20809078	166	*	3' UTR	19	20776304	20809995	33692	1	7617	ENST00000344519.10	32609	ENSG00000160229	ZNF66	zinc finger protein 66
chr19	21183819	21184107	289	*	3' UTR	19	21142024	21184092	42069	1	170959	ENST00000600692.5	41795	ENSG00000196705	ZNF431	zinc finger protein 431
chr19	21726443	21726714	272	*	3' UTR	19	21722771	21767579	44809	2	163227	ENST00000358296.11	40865	ENSG00000197020	ZNF100	zinc finger protein 100
chr19	23358433	23358586	154	*	3' UTR	19	23308903	23395471	86569	2	7644	ENST00000596989.1	36885	ENSG00000167232	ZNF91	zinc finger protein 91
chr19	23653204	23653697	494	*	3' UTR	19	23525631	23687197	161567	2	171392	ENST00000601935.5	33500	ENSG00000197372	ZNF675	zinc finger protein 675
chr19	23654546	23654787	242	*	3' UTR	19	23525631	23687197	161567	2	171392	ENST00000601935.5	32410	ENSG00000197372	ZNF675	zinc finger protein 675
chr19	24127351	24128080	730	*	3' UTR	19	24033405	24129961	96557	1	9534	ENST00000613065.4	93946	ENSG00000213096	ZNF254	zinc finger protein 254
chr19	32933494	32933695	202	*	3' UTR	19	32875925	32971958	96034	2	84902	ENST00000305768.10	38263	ENSG00000121289	CEP89	centrosomal protein 89
chr19	34684378	34684631	254	*	3' UTR	19	34677639	34685237	7599	1	55900	ENST00000627982.2	6739	ENSG00000089335	ZNF302	zinc finger protein 302
chr19	36237283	36238438	1156	*	3' UTR	19	36182294	36246257	63964	2	147929	ENST00000355114.9	7819	ENSG00000196357	ZNF565	zinc finger protein 565
chr19	36337107	36337443	337	*	3' UTR	19	36334453	36379201	44749	2	57677	ENST00000270001.12	41758	ENSG00000142065	ZFP14	ZFP14 zinc finger protein
chr19	36889727	36890112	386	*	3' UTR	19	36850876	36892930	42055	1	25850	ENST00000586933.5	38851	ENSG00000251247	ZNF345	zinc finger protein 345
chr19	37150906	37151148	243	*	3' UTR	19	37093019	37207074	114056	2	199704	ENST00000588873.1	55926	ENSG00000196967	ZNF585A	zinc finger protein 585A
chr19	37388939	37389291	353	*	3' UTR	19	37371099	37393066	21968	1	84503	ENST00000436120.7	17840	ENSG00000189164	ZNF527	zinc finger protein 527
chr19	37483834	37484220	387	*	3' UTR	19	37467772	37485320	17549	1	148268	ENST00000586475.5	16062	ENSG00000171827	ZNF570	zinc finger protein 570
chr19	37611445	37611689	245	*	3' UTR	19	37551406	37614095	62690	1	163255	ENST00000592533.5	60039	ENSG00000171817	ZNF540	zinc finger protein 540
chr19	37739902	37740195	294	*	3' UTR	19	37738287	37773751	35465	2	126231	ENST00000590414.6	33556	ENSG00000189144	ZNF573	zinc finger protein 573
chr19	38941914	38942421	508	*	3' UTR	19	38941401	38975742	34342	2	115290	ENST00000292852.9	33321	ENSG00000269190	FBXO17	F-box protein 17
chr19	39386292	39386711	420	*	3' UTR	19	39385629	39391106	5478	2	54623	ENST00000221265.8	4395	ENSG00000006712	PAF1	PAF1 homolog, Paf1/RNA polymerase II complex component
chr19	40013858	40014077	220	*	3' UTR	19	39997036	40016809	19774	1	339327	ENST00000596894.5	16822	ENSG00000187187	ZNF546	zinc finger protein 546
chr19	40017670	40017832	163	*	3' UTR	19	39997060	40021038	23979	1	339327	ENST00000347077.9	20610	ENSG00000187187	ZNF546	zinc finger protein 546
chr19	43600741	43600927	187	*	3' UTR	19	43596595	43601157	4563	1	79177	ENST00000336564.5	4146	ENSG00000124444	ZNF576	zinc finger protein 576
chr19	43785671	43786223	553	*	3' UTR	19	43785874	43820685	34812	2	284348	ENST00000651184.1	34462	ENSG00000159871	LYPD5	LY6/PLAUR domain containing 5
chr19	43913219	43913429	211	*	3' UTR	19	43912624	43935282	22659	2	7596	ENST00000269973.10	21853	ENSG00000124459	ZNF45	zinc finger protein 45
chr19	44010879	44011084	206	*	3' UTR	19	44002957	44013924	10968	1	7773	ENST00000429154.7	7922	ENSG00000159882	ZNF230	zinc finger protein 230
chr19	44086487	44086800	314	*	3' UTR	19	44025354	44087318	61965	1	342909	ENST00000591793.1	61133	ENSG00000186026	ZNF284	zinc finger protein 284
chr19	44131510	44131842	333	*	3' UTR	19	44113399	44134822	21424	1	7768	ENST00000262894.11	18111	ENSG00000256294	ZNF225	zinc finger protein 225
chr19	44175627	44175906	280	*	3' UTR	19	44165073	44175643	10571	1	7769	ENST00000590578.5	10554	ENSG00000167380	ZNF226	zinc finger protein 226
chr19	44177006	44177367	362	*	3' UTR	19	44165096	44177683	12588	1	7769	ENST00000337433.9	11910	ENSG00000167380	ZNF226	zinc finger protein 226
chr19	44234798	44235417	620	*	3' UTR	19	44212528	44237267	24740	1	7770	ENST00000391961.6	22270	ENSG00000131115	ZNF227	zinc finger protein 227
chr19	44273101	44273379	279	*	3' UTR	19	44259880	44275309	15430	1	353355	ENST00000592581.5	13221	ENSG00000159915	ZNF233	zinc finger protein 233
chr19	44665985	44666209	225	*	3' UTR	19	44662278	44672704	10427	1	56971	ENST00000622237.4	3707	ENSG00000186567	CEACAM19	CEA cell adhesion molecule 19
chr19	46427681	46428173	493	*	3' UTR	19	46410329	46413564	3236	2	83987	ENST00000307522.5	-14117	ENSG00000169515	CCDC8	coiled-coil domain containing 8
chr19	48211136	48211336	201	*	3' UTR	19	48203146	48218953	15808	2	22900	ENST00000518450.5	7617	ENSG00000105483	CARD8	caspase recruitment domain family member 8
chr19	49838732	49838883	152	*	3' UTR	19	49838639	49851676	13038	2	100506033	ENST00000596521.1	12793	ENSG00000268006	PTOV1-AS1	PTOV1 antisense RNA 1
chr19	49839077	49839317	241	*	3' UTR	19	49838639	49851676	13038	2	100506033	ENST00000596521.1	12359	ENSG00000268006	PTOV1-AS1	PTOV1 antisense RNA 1
chr19	49933438	49933694	257	*	3' UTR	19	49929205	49933935	4731	1	22809	ENST00000423777.7	4233	ENSG00000169136	ATF5	activating transcription factor 5
chr19	50976665	50976866	202	*	3' UTR	19	50976468	50983917	7450	2	5650	ENST00000595820.6	7051	ENSG00000169035	KLK7	kallikrein related peptidase 7
chr19	50977172	50977478	307	*	3' UTR	19	50976468	50983917	7450	2	5650	ENST00000595820.6	6439	ENSG00000169035	KLK7	kallikrein related peptidase 7
chr19	52113625	52114061	437	*	3' UTR	19	52113091	52139938	26848	2	90317	ENST00000600228.6	25877	ENSG00000204611	ZNF616	zinc finger protein 616
chr19	52324393	52324736	344	*	3' UTR	19	52297169	52325922	28754	1	147657	ENST00000595962.6	27224	ENSG00000198464	ZNF480	zinc finger protein 480
chr19	52366435	52366810	376	*	3' UTR	19	52336243	52367778	31536	1	162963	ENST00000403906.8	30192	ENSG00000167554	ZNF610	zinc finger protein 610
chr19	52706240	52706458	219	*	3' UTR	19	52702813	52735038	32226	2	81856	ENST00000595001.5	28580	ENSG00000213020	ZNF611	zinc finger protein 611
chr19	52798533	52798705	173	*	3' UTR	19	52797408	52821633	24226	2	7576	ENST00000457749.7	22928	ENSG00000198538	ZNF28	zinc finger protein 28
chr19	52801520	52801682	163	*	3' UTR	19	52797408	52821633	24226	2	7576	ENST00000457749.7	19951	ENSG00000198538	ZNF28	zinc finger protein 28
chr19	52841088	52841276	189	*	3' UTR	19	52801310	52857600	56291	2	7576	ENST00000596559.5	16324	ENSG00000198538	ZNF28	zinc finger protein 28
chr19	53579631	53579974	344	*	3' UTR	19	53520948	53580202	59255	1	55422	ENST00000648236.1	58683	ENSG00000130844	ZNF331	zinc finger protein 331
chr19	53985765	53986200	436	*	3' UTR	19	53963040	53990215	27176	1	59283	ENST00000270458.2	22725	ENSG00000142408	CACNG8	calcium voltage-gated channel auxiliary subunit gamma 8
chr19	53989128	53989483	356	*	3' UTR	19	53963040	53990215	27176	1	59283	ENST00000270458.2	26088	ENSG00000142408	CACNG8	calcium voltage-gated channel auxiliary subunit gamma 8
chr19	56439643	56439803	161	*	3' UTR	19	56439325	56473068	33744	2	63934	ENST00000591790.5	33265	ENSG00000198046	ZNF667	zinc finger protein 667
chr19	56440417	56440619	203	*	3' UTR	19	56439325	56473068	33744	2	63934	ENST00000591790.5	32449	ENSG00000198046	ZNF667	zinc finger protein 667
chr19	56441633	56441792	160	*	3' UTR	19	56439325	56473068	33744	2	63934	ENST00000591790.5	31276	ENSG00000198046	ZNF667	zinc finger protein 667
chr19	56814046	56814233	188	*	3' UTR	19	56690684	56823374	132691	1	101929059	ENST00000652504.1	123362	ENSG00000286125	ZIM2-AS1	ZIM2 antisense RNA 1
chr19	56815146	56815410	265	*	3' UTR	19	56690684	56823374	132691	1	101929059	ENST00000652504.1	124462	ENSG00000286125	ZIM2-AS1	ZIM2 antisense RNA 1
chr19	56816397	56816636	240	*	3' UTR	19	56690684	56823374	132691	1	101929059	ENST00000652504.1	125713	ENSG00000286125	ZIM2-AS1	ZIM2 antisense RNA 1
chr19	56816822	56817039	218	*	3' UTR	19	56690684	56823374	132691	1	101929059	ENST00000652504.1	126138	ENSG00000286125	ZIM2-AS1	ZIM2 antisense RNA 1
chr19	56817217	56817632	416	*	3' UTR	19	56690684	56823374	132691	1	101929059	ENST00000652504.1	126533	ENSG00000286125	ZIM2-AS1	ZIM2 antisense RNA 1
chr19	57516072	57516247	176	*	3' UTR	19	57487718	57517559	29842	1	374928	ENST00000601674.6	28354	ENSG00000152439	ZNF773	zinc finger protein 773
chr19	57546714	57546904	191	*	3' UTR	19	57535257	57559812	24556	2	162972	ENST00000601415.5	12908	ENSG00000251369	ZNF550	zinc finger protein 550
chr19	57641448	57641648	201	*	3' UTR	19	57630395	57642226	11832	1	10520	ENST00000407202.6	11053	ENSG00000121417	ZNF211	zinc finger protein 211
chr19	57701487	57701701	215	*	3' UTR	19	57682045	57753575	71531	1	284309	ENST00000594684.1	19442	ENSG00000152443	ZNF776	zinc finger protein 776
chr19	57720902	57721089	188	*	3' UTR	19	57682045	57753575	71531	1	284309	ENST00000594684.1	38857	ENSG00000152443	ZNF776	zinc finger protein 776
chr19	57858655	57859564	910	*	3' UTR	19	57850315	57888920	38606	2	730051	ENST00000596604.5	29356	ENSG00000204514	ZNF814	zinc finger protein 814
chr19	57871496	57871646	151	*	3' UTR	19	57850315	57888920	38606	2	730051	ENST00000596604.5	17274	ENSG00000204514	ZNF814	zinc finger protein 814
chr19	58262866	58263022	157	*	3' UTR	19	58228914	58315183	86270	1	108903150	ENST00000637233.1	33952	ENSG00000267216	ZNF8-ERVK3-1	ZNF8-ERVK3-1 readthrough
chr19	58472315	58472504	190	*	3' UTR	19	58467056	58475436	8381	1	25799	ENST00000536459.6	5259	ENSG00000083812	ZNF324	zinc finger protein 324
chr2	6895931	6896099	169	*	3' UTR	2	6877777	6898239	20463	1	91543	ENST00000382040.4	18154	ENSG00000134321	RSAD2	radical S-adenosyl methionine domain containing 2
chr2	8730338	8730794	457	*	3' UTR	2	8721081	8837630	116550	2	57498	ENST00000569008.2	106836	ENSG00000134313	KIDINS220	kinase D interacting substrate 220
chr2	8858716	8858914	199	*	3' UTR	2	8852690	9003684	150995	2	129642	ENST00000305997.8	144770	ENSG00000143797	MBOAT2	membrane bound O-acyltransferase domain containing 2
chr2	9933760	9934087	328	*	3' UTR	2	9843474	9934416	90943	1	9014	ENST00000263663.10	90286	ENSG00000115750	TAF1B	TATA-box binding protein associated factor, RNA polymerase I subunit B
chr2	11183309	11183523	215	*	3' UTR	2	11179759	11344636	164878	2	9475	ENST00000315872.11	161113	ENSG00000134318	ROCK2	Rho associated coiled-coil containing protein kinase 2
chr2	20684356	20684569	214	*	3' UTR	2	20684014	20823130	139117	2	60526	ENST00000435420.6	138561	ENSG00000118961	LDAH	lipid droplet associated hydrolase
chr2	24190341	24190666	326	*	3' UTR	2	24124366	24190436	66071	1	375190	ENST00000610442.1	65975	ENSG00000219626	FAM228B	family with sequence similarity 228 member B
[truncated: 606 more rows]

## Sheet: diff_up_1yr_autr_mouse
Chr	start	end	width	strand	annotation	geneChr	geneStart	geneEnd	geneLength	geneStrand	geneId	transcriptId	distanceToTSS	ENSEMBL	SYMBOL	GENENAME
[truncated: 805 more rows]

## Sheet: diff_up_old_autr_human
Chr	start	end	width	strand	annotation	geneChr	geneStart	geneEnd	geneLength	geneStrand	geneId	transcriptId	distanceToTSS	ENSEMBL	SYMBOL	GENENAME
[truncated: 349 more rows]
