# Supplementary material for: N6-methyladenosine dynamics in neurodevelopment and aging, and its potential role in Alzheimer’s disease
Source: Genome Biol. 2021 Jan 5;22:17. doi: 10.1186/s13059-020-02249-z (PMC7786910; doi:10.1186/s13059-020-02249-z)
Supplement: Supplementary file 8 — Additional file 8: Table S7. List of differentially methylated genes between FAD and WT and how they correlate with protein levels. [file 13059_2020_2249_MOESM8_ESM.xlsx]

## Sheet: m6A_players_RNAseq_massspec
RNA-seq
gene	FAD/WT	FAD AVG TPM	WT AVG TPM
METTL3	0.9429	50.9099	53.9899
METTL14	1.01305	21.5558	21.2788
WTAP	1.05544	37.8657	35.8792
RBM15	0.950492	167.962	176.709
FTO	1.05246	31.0956	29.5483
ALKBH5	0.987995	105.358	106.638
YTHDF1	0.959728	76.6198	79.8329
YTHDF2	0.958509	43.6201	45.5061
YTHDF3	0.987003	77.0521	78.0661
Mass spectrometry
gene	FAD/WT	WT6	FAD6
METTL3	0.965817	265495	256420
METTL14	1.01564	309738	314581
WTAP	0.986437	293649	289666
RBM15	0.998465	468843	468123
FTO	1.08274	973119	1.05363e+06
ALKBH5	1.03177	182719	188524
YTHDF1	1.04285	2.25515e+06	2.35177e+06
YTHDF2	1.01533	1.89691e+06	1.92599e+06
YTHDF3	1.00683	2.36399e+06	2.38013e+06

## Sheet: diff_down_FAD_WT_protein_levels
gene	WT3	WT6	WT12	FAD3	FAD6	FAD12	WT6/FAD6	logwt	logfad
KCTD2	119545	55267.3	73555.2	92957.1	18986.6	55873.7	2.91085	15.7541	14.2127
DNAL4	298783	281577	236413	266391	135445	237297	2.0789	18.1032	17.0474
MLLT11	587797	415812	408163	556524	230651	370170	1.80277	18.6656	17.8154
RHBDL1	47355.7	32818.3	49100.4	42231.2	19090.8	36052.3	1.71906	15.0022	14.2206
TMSB10	4.08478e+07	3.36238e+07	3.52248e+07	3.71156e+07	2.09146e+07	3.61715e+07	1.60767	25.003	24.318
TMSB4X	3.69159e+07	3.09187e+07	3.2139e+07	3.37364e+07	1.95758e+07	3.27881e+07	1.57943	24.882	24.2226
KLF16	41159.3	43776.3	39550.8	37539.8	27936.7	46489.9	1.56698	15.4179	14.7699
MCEE	999765	845481	763781	960564	567065	748800	1.49098	19.6894	19.1132
CMTM3	69620.4	44005.4	36847.7	67628.1	29687.3	64183.4	1.4823	15.4254	14.8576
TMEM184B	67234.8	72815.4	56942.1	65502.4	49584	70129.1	1.46853	16.152	15.5976
S100B	1.37846e+07	1.12588e+07	1.27941e+07	1.25937e+07	7.83909e+06	1.47194e+07	1.43623	23.4245	22.9023
NRP2	385088	477941	312623	272363	336217	302114	1.42153	18.8665	18.359
WIPI2	2.73816e+06	2.26707e+06	2.26209e+06	2.5957e+06	1.59664e+06	2.31488e+06	1.4199	21.1124	20.6066
FAM19A5	258638	235018	221222	269379	167378	227916	1.40412	17.8424	17.3527
KCNC4	305342	270216	302354	268563	194816	270036	1.38703	18.0438	17.5718
MEIS2	55427.8	64425.2	49921.6	51657.6	47272.2	46854.1	1.36286	15.9753	15.5287
NRSN1	91931.4	98719.3	85255.5	84450.3	74629.8	94541	1.32279	16.591	16.1875
KCNJ4	1.14794e+06	1.17656e+06	909167	1.01888e+06	987640	968728	1.19129	20.1661	19.9136
GDA	4.54681e+07	4.62619e+07	4.05673e+07	4.17443e+07	3.90715e+07	3.89103e+07	1.18403	25.4633	25.2196
GNB5	1.67872e+07	1.57413e+07	1.64156e+07	1.78344e+07	1.3951e+07	1.55611e+07	1.12832	23.908	23.7339
AJAP1	183224	180661	177675	183627	160653	186804	1.12454	17.4629	17.2936
GRIA1	7.32974e+06	7.83207e+06	6.92218e+06	7.36776e+06	7.1334e+06	7.04449e+06	1.09794	22.901	22.7662
PDE10A	2.99715e+06	1.79765e+06	1.62126e+06	1.16784e+06	1.64226e+06	2.04187e+06	1.09462	20.7777	20.6473
OLFM1	1.06561e+07	1.09365e+07	9.70016e+06	1.0827e+07	1.00773e+07	1.05089e+07	1.08526	23.3826	23.2646
CDK5R1	71288.7	77468.3	75709.8	75574.9	71694.5	73402.6	1.08053	16.2413	16.1296
TTPAL	541388	548038	506044	532212	508196	511344	1.0784	19.0639	18.955
GRIK5	381526	371137	345594	349577	345411	343077	1.07448	18.5016	18.398
ATF7IP	161573	153308	155857	150738	143314	160340	1.06974	17.2261	17.1288
DGKZ	2.95172e+06	2.82353e+06	2.56597e+06	2.76842e+06	2.64609e+06	2.50266e+06	1.06706	21.4291	21.3354
DOCK3	2.03159e+06	2.07402e+06	1.90449e+06	1.89523e+06	1.94601e+06	1.92816e+06	1.06578	20.984	20.8921
HIRA	136133	126617	127839	132487	118805	126750	1.06576	16.9501	16.8582
LAMC1	5.89584e+06	6.01961e+06	6.47503e+06	6.01062e+06	5.66956e+06	5.54687e+06	1.06174	22.5212	22.4348
ZFAND5	112024	108474	102870	103423	102463	104010	1.05866	16.727	16.6447
EPB41L1	1.95251e+07	2.04016e+07	1.87931e+07	1.94395e+07	1.92804e+07	1.82719e+07	1.05815	24.2822	24.2006
LRPAP1	4.5064e+06	4.91087e+06	3.98411e+06	4.31148e+06	4.64296e+06	4.86374e+06	1.0577	22.2275	22.1466
CYB5R3	6.78769e+06	7.75287e+06	7.4733e+06	6.88131e+06	7.34436e+06	8.36097e+06	1.05562	22.8863	22.8082
RALBP1	1.79656e+06	1.8174e+06	1.7937e+06	1.72898e+06	1.72942e+06	1.77796e+06	1.05088	20.7934	20.7219
GRM1	1.02651e+06	1.09171e+06	1.32835e+06	1.01416e+06	1.04206e+06	1.08948e+06	1.04764	20.0582	19.991
CACNA1E	1.95213e+06	1.91144e+06	1.74549e+06	1.88525e+06	1.82946e+06	1.812e+06	1.04482	20.8662	20.803
ACVR2A	82325.2	87095.2	70026	75716.3	83405.2	83489.9	1.04424	16.4103	16.3478
TMED7	79734	76032.9	90491.7	87052.4	72861.8	81019.7	1.04352	16.2143	16.1529
LONRF2	206725	224127	210601	208682	214787	203638	1.04348	17.774	17.7125
HK1	7.2563e+07	7.34525e+07	7.20832e+07	7.45778e+07	7.05011e+07	7.39282e+07	1.04186	26.1303	26.0711
SH3PXD2A	844500	871392	812217	845777	837579	826751	1.04037	19.733	19.6759
PIP4K2B	7.59587e+06	7.80796e+06	7.66853e+06	7.64425e+06	7.51072e+06	7.673e+06	1.03958	22.8965	22.8405
LPGAT1	1.86531e+06	1.81782e+06	1.83323e+06	1.86369e+06	1.74896e+06	1.84121e+06	1.03937	20.7938	20.7381
EFR3B	2.40631e+06	2.51516e+06	2.55356e+06	2.47384e+06	2.42166e+06	2.40657e+06	1.03861	21.2622	21.2076
SYNJ1	4.0122e+07	4.15205e+07	4.05765e+07	3.97387e+07	3.99904e+07	4.05251e+07	1.03826	25.3073	25.2532
MPPED1	173180	174886	166149	175521	168521	170292	1.03777	17.4161	17.3626
SRGAP3	5.99035e+06	6.34021e+06	5.96998e+06	6.03931e+06	6.12689e+06	6167260	1.03482	22.5961	22.5467
GRIA2	1.40837e+07	1.45576e+07	1.32679e+07	1.48905e+07	1.40718e+07	1.35725e+07	1.03452	23.7953	23.7463
PRRC2B	526852	539315	507466	517585	522419	523566	1.03234	19.0408	18.9948
ARHGAP35	4.05832e+06	4.08273e+06	4.01099e+06	4.15397e+06	3.97093e+06	4.08282e+06	1.02815	21.9611	21.921
LIMCH1	1.72258e+06	1.71283e+06	1.71494e+06	1.58682e+06	1.66742e+06	1.85445e+06	1.02724	20.7079	20.6692
MPP2	7.89984e+06	8.0253e+06	7.49928e+06	8.41278e+06	7.82019e+06	7.11541e+06	1.02623	22.9361	22.8988
DUSP26	85230.8	84454.8	114033	84312.3	82626.8	96893.5	1.02212	16.3659	16.3343
AAK1	2.64533e+07	2.69476e+07	2.77971e+07	2.66121e+07	2.64091e+07	2.69303e+07	1.02039	24.6837	24.6545
PDIA3	2.85748e+07	2.82853e+07	2.71862e+07	2.90272e+07	2.77256e+07	2.82442e+07	1.02019	24.7535	24.7247
SHANK1	6.23088e+06	6.3694e+06	5.96716e+06	6.70007e+06	6.24446e+06	5.75317e+06	1.02001	22.6027	22.5741
MFSD6	596447	580589	598658	590210	569454	593578	1.01955	19.1472	19.1192
ELFN1	1.21627e+06	1.32573e+06	1.1583e+06	1.27802e+06	1.30297e+06	1.25338e+06	1.01747	20.3384	20.3134
PARK7	2.80097e+07	2.93288e+07	2.97063e+07	2.70266e+07	2.89752e+07	2.96761e+07	1.01221	24.8058	24.7883
BSN	1.28209e+07	1.3342e+07	1.28683e+07	1.37039e+07	1.31816e+07	1.27689e+07	1.01217	23.6695	23.652
FAM171B	1.43881e+06	1.46087e+06	1.36903e+06	1.49775e+06	1.4434e+06	1.3895e+06	1.0121	20.4784	20.461
ANKRD40	183334	177220	182755	185547	175167	187647	1.01172	17.4352	17.4184
DVL3	365217	359541	355615	381598	355972	371959	1.01003	18.4558	18.4414
NCALD	36611244	3.5247e+07	3.69492e+07	3.48432e+07	3.49096e+07	3.57858e+07	1.00966	25.071	25.0571
SHISA7	1.25352e+06	1.29426e+06	1.15815e+06	1.29341e+06	1.28241e+06	1.15319e+06	1.00924	20.3037	20.2904
RAB11B	1.15116e+07	1.18608e+07	1.20015e+07	1.17293e+07	1.17565e+07	1.18522e+07	1.00888	23.4997	23.4869
LRRC8B	1.02619e+06	1.00196e+06	1.04423e+06	1.0566e+06	996215	1.02789e+06	1.00576	19.9344	19.9261
FAM168A	187322	190404	195463	201220	189378	180918	1.00542	17.5387	17.5309
CAMK2G	1.44738e+08	1.42897e+08	1.43086e+08	1.5379e+08	1.42276e+08	1.4496e+08	1.00436	27.0904	27.0841
CELF5	1.32353e+06	1.42414e+06	1.34834e+06	1.32981e+06	1.41995e+06	1.36567e+06	1.00295	20.4417	20.4374
RPTOR	2.23546e+06	2.15729e+06	2.22653e+06	2.20921e+06	2.15211e+06	2.17444e+06	1.0024	21.0408	21.0373
PAFAH1B2	8.0109e+06	8.52957e+06	8.32242e+06	7.76654e+06	8.53181e+06	8.12491e+06	0.999738	23.024	23.0244
AMFR	283656	306185	283038	289976	306750	297508	0.998157	18.224	18.2267
MAST3	1.42501e+06	1.30015e+06	1.26406e+06	1.35924e+06	1.303e+06	1.24365e+06	0.997813	20.3102	20.3134
TNK2	254305	250494	263782	262137	251062	257529	0.997737	17.9344	17.9377
TLK1	1.08742e+06	1.0533e+06	1.02624e+06	1.01362e+06	1.05582e+06	1.02507e+06	0.997612	20.0065	20.0099
DENND5A	866805	864452	892645	843828	869416	857738	0.994291	19.7214	19.7297
GRIA4	5.33215e+06	5.3235e+06	5.55699e+06	5.65966e+06	5.37141e+06	5.38886e+06	0.991082	22.3439	22.3569
TJP1	2.5798e+06	2.51457e+06	2.54264e+06	2.61198e+06	2.5377e+06	2.67365e+06	0.990886	21.2619	21.2751
KCNQ2	611471	648758	634410	639230	655064	647703	0.990374	19.3073	19.3213
LAMTOR1	589733	609907	606160	610347	617512	595455	0.987685	19.2182	19.2361
PPP3CB	4.92849e+07	4.82455e+07	4.95786e+07	4.962e+07	4.89137e+07	4.99346e+07	0.98634	25.5239	25.5437
AGPAT4	1.26493e+06	1.16149e+06	1.23785e+06	1.11809e+06	1.17992e+06	1.24995e+06	0.984384	20.1475	20.1703
ADCY1	1.23238e+06	1.15592e+06	1.3401e+06	1.35783e+06	1.17668e+06	1.28324e+06	0.982355	20.1406	20.1663
RASSF3	66929.4	68240.4	67782.8	64800.6	69474.8	67572.2	0.982232	16.0583	16.0842
SBNO1	946050	904516	886933	982901	921078	908645	0.982019	19.7868	19.813
MAP2K7	1.20909e+06	1.15496e+06	1.25379e+06	1.21019e+06	1.17666e+06	1.201e+06	0.981557	20.1394	20.1663
DISP2	267495	272014	273926	267934	277204	284434	0.981279	18.0533	18.0806
CAMK2N1	2.07462e+06	2.37237e+06	2.06186e+06	2.38374e+06	2.41961e+06	2.3027e+06	0.98048	21.1779	21.2063
TRRAP	662014	658729	662211	680901	673097	653516	0.978655	19.3293	19.3605
HCN2	2.98462e+06	2.96258e+06	3.67495e+06	3058722	3.0286e+06	3.07942e+06	0.9782	21.4984	21.5302
FAM169A	4.33474e+06	4.58824e+06	4.37467e+06	4.42313e+06	4.70012e+06	4.41229e+06	0.976196	22.1295	22.1643
FAM160B2	213600	209421	214630	210263	214605	211206	0.975847	17.676	17.7113
FAM171A2	994900	1.03341e+06	970288	1.0782e+06	1.05945e+06	977880	0.97542	19.979	20.0149
GJA1	3.42368e+06	3.91037e+06	4.24799e+06	3.35787e+06	4.01338e+06	4.44973e+06	0.974333	21.8989	21.9364
MEGF8	187233	188091	195538	191406	193405	183133	0.972525	17.5211	17.5613
SLC24A3	241250	244110	241585	241134	251170	238264	0.971892	17.8972	17.9383
ENC1	170841	168516	152839	174429	174643	156352	0.964919	17.3625	17.414
ARHGEF17	614130	594729	638559	647456	616941	638985	0.963996	19.1819	19.2348
HSPA12A	4.08505e+07	4.05641e+07	4.21426e+07	4.07196e+07	4.2116e+07	3.87252e+07	0.963153	25.2737	25.3279
HIVEP3	334917	357924	320309	353710	372439	363677	0.961028	18.4493	18.5066
DZANK1	953459	958708	981473	971837	997629	960892	0.960986	19.8707	19.9281
NRXN1	6.65422e+06	6.76684e+06	6.41769e+06	7.24852e+06	7.0825e+06	7.13399e+06	0.955432	22.6901	22.7558
NTRK2	3.5422e+06	3.6431e+06	3.4124e+06	3.68261e+06	3.82437e+06	3.51754e+06	0.952602	21.7967	21.8668
LRRN3	37467.2	39744.7	40132.9	35496.9	41810	44334.6	0.950603	15.2785	15.3516
SSR1	1.87744e+06	1.87713e+06	1.8114e+06	2.02267e+06	1.97493e+06	1.86486e+06	0.950479	20.8401	20.9134
ATP9A	1.62559e+06	1.66057e+06	1.65998e+06	1.70729e+06	1.75777e+06	1.83902e+06	0.944701	20.6632	20.7453
FAM53C	97914.8	94853.1	87020.2	91488.1	100545	89670.7	0.943389	16.5334	16.6175
ZBTB18	133512	126596	137233	143887	134548	131496	0.9409	16.9499	17.0378
KCNJ9	195119	208715	216208	244028	221864	207375	0.940734	17.6712	17.7593
LHFPL4	147641	144055	145484	165400	153566	144045	0.938065	17.1363	17.2285
KCNV1	209137	182656	184506	228855	194783	190807	0.937742	17.4788	17.5715
CHRM1	730981	771854	653571	718264	823603	759451	0.937168	19.558	19.6516
FLT1	272556	279486	276656	287158	299694	325978	0.932572	18.0924	18.1931
ATP2B2	1.17151e+08	1.07479e+08	1.14216e+08	1.29618e+08	1.15694e+08	1.09786e+08	0.92899	26.6795	26.7857
SNN	91854.3	95480.6	96771.8	100038	103772	107520	0.920097	16.5429	16.6631
NIPAL3	528171	477496	515375	493267	530052	488097	0.900848	18.8651	19.0158
NRSN2	103860	110254	111797	94337.7	123157	108493	0.895229	16.7505	16.9101
SREBF2	435144	443384	441500	448868	500399	461640	0.88606	18.7582	18.9327
EPDR1	3.78589e+06	3.42171e+06	3.6483e+06	4.09e+06	4.02398e+06	4.30213e+06	0.850329	21.7063	21.9402
